# Supplementary material for: Evaluation of Immunodiagnostic Performances of Neospora caninum Peroxiredoxin 2 (NcPrx2), Microneme 4 (NcMIC4), and Surface Antigen 1 (NcSAG1) Recombinant Proteins for Bovine Neosporosis
Source: Animals (Basel). 2024 Feb 6;14(4):531. doi: 10.3390/ani14040531 (PMC10885977; doi:10.3390/ani14040531)
Supplement: Supplementary file 1 [file animals-14-00531-s001.zip]

Archive with 7 entries (7 files):
- Figure S1.docx
- Figure S2.docx
- Figure S3.docx
- Figure S4.docx
- Supplementary material S1.csv
- Supplementary material S2.csv
- Supplementary material S3.csv
