# Supplementary material for: Evaluation of Immunodiagnostic Performances of Neospora caninum Peroxiredoxin 2 (NcPrx2), Microneme 4 (NcMIC4), and Surface Antigen 1 (NcSAG1) Recombinant Proteins for Bovine Neosporosis
Source: Animals (Basel). 2024 Feb 6;14(4):531. doi: 10.3390/ani14040531 (PMC10885977; doi:10.3390/ani14040531)
Supplement: Supplementary file 1 [file animals-14-00531-s001.zip › Supplementary material S1.csv]

Amino acid sequences of NcPrx2 identified by mass spectrometry
Search title	Submitted from neospora by Mascot Daemon on SEARCH-SERVER
Timestamp	2023-06-09T01:51:12Z
User
Email
Report URI	http://127.0.0.1/mascot/cgi/master_results.pl?file=../data/20230609/F003676.dat
Peak list data path	F:\mgf 2023\neospora_9Jun2023\NCPRX2.mgf
Peak list format	Mascot generic
Search type	MIS
Mascot version	2.3.0
Database	neospora
Fasta file	Neospora.fasta
Total sequences	17669
Total residues	15831961
Sequences after taxonomy filter	17669
Number of queries	8673
Variable modifications	--------------------------------------------------------
Identifier	Name	Delta	Neutral loss(es)
1	Carbamidomethyl (C)	57.021464
2	Oxidation (M)	15.994915	0	63.998285
Search Parameters	--------------------------------------------------------
Taxonomy filter	All entries
Enzyme	Trypsin
Maximum Missed Cleavages	1
Fixed modifications
Variable modifications	Carbamidomethyl (C),Oxidation (M)
Peptide Mass Tolerance	0.8
Peptide Mass Tolerance Units	Da
Fragment Mass Tolerance	0.8
Fragment Mass Tolerance Units	Da
Mass values	Monoisotopic
Instrument type	ESI-QUAD-TOF
Format parameters	--------------------------------------------------------
Significance threshold	0.05
Max. number of hits	0
Use MudPIT protein scoring	0
Ions score cut-off	0
Include same-set proteins	0
Include sub-set proteins	0
Include unassigned	0
Require bold red	0
Protein hits	--------------------------------------------------------
prot_hit_num	prot_acc	prot_desc	prot_score	prot_mass	prot_matches	prot_matches_sig	prot_sequences	prot_sequences_sig	pep_query	pep_rank	pep_isbold	pep_isunique	pep_exp_mz	pep_exp_mr	pep_exp_z	pep_calc_mr	pep_delta	pep_miss	pep_score	pep_expect	pep_res_before	pep_seq	pep_res_after	pep_var_mod	pep_var_mod_pos	pep_scan_title
1	F0VMJ1	Peroxidoxin 2, putative OS=Neospora caninum (strain Liverpool) OX=572307 GN=BN1204_053640 PE=3 SV=1	1702	24518	90	60	24	22	890	1	1	1	352.6662	703.3178	2	703.3177	0.0001	0	22.92	0.78	R	FAPDPSA	-			index=3176
1	F0VMJ1	Peroxidoxin 2, putative OS=Neospora caninum (strain Liverpool) OX=572307 GN=BN1204_053640 PE=3 SV=1	1702	24518	90	60	24	22	891	1	1	1	704.3269	703.3196	1	703.3177	0.0019	0	17.8	2.5	R	FAPDPSA	-			index=3186
1	F0VMJ1	Peroxidoxin 2, putative OS=Neospora caninum (strain Liverpool) OX=572307 GN=BN1204_053640 PE=3 SV=1	1702	24518	90	60	24	22	892	1	1	1	352.6688	703.323	2	703.3177	0.0053	0	37.13	0.03	R	FAPDPSA	-			index=2158
1	F0VMJ1	Peroxidoxin 2, putative OS=Neospora caninum (strain Liverpool) OX=572307 GN=BN1204_053640 PE=3 SV=1	1702	24518	90	60	24	22	1224	10	1	0	396.9359	791.8572	2	792.384	-0.5268	0	13.55	10	K	MAPEFAK	R			index=1611
1	F0VMJ1	Peroxidoxin 2, putative OS=Neospora caninum (strain Liverpool) OX=572307 GN=BN1204_053640 PE=3 SV=1	1702	24518	90	60	24	22	1226	1	1	0	397.2015	792.3884	2	792.384	0.0044	0	33.76	0.042	K	MAPEFAK	R			index=1504
1	F0VMJ1	Peroxidoxin 2, putative OS=Neospora caninum (strain Liverpool) OX=572307 GN=BN1204_053640 PE=3 SV=1	1702	24518	90	60	24	22	1276	1	1	0	405.1973	808.38	2	808.3789	0.0011	0	19.15	0.89	K	MAPEFAK	R	Oxidation (M)	0.2000000.0	index=1493
1	F0VMJ1	Peroxidoxin 2, putative OS=Neospora caninum (strain Liverpool) OX=572307 GN=BN1204_053640 PE=3 SV=1	1702	24518	90	60	24	22	1277	1	1	0	405.1977	808.3808	2	808.3789	0.0019	0	12.77	3.9	K	MAPEFAK	R	Oxidation (M)	0.2000000.0	index=126
1	F0VMJ1	Peroxidoxin 2, putative OS=Neospora caninum (strain Liverpool) OX=572307 GN=BN1204_053640 PE=3 SV=1	1702	24518	90	60	24	22	1278	1	1	0	405.1993	808.384	2	808.3789	0.0051	0	39.09	0.0091	K	MAPEFAK	R	Oxidation (M)	0.2000000.0	index=885
1	F0VMJ1	Peroxidoxin 2, putative OS=Neospora caninum (strain Liverpool) OX=572307 GN=BN1204_053640 PE=3 SV=1	1702	24518	90	60	24	22	1701	1	1	0	453.2515	904.4884	2	904.513	-0.0247	1	19.13	1.6	R	NFKEVLR	V			index=3918
1	F0VMJ1	Peroxidoxin 2, putative OS=Neospora caninum (strain Liverpool) OX=572307 GN=BN1204_053640 PE=3 SV=1	1702	24518	90	60	24	22	1703	1	1	0	453.2648	904.5151	2	904.513	0.0021	1	13.7	5.7	R	NFKEVLR	V			index=1783
1	F0VMJ1	Peroxidoxin 2, putative OS=Neospora caninum (strain Liverpool) OX=572307 GN=BN1204_053640 PE=3 SV=1	1702	24518	90	60	24	22	1704	1	1	0	453.2673	904.52	2	904.513	0.007	1	38.15	0.02	R	NFKEVLR	V			index=1246
1	F0VMJ1	Peroxidoxin 2, putative OS=Neospora caninum (strain Liverpool) OX=572307 GN=BN1204_053640 PE=3 SV=1	1702	24518	90	60	24	22	1868	1	1	0	475.2498	948.4851	2	948.4851	0	1	28.08	0.17	K	MAPEFAKR	N			index=12
1	F0VMJ1	Peroxidoxin 2, putative OS=Neospora caninum (strain Liverpool) OX=572307 GN=BN1204_053640 PE=3 SV=1	1702	24518	90	60	24	22	1869	1	1	0	475.251	948.4874	2	948.4851	0.0023	1	23.74	0.46	K	MAPEFAKR	N			index=818
1	F0VMJ1	Peroxidoxin 2, putative OS=Neospora caninum (strain Liverpool) OX=572307 GN=BN1204_053640 PE=3 SV=1	1702	24518	90	60	24	22	1944	1	1	0	483.2494	964.4842	2	964.48	0.0042	1	18.42	1.3	K	MAPEFAKR	N	Oxidation (M)	0.20000000.0	index=340
1	F0VMJ1	Peroxidoxin 2, putative OS=Neospora caninum (strain Liverpool) OX=572307 GN=BN1204_053640 PE=3 SV=1	1702	24518	90	60	24	22	1985	1	1	0	488.2796	974.5447	2	974.5185	0.0262	0	50.32	0.0011	R	AAIYIGPDR	R			index=2669
1	F0VMJ1	Peroxidoxin 2, putative OS=Neospora caninum (strain Liverpool) OX=572307 GN=BN1204_053640 PE=3 SV=1	1702	24518	90	60	24	22	2463	5	1	1	543.3043	1084.594	2	1084.6128	-0.0188	0	2.75	45	R	VLDGLQLAEK	Y			index=4848
1	F0VMJ1	Peroxidoxin 2, putative OS=Neospora caninum (strain Liverpool) OX=572307 GN=BN1204_053640 PE=3 SV=1	1702	24518	90	60	24	22	2464	1	1	1	362.547	1084.6192	3	1084.6128	0.0064	0	74.48	3.00E-06	R	VLDGLQLAEK	Y			index=3943
1	F0VMJ1	Peroxidoxin 2, putative OS=Neospora caninum (strain Liverpool) OX=572307 GN=BN1204_053640 PE=3 SV=1	1702	24518	90	60	24	22	2465	1	1	1	543.3239	1084.6332	2	1084.6128	0.0204	0	91.64	5.90E-08	R	VLDGLQLAEK	Y			index=3950
1	F0VMJ1	Peroxidoxin 2, putative OS=Neospora caninum (strain Liverpool) OX=572307 GN=BN1204_053640 PE=3 SV=1	1702	24518	90	60	24	22	2608	1	1	1	558.7795	1115.5445	2	1115.5394	0.0052	0	11.5	7	K	DQAGIPVTCR	A	Carbamidomethyl (C)	0.0000000010.0	index=2462
1	F0VMJ1	Peroxidoxin 2, putative OS=Neospora caninum (strain Liverpool) OX=572307 GN=BN1204_053640 PE=3 SV=1	1702	24518	90	60	24	22	2609	1	1	1	372.8557	1115.5453	3	1115.5394	0.0059	0	24.92	0.32	K	DQAGIPVTCR	A	Carbamidomethyl (C)	0.0000000010.0	index=2032
1	F0VMJ1	Peroxidoxin 2, putative OS=Neospora caninum (strain Liverpool) OX=572307 GN=BN1204_053640 PE=3 SV=1	1702	24518	90	60	24	22	2610	1	1	1	558.7828	1115.5511	2	1115.5394	0.0118	0	41.19	0.0075	K	DQAGIPVTCR	A	Carbamidomethyl (C)	0.0000000010.0	index=2043
1	F0VMJ1	Peroxidoxin 2, putative OS=Neospora caninum (strain Liverpool) OX=572307 GN=BN1204_053640 PE=3 SV=1	1702	24518	90	60	24	22	2685	1	1	0	566.3214	1130.6282	2	1130.6196	0.0086	1	50.95	0.0008	R	AAIYIGPDRR	V			index=1695
1	F0VMJ1	Peroxidoxin 2, putative OS=Neospora caninum (strain Liverpool) OX=572307 GN=BN1204_053640 PE=3 SV=1	1702	24518	90	60	24	22	2687	1	1	0	377.8892	1130.6458	3	1130.6196	0.0262	1	54.43	0.00036	R	AAIYIGPDRR	V			index=1711
1	F0VMJ1	Peroxidoxin 2, putative OS=Neospora caninum (strain Liverpool) OX=572307 GN=BN1204_053640 PE=3 SV=1	1702	24518	90	60	24	22	3075	1	1	1	601.3121	1200.6096	2	1200.723	-0.1134	0	21.09	0.69	K	ALILYPVTVGR	N			index=5579
1	F0VMJ1	Peroxidoxin 2, putative OS=Neospora caninum (strain Liverpool) OX=572307 GN=BN1204_053640 PE=3 SV=1	1702	24518	90	60	24	22	3077	1	1	1	601.3671	1200.7196	2	1200.723	-0.0034	0	29.14	0.11	K	ALILYPVTVGR	N			index=8595
1	F0VMJ1	Peroxidoxin 2, putative OS=Neospora caninum (strain Liverpool) OX=572307 GN=BN1204_053640 PE=3 SV=1	1702	24518	90	60	24	22	3078	1	1	1	601.369	1200.7234	2	1200.723	0.0003	0	32.23	0.057	K	ALILYPVTVGR	N			index=8261
1	F0VMJ1	Peroxidoxin 2, putative OS=Neospora caninum (strain Liverpool) OX=572307 GN=BN1204_053640 PE=3 SV=1	1702	24518	90	60	24	22	3079	1	1	1	601.3707	1200.7268	2	1200.723	0.0038	0	27.66	0.16	K	ALILYPVTVGR	N			index=8037
1	F0VMJ1	Peroxidoxin 2, putative OS=Neospora caninum (strain Liverpool) OX=572307 GN=BN1204_053640 PE=3 SV=1	1702	24518	90	60	24	22	3080	1	1	1	601.3729	1200.7312	2	1200.723	0.0082	0	9.56	11	K	ALILYPVTVGR	N			index=6697
1	F0VMJ1	Peroxidoxin 2, putative OS=Neospora caninum (strain Liverpool) OX=572307 GN=BN1204_053640 PE=3 SV=1	1702	24518	90	60	24	22	3081	1	1	1	401.2511	1200.7316	3	1200.723	0.0085	0	77.85	1.60E-06	K	ALILYPVTVGR	N			index=5671
1	F0VMJ1	Peroxidoxin 2, putative OS=Neospora caninum (strain Liverpool) OX=572307 GN=BN1204_053640 PE=3 SV=1	1702	24518	90	60	24	22	3082	1	1	1	601.3828	1200.751	2	1200.723	0.028	0	57.62	0.00018	K	ALILYPVTVGR	N			index=5680
1	F0VMJ1	Peroxidoxin 2, putative OS=Neospora caninum (strain Liverpool) OX=572307 GN=BN1204_053640 PE=3 SV=1	1702	24518	90	60	24	22	3341	7	1	1	625.7826	1249.5506	2	1249.6091	-0.0585	1	8.11	13	K	NYLRFAPDPSA	-			index=2692
1	F0VMJ1	Peroxidoxin 2, putative OS=Neospora caninum (strain Liverpool) OX=572307 GN=BN1204_053640 PE=3 SV=1	1702	24518	90	60	24	22	3342	9	1	1	625.7835	1249.5523	2	1249.6091	-0.0568	1	4	34	K	NYLRFAPDPSA	-			index=1423
1	F0VMJ1	Peroxidoxin 2, putative OS=Neospora caninum (strain Liverpool) OX=572307 GN=BN1204_053640 PE=3 SV=1	1702	24518	90	60	24	22	3420	1	1	1	422.8824	1265.6254	3	1265.6186	0.0068	1	44.48	0.0028	K	TACPSGKNYLR	F	Carbamidomethyl (C)	0.00100000000.0	index=778
1	F0VMJ1	Peroxidoxin 2, putative OS=Neospora caninum (strain Liverpool) OX=572307 GN=BN1204_053640 PE=3 SV=1	1702	24518	90	60	24	22	4116	2	1	1	714.8775	1427.7404	2	1427.8864	-0.146	1	0.53	70	R	VKALILYPVTVGR	N			index=4996
1	F0VMJ1	Peroxidoxin 2, putative OS=Neospora caninum (strain Liverpool) OX=572307 GN=BN1204_053640 PE=3 SV=1	1702	24518	90	60	24	22	4120	1	1	1	714.9567	1427.8988	2	1427.8864	0.0124	1	41.76	0.0074	R	VKALILYPVTVGR	N			index=4631
1	F0VMJ1	Peroxidoxin 2, putative OS=Neospora caninum (strain Liverpool) OX=572307 GN=BN1204_053640 PE=3 SV=1	1702	24518	90	60	24	22	4121	1	1	1	476.9764	1427.9074	3	1427.8864	0.021	1	41.39	0.0083	R	VKALILYPVTVGR	N			index=4636
1	F0VMJ1	Peroxidoxin 2, putative OS=Neospora caninum (strain Liverpool) OX=572307 GN=BN1204_053640 PE=3 SV=1	1702	24518	90	60	24	22	4180	1	1	1	482.2416	1443.7028	3	1443.6915	0.0113	0	21.59	0.55	K	LANDLGIMDPEEK	D			index=4513
1	F0VMJ1	Peroxidoxin 2, putative OS=Neospora caninum (strain Liverpool) OX=572307 GN=BN1204_053640 PE=3 SV=1	1702	24518	90	60	24	22	4188	1	1	1	723.8644	1445.7143	2	1445.7072	0.0071	0	61.23	5.50E-05	K	VMVQPTLSDEEAK	A			index=1450
1	F0VMJ1	Peroxidoxin 2, putative OS=Neospora caninum (strain Liverpool) OX=572307 GN=BN1204_053640 PE=3 SV=1	1702	24518	90	60	24	22	4189	1	1	1	482.9123	1445.7151	3	1445.7072	0.0079	0	58.71	9.70E-05	K	VMVQPTLSDEEAK	A			index=2860
1	F0VMJ1	Peroxidoxin 2, putative OS=Neospora caninum (strain Liverpool) OX=572307 GN=BN1204_053640 PE=3 SV=1	1702	24518	90	60	24	22	4190	1	1	1	482.9136	1445.7189	3	1445.7072	0.0117	0	38.67	0.0098	K	VMVQPTLSDEEAK	A			index=1437
1	F0VMJ1	Peroxidoxin 2, putative OS=Neospora caninum (strain Liverpool) OX=572307 GN=BN1204_053640 PE=3 SV=1	1702	24518	90	60	24	22	4242	1	1	1	730.8542	1459.6939	2	1459.6864	0.0075	0	91.98	5.00E-08	K	LANDLGIMDPEEK	D	Oxidation (M)	0.0000000200000.0	index=3407
1	F0VMJ1	Peroxidoxin 2, putative OS=Neospora caninum (strain Liverpool) OX=572307 GN=BN1204_053640 PE=3 SV=1	1702	24518	90	60	24	22	4243	1	1	1	487.572	1459.6941	3	1459.6864	0.0076	0	77.93	1.30E-06	K	LANDLGIMDPEEK	D	Oxidation (M)	0.0000000200000.0	index=3400
1	F0VMJ1	Peroxidoxin 2, putative OS=Neospora caninum (strain Liverpool) OX=572307 GN=BN1204_053640 PE=3 SV=1	1702	24518	90	60	24	22	4245	3	1	1	487.6017	1459.7832	3	1459.6864	0.0968	0	1.65	54	K	LANDLGIMDPEEK	D	Oxidation (M)	0.0000000200000.0	index=3139
1	F0VMJ1	Peroxidoxin 2, putative OS=Neospora caninum (strain Liverpool) OX=572307 GN=BN1204_053640 PE=3 SV=1	1702	24518	90	60	24	22	4253	1	1	1	731.8613	1461.708	2	1461.7021	0.0059	0	58.28	0.00012	K	VMVQPTLSDEEAK	A	Oxidation (M)	0.0200000000000.0	index=1452
1	F0VMJ1	Peroxidoxin 2, putative OS=Neospora caninum (strain Liverpool) OX=572307 GN=BN1204_053640 PE=3 SV=1	1702	24518	90	60	24	22	4254	1	1	1	731.864	1461.7134	2	1461.7021	0.0113	0	71.5	5.50E-06	K	VMVQPTLSDEEAK	A	Oxidation (M)	0.0200000000000.0	index=2377
1	F0VMJ1	Peroxidoxin 2, putative OS=Neospora caninum (strain Liverpool) OX=572307 GN=BN1204_053640 PE=3 SV=1	1702	24518	90	60	24	22	4255	1	1	1	488.2455	1461.7146	3	1461.7021	0.0125	0	27.89	0.13	K	VMVQPTLSDEEAK	A	Oxidation (M)	0.0200000000000.0	index=2370
1	F0VMJ1	Peroxidoxin 2, putative OS=Neospora caninum (strain Liverpool) OX=572307 GN=BN1204_053640 PE=3 SV=1	1702	24518	90	60	24	22	4447	1	1	1	503.9058	1508.6955	3	1508.6752	0.0202	0	78.44	9.50E-07	K	LVGFSCDSVTCHK	D	2 Carbamidomethyl (C)	0.0000010000100.0	index=2602
1	F0VMJ1	Peroxidoxin 2, putative OS=Neospora caninum (strain Liverpool) OX=572307 GN=BN1204_053640 PE=3 SV=1	1702	24518	90	60	24	22	4668	1	1	0	521.9239	1562.75	3	1562.7406	0.0095	0	63.06	3.60E-05	K	YPVATPEGWFPGDK	V			index=5697
1	F0VMJ1	Peroxidoxin 2, putative OS=Neospora caninum (strain Liverpool) OX=572307 GN=BN1204_053640 PE=3 SV=1	1702	24518	90	60	24	22	4669	1	1	0	782.3829	1562.7512	2	1562.7406	0.0107	0	69.28	8.50E-06	K	YPVATPEGWFPGDK	V			index=5695
1	F0VMJ1	Peroxidoxin 2, putative OS=Neospora caninum (strain Liverpool) OX=572307 GN=BN1204_053640 PE=3 SV=1	1702	24518	90	60	24	22	4712	1	1	1	524.9409	1571.8009	3	1571.7865	0.0144	1	40.2	0.0064	R	KLANDLGIMDPEEK	D			index=3614
1	F0VMJ1	Peroxidoxin 2, putative OS=Neospora caninum (strain Liverpool) OX=572307 GN=BN1204_053640 PE=3 SV=1	1702	24518	90	60	24	22	4782	1	1	1	530.2668	1587.7786	3	1587.7814	-0.0028	1	8.24	10	R	KLANDLGIMDPEEK	D	Oxidation (M)	0.00000000200000.0	index=3096
1	F0VMJ1	Peroxidoxin 2, putative OS=Neospora caninum (strain Liverpool) OX=572307 GN=BN1204_053640 PE=3 SV=1	1702	24518	90	60	24	22	4783	1	1	1	530.2701	1587.7886	3	1587.7814	0.0072	1	52.66	0.00037	R	KLANDLGIMDPEEK	D	Oxidation (M)	0.00000000200000.0	index=2685
1	F0VMJ1	Peroxidoxin 2, putative OS=Neospora caninum (strain Liverpool) OX=572307 GN=BN1204_053640 PE=3 SV=1	1702	24518	90	60	24	22	5015	1	1	1	549.2888	1644.8446	3	1644.8392	0.0053	1	45.46	0.0018	K	VMVQPTLSDEEAKAK	L			index=1152
1	F0VMJ1	Peroxidoxin 2, putative OS=Neospora caninum (strain Liverpool) OX=572307 GN=BN1204_053640 PE=3 SV=1	1702	24518	90	60	24	22	5017	1	1	1	549.2921	1644.8545	3	1644.8392	0.0152	1	36.16	0.016	K	VMVQPTLSDEEAKAK	L			index=2289
1	F0VMJ1	Peroxidoxin 2, putative OS=Neospora caninum (strain Liverpool) OX=572307 GN=BN1204_053640 PE=3 SV=1	1702	24518	90	60	24	22	5018	1	1	1	823.4357	1644.8568	2	1644.8392	0.0176	1	36.49	0.014	K	VMVQPTLSDEEAKAK	L			index=2294
1	F0VMJ1	Peroxidoxin 2, putative OS=Neospora caninum (strain Liverpool) OX=572307 GN=BN1204_053640 PE=3 SV=1	1702	24518	90	60	24	22	5088	1	1	1	554.6218	1660.8436	3	1660.8342	0.0094	1	27.44	0.12	K	VMVQPTLSDEEAKAK	L	Oxidation (M)	0.020000000000000.0	index=1895
1	F0VMJ1	Peroxidoxin 2, putative OS=Neospora caninum (strain Liverpool) OX=572307 GN=BN1204_053640 PE=3 SV=1	1702	24518	90	60	24	22	6235	1	1	1	670.6531	2008.9375	3	2008.9135	0.0239	1	105.94	1.50E-09	K	LVGFSCDSVTCHKDWAK	D	2 Carbamidomethyl (C)	0.00000100001000000.0	index=3215
1	F0VMJ1	Peroxidoxin 2, putative OS=Neospora caninum (strain Liverpool) OX=572307 GN=BN1204_053640 PE=3 SV=1	1702	24518	90	60	24	22	6236	1	1	1	503.2462	2008.9558	4	2008.9135	0.0422	1	101.99	3.70E-09	K	LVGFSCDSVTCHKDWAK	D	2 Carbamidomethyl (C)	0.00000100001000000.0	index=3208
1	F0VMJ1	Peroxidoxin 2, putative OS=Neospora caninum (strain Liverpool) OX=572307 GN=BN1204_053640 PE=3 SV=1	1702	24518	90	60	24	22	6898	1	1	1	785.4079	2353.2019	3	2353.1988	0.0031	0	114.99	1.60E-10	K	DIMSVANLAGDLPFPIIADPER	K			index=8568
1	F0VMJ1	Peroxidoxin 2, putative OS=Neospora caninum (strain Liverpool) OX=572307 GN=BN1204_053640 PE=3 SV=1	1702	24518	90	60	24	22	6899	1	1	1	785.4139	2353.22	3	2353.1988	0.0212	0	131.43	3.70E-12	K	DIMSVANLAGDLPFPIIADPER	K			index=8566
1	F0VMJ1	Peroxidoxin 2, putative OS=Neospora caninum (strain Liverpool) OX=572307 GN=BN1204_053640 PE=3 SV=1	1702	24518	90	60	24	22	6929	1	1	1	593.3123	2369.2199	4	2369.1937	0.0263	0	101.68	3.20E-09	K	DIMSVANLAGDLPFPIIADPER	K	Oxidation (M)	0.0020000000000000000000.0	index=8376
1	F0VMJ1	Peroxidoxin 2, putative OS=Neospora caninum (strain Liverpool) OX=572307 GN=BN1204_053640 PE=3 SV=1	1702	24518	90	60	24	22	6930	1	1	1	1185.6202	2369.2258	2	2369.1937	0.0322	0	103.88	1.90E-09	K	DIMSVANLAGDLPFPIIADPER	K	Oxidation (M)	0.0020000000000000000000.0	index=8387
1	F0VMJ1	Peroxidoxin 2, putative OS=Neospora caninum (strain Liverpool) OX=572307 GN=BN1204_053640 PE=3 SV=1	1702	24518	90	60	24	22	6931	1	1	1	790.7501	2369.2285	3	2369.1937	0.0348	0	128.2	7.10E-12	K	DIMSVANLAGDLPFPIIADPER	K	Oxidation (M)	0.0020000000000000000000.0	index=8325
1	F0VMJ1	Peroxidoxin 2, putative OS=Neospora caninum (strain Liverpool) OX=572307 GN=BN1204_053640 PE=3 SV=1	1702	24518	90	60	24	22	6932	1	1	1	790.7509	2369.2309	3	2369.1937	0.0372	0	125.2	1.40E-11	K	DIMSVANLAGDLPFPIIADPER	K	Oxidation (M)	0.0020000000000000000000.0	index=8385
1	F0VMJ1	Peroxidoxin 2, putative OS=Neospora caninum (strain Liverpool) OX=572307 GN=BN1204_053640 PE=3 SV=1	1702	24518	90	60	24	22	6933	1	1	1	790.7522	2369.2348	3	2369.1937	0.0411	0	119.19	5.70E-11	K	DIMSVANLAGDLPFPIIADPER	K	Oxidation (M)	0.0020000000000000000000.0	index=8288
1	F0VMJ1	Peroxidoxin 2, putative OS=Neospora caninum (strain Liverpool) OX=572307 GN=BN1204_053640 PE=3 SV=1	1702	24518	90	60	24	22	7107	1	1	1	828.1104	2481.3092	3	2481.2937	0.0155	1	82.21	3.10E-07	K	DIMSVANLAGDLPFPIIADPERK	L			index=7192
1	F0VMJ1	Peroxidoxin 2, putative OS=Neospora caninum (strain Liverpool) OX=572307 GN=BN1204_053640 PE=3 SV=1	1702	24518	90	60	24	22	7108	1	1	1	497.2691	2481.3093	5	2481.2937	0.0156	1	69.19	6.10E-06	K	DIMSVANLAGDLPFPIIADPERK	L			index=8238
1	F0VMJ1	Peroxidoxin 2, putative OS=Neospora caninum (strain Liverpool) OX=572307 GN=BN1204_053640 PE=3 SV=1	1702	24518	90	60	24	22	7109	1	1	1	621.3351	2481.3115	4	2481.2937	0.0177	1	12.12	3.1	K	DIMSVANLAGDLPFPIIADPERK	L			index=7181
1	F0VMJ1	Peroxidoxin 2, putative OS=Neospora caninum (strain Liverpool) OX=572307 GN=BN1204_053640 PE=3 SV=1	1702	24518	90	60	24	22	7110	1	1	1	621.3351	2481.3115	4	2481.2937	0.0177	1	111.49	3.60E-10	K	DIMSVANLAGDLPFPIIADPERK	L			index=8239
1	F0VMJ1	Peroxidoxin 2, putative OS=Neospora caninum (strain Liverpool) OX=572307 GN=BN1204_053640 PE=3 SV=1	1702	24518	90	60	24	22	7111	1	1	1	828.1134	2481.3184	3	2481.2937	0.0247	1	147.02	1.00E-13	K	DIMSVANLAGDLPFPIIADPERK	L			index=8240
1	F0VMJ1	Peroxidoxin 2, putative OS=Neospora caninum (strain Liverpool) OX=572307 GN=BN1204_053640 PE=3 SV=1	1702	24518	90	60	24	22	7136	1	1	1	625.3334	2497.3047	4	2497.2886	0.016	1	101.7	3.20E-09	K	DIMSVANLAGDLPFPIIADPERK	L	Oxidation (M)	0.00200000000000000000000.0	index=7910
1	F0VMJ1	Peroxidoxin 2, putative OS=Neospora caninum (strain Liverpool) OX=572307 GN=BN1204_053640 PE=3 SV=1	1702	24518	90	60	24	22	7137	1	1	1	500.4689	2497.3083	5	2497.2886	0.0196	1	75.76	1.30E-06	K	DIMSVANLAGDLPFPIIADPERK	L	Oxidation (M)	0.00200000000000000000000.0	index=7916
1	F0VMJ1	Peroxidoxin 2, putative OS=Neospora caninum (strain Liverpool) OX=572307 GN=BN1204_053640 PE=3 SV=1	1702	24518	90	60	24	22	7138	1	1	1	833.4445	2497.3116	3	2497.2886	0.0229	1	116.49	1.10E-10	K	DIMSVANLAGDLPFPIIADPERK	L	Oxidation (M)	0.00200000000000000000000.0	index=7914
1	F0VMJ1	Peroxidoxin 2, putative OS=Neospora caninum (strain Liverpool) OX=572307 GN=BN1204_053640 PE=3 SV=1	1702	24518	90	60	24	22	7139	1	1	1	833.4463	2497.3171	3	2497.2886	0.0284	1	116.48	1.10E-10	K	DIMSVANLAGDLPFPIIADPERK	L	Oxidation (M)	0.00200000000000000000000.0	index=7759
1	F0VMJ1	Peroxidoxin 2, putative OS=Neospora caninum (strain Liverpool) OX=572307 GN=BN1204_053640 PE=3 SV=1	1702	24518	90	60	24	22	7140	1	1	1	625.3377	2497.3215	4	2497.2886	0.0329	1	51.28	0.00036	K	DIMSVANLAGDLPFPIIADPERK	L	Oxidation (M)	0.00200000000000000000000.0	index=8185
1	F0VMJ1	Peroxidoxin 2, putative OS=Neospora caninum (strain Liverpool) OX=572307 GN=BN1204_053640 PE=3 SV=1	1702	24518	90	60	24	22	7141	1	1	1	833.448	2497.3222	3	2497.2886	0.0335	1	135.35	1.40E-12	K	DIMSVANLAGDLPFPIIADPERK	L	Oxidation (M)	0.00200000000000000000000.0	index=8180
1	F0VMJ1	Peroxidoxin 2, putative OS=Neospora caninum (strain Liverpool) OX=572307 GN=BN1204_053640 PE=3 SV=1	1702	24518	90	60	24	22	7188	1	1	1	636.3147	2541.2297	4	2541.2203	0.0094	1	11.43	3.3	K	LANDLGIMDPEEKDQAGIPVTCR	A	Carbamidomethyl (C)	0.00000000000000000000010.0	index=4949
1	F0VMJ1	Peroxidoxin 2, putative OS=Neospora caninum (strain Liverpool) OX=572307 GN=BN1204_053640 PE=3 SV=1	1702	24518	90	60	24	22	7189	1	1	1	848.0858	2541.2356	3	2541.2203	0.0153	1	37.12	0.0089	K	LANDLGIMDPEEKDQAGIPVTCR	A	Carbamidomethyl (C)	0.00000000000000000000010.0	index=5557
1	F0VMJ1	Peroxidoxin 2, putative OS=Neospora caninum (strain Liverpool) OX=572307 GN=BN1204_053640 PE=3 SV=1	1702	24518	90	60	24	22	7190	1	1	1	848.0876	2541.241	3	2541.2203	0.0207	1	130	4.60E-12	K	LANDLGIMDPEEKDQAGIPVTCR	A	Carbamidomethyl (C)	0.00000000000000000000010.0	index=4977
1	F0VMJ1	Peroxidoxin 2, putative OS=Neospora caninum (strain Liverpool) OX=572307 GN=BN1204_053640 PE=3 SV=1	1702	24518	90	60	24	22	7209	1	1	1	853.4142	2557.2208	3	2557.2152	0.0055	1	56.59	9.80E-05	K	LANDLGIMDPEEKDQAGIPVTCR	A	Carbamidomethyl (C); Oxidation (M)	0.00000002000000000000010.0	index=6813
1	F0VMJ1	Peroxidoxin 2, putative OS=Neospora caninum (strain Liverpool) OX=572307 GN=BN1204_053640 PE=3 SV=1	1702	24518	90	60	24	22	7210	1	1	1	853.4189	2557.2349	3	2557.2152	0.0196	1	80.66	3.80E-07	K	LANDLGIMDPEEKDQAGIPVTCR	A	Carbamidomethyl (C); Oxidation (M)	0.00000002000000000000010.0	index=4952
1	F0VMJ1	Peroxidoxin 2, putative OS=Neospora caninum (strain Liverpool) OX=572307 GN=BN1204_053640 PE=3 SV=1	1702	24518	90	60	24	22	7211	1	1	1	853.4216	2557.2431	3	2557.2152	0.0278	1	99.37	5.10E-09	K	LANDLGIMDPEEKDQAGIPVTCR	A	Carbamidomethyl (C); Oxidation (M)	0.00000002000000000000010.0	index=4789
1	F0VMJ1	Peroxidoxin 2, putative OS=Neospora caninum (strain Liverpool) OX=572307 GN=BN1204_053640 PE=3 SV=1	1702	24518	90	60	24	22	7212	1	1	1	640.3182	2557.2437	4	2557.2152	0.0285	1	21.42	0.32	K	LANDLGIMDPEEKDQAGIPVTCR	A	Carbamidomethyl (C); Oxidation (M)	0.00000002000000000000010.0	index=4174
1	F0VMJ1	Peroxidoxin 2, putative OS=Neospora caninum (strain Liverpool) OX=572307 GN=BN1204_053640 PE=3 SV=1	1702	24518	90	60	24	22	7213	1	1	1	853.4238	2557.2496	3	2557.2152	0.0343	1	124.77	1.50E-11	K	LANDLGIMDPEEKDQAGIPVTCR	A	Carbamidomethyl (C); Oxidation (M)	0.00000002000000000000010.0	index=4183
1	F0VMJ1	Peroxidoxin 2, putative OS=Neospora caninum (strain Liverpool) OX=572307 GN=BN1204_053640 PE=3 SV=1	1702	24518	90	60	24	22	7370	1	1	1	877.4576	2629.3511	3	2629.3428	0.0083	1	19.63	0.54	R	VLDGLQLAEKYPVATPEGWFPGDK	V			index=8030
1	F0VMJ1	Peroxidoxin 2, putative OS=Neospora caninum (strain Liverpool) OX=572307 GN=BN1204_053640 PE=3 SV=1	1702	24518	90	60	24	22	7371	1	1	1	658.3497	2629.3697	4	2629.3428	0.0269	1	37.32	0.0094	R	VLDGLQLAEKYPVATPEGWFPGDK	V			index=7076
1	F0VMJ1	Peroxidoxin 2, putative OS=Neospora caninum (strain Liverpool) OX=572307 GN=BN1204_053640 PE=3 SV=1	1702	24518	90	60	24	22	7372	1	1	1	877.4684	2629.3835	3	2629.3428	0.0407	1	150.65	4.50E-14	R	VLDGLQLAEKYPVATPEGWFPGDK	V			index=7081
1	F0VMJ1	Peroxidoxin 2, putative OS=Neospora caninum (strain Liverpool) OX=572307 GN=BN1204_053640 PE=3 SV=1	1702	24518	90	60	24	22	8074	1	1	1	997.8269	2990.4589	3	2990.4372	0.0217	1	42.89	0.0018	K	YPVATPEGWFPGDKVMVQPTLSDEEAK	A			index=6370
1	F0VMJ1	Peroxidoxin 2, putative OS=Neospora caninum (strain Liverpool) OX=572307 GN=BN1204_053640 PE=3 SV=1	1702	24518	90	60	24	22	8075	1	1	1	748.6222	2990.4597	4	2990.4372	0.0225	1	21.88	0.23	K	YPVATPEGWFPGDKVMVQPTLSDEEAK	A			index=6381
1	F0VMJ1	Peroxidoxin 2, putative OS=Neospora caninum (strain Liverpool) OX=572307 GN=BN1204_053640 PE=3 SV=1	1702	24518	90	60	24	22	8091	1	1	1	1003.161	3006.4612	3	3006.4321	0.0291	1	75.86	8.70E-07	K	YPVATPEGWFPGDKVMVQPTLSDEEAK	A	Oxidation (M)	0.000000000000000200000000000.0	index=5939
2	A0A0F7V406	Peroxidoxin 2 OS=Toxoplasma gondii (strain ATCC 50861 / VEG) OX=432359 GN=BN1205_093340 PE=3 SV=1	415	24446	29	15	11	7	1092	7	1	1	383.2114	764.4083	2	764.3738	0.0345	0	6.93	21	K	DVMSVAK	L	Oxidation (M)	0.0020000.0	index=2546
2	A0A0F7V406	Peroxidoxin 2 OS=Toxoplasma gondii (strain ATCC 50861 / VEG) OX=432359 GN=BN1205_093340 PE=3 SV=1	415	24446	29	15	11	7	1224	10	0	0	396.9359	791.8572	2	792.384	-0.5268	0	13.55	10	R	MAPEFAK	R			index=1611
2	A0A0F7V406	Peroxidoxin 2 OS=Toxoplasma gondii (strain ATCC 50861 / VEG) OX=432359 GN=BN1205_093340 PE=3 SV=1	415	24446	29	15	11	7	1226	1	0	0	397.2015	792.3884	2	792.384	0.0044	0	33.76	0.042	R	MAPEFAK	R			index=1504
2	A0A0F7V406	Peroxidoxin 2 OS=Toxoplasma gondii (strain ATCC 50861 / VEG) OX=432359 GN=BN1205_093340 PE=3 SV=1	415	24446	29	15	11	7	1276	1	0	0	405.1973	808.38	2	808.3789	0.0011	0	19.15	0.89	R	MAPEFAK	R	Oxidation (M)	0.2000000.0	index=1493
2	A0A0F7V406	Peroxidoxin 2 OS=Toxoplasma gondii (strain ATCC 50861 / VEG) OX=432359 GN=BN1205_093340 PE=3 SV=1	415	24446	29	15	11	7	1277	1	0	0	405.1977	808.3808	2	808.3789	0.0019	0	12.77	3.9	R	MAPEFAK	R	Oxidation (M)	0.2000000.0	index=126
2	A0A0F7V406	Peroxidoxin 2 OS=Toxoplasma gondii (strain ATCC 50861 / VEG) OX=432359 GN=BN1205_093340 PE=3 SV=1	415	24446	29	15	11	7	1278	1	0	0	405.1993	808.384	2	808.3789	0.0051	0	39.09	0.0091	R	MAPEFAK	R	Oxidation (M)	0.2000000.0	index=885
2	A0A0F7V406	Peroxidoxin 2 OS=Toxoplasma gondii (strain ATCC 50861 / VEG) OX=432359 GN=BN1205_093340 PE=3 SV=1	415	24446	29	15	11	7	1701	1	0	0	453.2515	904.4884	2	904.513	-0.0247	1	19.13	1.6	R	NFKEVLR	A			index=3918
2	A0A0F7V406	Peroxidoxin 2 OS=Toxoplasma gondii (strain ATCC 50861 / VEG) OX=432359 GN=BN1205_093340 PE=3 SV=1	415	24446	29	15	11	7	1703	1	0	0	453.2648	904.5151	2	904.513	0.0021	1	13.7	5.7	R	NFKEVLR	A			index=1783
2	A0A0F7V406	Peroxidoxin 2 OS=Toxoplasma gondii (strain ATCC 50861 / VEG) OX=432359 GN=BN1205_093340 PE=3 SV=1	415	24446	29	15	11	7	1704	1	0	0	453.2673	904.52	2	904.513	0.007	1	38.15	0.02	R	NFKEVLR	A			index=1246
2	A0A0F7V406	Peroxidoxin 2 OS=Toxoplasma gondii (strain ATCC 50861 / VEG) OX=432359 GN=BN1205_093340 PE=3 SV=1	415	24446	29	15	11	7	1868	1	0	0	475.2498	948.4851	2	948.4851	0	1	28.08	0.17	R	MAPEFAKR	N			index=12
2	A0A0F7V406	Peroxidoxin 2 OS=Toxoplasma gondii (strain ATCC 50861 / VEG) OX=432359 GN=BN1205_093340 PE=3 SV=1	415	24446	29	15	11	7	1869	1	0	0	475.251	948.4874	2	948.4851	0.0023	1	23.74	0.46	R	MAPEFAKR	N			index=818
2	A0A0F7V406	Peroxidoxin 2 OS=Toxoplasma gondii (strain ATCC 50861 / VEG) OX=432359 GN=BN1205_093340 PE=3 SV=1	415	24446	29	15	11	7	1944	1	0	0	483.2494	964.4842	2	964.48	0.0042	1	18.42	1.3	R	MAPEFAKR	N	Oxidation (M)	0.20000000.0	index=340
2	A0A0F7V406	Peroxidoxin 2 OS=Toxoplasma gondii (strain ATCC 50861 / VEG) OX=432359 GN=BN1205_093340 PE=3 SV=1	415	24446	29	15	11	7	1985	1	0	0	488.2796	974.5447	2	974.5185	0.0262	0	50.32	0.0011	R	AAIYIGPDR	R			index=2669
2	A0A0F7V406	Peroxidoxin 2 OS=Toxoplasma gondii (strain ATCC 50861 / VEG) OX=432359 GN=BN1205_093340 PE=3 SV=1	415	24446	29	15	11	7	2608	1	0	1	558.7795	1115.5445	2	1115.5757	-0.0312	1	11.5	7	K	DKAGIPVTCR	A	Carbamidomethyl (C)	0.0000000010.0	index=2462
2	A0A0F7V406	Peroxidoxin 2 OS=Toxoplasma gondii (strain ATCC 50861 / VEG) OX=432359 GN=BN1205_093340 PE=3 SV=1	415	24446	29	15	11	7	2609	1	0	1	372.8557	1115.5453	3	1115.5757	-0.0305	1	24.92	0.32	K	DKAGIPVTCR	A	Carbamidomethyl (C)	0.0000000010.0	index=2032
2	A0A0F7V406	Peroxidoxin 2 OS=Toxoplasma gondii (strain ATCC 50861 / VEG) OX=432359 GN=BN1205_093340 PE=3 SV=1	415	24446	29	15	11	7	2610	1	0	1	558.7828	1115.5511	2	1115.5757	-0.0246	1	41.19	0.0075	K	DKAGIPVTCR	A	Carbamidomethyl (C)	0.0000000010.0	index=2043
2	A0A0F7V406	Peroxidoxin 2 OS=Toxoplasma gondii (strain ATCC 50861 / VEG) OX=432359 GN=BN1205_093340 PE=3 SV=1	415	24446	29	15	11	7	2685	1	0	0	566.3214	1130.6282	2	1130.6196	0.0086	1	50.95	0.0008	R	AAIYIGPDRR	V			index=1695
2	A0A0F7V406	Peroxidoxin 2 OS=Toxoplasma gondii (strain ATCC 50861 / VEG) OX=432359 GN=BN1205_093340 PE=3 SV=1	415	24446	29	15	11	7	2687	1	0	0	377.8892	1130.6458	3	1130.6196	0.0262	1	54.43	0.00036	R	AAIYIGPDRR	V			index=1711
2	A0A0F7V406	Peroxidoxin 2 OS=Toxoplasma gondii (strain ATCC 50861 / VEG) OX=432359 GN=BN1205_093340 PE=3 SV=1	415	24446	29	15	11	7	4193	1	1	1	724.3472	1446.6798	2	1446.6912	-0.0113	0	9.17	9.7	K	LATDLGIMDPEEK	D	Oxidation (M)	0.0000000200000.0	index=4880
2	A0A0F7V406	Peroxidoxin 2 OS=Toxoplasma gondii (strain ATCC 50861 / VEG) OX=432359 GN=BN1205_093340 PE=3 SV=1	415	24446	29	15	11	7	4246	7	1	1	730.9076	1459.8007	2	1459.7228	0.0779	0	3	40	K	VMVQPTLTDEEAK	A			index=7149
2	A0A0F7V406	Peroxidoxin 2 OS=Toxoplasma gondii (strain ATCC 50861 / VEG) OX=432359 GN=BN1205_093340 PE=3 SV=1	415	24446	29	15	11	7	4311	1	1	1	738.86	1475.7054	2	1475.7178	-0.0123	0	6	19	K	VMVQPTLTDEEAK	A	Oxidation (M)	0.0200000000000.0	index=1451
2	A0A0F7V406	Peroxidoxin 2 OS=Toxoplasma gondii (strain ATCC 50861 / VEG) OX=432359 GN=BN1205_093340 PE=3 SV=1	415	24446	29	15	11	7	4668	1	0	0	521.9239	1562.75	3	1562.7406	0.0095	0	63.06	3.60E-05	K	YPVATPEGWFPGDK	V			index=5697
2	A0A0F7V406	Peroxidoxin 2 OS=Toxoplasma gondii (strain ATCC 50861 / VEG) OX=432359 GN=BN1205_093340 PE=3 SV=1	415	24446	29	15	11	7	4669	1	0	0	782.3829	1562.7512	2	1562.7406	0.0107	0	69.28	8.50E-06	K	YPVATPEGWFPGDK	V			index=5695
2	A0A0F7V406	Peroxidoxin 2 OS=Toxoplasma gondii (strain ATCC 50861 / VEG) OX=432359 GN=BN1205_093340 PE=3 SV=1	415	24446	29	15	11	7	6929	2	0	1	593.3123	2369.2199	4	2369.2301	-0.0101	1	49.63	0.00051	K	DVMSVAKLSGDLPFPIIADPER	K			index=8376
2	A0A0F7V406	Peroxidoxin 2 OS=Toxoplasma gondii (strain ATCC 50861 / VEG) OX=432359 GN=BN1205_093340 PE=3 SV=1	415	24446	29	15	11	7	6930	2	0	1	1185.6202	2369.2258	2	2369.2301	-0.0042	1	56.54	0.0001	K	DVMSVAKLSGDLPFPIIADPER	K			index=8387
2	A0A0F7V406	Peroxidoxin 2 OS=Toxoplasma gondii (strain ATCC 50861 / VEG) OX=432359 GN=BN1205_093340 PE=3 SV=1	415	24446	29	15	11	7	6931	2	0	1	790.7501	2369.2285	3	2369.2301	-0.0016	1	72.81	2.50E-06	K	DVMSVAKLSGDLPFPIIADPER	K			index=8325
2	A0A0F7V406	Peroxidoxin 2 OS=Toxoplasma gondii (strain ATCC 50861 / VEG) OX=432359 GN=BN1205_093340 PE=3 SV=1	415	24446	29	15	11	7	6932	2	0	1	790.7509	2369.2309	3	2369.2301	0.0008	1	72.82	2.50E-06	K	DVMSVAKLSGDLPFPIIADPER	K			index=8385
2	A0A0F7V406	Peroxidoxin 2 OS=Toxoplasma gondii (strain ATCC 50861 / VEG) OX=432359 GN=BN1205_093340 PE=3 SV=1	415	24446	29	15	11	7	6933	2	0	1	790.7522	2369.2348	3	2369.2301	0.0047	1	64.07	1.90E-05	K	DVMSVAKLSGDLPFPIIADPER	K			index=8288
2	A0A0F7V406	Peroxidoxin 2 OS=Toxoplasma gondii (strain ATCC 50861 / VEG) OX=432359 GN=BN1205_093340 PE=3 SV=1	415	24446	29	15	11	7	6965	1	1	1	796.0748	2385.2026	3	2385.225	-0.0224	1	63.98	1.90E-05	K	DVMSVAKLSGDLPFPIIADPER	K	Oxidation (M)	0.0020000000000000000000.0	index=8428
3	B9PYE4	Putative type I fatty acid synthase OS=Toxoplasma gondii (strain ATCC 50861 / VEG) OX=432359 GN=BN1205_013030 PE=4 SV=1	152	1092772	43	0	35	0	370	2	1	0	503.1073	502.1	1	502.3115	-0.2115	0	4.3	1.50E+02	K	SLGVK	Y			index=8625
3	B9PYE4	Putative type I fatty acid synthase OS=Toxoplasma gondii (strain ATCC 50861 / VEG) OX=432359 GN=BN1205_013030 PE=4 SV=1	152	1092772	43	0	35	0	381	1	1	0	504.1077	503.1004	1	502.3115	0.7889	0	1.96	1.60E+02	K	SLGVK	Y			index=1326
3	B9PYE4	Putative type I fatty acid synthase OS=Toxoplasma gondii (strain ATCC 50861 / VEG) OX=432359 GN=BN1205_013030 PE=4 SV=1	152	1092772	43	0	35	0	382	1	1	0	504.1084	503.1011	1	502.3115	0.7896	0	1.96	1.60E+02	K	SLGVK	Y			index=1112
3	B9PYE4	Putative type I fatty acid synthase OS=Toxoplasma gondii (strain ATCC 50861 / VEG) OX=432359 GN=BN1205_013030 PE=4 SV=1	152	1092772	43	0	35	0	721	8	1	1	617.3347	616.3274	1	616.3544	-0.027	0	0.96	1.30E+02	R	TLVER	K			index=2636
3	B9PYE4	Putative type I fatty acid synthase OS=Toxoplasma gondii (strain ATCC 50861 / VEG) OX=432359 GN=BN1205_013030 PE=4 SV=1	152	1092772	43	0	35	0	1074	9	1	1	381.2029	760.3911	2	760.4265	-0.0354	0	8.77	22	K	ACLVLSR	R			index=2412
3	B9PYE4	Putative type I fatty acid synthase OS=Toxoplasma gondii (strain ATCC 50861 / VEG) OX=432359 GN=BN1205_013030 PE=4 SV=1	152	1092772	43	0	35	0	1278	10	0	0	405.1993	808.384	2	808.3459	0.0381	0	7.85	12	R	MLSPDCK	C	Oxidation (M)	0.2000000.0	index=885
3	B9PYE4	Putative type I fatty acid synthase OS=Toxoplasma gondii (strain ATCC 50861 / VEG) OX=432359 GN=BN1205_013030 PE=4 SV=1	152	1092772	43	0	35	0	1590	3	1	0	439.2173	876.42	2	876.376	0.0441	0	7.86	20	K	SMDPQQR	L	Oxidation (M)	0.0200000.0	index=1146
3	B9PYE4	Putative type I fatty acid synthase OS=Toxoplasma gondii (strain ATCC 50861 / VEG) OX=432359 GN=BN1205_013030 PE=4 SV=1	152	1092772	43	0	35	0	2038	1	1	0	495.2604	988.5062	2	988.5011	0.0051	0	10.78	9.9	R	AGMKPNDLK	F	Oxidation (M)	0.002000000.0	index=7495
3	B9PYE4	Putative type I fatty acid synthase OS=Toxoplasma gondii (strain ATCC 50861 / VEG) OX=432359 GN=BN1205_013030 PE=4 SV=1	152	1092772	43	0	35	0	2105	8	1	0	504.2607	1006.5067	2	1006.5811	-0.0744	1	3.3	45	K	AAYAKSLGVK	Y			index=1538
3	B9PYE4	Putative type I fatty acid synthase OS=Toxoplasma gondii (strain ATCC 50861 / VEG) OX=432359 GN=BN1205_013030 PE=4 SV=1	152	1092772	43	0	35	0	2106	1	1	0	504.2705	1006.5264	2	1006.5811	-0.0547	1	20.48	0.86	K	AAYAKSLGVK	Y			index=4775
3	B9PYE4	Putative type I fatty acid synthase OS=Toxoplasma gondii (strain ATCC 50861 / VEG) OX=432359 GN=BN1205_013030 PE=4 SV=1	152	1092772	43	0	35	0	2227	1	1	0	517.5247	1033.0348	2	1032.5386	0.4962	1	15.81	5.8	R	QALDKVGMR	G	Oxidation (M)	0.000000020.0	index=2785
3	B9PYE4	Putative type I fatty acid synthase OS=Toxoplasma gondii (strain ATCC 50861 / VEG) OX=432359 GN=BN1205_013030 PE=4 SV=1	152	1092772	43	0	35	0	2629	3	1	1	374.5072	1120.4998	3	1120.5877	-0.0879	1	7.81	15	K	EEFARSVGVK	Y			index=860
3	B9PYE4	Putative type I fatty acid synthase OS=Toxoplasma gondii (strain ATCC 50861 / VEG) OX=432359 GN=BN1205_013030 PE=4 SV=1	152	1092772	43	0	35	0	2734	3	1	1	380.548	1138.6223	3	1138.5771	0.0451	0	10.58	6.1	K	GFASVQVFER	D			index=4021
3	B9PYE4	Putative type I fatty acid synthase OS=Toxoplasma gondii (strain ATCC 50861 / VEG) OX=432359 GN=BN1205_013030 PE=4 SV=1	152	1092772	43	0	35	0	2771	2	1	0	573.3204	1144.6262	2	1144.6022	0.024	1	3.02	51	R	RAGMKPNDLK	F	Oxidation (M)	0.0002000000.0	index=6113
3	B9PYE4	Putative type I fatty acid synthase OS=Toxoplasma gondii (strain ATCC 50861 / VEG) OX=432359 GN=BN1205_013030 PE=4 SV=1	152	1092772	43	0	35	0	3023	1	1	1	595.3227	1188.6308	2	1188.639	-0.0082	0	6.13	22	R	EAIEQVYLPK	V			index=2725
3	B9PYE4	Putative type I fatty acid synthase OS=Toxoplasma gondii (strain ATCC 50861 / VEG) OX=432359 GN=BN1205_013030 PE=4 SV=1	152	1092772	43	0	35	0	3024	5	1	1	397.2184	1188.6333	3	1188.639	-0.0057	0	6.02	23	R	EAIEQVYLPK	V			index=2355
3	B9PYE4	Putative type I fatty acid synthase OS=Toxoplasma gondii (strain ATCC 50861 / VEG) OX=432359 GN=BN1205_013030 PE=4 SV=1	152	1092772	43	0	35	0	3025	5	1	1	397.2184	1188.6333	3	1188.639	-0.0057	0	7.52	16	R	EAIEQVYLPK	V			index=2733
3	B9PYE4	Putative type I fatty acid synthase OS=Toxoplasma gondii (strain ATCC 50861 / VEG) OX=432359 GN=BN1205_013030 PE=4 SV=1	152	1092772	43	0	35	0	3044	5	1	1	398.8767	1193.6083	3	1193.5499	0.0584	0	1.08	64	K	AGSGAMPAVFDR	K	Oxidation (M)	0.000002000000.0	index=225
3	B9PYE4	Putative type I fatty acid synthase OS=Toxoplasma gondii (strain ATCC 50861 / VEG) OX=432359 GN=BN1205_013030 PE=4 SV=1	152	1092772	43	0	35	0	3453	3	1	1	638.325	1274.6354	2	1274.615	0.0205	1	6.09	22	R	GSLRGDACVAGGR	L	Carbamidomethyl (C)	0.0000000100000.0	index=5636
3	B9PYE4	Putative type I fatty acid synthase OS=Toxoplasma gondii (strain ATCC 50861 / VEG) OX=432359 GN=BN1205_013030 PE=4 SV=1	152	1092772	43	0	35	0	3486	2	1	0	641.8297	1281.6448	2	1281.6062	0.0387	0	4.07	30	R	HSLGEGGGAGTSPR	T			index=6859
3	B9PYE4	Putative type I fatty acid synthase OS=Toxoplasma gondii (strain ATCC 50861 / VEG) OX=432359 GN=BN1205_013030 PE=4 SV=1	152	1092772	43	0	35	0	3570	2	1	0	648.8715	1295.7284	2	1295.8176	-0.0893	1	9.11	9.3	R	EKTKPLLIGAVK	T			index=3668
3	B9PYE4	Putative type I fatty acid synthase OS=Toxoplasma gondii (strain ATCC 50861 / VEG) OX=432359 GN=BN1205_013030 PE=4 SV=1	152	1092772	43	0	35	0	3571	8	1	0	432.9169	1295.729	3	1295.8176	-0.0887	1	3.69	32	R	EKTKPLLIGAVK	T			index=3653
3	B9PYE4	Putative type I fatty acid synthase OS=Toxoplasma gondii (strain ATCC 50861 / VEG) OX=432359 GN=BN1205_013030 PE=4 SV=1	152	1092772	43	0	35	0	3706	7	1	0	663.8577	1325.7008	2	1325.5744	0.1264	0	4.04	29	R	FCDINEIAGCK	T	2 Carbamidomethyl (C)	0.01000000010.0	index=8477
3	B9PYE4	Putative type I fatty acid synthase OS=Toxoplasma gondii (strain ATCC 50861 / VEG) OX=432359 GN=BN1205_013030 PE=4 SV=1	152	1092772	43	0	35	0	3755	1	1	1	670.8542	1339.6939	2	1339.7824	-0.0884	0	1.3	53	K	GTILGQLVDVAVR	A			index=4013
3	B9PYE4	Putative type I fatty acid synthase OS=Toxoplasma gondii (strain ATCC 50861 / VEG) OX=432359 GN=BN1205_013030 PE=4 SV=1	152	1092772	43	0	35	0	4269	2	1	0	489.6015	1465.7827	3	1465.7017	0.081	1	1.88	49	R	EELRAMSTMINR	A	Oxidation (M)	0.000000002000.0	index=6333
3	B9PYE4	Putative type I fatty acid synthase OS=Toxoplasma gondii (strain ATCC 50861 / VEG) OX=432359 GN=BN1205_013030 PE=4 SV=1	152	1092772	43	0	35	0	4270	1	1	0	489.6018	1465.7836	3	1465.7017	0.0819	1	4.89	24	R	EELRAMSTMINR	A	Oxidation (M)	0.000002000000.0	index=6042
3	B9PYE4	Putative type I fatty acid synthase OS=Toxoplasma gondii (strain ATCC 50861 / VEG) OX=432359 GN=BN1205_013030 PE=4 SV=1	152	1092772	43	0	35	0	4718	6	1	1	394.2146	1572.8292	4	1572.8181	0.011	0	6.96	15	R	GDGLTVPLSVEMAIR	C	Oxidation (M)	0.000000000002000.0	index=4715
3	B9PYE4	Putative type I fatty acid synthase OS=Toxoplasma gondii (strain ATCC 50861 / VEG) OX=432359 GN=BN1205_013030 PE=4 SV=1	152	1092772	43	0	35	0	4730	6	1	1	525.657	1573.9493	3	1573.8511	0.0982	1	7.95	16	K	QRPDLRVYCLVR	A	Carbamidomethyl (C)	0.000000001000.0	index=412
3	B9PYE4	Putative type I fatty acid synthase OS=Toxoplasma gondii (strain ATCC 50861 / VEG) OX=432359 GN=BN1205_013030 PE=4 SV=1	152	1092772	43	0	35	0	4794	1	1	1	531.3123	1590.915	3	1590.9246	-0.0096	1	12.58	4.9	R	QPAVNGQPKWLLLK	T			index=1032
3	B9PYE4	Putative type I fatty acid synthase OS=Toxoplasma gondii (strain ATCC 50861 / VEG) OX=432359 GN=BN1205_013030 PE=4 SV=1	152	1092772	43	0	35	0	5081	6	1	1	554.3199	1659.938	3	1660.7225	-0.7845	1	0.79	68	K	KFAEDMCEFLGNGK	H	Carbamidomethyl (C); Oxidation (M)	0.00000210000000.0	index=7863
3	B9PYE4	Putative type I fatty acid synthase OS=Toxoplasma gondii (strain ATCC 50861 / VEG) OX=432359 GN=BN1205_013030 PE=4 SV=1	152	1092772	43	0	35	0	5163	2	1	1	421.9919	1683.9387	4	1683.8502	0.0885	1	4.82	22	K	DLRSATMDVTLFSTK	G			index=3070
3	B9PYE4	Putative type I fatty acid synthase OS=Toxoplasma gondii (strain ATCC 50861 / VEG) OX=432359 GN=BN1205_013030 PE=4 SV=1	152	1092772	43	0	35	0	5175	6	1	0	563.3108	1686.9106	3	1687.7004	-0.7898	1	1.44	51	R	MLSPDCRCATFDEK	A	Carbamidomethyl (C); Oxidation (M)	0.20000100000000.0	index=5062
3	B9PYE4	Putative type I fatty acid synthase OS=Toxoplasma gondii (strain ATCC 50861 / VEG) OX=432359 GN=BN1205_013030 PE=4 SV=1	152	1092772	43	0	35	0	5373	10	1	0	582.624	1744.8501	3	1744.7219	0.1282	1	4.53	24	R	MLSPDCRCATFDEK	A	2 Carbamidomethyl (C); Oxidation (M)	0.20000101000000.0	index=1976
3	B9PYE4	Putative type I fatty acid synthase OS=Toxoplasma gondii (strain ATCC 50861 / VEG) OX=432359 GN=BN1205_013030 PE=4 SV=1	152	1092772	43	0	35	0	5721	3	1	0	920.4674	1838.9202	2	1838.7635	0.1567	0	1.09	48	R	WDVEEYFDPDPGADGK	A			index=7444
3	B9PYE4	Putative type I fatty acid synthase OS=Toxoplasma gondii (strain ATCC 50861 / VEG) OX=432359 GN=BN1205_013030 PE=4 SV=1	152	1092772	43	0	35	0	6161	3	1	0	497.4909	1985.9345	4	1986.0786	-0.1441	1	0.38	54	K	ELPPGKVGEIVVYSSSVAR	G			index=6456
3	B9PYE4	Putative type I fatty acid synthase OS=Toxoplasma gondii (strain ATCC 50861 / VEG) OX=432359 GN=BN1205_013030 PE=4 SV=1	152	1092772	43	0	35	0	6331	1	1	0	683.0352	2046.0837	3	2046.0667	0.017	1	10.85	5.1	R	KNLILSGEQSEIDNVLMK	L	Oxidation (M)	0.000000000000000020.0	index=6986
3	B9PYE4	Putative type I fatty acid synthase OS=Toxoplasma gondii (strain ATCC 50861 / VEG) OX=432359 GN=BN1205_013030 PE=4 SV=1	152	1092772	43	0	35	0	6447	5	1	1	700.3942	2098.1607	3	2097.8949	0.2657	0	5.28	20	R	EDSTPDVSQMENFYPPSR	Q			index=7911
3	B9PYE4	Putative type I fatty acid synthase OS=Toxoplasma gondii (strain ATCC 50861 / VEG) OX=432359 GN=BN1205_013030 PE=4 SV=1	152	1092772	43	0	35	0	7018	2	1	1	804.4246	2410.2519	3	2410.293	-0.0411	1	3.82	20	K	HKIDVVLNCLIENYIPETLK	F	Carbamidomethyl (C)	0.00000000100000000000.0	index=7810
3	B9PYE4	Putative type I fatty acid synthase OS=Toxoplasma gondii (strain ATCC 50861 / VEG) OX=432359 GN=BN1205_013030 PE=4 SV=1	152	1092772	43	0	35	0	7093	3	1	1	823.7555	2468.2447	3	2468.1927	0.052	0	1.97	30	K	VLFIGGNIELSEALENAMGSTCK	T	Carbamidomethyl (C); Oxidation (M)	0.00000000000000000200010.0	index=8352
3	B9PYE4	Putative type I fatty acid synthase OS=Toxoplasma gondii (strain ATCC 50861 / VEG) OX=432359 GN=BN1205_013030 PE=4 SV=1	152	1092772	43	0	35	0	7143	4	1	1	837.3886	2509.144	3	2508.3588	0.7852	1	2.01	31	K	VVVAIPSALDFERSTVGPPTTPQK	T			index=4815
3	B9PYE4	Putative type I fatty acid synthase OS=Toxoplasma gondii (strain ATCC 50861 / VEG) OX=432359 GN=BN1205_013030 PE=4 SV=1	152	1092772	43	0	35	0	7186	9	1	0	847.463	2539.3672	3	2539.2516	0.1156	0	2.21	34	K	LPQNLMFENPSISSISDYILDK	A	Oxidation (M)	0.0000020000000000000000.0	index=8449
3	B9PYE4	Putative type I fatty acid synthase OS=Toxoplasma gondii (strain ATCC 50861 / VEG) OX=432359 GN=BN1205_013030 PE=4 SV=1	152	1092772	43	0	35	0	7338	3	1	0	872.1032	2613.2876	3	2613.3585	-0.0709	0	1.33	33	K	NGSIVITGGLGALGMVVAGWLAEEGAR	H	Oxidation (M)	0.000000000000002000000000000.0	index=4159
3	B9PYE4	Putative type I fatty acid synthase OS=Toxoplasma gondii (strain ATCC 50861 / VEG) OX=432359 GN=BN1205_013030 PE=4 SV=1	152	1092772	43	0	35	0	7596	10	1	1	683.6272	2730.4797	4	2731.2734	-0.7937	1	1.36	36	K	QTPPLGMRTGDGGFMYEGELFVAAR	L	2 Oxidation (M)	0.0000002000000020000000000.0	index=6778
4	V4YN30	Putative vacuolar protein sorting-associated protein OS=Toxoplasma gondii (strain ATCC 50861 / VEG) OX=432359 GN=BN1205_008660 PE=4 SV=1	126	926716	36	0	34	0	564	1	1	0	563.2936	562.2864	1	562.2598	0.0265	0	5.54	50	R	AESEK	G			index=4586
4	V4YN30	Putative vacuolar protein sorting-associated protein OS=Toxoplasma gondii (strain ATCC 50861 / VEG) OX=432359 GN=BN1205_008660 PE=4 SV=1	126	926716	36	0	34	0	725	3	1	0	617.787	616.7797	1	616.318	0.4617	0	5.49	1.20E+02	K	ALEER	G			index=2292
4	V4YN30	Putative vacuolar protein sorting-associated protein OS=Toxoplasma gondii (strain ATCC 50861 / VEG) OX=432359 GN=BN1205_008660 PE=4 SV=1	126	926716	36	0	34	0	928	8	1	1	358.7097	715.4049	2	715.3071	0.0977	0	1.97	81	K	EATCHR	G			index=1516
4	V4YN30	Putative vacuolar protein sorting-associated protein OS=Toxoplasma gondii (strain ATCC 50861 / VEG) OX=432359 GN=BN1205_008660 PE=4 SV=1	126	926716	36	0	34	0	1249	9	1	1	400.2203	798.4261	2	798.4712	-0.045	1	3.36	36	R	SPAGRLAK	Q			index=2801
4	V4YN30	Putative vacuolar protein sorting-associated protein OS=Toxoplasma gondii (strain ATCC 50861 / VEG) OX=432359 GN=BN1205_008660 PE=4 SV=1	126	926716	36	0	34	0	1861	7	1	1	474.2412	946.4677	2	946.4832	-0.0155	1	0.73	1.10E+02	R	DVRSAGSQK	E			index=1558
4	V4YN30	Putative vacuolar protein sorting-associated protein OS=Toxoplasma gondii (strain ATCC 50861 / VEG) OX=432359 GN=BN1205_008660 PE=4 SV=1	126	926716	36	0	34	0	2070	7	1	0	498.7584	995.5023	2	995.5876	-0.0853	0	3.17	36	R	RPALDVAVR	V			index=3346
4	V4YN30	Putative vacuolar protein sorting-associated protein OS=Toxoplasma gondii (strain ATCC 50861 / VEG) OX=432359 GN=BN1205_008660 PE=4 SV=1	126	926716	36	0	34	0	2212	2	1	1	516.2828	1030.5511	2	1030.5155	0.0356	1	14.9	3.6	R	NRASAEDLR	C			index=7540
4	V4YN30	Putative vacuolar protein sorting-associated protein OS=Toxoplasma gondii (strain ATCC 50861 / VEG) OX=432359 GN=BN1205_008660 PE=4 SV=1	126	926716	36	0	34	0	2275	4	1	1	524.7956	1047.5766	2	1047.5019	0.0748	0	17.85	1.8	R	SPSACDSLLR	R			index=512
4	V4YN30	Putative vacuolar protein sorting-associated protein OS=Toxoplasma gondii (strain ATCC 50861 / VEG) OX=432359 GN=BN1205_008660 PE=4 SV=1	126	926716	36	0	34	0	2276	8	1	1	350.1996	1047.577	3	1047.5019	0.0752	0	13.45	4.9	R	SPSACDSLLR	R			index=2232
4	V4YN30	Putative vacuolar protein sorting-associated protein OS=Toxoplasma gondii (strain ATCC 50861 / VEG) OX=432359 GN=BN1205_008660 PE=4 SV=1	126	926716	36	0	34	0	2278	4	1	1	350.2024	1047.5853	3	1047.5019	0.0834	0	14.87	3.5	R	SPSACDSLLR	R			index=2053
4	V4YN30	Putative vacuolar protein sorting-associated protein OS=Toxoplasma gondii (strain ATCC 50861 / VEG) OX=432359 GN=BN1205_008660 PE=4 SV=1	126	926716	36	0	34	0	2339	3	1	1	530.7607	1059.5069	2	1059.4832	0.0237	0	17.97	1.6	R	NDAANDALEK	K			index=1107
4	V4YN30	Putative vacuolar protein sorting-associated protein OS=Toxoplasma gondii (strain ATCC 50861 / VEG) OX=432359 GN=BN1205_008660 PE=4 SV=1	126	926716	36	0	34	0	2374	5	1	1	533.7831	1065.5517	2	1065.4397	0.112	0	13.9	3.4	R	DTALESGCDR	L			index=3002
4	V4YN30	Putative vacuolar protein sorting-associated protein OS=Toxoplasma gondii (strain ATCC 50861 / VEG) OX=432359 GN=BN1205_008660 PE=4 SV=1	126	926716	36	0	34	0	2414	2	1	1	358.8839	1073.6299	3	1073.5717	0.0582	0	9.15	13	R	AAVEGSSNVLK	I			index=616
4	V4YN30	Putative vacuolar protein sorting-associated protein OS=Toxoplasma gondii (strain ATCC 50861 / VEG) OX=432359 GN=BN1205_008660 PE=4 SV=1	126	926716	36	0	34	0	2470	2	1	1	543.814	1085.6134	2	1085.608	0.0053	1	5.12	27	R	RLVLEEEAK	R			index=4674
4	V4YN30	Putative vacuolar protein sorting-associated protein OS=Toxoplasma gondii (strain ATCC 50861 / VEG) OX=432359 GN=BN1205_008660 PE=4 SV=1	126	926716	36	0	34	0	2499	9	1	1	546.7849	1091.5552	2	1091.5247	0.0305	1	21.9	0.63	R	KASAGWESEK	R			index=3835
4	V4YN30	Putative vacuolar protein sorting-associated protein OS=Toxoplasma gondii (strain ATCC 50861 / VEG) OX=432359 GN=BN1205_008660 PE=4 SV=1	126	926716	36	0	34	0	3177	3	1	1	407.5047	1219.4922	3	1219.6284	-0.1363	0	3.9	42	K	KPPHCVFHAK	T	Carbamidomethyl (C)	0.0000100000.0	index=929
4	V4YN30	Putative vacuolar protein sorting-associated protein OS=Toxoplasma gondii (strain ATCC 50861 / VEG) OX=432359 GN=BN1205_008660 PE=4 SV=1	126	926716	36	0	34	0	4095	3	1	1	712.1058	1422.1971	2	1422.6119	-0.4148	0	0.71	1.20E+02	K	EVSVEMQSMPDR	E	Oxidation (M)	0.000000002000.0	index=5791
4	V4YN30	Putative vacuolar protein sorting-associated protein OS=Toxoplasma gondii (strain ATCC 50861 / VEG) OX=432359 GN=BN1205_008660 PE=4 SV=1	126	926716	36	0	34	0	4434	1	1	1	502.2485	1503.7238	3	1503.8773	-0.1535	0	2.06	46	R	LPPVSLALQQSPVR	R			index=2239
4	V4YN30	Putative vacuolar protein sorting-associated protein OS=Toxoplasma gondii (strain ATCC 50861 / VEG) OX=432359 GN=BN1205_008660 PE=4 SV=1	126	926716	36	0	34	0	4531	8	1	1	510.6003	1528.779	3	1528.8097	-0.0307	0	3.64	29	R	TTVSLTAPEAAAIER	E			index=3294
4	V4YN30	Putative vacuolar protein sorting-associated protein OS=Toxoplasma gondii (strain ATCC 50861 / VEG) OX=432359 GN=BN1205_008660 PE=4 SV=1	126	926716	36	0	34	0	4647	2	1	1	520.2811	1557.8214	3	1557.8474	-0.0261	0	0.24	69	R	LSSASSVSKPQAAGLR	Q			index=5972
4	V4YN30	Putative vacuolar protein sorting-associated protein OS=Toxoplasma gondii (strain ATCC 50861 / VEG) OX=432359 GN=BN1205_008660 PE=4 SV=1	126	926716	36	0	34	0	5449	8	1	1	590.2728	1767.7966	3	1767.905	-0.1084	1	0.06	63	R	GSRTGTLPLPTMSSAHR	G			index=831
4	V4YN30	Putative vacuolar protein sorting-associated protein OS=Toxoplasma gondii (strain ATCC 50861 / VEG) OX=432359 GN=BN1205_008660 PE=4 SV=1	126	926716	36	0	34	0	5459	6	1	1	591.2826	1770.826	3	1770.8029	0.0231	1	2.91	33	K	KGDVSSGICCVAFESR	L	2 Carbamidomethyl (C)	0.0000000011000000.0	index=1965
4	V4YN30	Putative vacuolar protein sorting-associated protein OS=Toxoplasma gondii (strain ATCC 50861 / VEG) OX=432359 GN=BN1205_008660 PE=4 SV=1	126	926716	36	0	34	0	5532	2	1	1	896.3721	1790.7296	2	1790.9527	-0.223	1	2.9	39	K	GVVELRTADVSVYVER	G			index=665
4	V4YN30	Putative vacuolar protein sorting-associated protein OS=Toxoplasma gondii (strain ATCC 50861 / VEG) OX=432359 GN=BN1205_008660 PE=4 SV=1	126	926716	36	0	34	0	6022	2	1	1	642.0017	1922.9833	3	1922.8653	0.1179	0	10.23	5.3	K	DNNGCPTPGGPSADGRPVR	G	Carbamidomethyl (C)	0.0000100000000000000.0	index=4697
4	V4YN30	Putative vacuolar protein sorting-associated protein OS=Toxoplasma gondii (strain ATCC 50861 / VEG) OX=432359 GN=BN1205_008660 PE=4 SV=1	126	926716	36	0	34	0	6745	10	1	1	572.0425	2284.1409	4	2284.1733	-0.0324	1	0.12	50	R	LLDAADLQIMEEDVRLQQGK	E			index=6638
4	V4YN30	Putative vacuolar protein sorting-associated protein OS=Toxoplasma gondii (strain ATCC 50861 / VEG) OX=432359 GN=BN1205_008660 PE=4 SV=1	126	926716	36	0	34	0	6868	4	1	1	586.0382	2340.1237	4	2340.1604	-0.0367	1	4.22	18	R	MQTHLSVASSGGGPSGRLEVGAAR	T	Oxidation (M)	0.200000000000000000000000.0	index=7002
4	V4YN30	Putative vacuolar protein sorting-associated protein OS=Toxoplasma gondii (strain ATCC 50861 / VEG) OX=432359 GN=BN1205_008660 PE=4 SV=1	126	926716	36	0	34	0	6989	4	1	1	600.0624	2396.2207	4	2396.9735	-0.7528	1	1.2	37	R	EAAREANGGSDESCDGETTQASR	R	Carbamidomethyl (C)	0.00000000000001000000000.0	index=8431
4	V4YN30	Putative vacuolar protein sorting-associated protein OS=Toxoplasma gondii (strain ATCC 50861 / VEG) OX=432359 GN=BN1205_008660 PE=4 SV=1	126	926716	36	0	34	0	7040	3	1	1	809.4243	2425.2511	3	2425.3185	-0.0675	1	2.94	24	R	VCVPQLVISVVANTMQKNPLTR	Q	Oxidation (M)	0.0000000000000020000000.0	index=8421
4	V4YN30	Putative vacuolar protein sorting-associated protein OS=Toxoplasma gondii (strain ATCC 50861 / VEG) OX=432359 GN=BN1205_008660 PE=4 SV=1	126	926716	36	0	34	0	7139	9	0	1	833.4463	2497.3171	3	2497.1642	0.1528	1	0.45	44	R	MSVKSAFPSSSTGTEEDPDLLQR	N	Oxidation (M)	0.20000000000000000000000.0	index=7759
4	V4YN30	Putative vacuolar protein sorting-associated protein OS=Toxoplasma gondii (strain ATCC 50861 / VEG) OX=432359 GN=BN1205_008660 PE=4 SV=1	126	926716	36	0	34	0	7220	5	1	1	641.0857	2560.3137	4	2560.2373	0.0764	1	1.43	30	K	RAEMNLELTNASIILPGNCQDSR	S	Oxidation (M)	0.00020000000000000000000.0	index=7183
4	V4YN30	Putative vacuolar protein sorting-associated protein OS=Toxoplasma gondii (strain ATCC 50861 / VEG) OX=432359 GN=BN1205_008660 PE=4 SV=1	126	926716	36	0	34	0	7358	8	1	1	525.2721	2621.3241	5	2622.0502	-0.7261	1	0.41	39	R	CSCCCEKDNNGCPTPGGPSADGRPVR	G			index=2963
4	V4YN30	Putative vacuolar protein sorting-associated protein OS=Toxoplasma gondii (strain ATCC 50861 / VEG) OX=432359 GN=BN1205_008660 PE=4 SV=1	126	926716	36	0	34	0	7448	8	1	1	888.1018	2661.2836	3	2661.2931	-0.0095	0	0.87	33	K	GALCQPSSLAEPFFVSPAGAVCSPAAK	A	Carbamidomethyl (C)	0.000000000000000000000100000.0	index=8265
4	V4YN30	Putative vacuolar protein sorting-associated protein OS=Toxoplasma gondii (strain ATCC 50861 / VEG) OX=432359 GN=BN1205_008660 PE=4 SV=1	126	926716	36	0	34	0	7542	9	1	1	677.0858	2704.3141	4	2704.3151	-0.001	0	0.37	38	K	QLEEGSAGVSASGGGVSASPSTSTAAALQK	Q			index=4016
4	V4YN30	Putative vacuolar protein sorting-associated protein OS=Toxoplasma gondii (strain ATCC 50861 / VEG) OX=432359 GN=BN1205_008660 PE=4 SV=1	126	926716	36	0	34	0	8057	6	1	1	992.541	2974.6012	3	2974.4632	0.138	1	1.54	32	R	AEGAATEAAEQVGLERPLEFSKAAGTSER	R			index=7629
4	V4YN30	Putative vacuolar protein sorting-associated protein OS=Toxoplasma gondii (strain ATCC 50861 / VEG) OX=432359 GN=BN1205_008660 PE=4 SV=1	126	926716	36	0	34	0	8063	6	1	1	746.3945	2981.549	4	2981.6776	-0.1286	1	0.87	33	R	LQVSIRSYVCVTFRPDVLSSLVLFLK	Q			index=8471
4	V4YN30	Putative vacuolar protein sorting-associated protein OS=Toxoplasma gondii (strain ATCC 50861 / VEG) OX=432359 GN=BN1205_008660 PE=4 SV=1	126	926716	36	0	34	0	8661	4	1	1	803.283	5615.9298	7	5615.706	0.2238	1	1.32	8.4	R	MHDQDALSCGQKLVTCGVSCVDFSLLLWCFNPVAVAFEPVIENFALTAVSR	D	Carbamidomethyl (C); Oxidation (M)	0.200000001000000000000000000000000000000000000000000.0	index=7417
5	F0VEL9	MGC83258 protein, related OS=Neospora caninum (strain Liverpool) OX=572307 GN=BN1204_019520 PE=4 SV=1	126	1724983	51	0	48	0	213	3	1	0	460.2192	459.2119	1	459.2441	-0.0322	0	1.92	2.90E+02	R	QGGAK	G			index=1302
5	F0VEL9	MGC83258 protein, related OS=Neospora caninum (strain Liverpool) OX=572307 GN=BN1204_019520 PE=4 SV=1	126	1724983	51	0	48	0	306	1	1	0	486.7684	485.7611	1	486.2914	-0.5303	0	7.18	42	K	AGLAR	E			index=2835
5	F0VEL9	MGC83258 protein, related OS=Neospora caninum (strain Liverpool) OX=572307 GN=BN1204_019520 PE=4 SV=1	126	1724983	51	0	48	0	849	4	1	0	685.3591	684.3518	1	684.4646	-0.1128	1	0.19	85	R	VARLVK	R			index=7601
5	F0VEL9	MGC83258 protein, related OS=Neospora caninum (strain Liverpool) OX=572307 GN=BN1204_019520 PE=4 SV=1	126	1724983	51	0	48	0	868	5	1	1	350.6827	699.3508	2	699.3776	-0.0268	1	11.57	6.1	R	NTRGPR	G			index=1650
5	F0VEL9	MGC83258 protein, related OS=Neospora caninum (strain Liverpool) OX=572307 GN=BN1204_019520 PE=4 SV=1	126	1724983	51	0	48	0	1017	5	1	1	372.2071	742.3996	2	742.4198	-0.0202	1	5.31	31	R	QARAAAR	H			index=2002
5	F0VEL9	MGC83258 protein, related OS=Neospora caninum (strain Liverpool) OX=572307 GN=BN1204_019520 PE=4 SV=1	126	1724983	51	0	48	0	1118	7	1	1	385.7335	769.4525	2	769.4922	-0.0398	1	13.62	3.1	R	AVVARVR	L			index=812
5	F0VEL9	MGC83258 protein, related OS=Neospora caninum (strain Liverpool) OX=572307 GN=BN1204_019520 PE=4 SV=1	126	1724983	51	0	48	0	1199	9	1	0	395.1766	788.3386	2	788.4214	-0.0829	0	2.18	86	R	ICLGQAK	Q	Carbamidomethyl (C)	0.0100000.0	index=3030
5	F0VEL9	MGC83258 protein, related OS=Neospora caninum (strain Liverpool) OX=572307 GN=BN1204_019520 PE=4 SV=1	126	1724983	51	0	48	0	1202	6	1	0	395.212	788.4094	2	788.4214	-0.012	0	7.85	23	R	ICLGQAK	Q	Carbamidomethyl (C)	0.0100000.0	index=1142
5	F0VEL9	MGC83258 protein, related OS=Neospora caninum (strain Liverpool) OX=572307 GN=BN1204_019520 PE=4 SV=1	126	1724983	51	0	48	0	1347	3	1	1	412.2444	822.4741	2	822.4712	0.003	0	2.85	38	R	QAAAPIPR	M			index=404
5	F0VEL9	MGC83258 protein, related OS=Neospora caninum (strain Liverpool) OX=572307 GN=BN1204_019520 PE=4 SV=1	126	1724983	51	0	48	0	1511	1	1	1	430.2508	858.4871	2	858.4307	0.0563	1	10.48	11	R	ARNGEANK	R			index=1741
5	F0VEL9	MGC83258 protein, related OS=Neospora caninum (strain Liverpool) OX=572307 GN=BN1204_019520 PE=4 SV=1	126	1724983	51	0	48	0	1514	9	1	1	859.7621	858.7548	1	859.4916	-0.7368	1	1.52	1.80E+02	R	ITKFSHK	S			index=5732
5	F0VEL9	MGC83258 protein, related OS=Neospora caninum (strain Liverpool) OX=572307 GN=BN1204_019520 PE=4 SV=1	126	1724983	51	0	48	0	1966	2	1	1	486.7602	971.5058	2	971.54	-0.0341	0	11.53	7.4	K	NAVGLLTER	D			index=1500
5	F0VEL9	MGC83258 protein, related OS=Neospora caninum (strain Liverpool) OX=572307 GN=BN1204_019520 PE=4 SV=1	126	1724983	51	0	48	0	1970	10	1	1	487.2441	972.4736	2	972.5287	-0.0551	1	2.71	59	R	QAMAARVAR	L			index=890
5	F0VEL9	MGC83258 protein, related OS=Neospora caninum (strain Liverpool) OX=572307 GN=BN1204_019520 PE=4 SV=1	126	1724983	51	0	48	0	2379	1	1	1	534.7761	1067.5376	2	1067.6339	-0.0962	0	2.99	37	R	DGVVLLIPSR	L			index=4846
5	F0VEL9	MGC83258 protein, related OS=Neospora caninum (strain Liverpool) OX=572307 GN=BN1204_019520 PE=4 SV=1	126	1724983	51	0	48	0	2385	8	1	1	535.3232	1068.6319	2	1068.5175	0.1144	0	1.95	48	R	GVWCVSPHGK	Q			index=1908
5	F0VEL9	MGC83258 protein, related OS=Neospora caninum (strain Liverpool) OX=572307 GN=BN1204_019520 PE=4 SV=1	126	1724983	51	0	48	0	2545	10	1	1	551.7866	1101.5586	2	1101.5414	0.0172	0	8.7	14	R	QSVEAAGGDLR	G			index=3900
5	F0VEL9	MGC83258 protein, related OS=Neospora caninum (strain Liverpool) OX=572307 GN=BN1204_019520 PE=4 SV=1	126	1724983	51	0	48	0	2612	1	1	0	373.195	1116.563	3	1116.6404	-0.0773	1	4.82	33	R	ERAFVVQLR	G			index=4345
5	F0VEL9	MGC83258 protein, related OS=Neospora caninum (strain Liverpool) OX=572307 GN=BN1204_019520 PE=4 SV=1	126	1724983	51	0	48	0	2623	5	1	1	560.3008	1118.5871	2	1118.5179	0.0692	0	8.7	15	R	QGFPCGAPTGK	S	Carbamidomethyl (C)	0.00001000000.0	index=23
5	F0VEL9	MGC83258 protein, related OS=Neospora caninum (strain Liverpool) OX=572307 GN=BN1204_019520 PE=4 SV=1	126	1724983	51	0	48	0	2640	7	1	1	561.788	1121.5614	2	1121.5425	0.0189	1	0.55	74	R	GVSSSASRDTR	W			index=6341
5	F0VEL9	MGC83258 protein, related OS=Neospora caninum (strain Liverpool) OX=572307 GN=BN1204_019520 PE=4 SV=1	126	1724983	51	0	48	0	2665	3	1	1	376.5447	1126.6124	3	1126.4891	0.1233	0	3.9	34	R	LGGEDEGDAHK	L			index=90
5	F0VEL9	MGC83258 protein, related OS=Neospora caninum (strain Liverpool) OX=572307 GN=BN1204_019520 PE=4 SV=1	126	1724983	51	0	48	0	2750	5	1	0	571.7726	1141.5307	2	1141.5628	-0.0321	1	2.19	47	K	AQRDPQHYK	G			index=6311
5	F0VEL9	MGC83258 protein, related OS=Neospora caninum (strain Liverpool) OX=572307 GN=BN1204_019520 PE=4 SV=1	126	1724983	51	0	48	0	2925	2	1	1	587.2858	1172.557	2	1172.5471	0.0099	0	15.26	2.9	K	CFCSLAFLR	V	2 Carbamidomethyl (C)	0.101000000.0	index=6399
5	F0VEL9	MGC83258 protein, related OS=Neospora caninum (strain Liverpool) OX=572307 GN=BN1204_019520 PE=4 SV=1	126	1724983	51	0	48	0	3130	1	1	1	404.8741	1211.6005	3	1211.5895	0.011	0	2.87	38	R	AVDANGGPVEGAR	R			index=1757
5	F0VEL9	MGC83258 protein, related OS=Neospora caninum (strain Liverpool) OX=572307 GN=BN1204_019520 PE=4 SV=1	126	1724983	51	0	48	0	3321	10	1	1	416.2145	1245.6216	3	1245.6061	0.0155	1	6.59	20	R	TAQSDERAAAAR	Y			index=2357
5	F0VEL9	MGC83258 protein, related OS=Neospora caninum (strain Liverpool) OX=572307 GN=BN1204_019520 PE=4 SV=1	126	1724983	51	0	48	0	3338	3	1	1	625.3652	1248.7158	2	1248.6462	0.0696	0	2.69	48	K	AFVLGASESNVR	W			index=5683
5	F0VEL9	MGC83258 protein, related OS=Neospora caninum (strain Liverpool) OX=572307 GN=BN1204_019520 PE=4 SV=1	126	1724983	51	0	48	0	3371	8	1	1	419.5084	1255.5034	3	1255.6269	-0.1235	1	7.6	16	R	ALADSNADPARR	S			index=2678
5	F0VEL9	MGC83258 protein, related OS=Neospora caninum (strain Liverpool) OX=572307 GN=BN1204_019520 PE=4 SV=1	126	1724983	51	0	48	0	3652	9	1	1	658.3128	1314.611	2	1314.7329	-0.1219	0	3.53	36	R	LVAEALLCSALR	N	Carbamidomethyl (C)	0.000000010000.0	index=1874
5	F0VEL9	MGC83258 protein, related OS=Neospora caninum (strain Liverpool) OX=572307 GN=BN1204_019520 PE=4 SV=1	126	1724983	51	0	48	0	4073	2	1	1	473.2829	1416.8268	3	1416.7395	0.0872	0	8.71	12	R	CVQTVVDATGVGLR	R			index=6585
5	F0VEL9	MGC83258 protein, related OS=Neospora caninum (strain Liverpool) OX=572307 GN=BN1204_019520 PE=4 SV=1	126	1724983	51	0	48	0	4101	4	1	1	713.3053	1424.596	2	1424.6354	-0.0394	1	0.23	76	R	CSFRVESPESER	G			index=3578
5	F0VEL9	MGC83258 protein, related OS=Neospora caninum (strain Liverpool) OX=572307 GN=BN1204_019520 PE=4 SV=1	126	1724983	51	0	48	0	4241	1	1	1	730.4203	1458.826	2	1458.6699	0.1562	0	5.04	26	R	QGAGGLAGEAGEEGTR	A			index=6192
5	F0VEL9	MGC83258 protein, related OS=Neospora caninum (strain Liverpool) OX=572307 GN=BN1204_019520 PE=4 SV=1	126	1724983	51	0	48	0	4622	3	1	1	777.3724	1552.7303	2	1552.7481	-0.0178	0	2.43	40	R	AGPETEPAAASPAASAR	Q			index=4257
5	F0VEL9	MGC83258 protein, related OS=Neospora caninum (strain Liverpool) OX=572307 GN=BN1204_019520 PE=4 SV=1	126	1724983	51	0	48	0	4703	3	1	1	524.2577	1569.7513	3	1569.8912	-0.1399	1	6.6	15	K	ELLLQCKVLQDLR	G			index=6488
5	F0VEL9	MGC83258 protein, related OS=Neospora caninum (strain Liverpool) OX=572307 GN=BN1204_019520 PE=4 SV=1	126	1724983	51	0	48	0	5593	5	1	1	452.2485	1804.9651	4	1804.885	0.0801	1	2.05	42	R	VRSSQANCESASLVAAR	L	Carbamidomethyl (C)	0.00000001000000000.0	index=5072
5	F0VEL9	MGC83258 protein, related OS=Neospora caninum (strain Liverpool) OX=572307 GN=BN1204_019520 PE=4 SV=1	126	1724983	51	0	48	0	5710	6	1	1	459.7469	1834.9585	4	1834.7653	0.1932	1	0.79	53	R	GFRAPGEGAECDQGGDGR	A	Carbamidomethyl (C)	0.000000000010000000.0	index=3826
5	F0VEL9	MGC83258 protein, related OS=Neospora caninum (strain Liverpool) OX=572307 GN=BN1204_019520 PE=4 SV=1	126	1724983	51	0	48	0	5711	6	1	1	460.2103	1836.8122	4	1836.9078	-0.0956	1	2.13	39	R	AGPETEPAAASPAASARQR	L			index=1086
5	F0VEL9	MGC83258 protein, related OS=Neospora caninum (strain Liverpool) OX=572307 GN=BN1204_019520 PE=4 SV=1	126	1724983	51	0	48	0	5770	2	1	1	616.9647	1847.8722	3	1847.8216	0.0506	0	1.62	42	R	QVDGATCACCGVPIAEPSK	A			index=610
5	F0VEL9	MGC83258 protein, related OS=Neospora caninum (strain Liverpool) OX=572307 GN=BN1204_019520 PE=4 SV=1	126	1724983	51	0	48	0	5840	4	1	1	467.2514	1864.9764	4	1864.8594	0.117	0	0.87	52	R	QQCCAALQTLDALGMQR	T	Oxidation (M)	0.00000000000000200.0	index=561
5	F0VEL9	MGC83258 protein, related OS=Neospora caninum (strain Liverpool) OX=572307 GN=BN1204_019520 PE=4 SV=1	126	1724983	51	0	48	0	6094	2	1	1	491.2375	1960.9209	4	1961.1098	-0.189	0	3.96	23	R	FAVSLSSPSHVVGLVPLPR	L			index=698
5	F0VEL9	MGC83258 protein, related OS=Neospora caninum (strain Liverpool) OX=572307 GN=BN1204_019520 PE=4 SV=1	126	1724983	51	0	48	0	6102	2	1	1	491.49	1961.931	4	1961.8645	0.0664	0	3.5	25	R	QVDGATCACCGVPIAEPSK	A	2 Carbamidomethyl (C)	0.0000001010000000000.0	index=534
5	F0VEL9	MGC83258 protein, related OS=Neospora caninum (strain Liverpool) OX=572307 GN=BN1204_019520 PE=4 SV=1	126	1724983	51	0	48	0	6111	1	1	1	655.6658	1963.9756	3	1963.9711	0.0045	1	3	28	R	APSRAGPETEPAAASPAASAR	Q			index=6461
5	F0VEL9	MGC83258 protein, related OS=Neospora caninum (strain Liverpool) OX=572307 GN=BN1204_019520 PE=4 SV=1	126	1724983	51	0	48	0	6287	2	1	1	676.0449	2025.1129	3	2025.0544	0.0584	1	2.73	34	R	ELGVFASRAFDSHAHLLR	W			index=5501
5	F0VEL9	MGC83258 protein, related OS=Neospora caninum (strain Liverpool) OX=572307 GN=BN1204_019520 PE=4 SV=1	126	1724983	51	0	48	0	6653	1	1	1	743.0262	2226.0568	3	2226.0892	-0.0324	0	2.1	31	R	EGEGFLGLEAGMAPGLAHWLR	E	Oxidation (M)	0.000000000002000000000.0	index=7748
5	F0VEL9	MGC83258 protein, related OS=Neospora caninum (strain Liverpool) OX=572307 GN=BN1204_019520 PE=4 SV=1	126	1724983	51	0	48	0	6743	1	1	1	761.7156	2282.125	3	2282.0902	0.0347	1	1.48	35	R	SWVSGDPSASPHKFEIHVMR	D	Oxidation (M)	0.00000000000000000020.0	index=4137
5	F0VEL9	MGC83258 protein, related OS=Neospora caninum (strain Liverpool) OX=572307 GN=BN1204_019520 PE=4 SV=1	126	1724983	51	0	48	0	7033	7	1	1	808.0908	2421.2506	3	2421.1066	0.144	0	1.26	37	K	DASHPASSAVCQPWNTAPRPCAR	D			index=7955
5	F0VEL9	MGC83258 protein, related OS=Neospora caninum (strain Liverpool) OX=572307 GN=BN1204_019520 PE=4 SV=1	126	1724983	51	0	48	0	7406	2	1	1	662.3262	2645.2757	4	2645.1746	0.1011	1	3.87	18	R	DLWAMACDMKNAEDGAFLTCLVR	L	Carbamidomethyl (C); Oxidation (M)	0.00002010000000000000000.0	index=5260
5	F0VEL9	MGC83258 protein, related OS=Neospora caninum (strain Liverpool) OX=572307 GN=BN1204_019520 PE=4 SV=1	126	1724983	51	0	48	0	7595	6	1	1	547.1027	2730.4771	5	2731.2483	-0.7711	1	2.54	27	R	CDGLDQNGFCVASLTDYRLWSAAAR	H			index=6777
5	F0VEL9	MGC83258 protein, related OS=Neospora caninum (strain Liverpool) OX=572307 GN=BN1204_019520 PE=4 SV=1	126	1724983	51	0	48	0	7879	1	1	1	715.3512	2857.3757	4	2857.1951	0.1806	1	5.87	10	R	FFVDPDEGFSDGDVTGDEAPEERDGR	I			index=4878
5	F0VEL9	MGC83258 protein, related OS=Neospora caninum (strain Liverpool) OX=572307 GN=BN1204_019520 PE=4 SV=1	126	1724983	51	0	48	0	7974	2	1	1	728.593	2910.3429	4	2910.6066	-0.2637	1	7.11	7.5	R	EDDSATAKVTLALLTAVAPLVAASAPFLR	R			index=4346
5	F0VEL9	MGC83258 protein, related OS=Neospora caninum (strain Liverpool) OX=572307 GN=BN1204_019520 PE=4 SV=1	126	1724983	51	0	48	0	8011	2	1	1	735.3484	2937.3645	4	2937.4192	-0.0547	1	1.85	25	R	HPEVQLGSPFWLSSQESPSPCTVGRR	E	Carbamidomethyl (C)	0.00000000000000000000100000.0	index=3627
5	F0VEL9	MGC83258 protein, related OS=Neospora caninum (strain Liverpool) OX=572307 GN=BN1204_019520 PE=4 SV=1	126	1724983	51	0	48	0	8012	1	1	1	735.3501	2937.3713	4	2937.4192	-0.0479	1	7.09	7.6	R	HPEVQLGSPFWLSSQESPSPCTVGRR	E	Carbamidomethyl (C)	0.00000000000000000000100000.0	index=4474
5	F0VEL9	MGC83258 protein, related OS=Neospora caninum (strain Liverpool) OX=572307 GN=BN1204_019520 PE=4 SV=1	126	1724983	51	0	48	0	8019	9	1	1	981.8154	2942.4244	3	2942.4947	-0.0703	1	0.37	35	R	VHAHHQQLRPSQAEVRGVWCVSPHGK	Q			index=7715
6	B9QK58	Translation initiation factor eIF3 subunit 135 OS=Toxoplasma gondii (strain ATCC 50861 / VEG) OX=432359 GN=BN1205_091010 PE=4 SV=1	124	544525	20	0	20	0	457	1	1	0	531.2835	530.2762	1	530.2813	-0.0051	0	6.91	59	R	GADLR	Q			index=4711
6	B9QK58	Translation initiation factor eIF3 subunit 135 OS=Toxoplasma gondii (strain ATCC 50861 / VEG) OX=432359 GN=BN1205_091010 PE=4 SV=1	124	544525	20	0	20	0	561	5	1	0	561.3043	560.297	1	560.3282	-0.0312	0	1.44	2.10E+02	R	VSLSR	I			index=1920
6	B9QK58	Translation initiation factor eIF3 subunit 135 OS=Toxoplasma gondii (strain ATCC 50861 / VEG) OX=432359 GN=BN1205_091010 PE=4 SV=1	124	544525	20	0	20	0	874	6	1	1	351.1777	700.3408	2	700.398	-0.0572	1	9.14	17	R	RSPVSR	A			index=6524
6	B9QK58	Translation initiation factor eIF3 subunit 135 OS=Toxoplasma gondii (strain ATCC 50861 / VEG) OX=432359 GN=BN1205_091010 PE=4 SV=1	124	544525	20	0	20	0	988	6	1	1	365.7147	729.4148	2	729.4272	-0.0125	0	15.26	3.7	R	LLLEDK	V			index=2630
6	B9QK58	Translation initiation factor eIF3 subunit 135 OS=Toxoplasma gondii (strain ATCC 50861 / VEG) OX=432359 GN=BN1205_091010 PE=4 SV=1	124	544525	20	0	20	0	1032	5	1	1	375.1891	748.3637	2	748.2988	0.065	0	0.89	1.10E+02	R	GADDTDR	K			index=586
6	B9QK58	Translation initiation factor eIF3 subunit 135 OS=Toxoplasma gondii (strain ATCC 50861 / VEG) OX=432359 GN=BN1205_091010 PE=4 SV=1	124	544525	20	0	20	0	1196	5	1	1	394.7093	787.4041	2	787.4552	-0.0511	1	5.69	40	R	RVLSGEK	Y			index=1739
6	B9QK58	Translation initiation factor eIF3 subunit 135 OS=Toxoplasma gondii (strain ATCC 50861 / VEG) OX=432359 GN=BN1205_091010 PE=4 SV=1	124	544525	20	0	20	0	1304	2	1	1	407.7434	813.4722	2	813.5072	-0.035	1	26.71	0.2	R	LIKDIGR	R			index=1397
6	B9QK58	Translation initiation factor eIF3 subunit 135 OS=Toxoplasma gondii (strain ATCC 50861 / VEG) OX=432359 GN=BN1205_091010 PE=4 SV=1	124	544525	20	0	20	0	1388	4	1	1	416.751	831.4875	2	831.4702	0.0174	0	20.86	1.3	R	LSSLAVDK	V			index=2390
6	B9QK58	Translation initiation factor eIF3 subunit 135 OS=Toxoplasma gondii (strain ATCC 50861 / VEG) OX=432359 GN=BN1205_091010 PE=4 SV=1	124	544525	20	0	20	0	1886	9	1	1	476.2738	950.533	2	950.4458	0.0873	0	11.88	6.2	K	TQDLDFGR	T			index=1787
6	B9QK58	Translation initiation factor eIF3 subunit 135 OS=Toxoplasma gondii (strain ATCC 50861 / VEG) OX=432359 GN=BN1205_091010 PE=4 SV=1	124	544525	20	0	20	0	2213	9	1	1	516.288	1030.5614	2	1030.5407	0.0207	1	6.19	27	R	AKEALESQR	S			index=2527
6	B9QK58	Translation initiation factor eIF3 subunit 135 OS=Toxoplasma gondii (strain ATCC 50861 / VEG) OX=432359 GN=BN1205_091010 PE=4 SV=1	124	544525	20	0	20	0	4197	2	1	1	363.1877	1448.7219	4	1448.6678	0.0541	1	1.13	55	R	ECLGSRGVGETER	Q	Carbamidomethyl (C)	0.0100000000000.0	index=81
6	B9QK58	Translation initiation factor eIF3 subunit 135 OS=Toxoplasma gondii (strain ATCC 50861 / VEG) OX=432359 GN=BN1205_091010 PE=4 SV=1	124	544525	20	0	20	0	4299	1	1	1	737.4235	1472.8324	2	1472.8715	-0.0391	1	7.48	15	K	QLDIVASFARLIK	D			index=6969
6	B9QK58	Translation initiation factor eIF3 subunit 135 OS=Toxoplasma gondii (strain ATCC 50861 / VEG) OX=432359 GN=BN1205_091010 PE=4 SV=1	124	544525	20	0	20	0	4582	7	1	0	514.9353	1541.7841	3	1541.7007	0.0834	0	0.44	65	K	DPSLPFFVTCMNR	Y	Oxidation (M)	0.0000000000200.0	index=3093
6	B9QK58	Translation initiation factor eIF3 subunit 135 OS=Toxoplasma gondii (strain ATCC 50861 / VEG) OX=432359 GN=BN1205_091010 PE=4 SV=1	124	544525	20	0	20	0	4921	5	1	1	812.39	1622.7653	2	1622.8338	-0.0684	1	9.37	7.7	K	EYTSKANVPGMSIVK	G			index=3635
6	B9QK58	Translation initiation factor eIF3 subunit 135 OS=Toxoplasma gondii (strain ATCC 50861 / VEG) OX=432359 GN=BN1205_091010 PE=4 SV=1	124	544525	20	0	20	0	5579	2	1	1	601.9121	1802.7143	3	1802.9679	-0.2536	1	7.95	13	K	DSPENRLPLFALYLR	Q			index=214
6	B9QK58	Translation initiation factor eIF3 subunit 135 OS=Toxoplasma gondii (strain ATCC 50861 / VEG) OX=432359 GN=BN1205_091010 PE=4 SV=1	124	544525	20	0	20	0	5858	3	1	1	624.9885	1871.9437	3	1871.9002	0.0435	1	1.33	44	R	SKPNTMWRATHWWR	A	Oxidation (M)	0.00000200000000.0	index=2760
6	B9QK58	Translation initiation factor eIF3 subunit 135 OS=Toxoplasma gondii (strain ATCC 50861 / VEG) OX=432359 GN=BN1205_091010 PE=4 SV=1	124	544525	20	0	20	0	6831	7	1	1	582.3003	2325.1721	4	2325.9651	-0.793	0	0.92	38	R	VAATATSMDMSAYPESSMSETK	A	2 Oxidation (M)	0.0000000202000000000000.0	index=6408
6	B9QK58	Translation initiation factor eIF3 subunit 135 OS=Toxoplasma gondii (strain ATCC 50861 / VEG) OX=432359 GN=BN1205_091010 PE=4 SV=1	124	544525	20	0	20	0	7080	1	1	1	819.3592	2455.0559	3	2455.2092	-0.1532	1	6.88	11	R	EVNEDAFHPSGRTSLSSLPSLGR	S			index=5823
6	B9QK58	Translation initiation factor eIF3 subunit 135 OS=Toxoplasma gondii (strain ATCC 50861 / VEG) OX=432359 GN=BN1205_091010 PE=4 SV=1	124	544525	20	0	20	0	7636	1	1	1	688.0877	2748.3215	4	2748.2106	0.1109	0	7.05	8.4	R	AEVEETSESCLTTNIGLVYSCSEER	E			index=4876
6	B9QK58	Translation initiation factor eIF3 subunit 135 OS=Toxoplasma gondii (strain ATCC 50861 / VEG) OX=432359 GN=BN1205_091010 PE=4 SV=1	124	544525	20	0	20	0	7794	10	1	1	564.481	2817.3684	5	2817.2034	0.1651	1	1.28	30	R	SVNPDDNEGSQSDTEGGEGAGAQDGRIR	V			index=4677
7	A0A0F7UL31	Multidomain chromatinic protein with the following architecture: 3x PHD-bromo-3xPHD-SET domain and associated cysteine cluster at the C-terminus, related OS=Neospora caninum (strain Liverpool) OX=572307 GN=BN1204_046180 PE=4 SV=1	124	809381	34	0	33	0	490	1	1	0	543.3033	542.296	1	542.354	-0.058	0	6.89	18	R	LAALR	Q			index=6368
7	A0A0F7UL31	Multidomain chromatinic protein with the following architecture: 3x PHD-bromo-3xPHD-SET domain and associated cysteine cluster at the C-terminus, related OS=Neospora caninum (strain Liverpool) OX=572307 GN=BN1204_046180 PE=4 SV=1	124	809381	34	0	33	0	494	3	1	0	544.6176	543.6103	1	543.3241	0.2862	1	7.49	62	R	AAARR	V			index=6081
7	A0A0F7UL31	Multidomain chromatinic protein with the following architecture: 3x PHD-bromo-3xPHD-SET domain and associated cysteine cluster at the C-terminus, related OS=Neospora caninum (strain Liverpool) OX=572307 GN=BN1204_046180 PE=4 SV=1	124	809381	34	0	33	0	500	8	1	0	546.2518	545.2445	1	545.2921	-0.0476	1	2.85	1.20E+02	R	RGGEK	A			index=3889
7	A0A0F7UL31	Multidomain chromatinic protein with the following architecture: 3x PHD-bromo-3xPHD-SET domain and associated cysteine cluster at the C-terminus, related OS=Neospora caninum (strain Liverpool) OX=572307 GN=BN1204_046180 PE=4 SV=1	124	809381	34	0	33	0	598	6	1	0	576.2886	575.2814	1	575.2915	-0.0101	1	8.12	27	R	GEKDK	K			index=5057
7	A0A0F7UL31	Multidomain chromatinic protein with the following architecture: 3x PHD-bromo-3xPHD-SET domain and associated cysteine cluster at the C-terminus, related OS=Neospora caninum (strain Liverpool) OX=572307 GN=BN1204_046180 PE=4 SV=1	124	809381	34	0	33	0	1062	2	1	1	379.689	757.3635	2	757.3719	-0.0083	1	8.94	15	K	KGPDGER	A			index=6022
7	A0A0F7UL31	Multidomain chromatinic protein with the following architecture: 3x PHD-bromo-3xPHD-SET domain and associated cysteine cluster at the C-terminus, related OS=Neospora caninum (strain Liverpool) OX=572307 GN=BN1204_046180 PE=4 SV=1	124	809381	34	0	33	0	1343	5	1	1	411.7224	821.4301	2	821.3627	0.0674	1	5	31	R	RDSSSDR	Q			index=2717
7	A0A0F7UL31	Multidomain chromatinic protein with the following architecture: 3x PHD-bromo-3xPHD-SET domain and associated cysteine cluster at the C-terminus, related OS=Neospora caninum (strain Liverpool) OX=572307 GN=BN1204_046180 PE=4 SV=1	124	809381	34	0	33	0	1709	4	1	0	454.2185	906.4225	2	906.4593	-0.0367	1	7.8	17	R	SAVAMERK	A	Oxidation (M)	0.00002000.0	index=958
7	A0A0F7UL31	Multidomain chromatinic protein with the following architecture: 3x PHD-bromo-3xPHD-SET domain and associated cysteine cluster at the C-terminus, related OS=Neospora caninum (strain Liverpool) OX=572307 GN=BN1204_046180 PE=4 SV=1	124	809381	34	0	33	0	1735	1	1	1	456.2882	910.5618	2	910.4985	0.0634	0	25.81	0.2	R	RPATVPDR	A			index=2782
7	A0A0F7UL31	Multidomain chromatinic protein with the following architecture: 3x PHD-bromo-3xPHD-SET domain and associated cysteine cluster at the C-terminus, related OS=Neospora caninum (strain Liverpool) OX=572307 GN=BN1204_046180 PE=4 SV=1	124	809381	34	0	33	0	2370	9	1	1	533.2924	1064.5702	2	1064.5614	0.0087	0	9.05	10	R	DLPSDHLLR	S			index=495
7	A0A0F7UL31	Multidomain chromatinic protein with the following architecture: 3x PHD-bromo-3xPHD-SET domain and associated cysteine cluster at the C-terminus, related OS=Neospora caninum (strain Liverpool) OX=572307 GN=BN1204_046180 PE=4 SV=1	124	809381	34	0	33	0	2385	7	0	1	535.3232	1068.6319	2	1068.5312	0.1007	0	2.85	39	R	GHQSGGSVAAAK	R			index=1908
7	A0A0F7UL31	Multidomain chromatinic protein with the following architecture: 3x PHD-bromo-3xPHD-SET domain and associated cysteine cluster at the C-terminus, related OS=Neospora caninum (strain Liverpool) OX=572307 GN=BN1204_046180 PE=4 SV=1	124	809381	34	0	33	0	2430	1	1	1	539.2921	1076.5696	2	1076.5475	0.0221	1	7.59	18	R	SPPSSPRHGR	L			index=4810
7	A0A0F7UL31	Multidomain chromatinic protein with the following architecture: 3x PHD-bromo-3xPHD-SET domain and associated cysteine cluster at the C-terminus, related OS=Neospora caninum (strain Liverpool) OX=572307 GN=BN1204_046180 PE=4 SV=1	124	809381	34	0	33	0	2583	9	1	1	555.297	1108.5794	2	1108.5434	0.036	0	7.98	13	R	GLTSCETTLK	T	Carbamidomethyl (C)	0.0000100000.0	index=3456
7	A0A0F7UL31	Multidomain chromatinic protein with the following architecture: 3x PHD-bromo-3xPHD-SET domain and associated cysteine cluster at the C-terminus, related OS=Neospora caninum (strain Liverpool) OX=572307 GN=BN1204_046180 PE=4 SV=1	124	809381	34	0	33	0	2595	4	1	1	557.0488	1112.083	2	1111.4894	0.5936	0	3.06	78	R	HDSGEEVSPR	A			index=2042
7	A0A0F7UL31	Multidomain chromatinic protein with the following architecture: 3x PHD-bromo-3xPHD-SET domain and associated cysteine cluster at the C-terminus, related OS=Neospora caninum (strain Liverpool) OX=572307 GN=BN1204_046180 PE=4 SV=1	124	809381	34	0	33	0	2727	4	1	1	380.2102	1137.6088	3	1137.5601	0.0487	0	9.77	7.8	R	APCVHIEDVR	N			index=1870
7	A0A0F7UL31	Multidomain chromatinic protein with the following architecture: 3x PHD-bromo-3xPHD-SET domain and associated cysteine cluster at the C-terminus, related OS=Neospora caninum (strain Liverpool) OX=572307 GN=BN1204_046180 PE=4 SV=1	124	809381	34	0	33	0	3014	7	1	1	396.8986	1187.6739	3	1187.5894	0.0844	1	6.41	21	R	RTKPDADTER	A			index=24
7	A0A0F7UL31	Multidomain chromatinic protein with the following architecture: 3x PHD-bromo-3xPHD-SET domain and associated cysteine cluster at the C-terminus, related OS=Neospora caninum (strain Liverpool) OX=572307 GN=BN1204_046180 PE=4 SV=1	124	809381	34	0	33	0	3229	1	1	1	410.8875	1229.6405	3	1229.6476	-0.0071	1	5.68	24	R	AREAAGAAASSLR	E			index=135
7	A0A0F7UL31	Multidomain chromatinic protein with the following architecture: 3x PHD-bromo-3xPHD-SET domain and associated cysteine cluster at the C-terminus, related OS=Neospora caninum (strain Liverpool) OX=572307 GN=BN1204_046180 PE=4 SV=1	124	809381	34	0	33	0	3349	9	1	1	417.86	1250.5582	3	1250.5561	0.0021	1	1.33	59	K	MSGLDDAQDKR	G	Oxidation (M)	0.20000000000.0	index=772
7	A0A0F7UL31	Multidomain chromatinic protein with the following architecture: 3x PHD-bromo-3xPHD-SET domain and associated cysteine cluster at the C-terminus, related OS=Neospora caninum (strain Liverpool) OX=572307 GN=BN1204_046180 PE=4 SV=1	124	809381	34	0	33	0	3410	5	1	1	633.264	1264.5135	2	1264.5129	0.0006	0	5.53	24	R	SSLDDPDMEEK	L			index=5338
7	A0A0F7UL31	Multidomain chromatinic protein with the following architecture: 3x PHD-bromo-3xPHD-SET domain and associated cysteine cluster at the C-terminus, related OS=Neospora caninum (strain Liverpool) OX=572307 GN=BN1204_046180 PE=4 SV=1	124	809381	34	0	33	0	4320	1	1	1	493.9027	1478.6863	3	1478.6307	0.0556	1	6.98	15	R	QERDMTGDAEEAK	K			index=1585
7	A0A0F7UL31	Multidomain chromatinic protein with the following architecture: 3x PHD-bromo-3xPHD-SET domain and associated cysteine cluster at the C-terminus, related OS=Neospora caninum (strain Liverpool) OX=572307 GN=BN1204_046180 PE=4 SV=1	124	809381	34	0	33	0	4481	7	1	1	506.6103	1516.8091	3	1516.723	0.0861	1	5.96	20	R	GDGGDTETLRNNLR	K			index=4725
7	A0A0F7UL31	Multidomain chromatinic protein with the following architecture: 3x PHD-bromo-3xPHD-SET domain and associated cysteine cluster at the C-terminus, related OS=Neospora caninum (strain Liverpool) OX=572307 GN=BN1204_046180 PE=4 SV=1	124	809381	34	0	33	0	4530	4	1	1	510.2848	1527.8326	3	1527.8005	0.0321	1	0.9	60	R	ALSPEGRVSSPTATR	G			index=3443
7	A0A0F7UL31	Multidomain chromatinic protein with the following architecture: 3x PHD-bromo-3xPHD-SET domain and associated cysteine cluster at the C-terminus, related OS=Neospora caninum (strain Liverpool) OX=572307 GN=BN1204_046180 PE=4 SV=1	124	809381	34	0	33	0	4791	6	1	1	795.4772	1588.9398	2	1588.7528	0.187	1	0.77	76	R	SPSRFSEMHRPSR	Q	Oxidation (M)	0.0000000200000.0	index=5669
7	A0A0F7UL31	Multidomain chromatinic protein with the following architecture: 3x PHD-bromo-3xPHD-SET domain and associated cysteine cluster at the C-terminus, related OS=Neospora caninum (strain Liverpool) OX=572307 GN=BN1204_046180 PE=4 SV=1	124	809381	34	0	33	0	4854	4	1	1	403.4794	1609.8884	4	1609.8358	0.0525	1	0.54	66	R	HRGVSEAALMLPSSR	S			index=4097
7	A0A0F7UL31	Multidomain chromatinic protein with the following architecture: 3x PHD-bromo-3xPHD-SET domain and associated cysteine cluster at the C-terminus, related OS=Neospora caninum (strain Liverpool) OX=572307 GN=BN1204_046180 PE=4 SV=1	124	809381	34	0	33	0	4944	1	1	1	543.9493	1628.8262	3	1628.8369	-0.0107	0	11.48	4.6	R	AAALQSSSPASAALQEK	L			index=1134
7	A0A0F7UL31	Multidomain chromatinic protein with the following architecture: 3x PHD-bromo-3xPHD-SET domain and associated cysteine cluster at the C-terminus, related OS=Neospora caninum (strain Liverpool) OX=572307 GN=BN1204_046180 PE=4 SV=1	124	809381	34	0	33	0	5294	1	1	1	573.6101	1717.8085	3	1717.8635	-0.055	0	1.86	42	R	LYEGGTGPSSLSPALNR	E			index=608
7	A0A0F7UL31	Multidomain chromatinic protein with the following architecture: 3x PHD-bromo-3xPHD-SET domain and associated cysteine cluster at the C-terminus, related OS=Neospora caninum (strain Liverpool) OX=572307 GN=BN1204_046180 PE=4 SV=1	124	809381	34	0	33	0	5439	1	1	1	589.2872	1764.8399	3	1764.7802	0.0596	0	4.35	24	R	EDASGLVPAADPHDDEK	K			index=120
7	A0A0F7UL31	Multidomain chromatinic protein with the following architecture: 3x PHD-bromo-3xPHD-SET domain and associated cysteine cluster at the C-terminus, related OS=Neospora caninum (strain Liverpool) OX=572307 GN=BN1204_046180 PE=4 SV=1	124	809381	34	0	33	0	5534	5	1	1	597.9959	1790.9657	3	1790.9639	0.0018	1	1.67	46	R	SREGPLSPPGTLPLSQR	A			index=5944
7	A0A0F7UL31	Multidomain chromatinic protein with the following architecture: 3x PHD-bromo-3xPHD-SET domain and associated cysteine cluster at the C-terminus, related OS=Neospora caninum (strain Liverpool) OX=572307 GN=BN1204_046180 PE=4 SV=1	124	809381	34	0	33	0	6133	3	1	1	658.9952	1973.9638	3	1973.8311	0.1327	1	0.55	49	R	RGAENEQTDEPNNESER	G			index=4026
7	A0A0F7UL31	Multidomain chromatinic protein with the following architecture: 3x PHD-bromo-3xPHD-SET domain and associated cysteine cluster at the C-terminus, related OS=Neospora caninum (strain Liverpool) OX=572307 GN=BN1204_046180 PE=4 SV=1	124	809381	34	0	33	0	6196	10	1	1	500.7793	1999.0881	4	1998.8775	0.2106	0	1.58	44	R	RPTSPDSSMEECLFAASR	S	Oxidation (M)	0.000000002000000000.0	index=2703
7	A0A0F7UL31	Multidomain chromatinic protein with the following architecture: 3x PHD-bromo-3xPHD-SET domain and associated cysteine cluster at the C-terminus, related OS=Neospora caninum (strain Liverpool) OX=572307 GN=BN1204_046180 PE=4 SV=1	124	809381	34	0	33	0	6299	8	1	1	678.0029	2030.9868	3	2031.032	-0.0452	0	1.13	46	R	QRPACPLQAHLAGLGDQEK	F			index=3969
7	A0A0F7UL31	Multidomain chromatinic protein with the following architecture: 3x PHD-bromo-3xPHD-SET domain and associated cysteine cluster at the C-terminus, related OS=Neospora caninum (strain Liverpool) OX=572307 GN=BN1204_046180 PE=4 SV=1	124	809381	34	0	33	0	6780	8	1	1	769.413	2305.2172	3	2305.1074	0.1098	0	1.97	35	K	APIESLPGEEEPSQLQPEGGGGK	G			index=7817
7	A0A0F7UL31	Multidomain chromatinic protein with the following architecture: 3x PHD-bromo-3xPHD-SET domain and associated cysteine cluster at the C-terminus, related OS=Neospora caninum (strain Liverpool) OX=572307 GN=BN1204_046180 PE=4 SV=1	124	809381	34	0	33	0	7329	6	1	1	871.4565	2611.3478	3	2611.3493	-0.0015	0	0.5	43	R	SAVLPQQLLLLPESGYVNEAEDAR	W			index=8029
7	A0A0F7UL31	Multidomain chromatinic protein with the following architecture: 3x PHD-bromo-3xPHD-SET domain and associated cysteine cluster at the C-terminus, related OS=Neospora caninum (strain Liverpool) OX=572307 GN=BN1204_046180 PE=4 SV=1	124	809381	34	0	33	0	7803	1	1	1	941.8777	2822.6113	3	2823.2651	-0.6538	0	5.26	19	R	SPHSPTTSSSSSASISSCPSSSSSLPLCR	T			index=7881
7	A0A0F7UL31	Multidomain chromatinic protein with the following architecture: 3x PHD-bromo-3xPHD-SET domain and associated cysteine cluster at the C-terminus, related OS=Neospora caninum (strain Liverpool) OX=572307 GN=BN1204_046180 PE=4 SV=1	124	809381	34	0	33	0	7926	1	1	1	960.8854	2879.6345	3	2880.2866	-0.6521	0	4.76	20	R	SPHSPTTSSSSSASISSCPSSSSSLPLCR	T	Carbamidomethyl (C)	0.00000000000000000100000000000.0	index=7871
8	V4ZJP8	Amine-terminal region of chorein, A TM vesicle-mediated sorter OS=Toxoplasma gondii (strain ATCC 50861 / VEG) OX=432359 GN=BN1205_066730 PE=4 SV=1	124	1319405	40	0	39	0	1204	1	1	1	395.2142	788.4139	2	788.4028	0.0111	0	9.34	17	K	AASAEVGGK	D			index=8065
8	V4ZJP8	Amine-terminal region of chorein, A TM vesicle-mediated sorter OS=Toxoplasma gondii (strain ATCC 50861 / VEG) OX=432359 GN=BN1205_066730 PE=4 SV=1	124	1319405	40	0	39	0	1280	7	1	1	405.2078	808.401	2	808.3749	0.0262	1	0.82	61	K	CTDAGSKK	E			index=2632
8	V4ZJP8	Amine-terminal region of chorein, A TM vesicle-mediated sorter OS=Toxoplasma gondii (strain ATCC 50861 / VEG) OX=432359 GN=BN1205_066730 PE=4 SV=1	124	1319405	40	0	39	0	1413	4	1	1	419.9534	837.8922	2	837.4014	0.4907	0	4.66	48	R	MASSLGTR	C	Oxidation (M)	0.20000000.0	index=1607
8	V4ZJP8	Amine-terminal region of chorein, A TM vesicle-mediated sorter OS=Toxoplasma gondii (strain ATCC 50861 / VEG) OX=432359 GN=BN1205_066730 PE=4 SV=1	124	1319405	40	0	39	0	1440	10	1	1	423.7245	845.4344	2	845.3992	0.0353	0	3.18	71	R	VGQDGGGTR	D			index=1162
8	V4ZJP8	Amine-terminal region of chorein, A TM vesicle-mediated sorter OS=Toxoplasma gondii (strain ATCC 50861 / VEG) OX=432359 GN=BN1205_066730 PE=4 SV=1	124	1319405	40	0	39	0	1682	1	1	1	451.2412	900.4679	2	900.4665	0.0015	0	11.34	8.1	R	IEEQNLR	R			index=1580
8	V4ZJP8	Amine-terminal region of chorein, A TM vesicle-mediated sorter OS=Toxoplasma gondii (strain ATCC 50861 / VEG) OX=432359 GN=BN1205_066730 PE=4 SV=1	124	1319405	40	0	39	0	1830	4	1	1	469.2109	936.4072	2	936.4777	-0.0705	0	7.23	16	R	HGVADSVPR	H			index=3752
8	V4ZJP8	Amine-terminal region of chorein, A TM vesicle-mediated sorter OS=Toxoplasma gondii (strain ATCC 50861 / VEG) OX=432359 GN=BN1205_066730 PE=4 SV=1	124	1319405	40	0	39	0	1920	6	1	1	480.2686	958.5227	2	958.5171	0.0057	1	10.59	10	R	CAFPPRLR	V			index=104
8	V4ZJP8	Amine-terminal region of chorein, A TM vesicle-mediated sorter OS=Toxoplasma gondii (strain ATCC 50861 / VEG) OX=432359 GN=BN1205_066730 PE=4 SV=1	124	1319405	40	0	39	0	2213	8	0	1	516.288	1030.5614	2	1030.4792	0.0822	1	6.9	23	R	ASPSGDGERR	R			index=2527
8	V4ZJP8	Amine-terminal region of chorein, A TM vesicle-mediated sorter OS=Toxoplasma gondii (strain ATCC 50861 / VEG) OX=432359 GN=BN1205_066730 PE=4 SV=1	124	1319405	40	0	39	0	2367	8	1	1	533.2673	1064.52	2	1064.4855	0.0345	0	0.84	68	K	MARPCATSR	L	Carbamidomethyl (C); Oxidation (M)	0.200010000.0	index=1338
8	V4ZJP8	Amine-terminal region of chorein, A TM vesicle-mediated sorter OS=Toxoplasma gondii (strain ATCC 50861 / VEG) OX=432359 GN=BN1205_066730 PE=4 SV=1	124	1319405	40	0	39	0	2386	3	1	1	357.218	1068.6322	3	1068.6291	0.0031	0	10.28	7.1	R	LASTPALQIR	V			index=1899
8	V4ZJP8	Amine-terminal region of chorein, A TM vesicle-mediated sorter OS=Toxoplasma gondii (strain ATCC 50861 / VEG) OX=432359 GN=BN1205_066730 PE=4 SV=1	124	1319405	40	0	39	0	2588	1	1	1	555.7952	1109.5758	2	1109.5651	0.0106	1	2.31	41	R	AGGRIGMAYSK	S			index=4441
8	V4ZJP8	Amine-terminal region of chorein, A TM vesicle-mediated sorter OS=Toxoplasma gondii (strain ATCC 50861 / VEG) OX=432359 GN=BN1205_066730 PE=4 SV=1	124	1319405	40	0	39	0	2812	4	1	1	384.5379	1150.5918	3	1150.5618	0.03	1	0.7	68	R	YVDSKAPESR	M			index=3222
8	V4ZJP8	Amine-terminal region of chorein, A TM vesicle-mediated sorter OS=Toxoplasma gondii (strain ATCC 50861 / VEG) OX=432359 GN=BN1205_066730 PE=4 SV=1	124	1319405	40	0	39	0	2908	3	1	1	585.2769	1168.5392	2	1168.6214	-0.0822	1	6.51	17	R	HNSKRPAGFR	F			index=3323
8	V4ZJP8	Amine-terminal region of chorein, A TM vesicle-mediated sorter OS=Toxoplasma gondii (strain ATCC 50861 / VEG) OX=432359 GN=BN1205_066730 PE=4 SV=1	124	1319405	40	0	39	0	2933	4	1	1	587.3702	1172.7258	2	1172.6335	0.0923	1	4.7	36	R	SLPICRISER	I			index=5519
8	V4ZJP8	Amine-terminal region of chorein, A TM vesicle-mediated sorter OS=Toxoplasma gondii (strain ATCC 50861 / VEG) OX=432359 GN=BN1205_066730 PE=4 SV=1	124	1319405	40	0	39	0	3071	4	1	1	600.7909	1199.5672	2	1199.6808	-0.1136	1	6.83	18	R	SRLLCSIGVPR	R			index=6729
8	V4ZJP8	Amine-terminal region of chorein, A TM vesicle-mediated sorter OS=Toxoplasma gondii (strain ATCC 50861 / VEG) OX=432359 GN=BN1205_066730 PE=4 SV=1	124	1319405	40	0	39	0	3245	9	1	1	617.293	1232.5714	2	1232.6547	-0.0833	0	5.53	27	R	ALVLSSLSGACR	E	Carbamidomethyl (C)	0.000000000010.0	index=2518
8	V4ZJP8	Amine-terminal region of chorein, A TM vesicle-mediated sorter OS=Toxoplasma gondii (strain ATCC 50861 / VEG) OX=432359 GN=BN1205_066730 PE=4 SV=1	124	1319405	40	0	39	0	3302	3	1	1	622.7705	1243.5264	2	1243.6521	-0.1256	1	1.68	61	R	ADGIDREVTIR	V			index=5147
8	V4ZJP8	Amine-terminal region of chorein, A TM vesicle-mediated sorter OS=Toxoplasma gondii (strain ATCC 50861 / VEG) OX=432359 GN=BN1205_066730 PE=4 SV=1	124	1319405	40	0	39	0	3315	4	1	1	623.3412	1244.6678	2	1244.5745	0.0933	0	8.62	13	R	SSNEGNISPGQR	G			index=3422
8	V4ZJP8	Amine-terminal region of chorein, A TM vesicle-mediated sorter OS=Toxoplasma gondii (strain ATCC 50861 / VEG) OX=432359 GN=BN1205_066730 PE=4 SV=1	124	1319405	40	0	39	0	3580	1	1	1	433.9241	1298.7505	3	1298.6691	0.0814	1	7.32	15	R	RTVEASGHVSTR	D			index=6391
8	V4ZJP8	Amine-terminal region of chorein, A TM vesicle-mediated sorter OS=Toxoplasma gondii (strain ATCC 50861 / VEG) OX=432359 GN=BN1205_066730 PE=4 SV=1	124	1319405	40	0	39	0	3586	9	1	1	434.5416	1300.6031	3	1300.6194	-0.0163	0	0.38	79	R	HELNASGAMSLR	R	Oxidation (M)	0.000000002000.0	index=625
8	V4ZJP8	Amine-terminal region of chorein, A TM vesicle-mediated sorter OS=Toxoplasma gondii (strain ATCC 50861 / VEG) OX=432359 GN=BN1205_066730 PE=4 SV=1	124	1319405	40	0	39	0	3615	2	1	1	436.5665	1306.6776	3	1306.7105	-0.033	1	14.28	3.1	R	LHRIEEQNLR	R			index=3087
8	V4ZJP8	Amine-terminal region of chorein, A TM vesicle-mediated sorter OS=Toxoplasma gondii (strain ATCC 50861 / VEG) OX=432359 GN=BN1205_066730 PE=4 SV=1	124	1319405	40	0	39	0	4059	7	1	1	472.5553	1414.6441	3	1414.7528	-0.1088	1	0.28	71	R	GSSPSREVLTGVAR	T			index=1319
8	V4ZJP8	Amine-terminal region of chorein, A TM vesicle-mediated sorter OS=Toxoplasma gondii (strain ATCC 50861 / VEG) OX=432359 GN=BN1205_066730 PE=4 SV=1	124	1319405	40	0	39	0	4240	7	1	1	487.2626	1458.7659	3	1458.7175	0.0483	1	0.84	63	R	TATSPRVGQDGGGTR	D			index=3618
8	V4ZJP8	Amine-terminal region of chorein, A TM vesicle-mediated sorter OS=Toxoplasma gondii (strain ATCC 50861 / VEG) OX=432359 GN=BN1205_066730 PE=4 SV=1	124	1319405	40	0	39	0	4333	3	1	1	742.3474	1482.6802	2	1482.8307	-0.1504	1	1.77	49	R	NNIEQWLLGRIK	V			index=2945
8	V4ZJP8	Amine-terminal region of chorein, A TM vesicle-mediated sorter OS=Toxoplasma gondii (strain ATCC 50861 / VEG) OX=432359 GN=BN1205_066730 PE=4 SV=1	124	1319405	40	0	39	0	4728	2	1	1	525.6174	1573.8305	3	1573.8576	-0.0272	1	11.85	4.8	R	QLSTVSQWKAASLR	L			index=7203
8	V4ZJP8	Amine-terminal region of chorein, A TM vesicle-mediated sorter OS=Toxoplasma gondii (strain ATCC 50861 / VEG) OX=432359 GN=BN1205_066730 PE=4 SV=1	124	1319405	40	0	39	0	5058	10	1	1	552.9818	1655.9236	3	1655.7387	0.1848	0	5.07	23	R	VTTTAGESSDSGNAGFR	K			index=2917
8	V4ZJP8	Amine-terminal region of chorein, A TM vesicle-mediated sorter OS=Toxoplasma gondii (strain ATCC 50861 / VEG) OX=432359 GN=BN1205_066730 PE=4 SV=1	124	1319405	40	0	39	0	5149	1	1	1	421.2226	1680.8611	4	1680.8181	0.043	0	8.61	9.2	R	VSVGECFTLNAEVWK	T			index=3188
8	V4ZJP8	Amine-terminal region of chorein, A TM vesicle-mediated sorter OS=Toxoplasma gondii (strain ATCC 50861 / VEG) OX=432359 GN=BN1205_066730 PE=4 SV=1	124	1319405	40	0	39	0	5201	1	1	1	565.596	1693.766	3	1693.9363	-0.1703	0	8.1	10	R	AGIVGTLLPEVAGNIDR	V			index=1195
8	V4ZJP8	Amine-terminal region of chorein, A TM vesicle-mediated sorter OS=Toxoplasma gondii (strain ATCC 50861 / VEG) OX=432359 GN=BN1205_066730 PE=4 SV=1	124	1319405	40	0	39	0	5459	7	0	1	591.2826	1770.826	3	1770.9192	-0.0933	0	2.55	36	R	LSFFEFAVVLQQSEK	E			index=1965
8	V4ZJP8	Amine-terminal region of chorein, A TM vesicle-mediated sorter OS=Toxoplasma gondii (strain ATCC 50861 / VEG) OX=432359 GN=BN1205_066730 PE=4 SV=1	124	1319405	40	0	39	0	5559	9	1	1	450.5043	1797.9881	4	1797.8243	0.1638	0	4.47	24	K	DPGLEYQLMPETSFR	R	Oxidation (M)	0.000000002000000.0	index=2250
8	V4ZJP8	Amine-terminal region of chorein, A TM vesicle-mediated sorter OS=Toxoplasma gondii (strain ATCC 50861 / VEG) OX=432359 GN=BN1205_066730 PE=4 SV=1	124	1319405	40	0	39	0	6224	4	1	1	670.0455	2007.1148	3	2007.0385	0.0763	1	2.67	38	R	IQDKASAAAELHTDPATLR	I			index=8108
8	V4ZJP8	Amine-terminal region of chorein, A TM vesicle-mediated sorter OS=Toxoplasma gondii (strain ATCC 50861 / VEG) OX=432359 GN=BN1205_066730 PE=4 SV=1	124	1319405	40	0	39	0	6411	1	1	1	521.2423	2080.9399	4	2080.9674	-0.0275	1	3.85	24	K	YERENHSHDDALQGALAR	I			index=1862
8	V4ZJP8	Amine-terminal region of chorein, A TM vesicle-mediated sorter OS=Toxoplasma gondii (strain ATCC 50861 / VEG) OX=432359 GN=BN1205_066730 PE=4 SV=1	124	1319405	40	0	39	0	6459	6	1	1	527.0466	2104.1574	4	2104.135	0.0224	0	1.25	49	R	LAATTAMNQFILSAGVLDIR	V			index=6426
8	V4ZJP8	Amine-terminal region of chorein, A TM vesicle-mediated sorter OS=Toxoplasma gondii (strain ATCC 50861 / VEG) OX=432359 GN=BN1205_066730 PE=4 SV=1	124	1319405	40	0	39	0	6748	5	1	1	572.2673	2285.0402	4	2285.0747	-0.0344	0	0.68	42	R	GGQLAVDWPSSECDQGLTPAVR	D			index=6879
8	V4ZJP8	Amine-terminal region of chorein, A TM vesicle-mediated sorter OS=Toxoplasma gondii (strain ATCC 50861 / VEG) OX=432359 GN=BN1205_066730 PE=4 SV=1	124	1319405	40	0	39	0	6926	5	1	1	790.4113	2368.2119	3	2368.9999	-0.7879	1	0.66	42	K	DEHEQTTMDETMQKSESLSK	S	Oxidation (M)	0.00000000000200000000.0	index=4138
8	V4ZJP8	Amine-terminal region of chorein, A TM vesicle-mediated sorter OS=Toxoplasma gondii (strain ATCC 50861 / VEG) OX=432359 GN=BN1205_066730 PE=4 SV=1	124	1319405	40	0	39	0	7726	1	1	1	697.8451	2787.3515	4	2787.3999	-0.0484	1	4.14	15	R	VSVSSATGNALGRDSIGSAGGLTAPVDNSK	Y			index=3613
8	V4ZJP8	Amine-terminal region of chorein, A TM vesicle-mediated sorter OS=Toxoplasma gondii (strain ATCC 50861 / VEG) OX=432359 GN=BN1205_066730 PE=4 SV=1	124	1319405	40	0	39	0	7818	2	1	1	566.7118	2828.5226	5	2829.2244	-0.7018	1	1.87	32	R	NEEMDGMASAVCGFHGPGLFAFRACR	G	Carbamidomethyl (C)	0.00000000000100000000000000.0	index=6318
8	V4ZJP8	Amine-terminal region of chorein, A TM vesicle-mediated sorter OS=Toxoplasma gondii (strain ATCC 50861 / VEG) OX=432359 GN=BN1205_066730 PE=4 SV=1	124	1319405	40	0	39	0	7819	3	1	1	472.4284	2828.5267	6	2829.2244	-0.6976	1	0.58	44	R	NEEMDGMASAVCGFHGPGLFAFRACR	G	Carbamidomethyl (C)	0.00000000000100000000000000.0	index=6316
8	V4ZJP8	Amine-terminal region of chorein, A TM vesicle-mediated sorter OS=Toxoplasma gondii (strain ATCC 50861 / VEG) OX=432359 GN=BN1205_066730 PE=4 SV=1	124	1319405	40	0	39	0	7864	4	1	0	476.2434	2851.4167	6	2851.3244	0.0923	1	3.04	19	K	RQQGYPGMYPFMVYVQQSICDLR	V	Carbamidomethyl (C); Oxidation (M)	0.00000002000000000001000.0	index=3542
8	V4ZJP8	Amine-terminal region of chorein, A TM vesicle-mediated sorter OS=Toxoplasma gondii (strain ATCC 50861 / VEG) OX=432359 GN=BN1205_066730 PE=4 SV=1	124	1319405	40	0	39	0	8344	6	1	1	843.1	3368.3711	4	3368.6791	-0.3081	1	3.9	19	R	RLTAASSMEPIQPPHMVNMVPDLAIPAHSSR	N	Oxidation (M)	0.0000000000000000002000000000000.0	index=1834
9	A0A0F7URB3	Uncharacterized protein OS=Neospora caninum (strain Liverpool) OX=572307 GN=BN1204_063200 PE=4 SV=1	122	520782	31	0	28	0	539	1	1	0	555.3403	554.3331	1	554.1941	0.139	0	1.47	33	R	SSCCR	S			index=7048
9	A0A0F7URB3	Uncharacterized protein OS=Neospora caninum (strain Liverpool) OX=572307 GN=BN1204_063200 PE=4 SV=1	122	520782	31	0	28	0	732	1	1	0	621.321	620.3137	1	620.3316	-0.0178	1	1.25	69	R	AKQMK	N	Oxidation (M)	0.00020.0	index=5781
9	A0A0F7URB3	Uncharacterized protein OS=Neospora caninum (strain Liverpool) OX=572307 GN=BN1204_063200 PE=4 SV=1	122	520782	31	0	28	0	800	4	1	0	659.3235	658.3162	1	658.351	-0.0348	1	4.49	59	K	RGEAAR	G			index=4973
9	A0A0F7URB3	Uncharacterized protein OS=Neospora caninum (strain Liverpool) OX=572307 GN=BN1204_063200 PE=4 SV=1	122	520782	31	0	28	0	1286	4	1	1	405.4871	808.9597	2	809.4144	-0.4547	0	5.64	38	R	QEAGHLR	G			index=422
9	A0A0F7URB3	Uncharacterized protein OS=Neospora caninum (strain Liverpool) OX=572307 GN=BN1204_063200 PE=4 SV=1	122	520782	31	0	28	0	1320	2	1	0	409.1928	816.371	2	816.3838	-0.0128	1	5.52	38	K	GEGEGGRR	Q			index=180
9	A0A0F7URB3	Uncharacterized protein OS=Neospora caninum (strain Liverpool) OX=572307 GN=BN1204_063200 PE=4 SV=1	122	520782	31	0	28	0	1333	1	1	1	410.2274	818.4402	2	818.3705	0.0698	0	5.17	43	R	SCSAAAGPR	A			index=1949
9	A0A0F7URB3	Uncharacterized protein OS=Neospora caninum (strain Liverpool) OX=572307 GN=BN1204_063200 PE=4 SV=1	122	520782	31	0	28	0	1388	4	0	1	416.751	831.4875	2	831.445	0.0425	0	20.86	1.3	R	EASLAVSR	L			index=2390
9	A0A0F7URB3	Uncharacterized protein OS=Neospora caninum (strain Liverpool) OX=572307 GN=BN1204_063200 PE=4 SV=1	122	520782	31	0	28	0	1398	4	1	1	417.2399	832.4652	2	832.3828	0.0825	0	0.71	1.10E+02	K	AEGSAWGR	L			index=803
9	A0A0F7URB3	Uncharacterized protein OS=Neospora caninum (strain Liverpool) OX=572307 GN=BN1204_063200 PE=4 SV=1	122	520782	31	0	28	0	1726	1	1	1	455.2927	908.5709	2	908.4199	0.151	1	9.97	8.8	R	TDTRDSSK	V			index=3045
9	A0A0F7URB3	Uncharacterized protein OS=Neospora caninum (strain Liverpool) OX=572307 GN=BN1204_063200 PE=4 SV=1	122	520782	31	0	28	0	2193	9	1	1	513.8136	1025.6126	2	1025.573	0.0396	1	10.15	7.6	R	LLSRTSGHR	A			index=5381
9	A0A0F7URB3	Uncharacterized protein OS=Neospora caninum (strain Liverpool) OX=572307 GN=BN1204_063200 PE=4 SV=1	122	520782	31	0	28	0	2241	4	1	1	521.3063	1040.5981	2	1040.5363	0.0618	1	4.08	31	R	QEAHAKTTR	E			index=1005
9	A0A0F7URB3	Uncharacterized protein OS=Neospora caninum (strain Liverpool) OX=572307 GN=BN1204_063200 PE=4 SV=1	122	520782	31	0	28	0	2381	3	1	1	356.8903	1067.649	3	1067.4996	0.1494	0	6	20	R	AVSPESGHER	R			index=992
9	A0A0F7URB3	Uncharacterized protein OS=Neospora caninum (strain Liverpool) OX=572307 GN=BN1204_063200 PE=4 SV=1	122	520782	31	0	28	0	2383	4	1	1	356.8954	1067.6644	3	1067.4996	0.1649	0	10.9	6.6	R	AVSPESGHER	R			index=1278
9	A0A0F7URB3	Uncharacterized protein OS=Neospora caninum (strain Liverpool) OX=572307 GN=BN1204_063200 PE=4 SV=1	122	520782	31	0	28	0	2482	2	1	1	363.8664	1088.5773	3	1088.5284	0.0488	1	5.41	30	R	AMDPGKTPTR	G	Oxidation (M)	0.0200000000.0	index=996
9	A0A0F7URB3	Uncharacterized protein OS=Neospora caninum (strain Liverpool) OX=572307 GN=BN1204_063200 PE=4 SV=1	122	520782	31	0	28	0	2742	10	1	1	571.2668	1140.5191	2	1140.6979	-0.1787	1	11.12	5.7	R	ISSLRLSLPR	S			index=5173
9	A0A0F7URB3	Uncharacterized protein OS=Neospora caninum (strain Liverpool) OX=572307 GN=BN1204_063200 PE=4 SV=1	122	520782	31	0	28	0	2746	8	1	1	381.2167	1140.6282	3	1140.6979	-0.0697	1	17.95	1.2	R	ISSLRLSLPR	S			index=5432
9	A0A0F7URB3	Uncharacterized protein OS=Neospora caninum (strain Liverpool) OX=572307 GN=BN1204_063200 PE=4 SV=1	122	520782	31	0	28	0	2747	4	1	1	571.3231	1140.6316	2	1140.6979	-0.0662	1	15.89	1.9	R	ISSLRLSLPR	S			index=5437
9	A0A0F7URB3	Uncharacterized protein OS=Neospora caninum (strain Liverpool) OX=572307 GN=BN1204_063200 PE=4 SV=1	122	520782	31	0	28	0	2944	7	1	1	392.8782	1175.6127	3	1175.5894	0.0232	1	5.39	30	R	ESGTLSSSPRR	R			index=42
9	A0A0F7URB3	Uncharacterized protein OS=Neospora caninum (strain Liverpool) OX=572307 GN=BN1204_063200 PE=4 SV=1	122	520782	31	0	28	0	3006	9	1	1	396.5283	1186.5631	3	1186.6306	-0.0675	1	13.2	4.3	R	QELTNLARDK	E			index=224
9	A0A0F7URB3	Uncharacterized protein OS=Neospora caninum (strain Liverpool) OX=572307 GN=BN1204_063200 PE=4 SV=1	122	520782	31	0	28	0	3224	8	1	1	615.2818	1228.549	2	1228.6888	-0.1397	1	0.18	86	K	SSSVSLQLPRR	L			index=1729
9	A0A0F7URB3	Uncharacterized protein OS=Neospora caninum (strain Liverpool) OX=572307 GN=BN1204_063200 PE=4 SV=1	122	520782	31	0	28	0	3236	3	1	1	616.308	1230.6014	2	1230.6139	-0.0125	1	1.6	65	R	DMTHLRVTSR	T	Oxidation (M)	0.0200000000.0	index=4400
9	A0A0F7URB3	Uncharacterized protein OS=Neospora caninum (strain Liverpool) OX=572307 GN=BN1204_063200 PE=4 SV=1	122	520782	31	0	28	0	3707	8	1	1	663.8585	1325.7024	2	1325.6245	0.0779	1	3.53	33	R	DSSKVSSLSSACR	L			index=5447
9	A0A0F7URB3	Uncharacterized protein OS=Neospora caninum (strain Liverpool) OX=572307 GN=BN1204_063200 PE=4 SV=1	122	520782	31	0	28	0	4050	6	1	1	707.4116	1412.8086	2	1412.7048	0.1039	1	1.72	53	K	LWESEREIHSK	D			index=4854
9	A0A0F7URB3	Uncharacterized protein OS=Neospora caninum (strain Liverpool) OX=572307 GN=BN1204_063200 PE=4 SV=1	122	520782	31	0	28	0	4197	1	0	1	363.1877	1448.7219	4	1448.65	0.0718	1	3.58	32	R	GISSPRESCPASCR	Y			index=81
9	A0A0F7URB3	Uncharacterized protein OS=Neospora caninum (strain Liverpool) OX=572307 GN=BN1204_063200 PE=4 SV=1	122	520782	31	0	28	0	4609	1	1	1	773.9593	1545.9041	2	1545.7158	0.1883	0	10.73	7.3	R	QVGEAAATDETETPK	E			index=7628
9	A0A0F7URB3	Uncharacterized protein OS=Neospora caninum (strain Liverpool) OX=572307 GN=BN1204_063200 PE=4 SV=1	122	520782	31	0	28	0	5525	3	1	1	448.4632	1789.8236	4	1789.8628	-0.0392	1	2.85	33	K	QQLQECRSEALEATK	K	Carbamidomethyl (C)	0.000001000000000.0	index=935
9	A0A0F7URB3	Uncharacterized protein OS=Neospora caninum (strain Liverpool) OX=572307 GN=BN1204_063200 PE=4 SV=1	122	520782	31	0	28	0	6153	2	1	1	496.7802	1983.0917	4	1983.0286	0.0631	1	2.63	35	R	TAERPPWGSNLGLNSKTR	S			index=3024
9	A0A0F7URB3	Uncharacterized protein OS=Neospora caninum (strain Liverpool) OX=572307 GN=BN1204_063200 PE=4 SV=1	122	520782	31	0	28	0	6221	1	1	1	502.2523	2004.9802	4	2005.0522	-0.0721	1	6.83	12	R	LSLGLMCQPMATVLTRQK	L	Oxidation (M)	0.000000000200000000.0	index=8150
9	A0A0F7URB3	Uncharacterized protein OS=Neospora caninum (strain Liverpool) OX=572307 GN=BN1204_063200 PE=4 SV=1	122	520782	31	0	28	0	6636	1	1	1	738.4103	2212.2092	3	2212.0661	0.143	0	5.24	19	K	DPTQPSGTPPAATFPHAHDLR	G			index=8563
9	A0A0F7URB3	Uncharacterized protein OS=Neospora caninum (strain Liverpool) OX=572307 GN=BN1204_063200 PE=4 SV=1	122	520782	31	0	28	0	7032	2	1	1	606.0541	2420.1873	4	2420.0936	0.0937	0	1.72	31	K	THPACHYQEHLAACPSAVCLR	G	2 Carbamidomethyl (C)	0.000000000000010000100.0	index=8432
9	A0A0F7URB3	Uncharacterized protein OS=Neospora caninum (strain Liverpool) OX=572307 GN=BN1204_063200 PE=4 SV=1	122	520782	31	0	28	0	7819	2	0	1	472.4284	2828.5267	6	2829.2116	-0.6848	1	1.14	38	R	GIDSSLPFACGNEAEAESGTSRCCAQAR	G			index=6316
10	V4ZDM0	HEAT repeat-containing protein OS=Toxoplasma gondii (strain ATCC 50861 / VEG) OX=432359 GN=BN1205_079660 PE=4 SV=1	122	441401	25	0	23	0	987	3	1	1	365.7102	729.4058	2	729.3657	0.0402	0	21.65	0.84	R	IPESER	E			index=274
10	V4ZDM0	HEAT repeat-containing protein OS=Toxoplasma gondii (strain ATCC 50861 / VEG) OX=432359 GN=BN1205_079660 PE=4 SV=1	122	441401	25	0	23	0	988	4	0	1	365.7147	729.4148	2	729.3657	0.0491	0	18.33	1.8	R	IPESER	E			index=2630
10	V4ZDM0	HEAT repeat-containing protein OS=Toxoplasma gondii (strain ATCC 50861 / VEG) OX=432359 GN=BN1205_079660 PE=4 SV=1	122	441401	25	0	23	0	1041	10	1	0	376.1961	750.3776	2	750.45	-0.0724	1	0.6	82	K	RHITPK	A			index=3831
10	V4ZDM0	HEAT repeat-containing protein OS=Toxoplasma gondii (strain ATCC 50861 / VEG) OX=432359 GN=BN1205_079660 PE=4 SV=1	122	441401	25	0	23	0	1232	3	1	1	795.398	794.3907	1	794.3116	0.0791	0	1.05	59	K	EMADEGK	N	Oxidation (M)	0.0200000.0	index=7617
10	V4ZDM0	HEAT repeat-containing protein OS=Toxoplasma gondii (strain ATCC 50861 / VEG) OX=432359 GN=BN1205_079660 PE=4 SV=1	122	441401	25	0	23	0	1908	5	1	1	479.2583	956.502	2	956.5403	-0.0383	1	2.04	59	K	GRVELLDR	A			index=3513
10	V4ZDM0	HEAT repeat-containing protein OS=Toxoplasma gondii (strain ATCC 50861 / VEG) OX=432359 GN=BN1205_079660 PE=4 SV=1	122	441401	25	0	23	0	2111	4	1	1	504.7833	1007.552	2	1007.4528	0.0992	0	10.43	7.9	R	ACAAMLEAR	E	Carbamidomethyl (C); Oxidation (M)	0.010020000.0	index=1511
10	V4ZDM0	HEAT repeat-containing protein OS=Toxoplasma gondii (strain ATCC 50861 / VEG) OX=432359 GN=BN1205_079660 PE=4 SV=1	122	441401	25	0	23	0	2164	1	1	0	510.7842	1019.5538	2	1019.5256	0.0282	0	16.78	2.2	K	QLLLCMSR	Y	Carbamidomethyl (C)	0.00001000.0	index=4859
10	V4ZDM0	HEAT repeat-containing protein OS=Toxoplasma gondii (strain ATCC 50861 / VEG) OX=432359 GN=BN1205_079660 PE=4 SV=1	122	441401	25	0	23	0	2999	1	1	1	396.2275	1185.6606	3	1185.6214	0.0392	1	22.82	0.46	K	GAVGRTVENQR	R			index=139
10	V4ZDM0	HEAT repeat-containing protein OS=Toxoplasma gondii (strain ATCC 50861 / VEG) OX=432359 GN=BN1205_079660 PE=4 SV=1	122	441401	25	0	23	0	3225	7	1	1	615.3681	1228.7216	2	1228.6915	0.0302	0	3.54	41	R	VLLAEETDVLK	L			index=8042
10	V4ZDM0	HEAT repeat-containing protein OS=Toxoplasma gondii (strain ATCC 50861 / VEG) OX=432359 GN=BN1205_079660 PE=4 SV=1	122	441401	25	0	23	0	3281	5	1	1	413.8616	1238.5629	3	1238.6414	-0.0786	1	1.46	56	R	RPCGARAPGQAR	V			index=140
10	V4ZDM0	HEAT repeat-containing protein OS=Toxoplasma gondii (strain ATCC 50861 / VEG) OX=432359 GN=BN1205_079660 PE=4 SV=1	122	441401	25	0	23	0	4345	3	1	1	743.1344	1484.2542	2	1483.7743	0.48	1	1.86	89	K	ETSLRGTHATNLGK	H			index=7687
10	V4ZDM0	HEAT repeat-containing protein OS=Toxoplasma gondii (strain ATCC 50861 / VEG) OX=432359 GN=BN1205_079660 PE=4 SV=1	122	441401	25	0	23	0	4350	6	1	1	495.95	1484.8282	3	1484.7834	0.0447	0	7.11	15	K	DQQEATALLLDLR	F			index=4162
10	V4ZDM0	HEAT repeat-containing protein OS=Toxoplasma gondii (strain ATCC 50861 / VEG) OX=432359 GN=BN1205_079660 PE=4 SV=1	122	441401	25	0	23	0	4525	2	1	1	382.7184	1526.8444	4	1527.6068	-0.7624	1	5.48	20	K	GEMEGEKEEMEAK	K	2 Oxidation (M)	0.0020000002000.0	index=2780
10	V4ZDM0	HEAT repeat-containing protein OS=Toxoplasma gondii (strain ATCC 50861 / VEG) OX=432359 GN=BN1205_079660 PE=4 SV=1	122	441401	25	0	23	0	4605	1	1	1	516.2737	1545.7993	3	1545.7747	0.0246	1	3.82	30	K	RLEVSTAGEEAATGR	G			index=7696
10	V4ZDM0	HEAT repeat-containing protein OS=Toxoplasma gondii (strain ATCC 50861 / VEG) OX=432359 GN=BN1205_079660 PE=4 SV=1	122	441401	25	0	23	0	4859	4	1	1	537.9875	1610.9407	3	1610.8775	0.0631	0	4.55	29	R	VLPLDVACAELLPMK	E			index=8373
10	V4ZDM0	HEAT repeat-containing protein OS=Toxoplasma gondii (strain ATCC 50861 / VEG) OX=432359 GN=BN1205_079660 PE=4 SV=1	122	441401	25	0	23	0	5122	2	1	1	558.9533	1673.8379	3	1673.8988	-0.0609	1	7.47	12	R	SGAAFEPVLTQVKEAK	V			index=4105
10	V4ZDM0	HEAT repeat-containing protein OS=Toxoplasma gondii (strain ATCC 50861 / VEG) OX=432359 GN=BN1205_079660 PE=4 SV=1	122	441401	25	0	23	0	5693	2	1	1	611.664	1831.9702	3	1831.8921	0.0781	1	0.35	60	R	VSLSNCMSPPRVVGGEK	T	Carbamidomethyl (C); Oxidation (M)	0.00000120000000000.0	index=4419
10	V4ZDM0	HEAT repeat-containing protein OS=Toxoplasma gondii (strain ATCC 50861 / VEG) OX=432359 GN=BN1205_079660 PE=4 SV=1	122	441401	25	0	23	0	5750	7	1	1	461.9964	1843.9565	4	1843.9527	0.0038	1	5.9	16	K	TEGDGRVLLAEETDVLK	L			index=6109
10	V4ZDM0	HEAT repeat-containing protein OS=Toxoplasma gondii (strain ATCC 50861 / VEG) OX=432359 GN=BN1205_079660 PE=4 SV=1	122	441401	25	0	23	0	5752	6	1	1	615.6611	1843.9616	3	1843.9527	0.0088	1	6.03	16	K	TEGDGRVLLAEETDVLK	L			index=6116
10	V4ZDM0	HEAT repeat-containing protein OS=Toxoplasma gondii (strain ATCC 50861 / VEG) OX=432359 GN=BN1205_079660 PE=4 SV=1	122	441401	25	0	23	0	5890	1	1	1	628.2835	1881.8285	3	1882.0173	-0.1888	1	8.79	8.4	R	ESPASPRAFSLLQRPAR	S			index=796
10	V4ZDM0	HEAT repeat-containing protein OS=Toxoplasma gondii (strain ATCC 50861 / VEG) OX=432359 GN=BN1205_079660 PE=4 SV=1	122	441401	25	0	23	0	6061	3	1	1	486.9998	1943.9703	4	1943.9258	0.0445	1	2.89	29	R	ESTKAETPITVASACDGHK	A			index=1304
10	V4ZDM0	HEAT repeat-containing protein OS=Toxoplasma gondii (strain ATCC 50861 / VEG) OX=432359 GN=BN1205_079660 PE=4 SV=1	122	441401	25	0	23	0	6794	9	1	1	771.9846	2312.932	3	2312.2351	0.6969	0	1.54	48	K	WLHAIGPEEAVPLLLPCIER	A	Carbamidomethyl (C)	0.00000000000000001000.0	index=3147
10	V4ZDM0	HEAT repeat-containing protein OS=Toxoplasma gondii (strain ATCC 50861 / VEG) OX=432359 GN=BN1205_079660 PE=4 SV=1	122	441401	25	0	23	0	8061	2	1	1	993.5958	2977.7656	3	2977.5378	0.2277	1	6.14	15	R	AWLCRAQVGMEGPSVLSLAADPGRPLAR	V	Carbamidomethyl (C)	0.0001000000000000000000000000.0	index=7700
10	V4ZDM0	HEAT repeat-containing protein OS=Toxoplasma gondii (strain ATCC 50861 / VEG) OX=432359 GN=BN1205_079660 PE=4 SV=1	122	441401	25	0	23	0	8253	1	1	1	533.3054	3193.7887	6	3193.535	0.2537	1	3.85	20	R	ALQYVSSGSSFVTSAVSEVAGSDFEVCVRR	A	Carbamidomethyl (C)	0.000000000000000000000000001000.0	index=4169
10	V4ZDM0	HEAT repeat-containing protein OS=Toxoplasma gondii (strain ATCC 50861 / VEG) OX=432359 GN=BN1205_079660 PE=4 SV=1	122	441401	25	0	23	0	8585	6	1	1	876.2309	4376.1181	5	4376.2039	-0.0857	1	2.08	9.9	K	ISTSEKSFPSLSPATLSSTFPAYAAAQAQFTEFLLGQMVPR	L			index=7788
11	F0VHR9	AGAP010490-PA, related OS=Neospora caninum (strain Liverpool) OX=572307 GN=BN1204_030670 PE=4 SV=1	119	713322	29	0	26	0	306	1	0	0	486.7684	485.7611	1	486.2914	-0.5303	0	7.18	42	R	AAVAR	R			index=2835
11	F0VHR9	AGAP010490-PA, related OS=Neospora caninum (strain Liverpool) OX=572307 GN=BN1204_030670 PE=4 SV=1	119	713322	29	0	26	0	1191	2	1	1	393.746	785.4774	2	785.4395	0.0378	0	14.62	3.7	R	VAGSSPIR	A			index=1297
11	F0VHR9	AGAP010490-PA, related OS=Neospora caninum (strain Liverpool) OX=572307 GN=BN1204_030670 PE=4 SV=1	119	713322	29	0	26	0	1304	3	0	1	407.7434	813.4722	2	813.4708	0.0014	0	17.93	1.5	R	AEGVVAIR	S			index=1397
11	F0VHR9	AGAP010490-PA, related OS=Neospora caninum (strain Liverpool) OX=572307 GN=BN1204_030670 PE=4 SV=1	119	713322	29	0	26	0	1305	3	1	1	407.7441	813.4736	2	813.4345	0.0392	0	11.39	6.9	R	VSAPSTPR	A			index=1173
11	F0VHR9	AGAP010490-PA, related OS=Neospora caninum (strain Liverpool) OX=572307 GN=BN1204_030670 PE=4 SV=1	119	713322	29	0	26	0	1498	4	1	0	428.7482	855.4818	2	855.5429	-0.0611	0	7.79	13	R	ALADLLLK	D			index=2948
11	F0VHR9	AGAP010490-PA, related OS=Neospora caninum (strain Liverpool) OX=572307 GN=BN1204_030670 PE=4 SV=1	119	713322	29	0	26	0	2370	1	0	1	533.2924	1064.5702	2	1064.6019	-0.0317	0	19.84	0.85	R	EAFFVALLR	R			index=495
11	F0VHR9	AGAP010490-PA, related OS=Neospora caninum (strain Liverpool) OX=572307 GN=BN1204_030670 PE=4 SV=1	119	713322	29	0	26	0	2426	1	1	1	539.2637	1076.5128	2	1076.5219	-0.0091	1	5.69	29	R	MRTACLPGR	R	Carbamidomethyl (C); Oxidation (M)	0.200010000.0	index=5172
11	F0VHR9	AGAP010490-PA, related OS=Neospora caninum (strain Liverpool) OX=572307 GN=BN1204_030670 PE=4 SV=1	119	713322	29	0	26	0	2740	2	1	1	570.8182	1139.6218	2	1139.6159	0.0059	1	3.92	30	R	AAGARSPGGAGLR	A			index=5709
11	F0VHR9	AGAP010490-PA, related OS=Neospora caninum (strain Liverpool) OX=572307 GN=BN1204_030670 PE=4 SV=1	119	713322	29	0	26	0	2966	10	1	1	591.3322	1180.6498	2	1180.5459	0.1039	0	0.46	70	R	ESVSATTETEK	E			index=4680
11	F0VHR9	AGAP010490-PA, related OS=Neospora caninum (strain Liverpool) OX=572307 GN=BN1204_030670 PE=4 SV=1	119	713322	29	0	26	0	3159	8	1	1	609.3491	1216.6836	2	1216.6412	0.0425	1	2.64	51	R	SVKGPSASEVTR	V			index=5592
11	F0VHR9	AGAP010490-PA, related OS=Neospora caninum (strain Liverpool) OX=572307 GN=BN1204_030670 PE=4 SV=1	119	713322	29	0	26	0	3371	6	0	1	419.5084	1255.5034	3	1255.7248	-0.2214	0	8.23	14	K	ALLAASSLAAAAAR	K			index=2678
11	F0VHR9	AGAP010490-PA, related OS=Neospora caninum (strain Liverpool) OX=572307 GN=BN1204_030670 PE=4 SV=1	119	713322	29	0	26	0	3400	6	1	1	421.2514	1260.7324	3	1260.6826	0.0498	0	1.9	63	K	LAVPSPAQPEPR	G			index=4446
11	F0VHR9	AGAP010490-PA, related OS=Neospora caninum (strain Liverpool) OX=572307 GN=BN1204_030670 PE=4 SV=1	119	713322	29	0	26	0	3451	3	1	1	425.8689	1274.585	3	1274.6288	-0.0439	1	11.47	6.3	R	AGELDKEACLAR	A			index=2700
11	F0VHR9	AGAP010490-PA, related OS=Neospora caninum (strain Liverpool) OX=572307 GN=BN1204_030670 PE=4 SV=1	119	713322	29	0	26	0	3452	4	1	1	638.301	1274.5874	2	1274.6288	-0.0414	1	13.56	3.9	R	AGELDKEACLAR	A			index=2707
11	F0VHR9	AGAP010490-PA, related OS=Neospora caninum (strain Liverpool) OX=572307 GN=BN1204_030670 PE=4 SV=1	119	713322	29	0	26	0	3730	3	1	1	666.8103	1331.606	2	1331.6503	-0.0443	1	11.03	6.6	R	AGELDKEACLAR	A	Carbamidomethyl (C)	0.000000001000.0	index=2737
11	F0VHR9	AGAP010490-PA, related OS=Neospora caninum (strain Liverpool) OX=572307 GN=BN1204_030670 PE=4 SV=1	119	713322	29	0	26	0	4048	2	1	1	706.9268	1411.839	2	1411.7671	0.0719	0	3.46	37	R	AAVQVAVLELDER	Q			index=5000
11	F0VHR9	AGAP010490-PA, related OS=Neospora caninum (strain Liverpool) OX=572307 GN=BN1204_030670 PE=4 SV=1	119	713322	29	0	26	0	4387	4	1	1	498.586	1492.7363	3	1492.6689	0.0674	1	3.11	34	R	SQMGDGRVPGSGSSR	L	Oxidation (M)	0.002000000000000.0	index=1099
11	F0VHR9	AGAP010490-PA, related OS=Neospora caninum (strain Liverpool) OX=572307 GN=BN1204_030670 PE=4 SV=1	119	713322	29	0	26	0	4430	3	1	1	752.3763	1502.7381	2	1502.6597	0.0784	1	10.72	6.3	R	EDGDSSDEGPARLR	R			index=3052
11	F0VHR9	AGAP010490-PA, related OS=Neospora caninum (strain Liverpool) OX=572307 GN=BN1204_030670 PE=4 SV=1	119	713322	29	0	26	0	4527	9	1	1	510.2346	1527.682	3	1527.626	0.056	0	1.06	58	R	GQEATAFCTGSDER	R	Carbamidomethyl (C)	0.00000001000000.0	index=1987
11	F0VHR9	AGAP010490-PA, related OS=Neospora caninum (strain Liverpool) OX=572307 GN=BN1204_030670 PE=4 SV=1	119	713322	29	0	26	0	5123	3	1	1	558.977	1673.9093	3	1673.7315	0.1778	1	0.94	57	K	KEVDFSSGSSTCGASR	F	Carbamidomethyl (C)	0.0000000000010000.0	index=5547
11	F0VHR9	AGAP010490-PA, related OS=Neospora caninum (strain Liverpool) OX=572307 GN=BN1204_030670 PE=4 SV=1	119	713322	29	0	26	0	5847	1	1	1	623.2765	1866.8077	3	1866.9258	-0.1181	0	2.85	35	R	SFLTEVSCQSLSRPTR	S	Carbamidomethyl (C)	0.0000000100000000.0	index=2970
11	F0VHR9	AGAP010490-PA, related OS=Neospora caninum (strain Liverpool) OX=572307 GN=BN1204_030670 PE=4 SV=1	119	713322	29	0	26	0	6854	4	1	1	780.0167	2337.0283	3	2337.2739	-0.2457	1	2.59	29	R	RLAAVAANVMAWAAGVGPVATAVR	E	Oxidation (M)	0.000000000200000000000000.0	index=7980
11	F0VHR9	AGAP010490-PA, related OS=Neospora caninum (strain Liverpool) OX=572307 GN=BN1204_030670 PE=4 SV=1	119	713322	29	0	26	0	6898	9	0	1	785.4079	2353.2019	3	2353.323	-0.1211	1	1.33	36	R	LLQYQSLLQLRHASSQLLSR	K			index=8568
11	F0VHR9	AGAP010490-PA, related OS=Neospora caninum (strain Liverpool) OX=572307 GN=BN1204_030670 PE=4 SV=1	119	713322	29	0	26	0	6899	9	0	1	785.4139	2353.22	3	2353.323	-0.103	1	0.17	49	R	LLQYQSLLQLRHASSQLLSR	K			index=8566
11	F0VHR9	AGAP010490-PA, related OS=Neospora caninum (strain Liverpool) OX=572307 GN=BN1204_030670 PE=4 SV=1	119	713322	29	0	26	0	7168	9	1	1	633.274	2529.0669	4	2529.2938	-0.2269	0	0.91	47	R	TADELVASGAFPGVPCVLGGLFPAGK	V	Carbamidomethyl (C)	0.00000000000000010000000000.0	index=2460
11	F0VHR9	AGAP010490-PA, related OS=Neospora caninum (strain Liverpool) OX=572307 GN=BN1204_030670 PE=4 SV=1	119	713322	29	0	26	0	7193	4	1	1	636.5801	2542.2913	4	2541.9157	0.3756	1	0.33	42	R	GSGGACALGSSCRCCSWCCGSMR	C	5 Carbamidomethyl (C); Oxidation (M)	0.00000100000100100110020.0	index=4348
11	F0VHR9	AGAP010490-PA, related OS=Neospora caninum (strain Liverpool) OX=572307 GN=BN1204_030670 PE=4 SV=1	119	713322	29	0	26	0	8426	2	1	1	686.3464	4112.0347	6	4111.9992	0.0355	0	0.56	19	K	ISCHASLPPFCVIVTAVSPLVHTSSSFASSCPTLCSPPR	L	2 Carbamidomethyl (C)	0.000000000000000000000000000000100010000.0	index=6927
11	F0VHR9	AGAP010490-PA, related OS=Neospora caninum (strain Liverpool) OX=572307 GN=BN1204_030670 PE=4 SV=1	119	713322	29	0	26	0	8453	3	1	1	1037.5348	4146.1101	4	4146.0155	0.0946	1	0.04	21	R	VASGVSAAGSPSPNPSHPSAPSQVPRTQEVPSPAAGYASAYGR	L			index=6445
11	F0VHR9	AGAP010490-PA, related OS=Neospora caninum (strain Liverpool) OX=572307 GN=BN1204_030670 PE=4 SV=1	119	713322	29	0	26	0	8658	8	1	1	965.1011	4820.4691	5	4820.2596	0.2095	0	0.17	15	R	GTARPDELCCCCCVLQTLLQASMTCLSAVFLQFAAQEQELLAAR	A	Carbamidomethyl (C); Oxidation (M)	0.00000000000010000000002000000000000000000000.0	index=7814
12	A0A0F7UU80	Formin homology 2 domain-containing protein OS=Toxoplasma gondii (strain ATCC 50861 / VEG) OX=432359 GN=BN1205_043170 PE=4 SV=1	117	556600	21	0	19	0	314	2	1	0	489.5778	488.5705	1	488.2958	0.2747	0	6.19	1.30E+02	K	AGLTK	V			index=1462
12	A0A0F7UU80	Formin homology 2 domain-containing protein OS=Toxoplasma gondii (strain ATCC 50861 / VEG) OX=432359 GN=BN1205_043170 PE=4 SV=1	117	556600	21	0	19	0	599	5	1	0	576.2988	575.2915	1	575.2915	0	1	0.3	1.70E+02	K	KDEGK	T			index=6277
12	A0A0F7UU80	Formin homology 2 domain-containing protein OS=Toxoplasma gondii (strain ATCC 50861 / VEG) OX=432359 GN=BN1205_043170 PE=4 SV=1	117	556600	21	0	19	0	657	3	1	1	597.3026	596.2953	1	596.3282	-0.0329	0	0.5	50	K	AGPAPGK	A			index=3720
12	A0A0F7UU80	Formin homology 2 domain-containing protein OS=Toxoplasma gondii (strain ATCC 50861 / VEG) OX=432359 GN=BN1205_043170 PE=4 SV=1	117	556600	21	0	19	0	1157	3	1	1	389.2485	776.4824	2	776.3851	0.0973	0	19.17	1.8	R	LLGCDTR	A			index=3308
12	A0A0F7UU80	Formin homology 2 domain-containing protein OS=Toxoplasma gondii (strain ATCC 50861 / VEG) OX=432359 GN=BN1205_043170 PE=4 SV=1	117	556600	21	0	19	0	1195	10	1	1	394.225	786.4355	2	786.4235	0.012	0	10.09	12	R	IGEAELR	H			index=2699
12	A0A0F7UU80	Formin homology 2 domain-containing protein OS=Toxoplasma gondii (strain ATCC 50861 / VEG) OX=432359 GN=BN1205_043170 PE=4 SV=1	117	556600	21	0	19	0	1199	1	0	1	395.1766	788.3386	2	788.4141	-0.0755	1	5.26	42	R	SADGRVGK	N			index=3030
12	A0A0F7UU80	Formin homology 2 domain-containing protein OS=Toxoplasma gondii (strain ATCC 50861 / VEG) OX=432359 GN=BN1205_043170 PE=4 SV=1	117	556600	21	0	19	0	1249	1	0	1	400.2203	798.4261	2	798.4963	-0.0702	1	29.67	0.085	R	KVSGLPAK	K			index=2801
12	A0A0F7UU80	Formin homology 2 domain-containing protein OS=Toxoplasma gondii (strain ATCC 50861 / VEG) OX=432359 GN=BN1205_043170 PE=4 SV=1	117	556600	21	0	19	0	1444	9	1	1	423.7464	845.4782	2	845.4494	0.0288	0	2.58	81	R	TSSVPLDK	Q			index=2541
12	A0A0F7UU80	Formin homology 2 domain-containing protein OS=Toxoplasma gondii (strain ATCC 50861 / VEG) OX=432359 GN=BN1205_043170 PE=4 SV=1	117	556600	21	0	19	0	2225	3	1	1	517.2646	1032.5147	2	1032.52	-0.0052	1	16.7	2.4	K	QLSKGEESR	E			index=1667
12	A0A0F7UU80	Formin homology 2 domain-containing protein OS=Toxoplasma gondii (strain ATCC 50861 / VEG) OX=432359 GN=BN1205_043170 PE=4 SV=1	117	556600	21	0	19	0	2270	2	1	1	524.28	1046.5454	2	1046.4152	0.1302	0	13.58	5.1	R	DEPSEAEDR	R			index=5996
12	A0A0F7UU80	Formin homology 2 domain-containing protein OS=Toxoplasma gondii (strain ATCC 50861 / VEG) OX=432359 GN=BN1205_043170 PE=4 SV=1	117	556600	21	0	19	0	2290	6	1	1	525.5393	1049.064	2	1049.4877	-0.4236	0	0.85	1.60E+02	R	LTDADTGTEK	T			index=2209
12	A0A0F7UU80	Formin homology 2 domain-containing protein OS=Toxoplasma gondii (strain ATCC 50861 / VEG) OX=432359 GN=BN1205_043170 PE=4 SV=1	117	556600	21	0	19	0	2312	5	1	1	352.5346	1054.5821	3	1054.6135	-0.0314	0	4.39	28	K	AVASAGKPLGGK	T			index=714
12	A0A0F7UU80	Formin homology 2 domain-containing protein OS=Toxoplasma gondii (strain ATCC 50861 / VEG) OX=432359 GN=BN1205_043170 PE=4 SV=1	117	556600	21	0	19	0	2313	8	1	1	528.2988	1054.583	2	1054.6135	-0.0304	0	6.33	18	K	AVASAGKPLGGK	T			index=5702
12	A0A0F7UU80	Formin homology 2 domain-containing protein OS=Toxoplasma gondii (strain ATCC 50861 / VEG) OX=432359 GN=BN1205_043170 PE=4 SV=1	117	556600	21	0	19	0	2896	1	1	1	584.2989	1166.5832	2	1166.5866	-0.0033	1	6.58	16	K	AMELTRGAYR	S			index=4800
12	A0A0F7UU80	Formin homology 2 domain-containing protein OS=Toxoplasma gondii (strain ATCC 50861 / VEG) OX=432359 GN=BN1205_043170 PE=4 SV=1	117	556600	21	0	19	0	3164	5	1	1	406.8622	1217.5647	3	1217.6768	-0.1121	0	8.02	14	R	GGAAGFKPTTLAK	L			index=2673
12	A0A0F7UU80	Formin homology 2 domain-containing protein OS=Toxoplasma gondii (strain ATCC 50861 / VEG) OX=432359 GN=BN1205_043170 PE=4 SV=1	117	556600	21	0	19	0	3165	4	1	1	609.7993	1217.584	2	1217.6768	-0.0928	0	15.02	2.8	R	GGAAGFKPTTLAK	L			index=2688
12	A0A0F7UU80	Formin homology 2 domain-containing protein OS=Toxoplasma gondii (strain ATCC 50861 / VEG) OX=432359 GN=BN1205_043170 PE=4 SV=1	117	556600	21	0	19	0	3798	5	1	1	451.255	1350.7432	3	1350.7156	0.0275	0	6.62	17	R	ASWQAAALAGHLR	S			index=3852
12	A0A0F7UU80	Formin homology 2 domain-containing protein OS=Toxoplasma gondii (strain ATCC 50861 / VEG) OX=432359 GN=BN1205_043170 PE=4 SV=1	117	556600	21	0	19	0	4545	3	1	1	766.8756	1531.7366	2	1531.7518	-0.0152	0	4.65	25	R	SEPAAPVNYLDTQK	R			index=2980
12	A0A0F7UU80	Formin homology 2 domain-containing protein OS=Toxoplasma gondii (strain ATCC 50861 / VEG) OX=432359 GN=BN1205_043170 PE=4 SV=1	117	556600	21	0	19	0	6568	2	1	1	723.1538	2166.4396	3	2165.943	0.4966	1	0.96	79	K	DGVTQETRSSCSEVPCAGAR	A	2 Carbamidomethyl (C)	0.00000000001000010000.0	index=7862
12	A0A0F7UU80	Formin homology 2 domain-containing protein OS=Toxoplasma gondii (strain ATCC 50861 / VEG) OX=432359 GN=BN1205_043170 PE=4 SV=1	117	556600	21	0	19	0	7042	3	1	1	607.8152	2427.2317	4	2427.141	0.0907	1	0.76	43	K	TEVSKAEEGFQNSMACLAEVLR	L	Oxidation (M)	0.0000000000000200000000.0	index=8466
12	A0A0F7UU80	Formin homology 2 domain-containing protein OS=Toxoplasma gondii (strain ATCC 50861 / VEG) OX=432359 GN=BN1205_043170 PE=4 SV=1	117	556600	21	0	19	0	7654	5	1	1	690.381	2757.4951	4	2757.3868	0.1083	1	0.2	47	R	GGSAPLPPMPPSVNDDRNAVLNALPSR	T	Oxidation (M)	0.000000002000000000000000000.0	index=6996
13	V4ZKD8	Uncharacterized protein OS=Toxoplasma gondii (strain ATCC 50861 / VEG) OX=432359 GN=BN1205_003280 PE=4 SV=1	113	1294230	32	0	30	0	673	7	1	0	601.3674	600.3602	1	600.3456	0.0146	1	17.42	1.8	R	QARAR	S			index=795
13	V4ZKD8	Uncharacterized protein OS=Toxoplasma gondii (strain ATCC 50861 / VEG) OX=432359 GN=BN1205_003280 PE=4 SV=1	113	1294230	32	0	30	0	674	2	1	0	602.3007	601.2934	1	601.3296	-0.0362	1	5.11	60	R	AAERR	Q			index=4710
13	V4ZKD8	Uncharacterized protein OS=Toxoplasma gondii (strain ATCC 50861 / VEG) OX=432359 GN=BN1205_003280 PE=4 SV=1	113	1294230	32	0	30	0	854	8	1	1	691.3182	690.3109	1	690.3734	-0.0625	0	6.45	36	R	GSLMVGK	G			index=4209
13	V4ZKD8	Uncharacterized protein OS=Toxoplasma gondii (strain ATCC 50861 / VEG) OX=432359 GN=BN1205_003280 PE=4 SV=1	113	1294230	32	0	30	0	907	7	1	1	354.7043	707.3941	2	707.3272	0.0669	0	6.36	20	R	EMGISR	D	Oxidation (M)	0.020000.0	index=2585
13	V4ZKD8	Uncharacterized protein OS=Toxoplasma gondii (strain ATCC 50861 / VEG) OX=432359 GN=BN1205_003280 PE=4 SV=1	113	1294230	32	0	30	0	966	1	1	1	362.6716	723.3287	2	723.3664	-0.0377	0	12.65	3	R	EHVSPR	S			index=1172
13	V4ZKD8	Uncharacterized protein OS=Toxoplasma gondii (strain ATCC 50861 / VEG) OX=432359 GN=BN1205_003280 PE=4 SV=1	113	1294230	32	0	30	0	1300	5	1	1	407.6771	813.3397	2	813.3365	0.0032	0	0.74	81	R	NHEGDSR	D			index=4266
13	V4ZKD8	Uncharacterized protein OS=Toxoplasma gondii (strain ATCC 50861 / VEG) OX=432359 GN=BN1205_003280 PE=4 SV=1	113	1294230	32	0	30	0	1986	2	1	1	488.7606	975.5067	2	975.441	0.0657	0	3.95	53	R	EGDAPAFNR	G			index=3415
13	V4ZKD8	Uncharacterized protein OS=Toxoplasma gondii (strain ATCC 50861 / VEG) OX=432359 GN=BN1205_003280 PE=4 SV=1	113	1294230	32	0	30	0	2090	1	1	1	502.2809	1002.5472	2	1002.4618	0.0854	0	11.05	8.7	R	EDGIEIGDR	K			index=1065
13	V4ZKD8	Uncharacterized protein OS=Toxoplasma gondii (strain ATCC 50861 / VEG) OX=432359 GN=BN1205_003280 PE=4 SV=1	113	1294230	32	0	30	0	2312	6	0	1	352.5346	1054.5821	3	1054.4203	0.1618	0	3	39	R	DTAFSEDDR	E			index=714
13	V4ZKD8	Uncharacterized protein OS=Toxoplasma gondii (strain ATCC 50861 / VEG) OX=432359 GN=BN1205_003280 PE=4 SV=1	113	1294230	32	0	30	0	2582	7	1	1	370.533	1108.5772	3	1108.5261	0.0511	1	2.08	51	R	EGRGFASETR	H			index=3944
13	V4ZKD8	Uncharacterized protein OS=Toxoplasma gondii (strain ATCC 50861 / VEG) OX=432359 GN=BN1205_003280 PE=4 SV=1	113	1294230	32	0	30	0	2763	1	1	1	572.3191	1142.6236	2	1142.6659	-0.0422	0	6.67	20	K	EISLNLSVLR	L			index=5216
13	V4ZKD8	Uncharacterized protein OS=Toxoplasma gondii (strain ATCC 50861 / VEG) OX=432359 GN=BN1205_003280 PE=4 SV=1	113	1294230	32	0	30	0	2815	9	1	1	576.3106	1150.6066	2	1150.5764	0.0302	1	10.74	6.7	R	LSSREMGISR	D	Oxidation (M)	0.0000020000.0	index=105
13	V4ZKD8	Uncharacterized protein OS=Toxoplasma gondii (strain ATCC 50861 / VEG) OX=432359 GN=BN1205_003280 PE=4 SV=1	113	1294230	32	0	30	0	3503	1	1	1	642.8453	1283.6761	2	1283.6218	0.0543	1	9.69	8.3	R	QRSPQAESPER	S			index=3279
13	V4ZKD8	Uncharacterized protein OS=Toxoplasma gondii (strain ATCC 50861 / VEG) OX=432359 GN=BN1205_003280 PE=4 SV=1	113	1294230	32	0	30	0	3764	7	1	1	448.2735	1341.7987	3	1341.6928	0.1058	0	0.54	76	R	SSAWLASPPLADK	T			index=6655
13	V4ZKD8	Uncharacterized protein OS=Toxoplasma gondii (strain ATCC 50861 / VEG) OX=432359 GN=BN1205_003280 PE=4 SV=1	113	1294230	32	0	30	0	4054	1	1	1	472.2515	1413.7328	3	1413.6484	0.0843	0	5.93	19	R	EVDGASGGAGAPEAAR	E			index=1958
13	V4ZKD8	Uncharacterized protein OS=Toxoplasma gondii (strain ATCC 50861 / VEG) OX=432359 GN=BN1205_003280 PE=4 SV=1	113	1294230	32	0	30	0	4631	3	1	1	519.2646	1554.7721	3	1554.7977	-0.0255	1	6.14	17	R	YLPAPLCPERSPR	R	Carbamidomethyl (C)	0.0000001000000.0	index=189
13	V4ZKD8	Uncharacterized protein OS=Toxoplasma gondii (strain ATCC 50861 / VEG) OX=432359 GN=BN1205_003280 PE=4 SV=1	113	1294230	32	0	30	0	4633	1	1	1	389.7023	1554.78	4	1554.7977	-0.0177	1	10.35	6.3	R	YLPAPLCPERSPR	R	Carbamidomethyl (C)	0.0000001000000.0	index=174
13	V4ZKD8	Uncharacterized protein OS=Toxoplasma gondii (strain ATCC 50861 / VEG) OX=432359 GN=BN1205_003280 PE=4 SV=1	113	1294230	32	0	30	0	4739	1	1	1	789.6416	1577.2686	2	1577.9001	-0.6315	1	4.14	52	R	LLRETLQTHSRPK	A			index=7265
13	V4ZKD8	Uncharacterized protein OS=Toxoplasma gondii (strain ATCC 50861 / VEG) OX=432359 GN=BN1205_003280 PE=4 SV=1	113	1294230	32	0	30	0	5074	1	1	1	415.9562	1659.7956	4	1659.7489	0.0467	0	12.28	4.3	R	TASFSSASSSSSVWGGR	G			index=1130
13	V4ZKD8	Uncharacterized protein OS=Toxoplasma gondii (strain ATCC 50861 / VEG) OX=432359 GN=BN1205_003280 PE=4 SV=1	113	1294230	32	0	30	0	5169	7	1	1	562.9449	1685.8129	3	1685.7315	0.0814	1	4.94	22	R	EMPESHDGKEENLR	E	Oxidation (M)	0.02000000000000.0	index=3901
13	V4ZKD8	Uncharacterized protein OS=Toxoplasma gondii (strain ATCC 50861 / VEG) OX=432359 GN=BN1205_003280 PE=4 SV=1	113	1294230	32	0	30	0	5206	6	1	1	565.9679	1694.8819	3	1694.7253	0.1566	1	0.79	54	R	EACMAERGNPHHESK	S			index=5584
13	V4ZKD8	Uncharacterized protein OS=Toxoplasma gondii (strain ATCC 50861 / VEG) OX=432359 GN=BN1205_003280 PE=4 SV=1	113	1294230	32	0	30	0	5318	3	1	1	865.9095	1729.8045	2	1729.798	0.0066	0	0.73	57	R	NLGSGAGEEGGTGLGGGQGR	Q			index=5145
13	V4ZKD8	Uncharacterized protein OS=Toxoplasma gondii (strain ATCC 50861 / VEG) OX=432359 GN=BN1205_003280 PE=4 SV=1	113	1294230	32	0	30	0	5367	6	1	1	436.2475	1740.9609	4	1740.6567	0.3042	1	0.21	66	K	RMGEDDCEDEEEIR	G	Oxidation (M)	0.02000000000000.0	index=2342
13	V4ZKD8	Uncharacterized protein OS=Toxoplasma gondii (strain ATCC 50861 / VEG) OX=432359 GN=BN1205_003280 PE=4 SV=1	113	1294230	32	0	30	0	5648	4	1	1	607.3003	1818.8791	3	1818.8344	0.0446	1	2.75	33	R	EGVTVGKQDGEGGDQTSR	R			index=2751
13	V4ZKD8	Uncharacterized protein OS=Toxoplasma gondii (strain ATCC 50861 / VEG) OX=432359 GN=BN1205_003280 PE=4 SV=1	113	1294230	32	0	30	0	5834	4	1	1	621.3088	1860.9047	3	1860.9065	-0.0018	0	0.78	51	R	VQQTESEELGVSLESAR	E			index=3609
13	V4ZKD8	Uncharacterized protein OS=Toxoplasma gondii (strain ATCC 50861 / VEG) OX=432359 GN=BN1205_003280 PE=4 SV=1	113	1294230	32	0	30	0	6168	2	1	1	399.01	1990.0136	5	1989.9352	0.0785	1	4.65	20	R	SSGSLAPSTGDRNETPSATR	S			index=4022
13	V4ZKD8	Uncharacterized protein OS=Toxoplasma gondii (strain ATCC 50861 / VEG) OX=432359 GN=BN1205_003280 PE=4 SV=1	113	1294230	32	0	30	0	6310	1	1	1	509.773	2035.0631	4	2035.052	0.011	1	4.52	21	R	NRCLLFNTDLNVQITSK	N	Carbamidomethyl (C)	0.00100000000000000.0	index=5624
13	V4ZKD8	Uncharacterized protein OS=Toxoplasma gondii (strain ATCC 50861 / VEG) OX=432359 GN=BN1205_003280 PE=4 SV=1	113	1294230	32	0	30	0	7158	2	1	1	631.3257	2521.2739	4	2521.1238	0.15	1	0.31	42	R	GASCQGPSLGEDSDESVSLSSEPRK	H			index=7919
13	V4ZKD8	Uncharacterized protein OS=Toxoplasma gondii (strain ATCC 50861 / VEG) OX=432359 GN=BN1205_003280 PE=4 SV=1	113	1294230	32	0	30	0	7648	4	1	1	1378.7686	2755.5226	2	2755.255	0.2676	1	0.01	56	K	SPWRLPSSQVCCTSACASMIQTASK	A	2 Carbamidomethyl (C)	0.0000000000010001000000000.0	index=8161
13	V4ZKD8	Uncharacterized protein OS=Toxoplasma gondii (strain ATCC 50861 / VEG) OX=432359 GN=BN1205_003280 PE=4 SV=1	113	1294230	32	0	30	0	7654	2	0	1	690.381	2757.4951	4	2757.3504	0.1446	1	1.95	32	R	SNQPSASPAFASSSPLDGVLCGPRGLSR	F			index=6996
13	V4ZKD8	Uncharacterized protein OS=Toxoplasma gondii (strain ATCC 50861 / VEG) OX=432359 GN=BN1205_003280 PE=4 SV=1	113	1294230	32	0	30	0	7816	1	1	1	566.7079	2828.5031	5	2829.1738	-0.6707	1	5.8	12	R	ARDSEMASEDDQEEETMENLLLCR	Q	Oxidation (M)	0.000002000000000000000000.0	index=2897
13	V4ZKD8	Uncharacterized protein OS=Toxoplasma gondii (strain ATCC 50861 / VEG) OX=432359 GN=BN1205_003280 PE=4 SV=1	113	1294230	32	0	30	0	7966	1	1	1	726.3589	2901.4065	4	2902.1902	-0.7837	1	0.18	34	R	ARDSEMASEDDQEEETMENLLLCR	Q	Carbamidomethyl (C); 2 Oxidation (M)	0.000002000000000020000010.0	index=5839
14	A0A0F7UFK1	SRS33, putative OS=Neospora caninum (strain Liverpool) OX=572307 GN=BN1204_035690 PE=4 SV=1	113	571260	28	0	26	0	873	8	1	0	350.7229	699.4312	2	699.3551	0.0761	0	14.46	3.1	R	EEPGLR	C			index=1747
14	A0A0F7UFK1	SRS33, putative OS=Neospora caninum (strain Liverpool) OX=572307 GN=BN1204_035690 PE=4 SV=1	113	571260	28	0	26	0	896	4	1	0	353.2306	704.4466	2	704.3817	0.0649	1	4.98	52	K	VTDRSK	L			index=8237
14	A0A0F7UFK1	SRS33, putative OS=Neospora caninum (strain Liverpool) OX=572307 GN=BN1204_035690 PE=4 SV=1	113	571260	28	0	26	0	966	2	0	0	362.6716	723.3287	2	723.3408	-0.0121	0	12.64	3	R	LVSCMR	Q	Oxidation (M)	0.000020.0	index=1172
14	A0A0F7UFK1	SRS33, putative OS=Neospora caninum (strain Liverpool) OX=572307 GN=BN1204_035690 PE=4 SV=1	113	571260	28	0	26	0	1928	5	1	0	481.7779	961.5412	2	961.3923	0.1489	1	10.74	9.9	R	GKDGDCPDR	N			index=1789
14	A0A0F7UFK1	SRS33, putative OS=Neospora caninum (strain Liverpool) OX=572307 GN=BN1204_035690 PE=4 SV=1	113	571260	28	0	26	0	2156	10	1	0	510.2863	1018.5581	2	1018.4138	0.1443	1	9.88	12	R	GKDGDCPDR	N	Carbamidomethyl (C)	0.000001000.0	index=1764
14	A0A0F7UFK1	SRS33, putative OS=Neospora caninum (strain Liverpool) OX=572307 GN=BN1204_035690 PE=4 SV=1	113	571260	28	0	26	0	2190	2	1	0	513.7847	1025.5548	2	1025.5366	0.0182	1	16.45	1.7	R	SERPREPR	G			index=6235
14	A0A0F7UFK1	SRS33, putative OS=Neospora caninum (strain Liverpool) OX=572307 GN=BN1204_035690 PE=4 SV=1	113	571260	28	0	26	0	2212	3	0	1	516.2828	1030.5511	2	1030.5229	0.0282	0	9.89	11	R	GCPGASSAILR	F			index=7540
14	A0A0F7UFK1	SRS33, putative OS=Neospora caninum (strain Liverpool) OX=572307 GN=BN1204_035690 PE=4 SV=1	113	571260	28	0	26	0	2612	2	0	0	373.195	1116.563	3	1116.5928	-0.0297	0	4.37	36	R	VEQPTFGAIR	A			index=4345
14	A0A0F7UFK1	SRS33, putative OS=Neospora caninum (strain Liverpool) OX=572307 GN=BN1204_035690 PE=4 SV=1	113	571260	28	0	26	0	2634	8	1	0	561.3066	1120.5987	2	1120.4996	0.0991	0	8.21	14	K	AAEETATGESR	N			index=2290
14	A0A0F7UFK1	SRS33, putative OS=Neospora caninum (strain Liverpool) OX=572307 GN=BN1204_035690 PE=4 SV=1	113	571260	28	0	26	0	2776	8	1	0	382.8768	1145.6087	3	1145.6404	-0.0317	0	1.49	69	R	ASALQTLSSLR	L			index=878
14	A0A0F7UFK1	SRS33, putative OS=Neospora caninum (strain Liverpool) OX=572307 GN=BN1204_035690 PE=4 SV=1	113	571260	28	0	26	0	3016	3	1	0	594.8565	1187.6983	2	1187.6258	0.0725	1	9.46	11	R	LAELSNETRR	C			index=4919
14	A0A0F7UFK1	SRS33, putative OS=Neospora caninum (strain Liverpool) OX=572307 GN=BN1204_035690 PE=4 SV=1	113	571260	28	0	26	0	3020	3	1	0	397.205	1188.5932	3	1188.5735	0.0198	1	6.74	19	R	SVGSKEDAGPSR	E			index=2141
14	A0A0F7UFK1	SRS33, putative OS=Neospora caninum (strain Liverpool) OX=572307 GN=BN1204_035690 PE=4 SV=1	113	571260	28	0	26	0	3690	4	1	0	662.3181	1322.6216	2	1322.6354	-0.0137	0	1.7	54	R	EESLEVSAFANK	R			index=3122
14	A0A0F7UFK1	SRS33, putative OS=Neospora caninum (strain Liverpool) OX=572307 GN=BN1204_035690 PE=4 SV=1	113	571260	28	0	26	0	4057	5	1	0	472.2926	1413.8561	3	1413.7299	0.1261	1	6	23	R	CFAADRINHLVR	I			index=5214
14	A0A0F7UFK1	SRS33, putative OS=Neospora caninum (strain Liverpool) OX=572307 GN=BN1204_035690 PE=4 SV=1	113	571260	28	0	26	0	4378	8	1	0	746.368	1490.7214	2	1490.6671	0.0543	0	4.75	25	R	GQCEDEAETALLR	R	Carbamidomethyl (C)	0.0010000000000.0	index=5487
14	A0A0F7UFK1	SRS33, putative OS=Neospora caninum (strain Liverpool) OX=572307 GN=BN1204_035690 PE=4 SV=1	113	571260	28	0	26	0	4379	2	1	0	497.9157	1490.7251	3	1490.6671	0.058	0	4.01	30	R	GQCEDEAETALLR	R	Carbamidomethyl (C)	0.0010000000000.0	index=5492
14	A0A0F7UFK1	SRS33, putative OS=Neospora caninum (strain Liverpool) OX=572307 GN=BN1204_035690 PE=4 SV=1	113	571260	28	0	26	0	4591	3	1	0	772.8908	1543.7669	2	1543.8763	-0.1093	0	0.49	66	R	VGSFPLYVSPILPR	Q			index=8031
14	A0A0F7UFK1	SRS33, putative OS=Neospora caninum (strain Liverpool) OX=572307 GN=BN1204_035690 PE=4 SV=1	113	571260	28	0	26	0	4683	8	1	0	522.9103	1565.7091	3	1565.7079	0.0012	1	3	36	R	LVSCMRQQDEWR	R	Oxidation (M)	0.000020000000.0	index=2568
14	A0A0F7UFK1	SRS33, putative OS=Neospora caninum (strain Liverpool) OX=572307 GN=BN1204_035690 PE=4 SV=1	113	571260	28	0	26	0	4916	1	1	0	812.3719	1622.7293	2	1622.7835	-0.0541	1	7.85	11	R	RAFAASPDSLCVSSGR	L			index=2738
14	A0A0F7UFK1	SRS33, putative OS=Neospora caninum (strain Liverpool) OX=572307 GN=BN1204_035690 PE=4 SV=1	113	571260	28	0	26	0	5648	7	0	0	607.3003	1818.8791	3	1818.9774	-0.0983	0	1.16	47	R	LLSLADLHAGAVCNIPR	V	Carbamidomethyl (C)	0.00000000000010000.0	index=2751
14	A0A0F7UFK1	SRS33, putative OS=Neospora caninum (strain Liverpool) OX=572307 GN=BN1204_035690 PE=4 SV=1	113	571260	28	0	26	0	5872	6	1	0	625.6903	1874.0491	3	1873.9217	0.1274	0	0.6	61	R	RPAATNGESALFCERPR	G			index=7741
14	A0A0F7UFK1	SRS33, putative OS=Neospora caninum (strain Liverpool) OX=572307 GN=BN1204_035690 PE=4 SV=1	113	571260	28	0	26	0	5917	1	1	1	473.2571	1888.9992	4	1889.7931	-0.7939	1	9.27	7.6	R	DSDGVCAHRGLCCEVR	F	3 Carbamidomethyl (C)	0.0000010000011000.0	index=4369
14	A0A0F7UFK1	SRS33, putative OS=Neospora caninum (strain Liverpool) OX=572307 GN=BN1204_035690 PE=4 SV=1	113	571260	28	0	26	0	6158	2	1	0	497.2537	1984.9855	4	1984.8107	0.1748	1	3.11	28	R	RDGDGGAEGGSGEDVGEEHR	R			index=8148
14	A0A0F7UFK1	SRS33, putative OS=Neospora caninum (strain Liverpool) OX=572307 GN=BN1204_035690 PE=4 SV=1	113	571260	28	0	26	0	6299	6	0	0	678.0029	2030.9868	3	2031.1225	-0.1357	1	1.28	44	R	ARGLASSPLPSVPQIAAPGSR	N			index=3969
14	A0A0F7UFK1	SRS33, putative OS=Neospora caninum (strain Liverpool) OX=572307 GN=BN1204_035690 PE=4 SV=1	113	571260	28	0	26	0	6345	1	1	0	685.6492	2053.9259	3	2053.8429	0.083	1	5.73	16	K	AAEETATGESRNAACDGGCK	G	2 Carbamidomethyl (C)	0.00000000000000100010.0	index=4470
14	A0A0F7UFK1	SRS33, putative OS=Neospora caninum (strain Liverpool) OX=572307 GN=BN1204_035690 PE=4 SV=1	113	571260	28	0	26	0	7640	7	1	0	688.5875	2750.3209	4	2750.3677	-0.0468	0	2.55	22	R	THLTDAAFVPNAGLPHNPNHFEVPR	T			index=2955
14	A0A0F7UFK1	SRS33, putative OS=Neospora caninum (strain Liverpool) OX=572307 GN=BN1204_035690 PE=4 SV=1	113	571260	28	0	26	0	8037	1	1	0	592.0977	2955.4519	5	2955.4052	0.0467	1	2.11	23	K	GISRFFPSDWAGNPWESAPSASHIPSR	L			index=3089
14	A0A0F7UFK1	SRS33, putative OS=Neospora caninum (strain Liverpool) OX=572307 GN=BN1204_035690 PE=4 SV=1	113	571260	28	0	26	0	8203	2	1	0	778.1751	3108.6713	4	3108.4465	0.2248	1	4.53	16	R	RENCLPADSSRPSSASPQQLGVCPPDAGNR	G			index=8245
15	A0A0F7V5P1	Non-specific serine/threonine protein kinase OS=Toxoplasma gondii (strain ATCC 50861 / VEG) OX=432359 GN=BN1205_101540 PE=3 SV=1	112	570036	23	0	19	0	306	1	0	0	486.7684	485.7611	1	486.2914	-0.5303	0	7.18	42	K	GLAAR	S			index=2835
15	A0A0F7V5P1	Non-specific serine/threonine protein kinase OS=Toxoplasma gondii (strain ATCC 50861 / VEG) OX=432359 GN=BN1205_101540 PE=3 SV=1	112	570036	23	0	19	0	351	3	1	0	499.2754	498.2681	1	498.2914	-0.0233	0	15.5	1.2	R	GPLGR	S			index=4448
15	A0A0F7V5P1	Non-specific serine/threonine protein kinase OS=Toxoplasma gondii (strain ATCC 50861 / VEG) OX=432359 GN=BN1205_101540 PE=3 SV=1	112	570036	23	0	19	0	877	1	1	0	351.5786	701.1425	2	700.3868	0.7558	0	5.28	80	K	AGVDALR	A			index=2138
15	A0A0F7V5P1	Non-specific serine/threonine protein kinase OS=Toxoplasma gondii (strain ATCC 50861 / VEG) OX=432359 GN=BN1205_101540 PE=3 SV=1	112	570036	23	0	19	0	1912	10	1	1	479.2904	956.5662	2	956.6131	-0.0468	1	3.43	43	R	LLSRSLLR	L			index=3120
15	A0A0F7V5P1	Non-specific serine/threonine protein kinase OS=Toxoplasma gondii (strain ATCC 50861 / VEG) OX=432359 GN=BN1205_101540 PE=3 SV=1	112	570036	23	0	19	0	2035	5	1	1	495.2385	988.4625	2	988.4978	-0.0353	0	1.98	75	R	VSALWEER	W			index=769
15	A0A0F7V5P1	Non-specific serine/threonine protein kinase OS=Toxoplasma gondii (strain ATCC 50861 / VEG) OX=432359 GN=BN1205_101540 PE=3 SV=1	112	570036	23	0	19	0	2055	9	1	1	497.2557	992.4969	2	992.5443	-0.0474	0	5.38	27	R	VSYIGWLR	G			index=2783
15	A0A0F7V5P1	Non-specific serine/threonine protein kinase OS=Toxoplasma gondii (strain ATCC 50861 / VEG) OX=432359 GN=BN1205_101540 PE=3 SV=1	112	570036	23	0	19	0	2153	9	1	1	509.3104	1016.6062	2	1016.5325	0.0737	0	2.54	64	R	LITPDSCLR	G			index=3717
15	A0A0F7V5P1	Non-specific serine/threonine protein kinase OS=Toxoplasma gondii (strain ATCC 50861 / VEG) OX=432359 GN=BN1205_101540 PE=3 SV=1	112	570036	23	0	19	0	2640	6	0	1	561.788	1121.5614	2	1121.4408	0.1207	0	1	66	R	DSGGVEGCDAR	L	Carbamidomethyl (C)	0.00000001000.0	index=6341
15	A0A0F7V5P1	Non-specific serine/threonine protein kinase OS=Toxoplasma gondii (strain ATCC 50861 / VEG) OX=432359 GN=BN1205_101540 PE=3 SV=1	112	570036	23	0	19	0	2945	2	1	1	589.2676	1176.5206	2	1176.4903	0.0303	0	7.02	18	R	DESGMATMHAK	A			index=2705
15	A0A0F7V5P1	Non-specific serine/threonine protein kinase OS=Toxoplasma gondii (strain ATCC 50861 / VEG) OX=432359 GN=BN1205_101540 PE=3 SV=1	112	570036	23	0	19	0	3340	9	1	1	625.7825	1249.5505	2	1249.5431	0.0074	0	3.5	38	R	IAELCCEEQGR	V			index=2383
15	A0A0F7V5P1	Non-specific serine/threonine protein kinase OS=Toxoplasma gondii (strain ATCC 50861 / VEG) OX=432359 GN=BN1205_101540 PE=3 SV=1	112	570036	23	0	19	0	3421	4	1	1	422.8954	1265.6644	3	1265.6108	0.0537	0	3.42	35	R	ATCEQVMSLLR	V	Oxidation (M)	0.00000020000.0	index=2180
15	A0A0F7V5P1	Non-specific serine/threonine protein kinase OS=Toxoplasma gondii (strain ATCC 50861 / VEG) OX=432359 GN=BN1205_101540 PE=3 SV=1	112	570036	23	0	19	0	3640	1	1	1	438.2336	1311.6789	3	1311.8391	-0.1602	1	12.86	3.6	R	SFIRVLVPLLR	Q			index=1359
15	A0A0F7V5P1	Non-specific serine/threonine protein kinase OS=Toxoplasma gondii (strain ATCC 50861 / VEG) OX=432359 GN=BN1205_101540 PE=3 SV=1	112	570036	23	0	19	0	3692	1	1	1	441.8888	1322.6445	3	1322.6322	0.0122	0	22.05	0.49	R	ATCEQVMSLLR	V	Carbamidomethyl (C); Oxidation (M)	0.00100020000.0	index=773
15	A0A0F7V5P1	Non-specific serine/threonine protein kinase OS=Toxoplasma gondii (strain ATCC 50861 / VEG) OX=432359 GN=BN1205_101540 PE=3 SV=1	112	570036	23	0	19	0	4303	3	1	1	492.5732	1474.6979	3	1474.7562	-0.0583	0	3.08	37	K	ASVGEILCSSRPTR	E			index=2657
15	A0A0F7V5P1	Non-specific serine/threonine protein kinase OS=Toxoplasma gondii (strain ATCC 50861 / VEG) OX=432359 GN=BN1205_101540 PE=3 SV=1	112	570036	23	0	19	0	4340	5	1	1	742.8308	1483.647	2	1483.7341	-0.087	0	7.95	11	R	ALDEAGDIAPPLMR	H	Oxidation (M)	0.00000000000020.0	index=5110
15	A0A0F7V5P1	Non-specific serine/threonine protein kinase OS=Toxoplasma gondii (strain ATCC 50861 / VEG) OX=432359 GN=BN1205_101540 PE=3 SV=1	112	570036	23	0	19	0	4989	2	1	0	547.3259	1638.9558	3	1639.6873	-0.7316	1	1.02	63	R	CRCCCCSAAPLQLR	L	2 Carbamidomethyl (C)	0.10000100000000.0	index=5090
15	A0A0F7V5P1	Non-specific serine/threonine protein kinase OS=Toxoplasma gondii (strain ATCC 50861 / VEG) OX=432359 GN=BN1205_101540 PE=3 SV=1	112	570036	23	0	19	0	4990	2	1	0	820.4919	1638.9693	2	1639.6873	-0.718	1	11.67	5.7	R	CRCCCCSAAPLQLR	L	2 Carbamidomethyl (C)	0.10000100000000.0	index=5113
15	A0A0F7V5P1	Non-specific serine/threonine protein kinase OS=Toxoplasma gondii (strain ATCC 50861 / VEG) OX=432359 GN=BN1205_101540 PE=3 SV=1	112	570036	23	0	19	0	5211	2	1	0	849.0033	1695.992	2	1696.7088	-0.7168	1	1.73	60	R	CRCCCCSAAPLQLR	L	3 Carbamidomethyl (C)	0.00111000000000.0	index=6592
15	A0A0F7V5P1	Non-specific serine/threonine protein kinase OS=Toxoplasma gondii (strain ATCC 50861 / VEG) OX=432359 GN=BN1205_101540 PE=3 SV=1	112	570036	23	0	19	0	5212	3	1	0	566.3383	1695.993	3	1696.7088	-0.7159	1	5.55	25	R	CRCCCCSAAPLQLR	L	3 Carbamidomethyl (C)	0.10010100000000.0	index=6587
15	A0A0F7V5P1	Non-specific serine/threonine protein kinase OS=Toxoplasma gondii (strain ATCC 50861 / VEG) OX=432359 GN=BN1205_101540 PE=3 SV=1	112	570036	23	0	19	0	5999	1	1	1	639.0112	1914.0118	3	1914.037	-0.0252	1	6.28	15	R	QQHHARLAVEIIQCLR	D			index=3928
15	A0A0F7V5P1	Non-specific serine/threonine protein kinase OS=Toxoplasma gondii (strain ATCC 50861 / VEG) OX=432359 GN=BN1205_101540 PE=3 SV=1	112	570036	23	0	19	0	6560	2	1	1	719.9491	2156.8255	3	2157.1252	-0.2997	1	5.18	24	R	GHLQVLLETLEKFCSVADR	Q			index=4069
15	A0A0F7V5P1	Non-specific serine/threonine protein kinase OS=Toxoplasma gondii (strain ATCC 50861 / VEG) OX=432359 GN=BN1205_101540 PE=3 SV=1	112	570036	23	0	19	0	7728	1	1	1	558.5055	2787.4914	5	2787.4671	0.0242	1	1.4	35	R	LALLKTLEALMAHCGFPLLLGGTMCR	L	Oxidation (M)	0.00000000002000000000000000.0	index=6752
15	A0A0F7V5P1	Non-specific serine/threonine protein kinase OS=Toxoplasma gondii (strain ATCC 50861 / VEG) OX=432359 GN=BN1205_101540 PE=3 SV=1	112	570036	23	0	19	0	8614	1	1	1	642.3262	4489.2325	7	4488.9499	0.2826	0	0.73	13	K	ALIDMYDPWEPFTADSPENENHGKPTNSSAEMSNLHGDTR	G	Oxidation (M)	0.0000200000000000000000000000000000000000.0	index=7830
16	A0A0F7ULB8	Uncharacterized protein OS=Neospora caninum (strain Liverpool) OX=572307 GN=BN1204_064470 PE=4 SV=1	112	1261527	37	0	34	0	587	4	1	0	573.2938	572.2865	1	572.2918	-0.0053	0	2.89	83	R	AETPR	H			index=5301
16	A0A0F7ULB8	Uncharacterized protein OS=Neospora caninum (strain Liverpool) OX=572307 GN=BN1204_064470 PE=4 SV=1	112	1261527	37	0	34	0	803	9	1	0	661.3284	660.3211	1	660.3303	-0.0092	1	2.64	1.00E+02	R	DSQRR	D			index=6032
16	A0A0F7ULB8	Uncharacterized protein OS=Neospora caninum (strain Liverpool) OX=572307 GN=BN1204_064470 PE=4 SV=1	112	1261527	37	0	34	0	896	3	0	1	353.2306	704.4466	2	704.3817	0.0649	1	6.64	36	R	DTVRSK	Q			index=8237
16	A0A0F7ULB8	Uncharacterized protein OS=Neospora caninum (strain Liverpool) OX=572307 GN=BN1204_064470 PE=4 SV=1	112	1261527	37	0	34	0	1039	1	1	0	749.6047	748.5974	1	748.4344	0.163	1	9.19	25	R	RFLASR	S			index=3596
16	A0A0F7ULB8	Uncharacterized protein OS=Neospora caninum (strain Liverpool) OX=572307 GN=BN1204_064470 PE=4 SV=1	112	1261527	37	0	34	0	1249	10	0	0	400.2203	798.4261	2	798.4096	0.0165	1	2.2	47	K	GGRGAEPR	Q			index=2801
16	A0A0F7ULB8	Uncharacterized protein OS=Neospora caninum (strain Liverpool) OX=572307 GN=BN1204_064470 PE=4 SV=1	112	1261527	37	0	34	0	1366	9	1	0	414.2605	826.5064	2	826.5137	-0.0072	1	6.98	14	R	LAAARAVR	H			index=2262
16	A0A0F7ULB8	Uncharacterized protein OS=Neospora caninum (strain Liverpool) OX=572307 GN=BN1204_064470 PE=4 SV=1	112	1261527	37	0	34	0	1430	9	1	0	422.2556	842.4966	2	842.4498	0.0469	0	1.78	66	R	VSIQPDGK	G			index=1509
16	A0A0F7ULB8	Uncharacterized protein OS=Neospora caninum (strain Liverpool) OX=572307 GN=BN1204_064470 PE=4 SV=1	112	1261527	37	0	34	0	1698	5	1	0	452.7682	903.5218	2	903.5065	0.0152	0	8.95	17	R	EFAILSPK	R			index=5663
16	A0A0F7ULB8	Uncharacterized protein OS=Neospora caninum (strain Liverpool) OX=572307 GN=BN1204_064470 PE=4 SV=1	112	1261527	37	0	34	0	2023	8	1	0	493.308	984.6014	2	984.5829	0.0186	1	3.29	44	R	GGLRVSVAAR	E			index=3756
16	A0A0F7ULB8	Uncharacterized protein OS=Neospora caninum (strain Liverpool) OX=572307 GN=BN1204_064470 PE=4 SV=1	112	1261527	37	0	34	0	2265	2	1	0	523.7805	1045.5464	2	1045.5404	0.0061	0	16.8	2.3	R	LSPSSSAELR	S			index=1850
16	A0A0F7ULB8	Uncharacterized protein OS=Neospora caninum (strain Liverpool) OX=572307 GN=BN1204_064470 PE=4 SV=1	112	1261527	37	0	34	0	2351	3	1	0	530.8001	1059.5855	2	1059.6077	-0.0221	1	10.32	9.5	R	EFAILSPKR	R			index=1724
16	A0A0F7ULB8	Uncharacterized protein OS=Neospora caninum (strain Liverpool) OX=572307 GN=BN1204_064470 PE=4 SV=1	112	1261527	37	0	34	0	3178	2	1	0	610.7578	1219.501	2	1219.6309	-0.1299	1	4.1	39	R	EREGAFAATLR	A			index=5334
16	A0A0F7ULB8	Uncharacterized protein OS=Neospora caninum (strain Liverpool) OX=572307 GN=BN1204_064470 PE=4 SV=1	112	1261527	37	0	34	0	3204	3	1	0	612.8136	1223.6126	2	1223.5275	0.0852	0	2.45	42	R	AEMSCPVTSSR	S	Carbamidomethyl (C)	0.00001000000.0	index=6797
16	A0A0F7ULB8	Uncharacterized protein OS=Neospora caninum (strain Liverpool) OX=572307 GN=BN1204_064470 PE=4 SV=1	112	1261527	37	0	34	0	3211	2	1	0	613.785	1225.5555	2	1225.555	0.0005	0	0.94	60	R	YETLHFTCR	T	Carbamidomethyl (C)	0.000000010.0	index=5463
16	A0A0F7ULB8	Uncharacterized protein OS=Neospora caninum (strain Liverpool) OX=572307 GN=BN1204_064470 PE=4 SV=1	112	1261527	37	0	34	0	3299	6	1	0	415.2328	1242.6766	3	1242.6218	0.0548	1	2.68	46	R	GANRPWGDRSK	S			index=136
16	A0A0F7ULB8	Uncharacterized protein OS=Neospora caninum (strain Liverpool) OX=572307 GN=BN1204_064470 PE=4 SV=1	112	1261527	37	0	34	0	3521	2	1	0	645.3153	1288.616	2	1288.6371	-0.0211	1	10.16	8.8	R	RDSAGLGEDTLR	G			index=1085
16	A0A0F7ULB8	Uncharacterized protein OS=Neospora caninum (strain Liverpool) OX=572307 GN=BN1204_064470 PE=4 SV=1	112	1261527	37	0	34	0	3595	3	1	0	651.8677	1301.7208	2	1301.596	0.1249	1	8.92	10	R	EGEGIDAERNGR	K			index=7378
16	A0A0F7ULB8	Uncharacterized protein OS=Neospora caninum (strain Liverpool) OX=572307 GN=BN1204_064470 PE=4 SV=1	112	1261527	37	0	34	0	3794	5	1	0	675.8522	1349.6899	2	1349.7357	-0.0457	1	3.13	39	R	IRQFWNALFR	G			index=5162
16	A0A0F7ULB8	Uncharacterized protein OS=Neospora caninum (strain Liverpool) OX=572307 GN=BN1204_064470 PE=4 SV=1	112	1261527	37	0	34	0	3988	2	1	0	466.5698	1396.6876	3	1396.731	-0.0434	0	5.51	19	R	TAPQASVSSPLPSR	T			index=969
16	A0A0F7ULB8	Uncharacterized protein OS=Neospora caninum (strain Liverpool) OX=572307 GN=BN1204_064470 PE=4 SV=1	112	1261527	37	0	34	0	4044	8	1	0	706.7941	1411.5736	2	1411.7783	-0.2047	1	0.68	70	K	LASSPRAGATSGIPK	E			index=2479
16	A0A0F7ULB8	Uncharacterized protein OS=Neospora caninum (strain Liverpool) OX=572307 GN=BN1204_064470 PE=4 SV=1	112	1261527	37	0	34	0	4400	9	1	0	499.9116	1496.7129	3	1496.8827	-0.1699	1	1.11	55	R	VAPAPLLVRSFATR	A			index=3047
16	A0A0F7ULB8	Uncharacterized protein OS=Neospora caninum (strain Liverpool) OX=572307 GN=BN1204_064470 PE=4 SV=1	112	1261527	37	0	34	0	4521	6	1	0	509.6538	1525.9396	3	1525.775	0.1646	1	1.17	72	K	RDLWGGGGVAPTANR	V			index=5100
16	A0A0F7ULB8	Uncharacterized protein OS=Neospora caninum (strain Liverpool) OX=572307 GN=BN1204_064470 PE=4 SV=1	112	1261527	37	0	34	0	4745	1	1	0	527.2574	1578.7505	3	1578.658	0.0925	1	0.65	63	R	CKGEGDGEGTGLDER	G	Carbamidomethyl (C)	0.100000000000000.0	index=4528
16	A0A0F7ULB8	Uncharacterized protein OS=Neospora caninum (strain Liverpool) OX=572307 GN=BN1204_064470 PE=4 SV=1	112	1261527	37	0	34	0	5299	3	1	0	573.9537	1718.8394	3	1718.8006	0.0388	1	0.75	60	R	EDAGARAATGETNVAMR	T			index=6246
16	A0A0F7ULB8	Uncharacterized protein OS=Neospora caninum (strain Liverpool) OX=572307 GN=BN1204_064470 PE=4 SV=1	112	1261527	37	0	34	0	5854	3	1	0	468.2477	1868.9619	4	1868.9704	-0.0086	1	1.18	47	R	ALASASASSSSTPAGVPPRR	Q			index=3475
16	A0A0F7ULB8	Uncharacterized protein OS=Neospora caninum (strain Liverpool) OX=572307 GN=BN1204_064470 PE=4 SV=1	112	1261527	37	0	34	0	5970	10	1	0	476.7607	1903.0136	4	1903.804	-0.7904	0	1.22	50	R	SDGSVSSSVCGTAPCQTYR	L			index=3138
16	A0A0F7ULB8	Uncharacterized protein OS=Neospora caninum (strain Liverpool) OX=572307 GN=BN1204_064470 PE=4 SV=1	112	1261527	37	0	34	0	6775	1	1	0	768.7399	2303.1978	3	2303.1177	0.08	0	17.44	1	K	ASLEILVTAEFDGYALMVSCR	A	Oxidation (M)	0.000000000000000020000.0	index=8015
16	A0A0F7ULB8	Uncharacterized protein OS=Neospora caninum (strain Liverpool) OX=572307 GN=BN1204_064470 PE=4 SV=1	112	1261527	37	0	34	0	6912	8	1	0	787.7502	2360.2289	3	2360.1392	0.0897	0	1.56	37	K	ASLEILVTAEFDGYALMVSCR	A	Carbamidomethyl (C); Oxidation (M)	0.000000000000000020010.0	index=8100
16	A0A0F7ULB8	Uncharacterized protein OS=Neospora caninum (strain Liverpool) OX=572307 GN=BN1204_064470 PE=4 SV=1	112	1261527	37	0	34	0	7140	5	0	0	625.3377	2497.3215	4	2497.173	0.1485	1	1.05	38	R	YGIVISYHSPACDSTPLSKGCSR	V	Carbamidomethyl (C)	0.00000000000000000000100.0	index=8185
16	A0A0F7ULB8	Uncharacterized protein OS=Neospora caninum (strain Liverpool) OX=572307 GN=BN1204_064470 PE=4 SV=1	112	1261527	37	0	34	0	7210	4	0	0	853.4189	2557.2349	3	2557.2907	-0.0558	1	2.63	24	R	RPCLHLRFLASPAPPCASGHASR	H	2 Carbamidomethyl (C)	0.00100000000000010000000.0	index=4952
16	A0A0F7ULB8	Uncharacterized protein OS=Neospora caninum (strain Liverpool) OX=572307 GN=BN1204_064470 PE=4 SV=1	112	1261527	37	0	34	0	7211	2	0	0	853.4216	2557.2431	3	2557.2907	-0.0476	1	6.74	9.4	R	RPCLHLRFLASPAPPCASGHASR	H	2 Carbamidomethyl (C)	0.00100000000000010000000.0	index=4789
16	A0A0F7ULB8	Uncharacterized protein OS=Neospora caninum (strain Liverpool) OX=572307 GN=BN1204_064470 PE=4 SV=1	112	1261527	37	0	34	0	7326	1	1	0	871.4533	2611.3379	3	2611.0762	0.2617	0	4.71	16	R	SSLSPSSCAPSSGDASDASMSHSVER	R	Carbamidomethyl (C); Oxidation (M)	0.00000001000000000002000000.0	index=8267
16	A0A0F7ULB8	Uncharacterized protein OS=Neospora caninum (strain Liverpool) OX=572307 GN=BN1204_064470 PE=4 SV=1	112	1261527	37	0	34	0	7327	2	1	0	653.843	2611.3427	4	2611.0762	0.2665	0	1.1	37	R	SSLSPSSCAPSSGDASDASMSHSVER	R	Carbamidomethyl (C); Oxidation (M)	0.00000001000000000002000000.0	index=7260
16	A0A0F7ULB8	Uncharacterized protein OS=Neospora caninum (strain Liverpool) OX=572307 GN=BN1204_064470 PE=4 SV=1	112	1261527	37	0	34	0	7790	1	1	0	705.0808	2816.2941	4	2816.4167	-0.1226	1	4.93	14	R	LPRLCPSVSNTPSSSPPSFSPYEVLR	F			index=6151
16	A0A0F7ULB8	Uncharacterized protein OS=Neospora caninum (strain Liverpool) OX=572307 GN=BN1204_064470 PE=4 SV=1	112	1261527	37	0	34	0	8242	8	1	0	635.3181	3171.5541	5	3172.2808	-0.7267	1	1.48	23	R	NLQEWEATPLCCFCSREEDAAEDEDGR	L	Carbamidomethyl (C)	0.000000000001000000000000000.0	index=5868
16	A0A0F7ULB8	Uncharacterized protein OS=Neospora caninum (strain Liverpool) OX=572307 GN=BN1204_064470 PE=4 SV=1	112	1261527	37	0	34	0	8382	2	1	0	1202.9377	3605.7913	3	3605.6866	0.1047	1	9.36	3.3	K	GGDEEELGCEEEPGSVGATVVALAPGVDIVYTCKR	L	Carbamidomethyl (C)	0.00000000100000000000000000000000000.0	index=2977
16	A0A0F7ULB8	Uncharacterized protein OS=Neospora caninum (strain Liverpool) OX=572307 GN=BN1204_064470 PE=4 SV=1	112	1261527	37	0	34	0	8568	4	1	0	870.0053	4344.9901	5	4345.105	-0.1149	0	1.55	13	R	LLPSLLSRPAKPLAAWCVSQPASCPPHSACVSAPDCGCAGATR	R	Carbamidomethyl (C)	0.0000000000000000000000010000000000000000000.0	index=6948
17	F0VK11	Phosphatidylinositol 3-and 4-kinase domain-containing pr ot ein OS=Neospora caninum (strain Liverpool) OX=572307 GN=BN1204_044900 PE=4 SV=1	110	691131	30	0	27	0	351	3	0	0	499.2754	498.2681	1	498.2914	-0.0233	0	15.5	1.2	R	GPLGR	L			index=4448
17	F0VK11	Phosphatidylinositol 3-and 4-kinase domain-containing pr ot ein OS=Neospora caninum (strain Liverpool) OX=572307 GN=BN1204_044900 PE=4 SV=1	110	691131	30	0	27	0	591	2	1	0	575.2738	574.2665	1	574.3074	-0.0409	0	0.35	1.90E+02	R	SEALR	R			index=2772
17	F0VK11	Phosphatidylinositol 3-and 4-kinase domain-containing pr ot ein OS=Neospora caninum (strain Liverpool) OX=572307 GN=BN1204_044900 PE=4 SV=1	110	691131	30	0	27	0	611	4	1	0	578.7817	577.7744	1	578.3176	-0.5432	0	7.63	36	R	GFLSR	A			index=3645
17	F0VK11	Phosphatidylinositol 3-and 4-kinase domain-containing pr ot ein OS=Neospora caninum (strain Liverpool) OX=572307 GN=BN1204_044900 PE=4 SV=1	110	691131	30	0	27	0	669	1	1	0	600.3377	599.3304	1	599.3391	-0.0087	0	16.1	2.4	R	QPLSR	R			index=2567
17	F0VK11	Phosphatidylinositol 3-and 4-kinase domain-containing pr ot ein OS=Neospora caninum (strain Liverpool) OX=572307 GN=BN1204_044900 PE=4 SV=1	110	691131	30	0	27	0	670	6	1	0	600.3383	599.331	1	599.3391	-0.0081	0	12.3	5.7	R	QPLSR	R			index=2428
17	F0VK11	Phosphatidylinositol 3-and 4-kinase domain-containing pr ot ein OS=Neospora caninum (strain Liverpool) OX=572307 GN=BN1204_044900 PE=4 SV=1	110	691131	30	0	27	0	801	1	1	0	659.8086	658.8014	1	658.351	0.4503	1	6.87	76	K	AQERR	E			index=2856
17	F0VK11	Phosphatidylinositol 3-and 4-kinase domain-containing pr ot ein OS=Neospora caninum (strain Liverpool) OX=572307 GN=BN1204_044900 PE=4 SV=1	110	691131	30	0	27	0	1184	4	1	1	392.7485	783.4825	2	783.4715	0.011	1	2.32	40	K	AKPGGAKR	R			index=6936
17	F0VK11	Phosphatidylinositol 3-and 4-kinase domain-containing pr ot ein OS=Neospora caninum (strain Liverpool) OX=572307 GN=BN1204_044900 PE=4 SV=1	110	691131	30	0	27	0	1289	7	1	1	405.7468	809.4791	2	809.4872	-0.008	1	1.63	46	R	KGAGPKPR	S			index=1460
17	F0VK11	Phosphatidylinositol 3-and 4-kinase domain-containing pr ot ein OS=Neospora caninum (strain Liverpool) OX=572307 GN=BN1204_044900 PE=4 SV=1	110	691131	30	0	27	0	1876	2	1	1	475.7298	949.445	2	949.3964	0.0487	0	8.35	14	K	GEEGWMGGK	R			index=5357
17	F0VK11	Phosphatidylinositol 3-and 4-kinase domain-containing pr ot ein OS=Neospora caninum (strain Liverpool) OX=572307 GN=BN1204_044900 PE=4 SV=1	110	691131	30	0	27	0	2226	4	1	1	517.3104	1032.6062	2	1032.4948	0.1114	1	0.69	96	R	EAATADSGRR	R			index=983
17	F0VK11	Phosphatidylinositol 3-and 4-kinase domain-containing pr ot ein OS=Neospora caninum (strain Liverpool) OX=572307 GN=BN1204_044900 PE=4 SV=1	110	691131	30	0	27	0	2648	6	1	1	563.2775	1124.5404	2	1124.6091	-0.0686	1	8.6	11	R	SLAFFARASR	W			index=1362
17	F0VK11	Phosphatidylinositol 3-and 4-kinase domain-containing pr ot ein OS=Neospora caninum (strain Liverpool) OX=572307 GN=BN1204_044900 PE=4 SV=1	110	691131	30	0	27	0	2692	2	1	1	566.7811	1131.5476	2	1131.4801	0.0675	0	1.06	80	R	CMHADVLDR	Q	Carbamidomethyl (C); Oxidation (M)	0.120000000.0	index=7784
17	F0VK11	Phosphatidylinositol 3-and 4-kinase domain-containing pr ot ein OS=Neospora caninum (strain Liverpool) OX=572307 GN=BN1204_044900 PE=4 SV=1	110	691131	30	0	27	0	3105	4	1	1	603.8397	1205.6648	2	1205.6842	-0.0193	0	5.82	25	R	LLLLCFSELR	E			index=5817
17	F0VK11	Phosphatidylinositol 3-and 4-kinase domain-containing pr ot ein OS=Neospora caninum (strain Liverpool) OX=572307 GN=BN1204_044900 PE=4 SV=1	110	691131	30	0	27	0	3357	6	1	1	418.1962	1251.5667	3	1251.6935	-0.1268	1	3.46	37	R	RFLSSLLSSSR	R			index=1056
17	F0VK11	Phosphatidylinositol 3-and 4-kinase domain-containing pr ot ein OS=Neospora caninum (strain Liverpool) OX=572307 GN=BN1204_044900 PE=4 SV=1	110	691131	30	0	27	0	3617	7	1	1	654.7964	1307.5782	2	1306.8046	0.7736	0	2.34	47	R	LQLALLMALPPK	R			index=2406
17	F0VK11	Phosphatidylinositol 3-and 4-kinase domain-containing pr ot ein OS=Neospora caninum (strain Liverpool) OX=572307 GN=BN1204_044900 PE=4 SV=1	110	691131	30	0	27	0	4110	8	1	1	476.6262	1426.8568	3	1426.7641	0.0928	1	2.74	45	R	AVASALRGAPGQSSR	R			index=2901
17	F0VK11	Phosphatidylinositol 3-and 4-kinase domain-containing pr ot ein OS=Neospora caninum (strain Liverpool) OX=572307 GN=BN1204_044900 PE=4 SV=1	110	691131	30	0	27	0	4270	2	0	1	489.6018	1465.7836	3	1465.8868	-0.1032	0	1.94	48	R	ELIAVAVAALDLLR	G			index=6042
17	F0VK11	Phosphatidylinositol 3-and 4-kinase domain-containing pr ot ein OS=Neospora caninum (strain Liverpool) OX=572307 GN=BN1204_044900 PE=4 SV=1	110	691131	30	0	27	0	4654	8	1	1	520.611	1558.8111	3	1558.8388	-0.0278	1	4.34	28	R	AMEALLLDEATRVK	E			index=4718
17	F0VK11	Phosphatidylinositol 3-and 4-kinase domain-containing pr ot ein OS=Neospora caninum (strain Liverpool) OX=572307 GN=BN1204_044900 PE=4 SV=1	110	691131	30	0	27	0	4656	5	1	1	520.6121	1558.8144	3	1558.8388	-0.0245	1	6.35	17	R	AMEALLLDEATRVK	E			index=6671
17	F0VK11	Phosphatidylinositol 3-and 4-kinase domain-containing pr ot ein OS=Neospora caninum (strain Liverpool) OX=572307 GN=BN1204_044900 PE=4 SV=1	110	691131	30	0	27	0	4733	6	1	1	525.9415	1574.8027	3	1574.8338	-0.0311	1	3.08	37	R	AMEALLLDEATRVK	E	Oxidation (M)	0.02000000000000.0	index=6501
17	F0VK11	Phosphatidylinositol 3-and 4-kinase domain-containing pr ot ein OS=Neospora caninum (strain Liverpool) OX=572307 GN=BN1204_044900 PE=4 SV=1	110	691131	30	0	27	0	4994	8	1	1	548.2919	1641.8539	3	1641.8257	0.0282	1	2.34	39	R	RDLSGLPACADSRPGK	E			index=4560
17	F0VK11	Phosphatidylinositol 3-and 4-kinase domain-containing pr ot ein OS=Neospora caninum (strain Liverpool) OX=572307 GN=BN1204_044900 PE=4 SV=1	110	691131	30	0	27	0	5299	1	0	1	573.9537	1718.8394	3	1718.7828	0.0566	1	13.11	3.5	R	SAPCRMEGPSSAAVQGR	S	Oxidation (M)	0.00000200000000000.0	index=6246
17	F0VK11	Phosphatidylinositol 3-and 4-kinase domain-containing pr ot ein OS=Neospora caninum (strain Liverpool) OX=572307 GN=BN1204_044900 PE=4 SV=1	110	691131	30	0	27	0	5711	9	0	1	460.2103	1836.8122	4	1836.7189	0.0933	0	1.61	44	R	EESGNGGPCLPASCSCR	L	3 Carbamidomethyl (C)	0.00000000100001010.0	index=1086
17	F0VK11	Phosphatidylinositol 3-and 4-kinase domain-containing pr ot ein OS=Neospora caninum (strain Liverpool) OX=572307 GN=BN1204_044900 PE=4 SV=1	110	691131	30	0	27	0	5849	3	1	1	623.3166	1866.9281	3	1867.0713	-0.1432	1	4.6	22	R	TLLPQLIQLMRVDVGR	A	Oxidation (M)	0.0000000002000000.0	index=3702
17	F0VK11	Phosphatidylinositol 3-and 4-kinase domain-containing pr ot ein OS=Neospora caninum (strain Liverpool) OX=572307 GN=BN1204_044900 PE=4 SV=1	110	691131	30	0	27	0	6663	1	1	1	447.0513	2230.2201	5	2230.0583	0.1618	1	2.38	36	K	QTPAGSRCLPSSGQSSCGLAAPR	C			index=3195
17	F0VK11	Phosphatidylinositol 3-and 4-kinase domain-containing pr ot ein OS=Neospora caninum (strain Liverpool) OX=572307 GN=BN1204_044900 PE=4 SV=1	110	691131	30	0	27	0	6680	4	1	1	747.3377	2238.9911	3	2239.048	-0.0569	1	7.38	10	K	WRFQLDASPEQAAAFMEAR	V	Oxidation (M)	0.0000000000000002000.0	index=8250
17	F0VK11	Phosphatidylinositol 3-and 4-kinase domain-containing pr ot ein OS=Neospora caninum (strain Liverpool) OX=572307 GN=BN1204_044900 PE=4 SV=1	110	691131	30	0	27	0	6778	9	1	1	577.3106	2305.2133	4	2305.0433	0.17	1	1.19	42	R	EKTGCSDANAWFVPTPNPESR	G			index=7802
17	F0VK11	Phosphatidylinositol 3-and 4-kinase domain-containing pr ot ein OS=Neospora caninum (strain Liverpool) OX=572307 GN=BN1204_044900 PE=4 SV=1	110	691131	30	0	27	0	6815	1	1	1	774.4104	2320.2094	3	2319.9662	0.2432	1	3.7	23	R	DGGAERACDPFDESSPPSSSPR	L	Carbamidomethyl (C)	0.0000000100000000000000.0	index=5821
17	F0VK11	Phosphatidylinositol 3-and 4-kinase domain-containing pr ot ein OS=Neospora caninum (strain Liverpool) OX=572307 GN=BN1204_044900 PE=4 SV=1	110	691131	30	0	27	0	6961	1	1	1	795.4054	2383.1944	3	2383.1187	0.0757	0	2.97	25	K	DPGASPLGATVAATAVGGDGAGCAGGAR	A	Carbamidomethyl (C)	0.0000000000000000000000100000.0	index=8508
17	F0VK11	Phosphatidylinositol 3-and 4-kinase domain-containing pr ot ein OS=Neospora caninum (strain Liverpool) OX=572307 GN=BN1204_044900 PE=4 SV=1	110	691131	30	0	27	0	8596	1	1	1	881.41	4402.0136	5	4402.2025	-0.1888	1	3.78	8.4	R	GAQRGGPAALLGTTEMAQQLCGMLTGLFQNEVFLSLPGWSPR	E			index=7017
18	B9QI34	DEAH-box RNA/DNA helicase, putative OS=Toxoplasma gondii (strain ATCC 50861 / VEG) OX=432359 GN=BN1205_009850 PE=4 SV=1	109	236753	15	0	12	0	666	5	1	0	600.3288	599.3215	1	599.3755	-0.0539	0	6.55	21	R	ALLQR	K			index=8132
18	B9QI34	DEAH-box RNA/DNA helicase, putative OS=Toxoplasma gondii (strain ATCC 50861 / VEG) OX=432359 GN=BN1205_009850 PE=4 SV=1	109	236753	15	0	12	0	2024	1	1	1	493.7213	985.4279	2	985.5305	-0.1025	1	9.46	11	R	RIEGTGTPR	F			index=2961
18	B9QI34	DEAH-box RNA/DNA helicase, putative OS=Toxoplasma gondii (strain ATCC 50861 / VEG) OX=432359 GN=BN1205_009850 PE=4 SV=1	109	236753	15	0	12	0	2083	4	1	0	500.7935	999.5724	2	999.5535	0.0188	0	12.91	4.7	K	LTPCQLLR	L	Carbamidomethyl (C)	0.00010000.0	index=1679
18	B9QI34	DEAH-box RNA/DNA helicase, putative OS=Toxoplasma gondii (strain ATCC 50861 / VEG) OX=432359 GN=BN1205_009850 PE=4 SV=1	109	236753	15	0	12	0	2084	1	1	0	500.795	999.5754	2	999.5535	0.0219	0	29.51	0.1	K	LTPCQLLR	L	Carbamidomethyl (C)	0.00010000.0	index=497
18	B9QI34	DEAH-box RNA/DNA helicase, putative OS=Toxoplasma gondii (strain ATCC 50861 / VEG) OX=432359 GN=BN1205_009850 PE=4 SV=1	109	236753	15	0	12	0	2127	2	1	0	506.3232	1010.6318	2	1010.5873	0.0445	0	23.49	0.36	R	LNAIVTQPR	R			index=1013
18	B9QI34	DEAH-box RNA/DNA helicase, putative OS=Toxoplasma gondii (strain ATCC 50861 / VEG) OX=432359 GN=BN1205_009850 PE=4 SV=1	109	236753	15	0	12	0	2990	2	1	1	592.8557	1183.6968	2	1183.6422	0.0547	1	2.99	40	R	LGARSASGVGGPR	G			index=4830
18	B9QI34	DEAH-box RNA/DNA helicase, putative OS=Toxoplasma gondii (strain ATCC 50861 / VEG) OX=432359 GN=BN1205_009850 PE=4 SV=1	109	236753	15	0	12	0	3980	1	1	1	465.9398	1394.7976	3	1394.7518	0.0458	0	12.9	4.3	R	LPETTQVPGQAVR	H			index=4863
18	B9QI34	DEAH-box RNA/DNA helicase, putative OS=Toxoplasma gondii (strain ATCC 50861 / VEG) OX=432359 GN=BN1205_009850 PE=4 SV=1	109	236753	15	0	12	0	4109	3	1	1	476.5874	1426.7405	3	1426.6551	0.0854	0	5.25	20	K	WDLSDYAAAMLR	Q	Oxidation (M)	0.000000000200.0	index=1887
18	B9QI34	DEAH-box RNA/DNA helicase, putative OS=Toxoplasma gondii (strain ATCC 50861 / VEG) OX=432359 GN=BN1205_009850 PE=4 SV=1	109	236753	15	0	12	0	4795	2	1	0	531.5886	1591.7439	3	1591.7343	0.0096	0	2.03	46	R	MVHVAMMCVDLATR	L	Oxidation (M)	0.00000020000000.0	index=1620
18	B9QI34	DEAH-box RNA/DNA helicase, putative OS=Toxoplasma gondii (strain ATCC 50861 / VEG) OX=432359 GN=BN1205_009850 PE=4 SV=1	109	236753	15	0	12	0	5384	5	1	0	583.6173	1747.8299	3	1747.8354	-0.0055	1	1.35	48	K	RMVHVAMMCVDLATR	L	Oxidation (M)	0.000000020000000.0	index=4991
18	B9QI34	DEAH-box RNA/DNA helicase, putative OS=Toxoplasma gondii (strain ATCC 50861 / VEG) OX=432359 GN=BN1205_009850 PE=4 SV=1	109	236753	15	0	12	0	5387	1	1	0	437.9934	1747.9445	4	1747.8354	0.1091	1	18.22	1.1	K	RMVHVAMMCVDLATR	L	Oxidation (M)	0.000000020000000.0	index=3256
18	B9QI34	DEAH-box RNA/DNA helicase, putative OS=Toxoplasma gondii (strain ATCC 50861 / VEG) OX=432359 GN=BN1205_009850 PE=4 SV=1	109	236753	15	0	12	0	5595	4	1	0	452.2486	1804.9653	4	1804.8569	0.1084	1	5.64	18	K	RMVHVAMMCVDLATR	L	Carbamidomethyl (C); Oxidation (M)	0.000000021000000.0	index=4196
18	B9QI34	DEAH-box RNA/DNA helicase, putative OS=Toxoplasma gondii (strain ATCC 50861 / VEG) OX=432359 GN=BN1205_009850 PE=4 SV=1	109	236753	15	0	12	0	6489	3	1	1	1059.0951	2116.1756	2	2116.0517	0.1239	1	4.92	21	R	ELMPNLQTMQNLQNVRR	Y	2 Oxidation (M)	0.00200000200000000.0	index=7900
18	B9QI34	DEAH-box RNA/DNA helicase, putative OS=Toxoplasma gondii (strain ATCC 50861 / VEG) OX=432359 GN=BN1205_009850 PE=4 SV=1	109	236753	15	0	12	0	6955	5	1	1	795.0692	2382.1856	3	2382.193	-0.0073	1	0.51	41	R	TMKLPFYEEGPTVTLADLWR	I	Oxidation (M)	0.02000000000000000000.0	index=7638
18	B9QI34	DEAH-box RNA/DNA helicase, putative OS=Toxoplasma gondii (strain ATCC 50861 / VEG) OX=432359 GN=BN1205_009850 PE=4 SV=1	109	236753	15	0	12	0	7732	1	1	1	930.7814	2789.3225	3	2789.446	-0.1236	0	5.14	12	R	GVLQQLGAASVGANAAAYGVTPAVYASQR	N			index=5101
19	A0A0F7UUG6	HECT-domain (Ubiquitin-transferase) containing protein OS=Toxoplasma gondii (strain ATCC 50861 / VEG) OX=432359 GN=BN1205_039460 PE=4 SV=1	109	1308357	40	0	38	0	217	3	1	0	460.708	459.7007	1	460.2394	-0.5387	0	3.94	2.60E+02	K	SAAGR	L			index=1178
19	A0A0F7UUG6	HECT-domain (Ubiquitin-transferase) containing protein OS=Toxoplasma gondii (strain ATCC 50861 / VEG) OX=432359 GN=BN1205_039460 PE=4 SV=1	109	1308357	40	0	38	0	306	1	0	0	486.7684	485.7611	1	486.2914	-0.5303	0	7.18	42	R	IAGAR	R			index=2835
19	A0A0F7UUG6	HECT-domain (Ubiquitin-transferase) containing protein OS=Toxoplasma gondii (strain ATCC 50861 / VEG) OX=432359 GN=BN1205_039460 PE=4 SV=1	109	1308357	40	0	38	0	867	2	1	1	350.2092	698.4038	2	698.4075	-0.0037	0	7.63	13	R	QSVIPR	E			index=1182
19	A0A0F7UUG6	HECT-domain (Ubiquitin-transferase) containing protein OS=Toxoplasma gondii (strain ATCC 50861 / VEG) OX=432359 GN=BN1205_039460 PE=4 SV=1	109	1308357	40	0	38	0	917	3	1	1	357.2077	712.4008	2	712.4119	-0.0111	0	8.48	9.5	K	LAGVPEK	V			index=1707
19	A0A0F7UUG6	HECT-domain (Ubiquitin-transferase) containing protein OS=Toxoplasma gondii (strain ATCC 50861 / VEG) OX=432359 GN=BN1205_039460 PE=4 SV=1	109	1308357	40	0	38	0	1021	8	1	1	373.199	744.3834	2	744.413	-0.0296	1	10.19	14	R	KLDDVR	R			index=686
19	A0A0F7UUG6	HECT-domain (Ubiquitin-transferase) containing protein OS=Toxoplasma gondii (strain ATCC 50861 / VEG) OX=432359 GN=BN1205_039460 PE=4 SV=1	109	1308357	40	0	38	0	1195	1	0	1	394.225	786.4355	2	786.4236	0.012	0	21.68	0.8	R	LGQGGLDK	D			index=2699
19	A0A0F7UUG6	HECT-domain (Ubiquitin-transferase) containing protein OS=Toxoplasma gondii (strain ATCC 50861 / VEG) OX=432359 GN=BN1205_039460 PE=4 SV=1	109	1308357	40	0	38	0	1212	5	1	1	396.2239	790.4331	2	790.4086	0.0246	0	4.87	46	R	GVFGANAR	N			index=5661
19	A0A0F7UUG6	HECT-domain (Ubiquitin-transferase) containing protein OS=Toxoplasma gondii (strain ATCC 50861 / VEG) OX=432359 GN=BN1205_039460 PE=4 SV=1	109	1308357	40	0	38	0	1431	10	1	1	422.2632	842.5118	2	842.4246	0.0872	0	1.53	70	R	NSAGEIPR	E			index=2362
19	A0A0F7UUG6	HECT-domain (Ubiquitin-transferase) containing protein OS=Toxoplasma gondii (strain ATCC 50861 / VEG) OX=432359 GN=BN1205_039460 PE=4 SV=1	109	1308357	40	0	38	0	1466	5	1	1	425.7108	849.4069	2	849.3941	0.0129	0	8.08	17	R	SATQGSSGR	M			index=1810
19	A0A0F7UUG6	HECT-domain (Ubiquitin-transferase) containing protein OS=Toxoplasma gondii (strain ATCC 50861 / VEG) OX=432359 GN=BN1205_039460 PE=4 SV=1	109	1308357	40	0	38	0	1469	1	1	1	425.7131	849.4117	2	849.3941	0.0176	0	10.52	9.5	R	SATQGSSGR	M			index=684
19	A0A0F7UUG6	HECT-domain (Ubiquitin-transferase) containing protein OS=Toxoplasma gondii (strain ATCC 50861 / VEG) OX=432359 GN=BN1205_039460 PE=4 SV=1	109	1308357	40	0	38	0	2030	2	1	1	494.3031	986.5916	2	986.4821	0.1095	0	0.35	1.00E+02	R	YTSNSIFR	Q			index=7754
19	A0A0F7UUG6	HECT-domain (Ubiquitin-transferase) containing protein OS=Toxoplasma gondii (strain ATCC 50861 / VEG) OX=432359 GN=BN1205_039460 PE=4 SV=1	109	1308357	40	0	38	0	2445	4	1	1	541.6348	1081.255	2	1080.6655	0.5896	1	7.29	25	R	LAAPALLERK	A			index=3949
19	A0A0F7UUG6	HECT-domain (Ubiquitin-transferase) containing protein OS=Toxoplasma gondii (strain ATCC 50861 / VEG) OX=432359 GN=BN1205_039460 PE=4 SV=1	109	1308357	40	0	38	0	2483	6	1	1	363.8764	1088.6074	3	1088.5938	0.0136	0	2.16	65	R	SSSLSSLRPR	L			index=478
19	A0A0F7UUG6	HECT-domain (Ubiquitin-transferase) containing protein OS=Toxoplasma gondii (strain ATCC 50861 / VEG) OX=432359 GN=BN1205_039460 PE=4 SV=1	109	1308357	40	0	38	0	2758	5	1	1	571.8287	1141.6429	2	1141.6026	0.0403	1	8.6	11	K	RMNAVEGPIR	Q			index=4248
19	A0A0F7UUG6	HECT-domain (Ubiquitin-transferase) containing protein OS=Toxoplasma gondii (strain ATCC 50861 / VEG) OX=432359 GN=BN1205_039460 PE=4 SV=1	109	1308357	40	0	38	0	2875	2	1	1	388.4965	1162.4677	3	1162.5691	-0.1013	1	1.57	70	R	AGSRTSPSSGTR	G			index=845
19	A0A0F7UUG6	HECT-domain (Ubiquitin-transferase) containing protein OS=Toxoplasma gondii (strain ATCC 50861 / VEG) OX=432359 GN=BN1205_039460 PE=4 SV=1	109	1308357	40	0	38	0	2994	3	1	1	395.8738	1184.5995	3	1184.6414	-0.0419	1	2	53	R	VPRALYSHSR	R			index=2095
19	A0A0F7UUG6	HECT-domain (Ubiquitin-transferase) containing protein OS=Toxoplasma gondii (strain ATCC 50861 / VEG) OX=432359 GN=BN1205_039460 PE=4 SV=1	109	1308357	40	0	38	0	2996	6	1	0	593.3496	1184.6845	2	1184.6513	0.0332	0	0.74	74	R	ELALNGQLTAR	S			index=3196
19	A0A0F7UUG6	HECT-domain (Ubiquitin-transferase) containing protein OS=Toxoplasma gondii (strain ATCC 50861 / VEG) OX=432359 GN=BN1205_039460 PE=4 SV=1	109	1308357	40	0	38	0	3182	8	1	1	407.5427	1219.6063	3	1219.6058	0.0006	1	0.08	94	R	NQEGRASGVFR	S			index=4986
19	A0A0F7UUG6	HECT-domain (Ubiquitin-transferase) containing protein OS=Toxoplasma gondii (strain ATCC 50861 / VEG) OX=432359 GN=BN1205_039460 PE=4 SV=1	109	1308357	40	0	38	0	3195	5	1	1	408.5111	1222.5115	3	1222.5401	-0.0286	0	3.58	36	R	AGDGCPHDVAPK	S	Carbamidomethyl (C)	0.000010000000.0	index=5335
19	A0A0F7UUG6	HECT-domain (Ubiquitin-transferase) containing protein OS=Toxoplasma gondii (strain ATCC 50861 / VEG) OX=432359 GN=BN1205_039460 PE=4 SV=1	109	1308357	40	0	38	0	3283	2	1	0	413.9015	1238.6828	3	1238.5965	0.0863	0	1.72	53	R	AELAMYEALGR	L	Oxidation (M)	0.00002000000.0	index=5674
19	A0A0F7UUG6	HECT-domain (Ubiquitin-transferase) containing protein OS=Toxoplasma gondii (strain ATCC 50861 / VEG) OX=432359 GN=BN1205_039460 PE=4 SV=1	109	1308357	40	0	38	0	3299	7	0	1	415.2328	1242.6766	3	1242.7296	-0.053	1	2.55	48	R	ILQIVASESRK	A			index=136
19	A0A0F7UUG6	HECT-domain (Ubiquitin-transferase) containing protein OS=Toxoplasma gondii (strain ATCC 50861 / VEG) OX=432359 GN=BN1205_039460 PE=4 SV=1	109	1308357	40	0	38	0	3979	5	1	0	698.3519	1394.6892	2	1394.6976	-0.0083	1	1.46	56	R	RAELAMYEALGR	L	Oxidation (M)	0.000002000000.0	index=3438
19	A0A0F7UUG6	HECT-domain (Ubiquitin-transferase) containing protein OS=Toxoplasma gondii (strain ATCC 50861 / VEG) OX=432359 GN=BN1205_039460 PE=4 SV=1	109	1308357	40	0	38	0	4112	6	1	1	714.8303	1427.646	2	1427.6793	-0.0334	1	4.43	29	R	HEPPDASASFSKR	E			index=2121
19	A0A0F7UUG6	HECT-domain (Ubiquitin-transferase) containing protein OS=Toxoplasma gondii (strain ATCC 50861 / VEG) OX=432359 GN=BN1205_039460 PE=4 SV=1	109	1308357	40	0	38	0	4119	2	1	1	476.9479	1427.8217	3	1428.5246	-0.7028	0	10.02	8.7	R	QMSSCASEGGDEGR	D	Oxidation (M)	0.02000000000000.0	index=2328
19	A0A0F7UUG6	HECT-domain (Ubiquitin-transferase) containing protein OS=Toxoplasma gondii (strain ATCC 50861 / VEG) OX=432359 GN=BN1205_039460 PE=4 SV=1	109	1308357	40	0	38	0	4487	2	1	1	507.2516	1518.7331	3	1518.6845	0.0486	1	9.85	7.8	R	QSEGGMSAGSPRAER	R			index=2435
19	A0A0F7UUG6	HECT-domain (Ubiquitin-transferase) containing protein OS=Toxoplasma gondii (strain ATCC 50861 / VEG) OX=432359 GN=BN1205_039460 PE=4 SV=1	109	1308357	40	0	38	0	4488	1	1	1	760.3749	1518.7353	2	1518.6845	0.0508	1	19.52	0.84	R	QSEGGMSAGSPRAER	R			index=2439
19	A0A0F7UUG6	HECT-domain (Ubiquitin-transferase) containing protein OS=Toxoplasma gondii (strain ATCC 50861 / VEG) OX=432359 GN=BN1205_039460 PE=4 SV=1	109	1308357	40	0	38	0	4640	8	1	1	519.5946	1555.762	3	1555.759	0.0029	1	1.87	45	R	EDEEGRDVRPAGVK	E			index=344
19	A0A0F7UUG6	HECT-domain (Ubiquitin-transferase) containing protein OS=Toxoplasma gondii (strain ATCC 50861 / VEG) OX=432359 GN=BN1205_039460 PE=4 SV=1	109	1308357	40	0	38	0	4681	1	1	1	392.2078	1564.8021	4	1564.8031	-0.001	0	7.17	14	R	LVAEAPAGPSALCGPR	C	Carbamidomethyl (C)	0.0000000000001000.0	index=3732
19	A0A0F7UUG6	HECT-domain (Ubiquitin-transferase) containing protein OS=Toxoplasma gondii (strain ATCC 50861 / VEG) OX=432359 GN=BN1205_039460 PE=4 SV=1	109	1308357	40	0	38	0	4749	1	1	0	527.6119	1579.814	3	1579.8868	-0.0728	0	1	59	K	ALLLAGICGNVPNIR	S	Carbamidomethyl (C)	0.000000010000000.0	index=2286
19	A0A0F7UUG6	HECT-domain (Ubiquitin-transferase) containing protein OS=Toxoplasma gondii (strain ATCC 50861 / VEG) OX=432359 GN=BN1205_039460 PE=4 SV=1	109	1308357	40	0	38	0	5571	2	1	1	600.996	1799.9662	3	1799.8836	0.0826	0	2.02	40	K	AGTGASELPLLSPCSGQR	H	Carbamidomethyl (C)	0.000000000000010000.0	index=5930
19	A0A0F7UUG6	HECT-domain (Ubiquitin-transferase) containing protein OS=Toxoplasma gondii (strain ATCC 50861 / VEG) OX=432359 GN=BN1205_039460 PE=4 SV=1	109	1308357	40	0	38	0	6155	4	1	1	662.3519	1984.0339	3	1983.8276	0.2063	1	1.31	44	R	SSLFGGRCSCSSSDHGAGR	S	2 Carbamidomethyl (C)	0.0000000101000000000.0	index=7594
19	A0A0F7UUG6	HECT-domain (Ubiquitin-transferase) containing protein OS=Toxoplasma gondii (strain ATCC 50861 / VEG) OX=432359 GN=BN1205_039460 PE=4 SV=1	109	1308357	40	0	38	0	6317	3	1	1	681.0416	2040.103	3	2039.8338	0.2692	0	3.63	27	R	QAGETASPEDTCTSGSTENR	F			index=2103
19	A0A0F7UUG6	HECT-domain (Ubiquitin-transferase) containing protein OS=Toxoplasma gondii (strain ATCC 50861 / VEG) OX=432359 GN=BN1205_039460 PE=4 SV=1	109	1308357	40	0	38	0	6377	2	1	1	689.3325	2064.9757	3	2065.0844	-0.1087	0	0.31	52	K	ELSSGSNPPLWVLVSPDLR	V			index=7832
19	A0A0F7UUG6	HECT-domain (Ubiquitin-transferase) containing protein OS=Toxoplasma gondii (strain ATCC 50861 / VEG) OX=432359 GN=BN1205_039460 PE=4 SV=1	109	1308357	40	0	38	0	6509	3	1	1	531.7505	2122.9731	4	2123.0131	-0.04	0	0.39	53	R	HDQVALGEGDSKPQSPETTK	I			index=3320
19	A0A0F7UUG6	HECT-domain (Ubiquitin-transferase) containing protein OS=Toxoplasma gondii (strain ATCC 50861 / VEG) OX=432359 GN=BN1205_039460 PE=4 SV=1	109	1308357	40	0	38	0	6554	2	1	1	539.0483	2152.1643	4	2151.9855	0.1788	0	3.07	30	R	CLSQVSDASPFQIQGDSASR	T	Carbamidomethyl (C)	0.10000000000000000000.0	index=7930
19	A0A0F7UUG6	HECT-domain (Ubiquitin-transferase) containing protein OS=Toxoplasma gondii (strain ATCC 50861 / VEG) OX=432359 GN=BN1205_039460 PE=4 SV=1	109	1308357	40	0	38	0	6948	9	1	1	794.3932	2380.1578	3	2380.2824	-0.1247	1	0.09	48	K	AAVLFESFLSSLDLQCLALKR	A	Carbamidomethyl (C)	0.000000000000000100000.0	index=5443
19	A0A0F7UUG6	HECT-domain (Ubiquitin-transferase) containing protein OS=Toxoplasma gondii (strain ATCC 50861 / VEG) OX=432359 GN=BN1205_039460 PE=4 SV=1	109	1308357	40	0	38	0	7070	1	1	1	817.4214	2449.2424	3	2449.0494	0.1929	1	2.03	30	R	LGTGCSDLSCCMEIIYGNERR	L	2 Carbamidomethyl (C); Oxidation (M)	0.000000000112000000000.0	index=8045
19	A0A0F7UUG6	HECT-domain (Ubiquitin-transferase) containing protein OS=Toxoplasma gondii (strain ATCC 50861 / VEG) OX=432359 GN=BN1205_039460 PE=4 SV=1	109	1308357	40	0	38	0	7108	4	0	1	497.2691	2481.3093	5	2481.4327	-0.1235	1	4.76	17	K	NSMVVLALVQMTLRLWPLILR	L	Oxidation (M)	0.000000000020000000000.0	index=8238
19	A0A0F7UUG6	HECT-domain (Ubiquitin-transferase) containing protein OS=Toxoplasma gondii (strain ATCC 50861 / VEG) OX=432359 GN=BN1205_039460 PE=4 SV=1	109	1308357	40	0	38	0	7599	1	1	1	683.8752	2731.4719	4	2731.4075	0.0644	1	6.5	12	R	SLSGCLLEASEEVSPEHLPGLRRPR	E			index=7053
19	A0A0F7UUG6	HECT-domain (Ubiquitin-transferase) containing protein OS=Toxoplasma gondii (strain ATCC 50861 / VEG) OX=432359 GN=BN1205_039460 PE=4 SV=1	109	1308357	40	0	38	0	8569	5	1	1	725.1731	4344.9949	6	4345.2966	-0.3017	1	0.2	18	K	MVVQAGPADLPAQLSVYLFMRPLLTSETITSLWGRALER	V	Oxidation (M)	0.000000000000000000020000000000000000000.0	index=6946
20	F0VP24	Uncharacterized protein OS=Neospora caninum (strain Liverpool) OX=572307 GN=BN1204_058930 PE=4 SV=1	108	363590	16	0	14	0	306	1	0	0	486.7684	485.7611	1	486.255	-0.4939	0	7.18	42	R	GPSAR	L			index=2835
20	F0VP24	Uncharacterized protein OS=Neospora caninum (strain Liverpool) OX=572307 GN=BN1204_058930 PE=4 SV=1	108	363590	16	0	14	0	1038	8	1	1	375.2335	748.4524	2	748.3868	0.0656	0	8.44	19	R	LAAFDGR	V			index=3360
20	F0VP24	Uncharacterized protein OS=Neospora caninum (strain Liverpool) OX=572307 GN=BN1204_058930 PE=4 SV=1	108	363590	16	0	14	0	1131	6	1	1	387.2176	772.4207	2	772.4443	-0.0235	0	14.48	4.6	R	IGDSLLR	L			index=1517
20	F0VP24	Uncharacterized protein OS=Neospora caninum (strain Liverpool) OX=572307 GN=BN1204_058930 PE=4 SV=1	108	363590	16	0	14	0	1135	7	1	1	387.2303	772.446	2	772.4443	0.0018	0	16.52	2.9	R	IGDSLLR	L			index=2004
20	F0VP24	Uncharacterized protein OS=Neospora caninum (strain Liverpool) OX=572307 GN=BN1204_058930 PE=4 SV=1	108	363590	16	0	14	0	1231	6	1	1	398.1994	794.3842	2	794.4762	-0.0921	1	6.71	16	R	LLHEKR	G			index=129
20	F0VP24	Uncharacterized protein OS=Neospora caninum (strain Liverpool) OX=572307 GN=BN1204_058930 PE=4 SV=1	108	363590	16	0	14	0	1508	5	1	1	430.2313	858.448	2	858.4923	-0.0443	0	7.39	23	R	ASSAALLAR	I			index=2681
20	F0VP24	Uncharacterized protein OS=Neospora caninum (strain Liverpool) OX=572307 GN=BN1204_058930 PE=4 SV=1	108	363590	16	0	14	0	1907	1	1	1	479.2228	956.4311	2	956.5655	-0.1343	1	1.85	62	K	KTGKPVEAK	G			index=678
20	F0VP24	Uncharacterized protein OS=Neospora caninum (strain Liverpool) OX=572307 GN=BN1204_058930 PE=4 SV=1	108	363590	16	0	14	0	2156	2	0	0	510.2863	1018.5581	2	1018.4978	0.0603	1	16.71	2.4	R	ACLERQSGR	D			index=1764
20	F0VP24	Uncharacterized protein OS=Neospora caninum (strain Liverpool) OX=572307 GN=BN1204_058930 PE=4 SV=1	108	363590	16	0	14	0	2767	2	1	1	573.2886	1144.5626	2	1144.5513	0.0114	0	7.82	17	R	FSADPDGLPAR	L			index=980
20	F0VP24	Uncharacterized protein OS=Neospora caninum (strain Liverpool) OX=572307 GN=BN1204_058930 PE=4 SV=1	108	363590	16	0	14	0	2923	10	1	1	391.5666	1171.678	3	1171.6673	0.0107	1	2.73	49	R	RIASLVDAATR	A			index=2446
20	F0VP24	Uncharacterized protein OS=Neospora caninum (strain Liverpool) OX=572307 GN=BN1204_058930 PE=4 SV=1	108	363590	16	0	14	0	3156	2	1	1	609.2967	1216.5789	2	1216.6676	-0.0887	1	14.19	3.5	K	ALQRLAAFDGR	V			index=2486
20	F0VP24	Uncharacterized protein OS=Neospora caninum (strain Liverpool) OX=572307 GN=BN1204_058930 PE=4 SV=1	108	363590	16	0	14	0	3239	7	1	1	616.8058	1231.597	2	1231.5292	0.0679	0	9.47	10	R	SGMFSGFAEAGR	D	Oxidation (M)	0.002000000000.0	index=1021
20	F0VP24	Uncharacterized protein OS=Neospora caninum (strain Liverpool) OX=572307 GN=BN1204_058930 PE=4 SV=1	108	363590	16	0	14	0	5169	3	0	1	562.9449	1685.8129	3	1685.8121	0.0008	1	8.24	10	K	TWSRAAGALGGPEEER	Q			index=3901
20	F0VP24	Uncharacterized protein OS=Neospora caninum (strain Liverpool) OX=572307 GN=BN1204_058930 PE=4 SV=1	108	363590	16	0	14	0	6649	5	1	1	742.3818	2224.1236	3	2224.0971	0.0265	1	4.01	20	K	EARSPLSLHTEEELDETLR	Q			index=5167
20	F0VP24	Uncharacterized protein OS=Neospora caninum (strain Liverpool) OX=572307 GN=BN1204_058930 PE=4 SV=1	108	363590	16	0	14	0	6831	3	0	1	582.3003	2325.1721	4	2325.1198	0.0523	0	1.45	33	R	MWQELLIEYLDSLPSSETR	L	Oxidation (M)	0.2000000000000000000.0	index=6408
20	F0VP24	Uncharacterized protein OS=Neospora caninum (strain Liverpool) OX=572307 GN=BN1204_058930 PE=4 SV=1	108	363590	16	0	14	0	6835	4	1	1	582.3014	2325.1765	4	2325.1198	0.0567	0	0.88	38	R	MWQELLIEYLDSLPSSETR	L	Oxidation (M)	0.2000000000000000000.0	index=6512
21	F0VQM4	Uncharacterized protein OS=Neospora caninum (strain Liverpool) OX=572307 GN=NCLIV_064470 PE=4 SV=1	108	1255524	37	0	34	0	587	4	0	0	573.2938	572.2865	1	572.2918	-0.0053	0	2.89	83	R	AETPR	H			index=5301
21	F0VQM4	Uncharacterized protein OS=Neospora caninum (strain Liverpool) OX=572307 GN=NCLIV_064470 PE=4 SV=1	108	1255524	37	0	34	0	803	9	0	0	661.3284	660.3211	1	660.3303	-0.0092	1	2.64	1.00E+02	R	DSQRR	D			index=6032
21	F0VQM4	Uncharacterized protein OS=Neospora caninum (strain Liverpool) OX=572307 GN=NCLIV_064470 PE=4 SV=1	108	1255524	37	0	34	0	1039	1	0	0	749.6047	748.5974	1	748.4344	0.163	1	9.19	25	R	RFLASR	S			index=3596
21	F0VQM4	Uncharacterized protein OS=Neospora caninum (strain Liverpool) OX=572307 GN=NCLIV_064470 PE=4 SV=1	108	1255524	37	0	34	0	1249	10	0	0	400.2203	798.4261	2	798.4096	0.0165	1	2.2	47	K	GGRGAEPR	Q			index=2801
21	F0VQM4	Uncharacterized protein OS=Neospora caninum (strain Liverpool) OX=572307 GN=NCLIV_064470 PE=4 SV=1	108	1255524	37	0	34	0	1366	9	0	0	414.2605	826.5064	2	826.5137	-0.0072	1	6.98	14	R	LAAARAVR	H			index=2262
21	F0VQM4	Uncharacterized protein OS=Neospora caninum (strain Liverpool) OX=572307 GN=NCLIV_064470 PE=4 SV=1	108	1255524	37	0	34	0	1430	9	0	0	422.2556	842.4966	2	842.4498	0.0469	0	1.78	66	R	VSIQPDGK	G			index=1509
21	F0VQM4	Uncharacterized protein OS=Neospora caninum (strain Liverpool) OX=572307 GN=NCLIV_064470 PE=4 SV=1	108	1255524	37	0	34	0	1698	5	0	0	452.7682	903.5218	2	903.5065	0.0152	0	8.95	17	R	EFAILSPK	R			index=5663
21	F0VQM4	Uncharacterized protein OS=Neospora caninum (strain Liverpool) OX=572307 GN=NCLIV_064470 PE=4 SV=1	108	1255524	37	0	34	0	2023	8	0	0	493.308	984.6014	2	984.5829	0.0186	1	3.29	44	R	GGLRVSVAAR	E			index=3756
21	F0VQM4	Uncharacterized protein OS=Neospora caninum (strain Liverpool) OX=572307 GN=NCLIV_064470 PE=4 SV=1	108	1255524	37	0	34	0	2265	2	0	0	523.7805	1045.5464	2	1045.5404	0.0061	0	16.8	2.3	R	LSPSSSAELR	S			index=1850
21	F0VQM4	Uncharacterized protein OS=Neospora caninum (strain Liverpool) OX=572307 GN=NCLIV_064470 PE=4 SV=1	108	1255524	37	0	34	0	2351	3	0	0	530.8001	1059.5855	2	1059.6077	-0.0221	1	10.32	9.5	R	EFAILSPKR	R			index=1724
21	F0VQM4	Uncharacterized protein OS=Neospora caninum (strain Liverpool) OX=572307 GN=NCLIV_064470 PE=4 SV=1	108	1255524	37	0	34	0	3178	2	0	0	610.7578	1219.501	2	1219.6309	-0.1299	1	4.1	39	R	EREGAFAATLR	A			index=5334
21	F0VQM4	Uncharacterized protein OS=Neospora caninum (strain Liverpool) OX=572307 GN=NCLIV_064470 PE=4 SV=1	108	1255524	37	0	34	0	3204	3	0	0	612.8136	1223.6126	2	1223.5275	0.0852	0	2.45	42	R	AEMSCPVTSSR	S	Carbamidomethyl (C)	0.00001000000.0	index=6797
21	F0VQM4	Uncharacterized protein OS=Neospora caninum (strain Liverpool) OX=572307 GN=NCLIV_064470 PE=4 SV=1	108	1255524	37	0	34	0	3211	2	0	0	613.785	1225.5555	2	1225.555	0.0005	0	0.94	60	R	YETLHFTCR	T	Carbamidomethyl (C)	0.000000010.0	index=5463
21	F0VQM4	Uncharacterized protein OS=Neospora caninum (strain Liverpool) OX=572307 GN=NCLIV_064470 PE=4 SV=1	108	1255524	37	0	34	0	3299	6	0	0	415.2328	1242.6766	3	1242.6218	0.0548	1	2.68	46	R	GANRPWGDRSK	S			index=136
21	F0VQM4	Uncharacterized protein OS=Neospora caninum (strain Liverpool) OX=572307 GN=NCLIV_064470 PE=4 SV=1	108	1255524	37	0	34	0	3521	2	0	0	645.3153	1288.616	2	1288.6371	-0.0211	1	10.16	8.8	R	RDSAGLGEDTLR	G			index=1085
21	F0VQM4	Uncharacterized protein OS=Neospora caninum (strain Liverpool) OX=572307 GN=NCLIV_064470 PE=4 SV=1	108	1255524	37	0	34	0	3595	3	0	0	651.8677	1301.7208	2	1301.596	0.1249	1	8.92	10	R	EGEGIDAERNGR	K			index=7378
21	F0VQM4	Uncharacterized protein OS=Neospora caninum (strain Liverpool) OX=572307 GN=NCLIV_064470 PE=4 SV=1	108	1255524	37	0	34	0	3794	5	0	0	675.8522	1349.6899	2	1349.7357	-0.0457	1	3.13	39	R	IRQFWNALFR	G			index=5162
21	F0VQM4	Uncharacterized protein OS=Neospora caninum (strain Liverpool) OX=572307 GN=NCLIV_064470 PE=4 SV=1	108	1255524	37	0	34	0	3988	2	0	0	466.5698	1396.6876	3	1396.731	-0.0434	0	5.51	19	R	TAPQASVSSPLPSR	T			index=969
21	F0VQM4	Uncharacterized protein OS=Neospora caninum (strain Liverpool) OX=572307 GN=NCLIV_064470 PE=4 SV=1	108	1255524	37	0	34	0	4044	8	0	0	706.7941	1411.5736	2	1411.7783	-0.2047	1	0.68	70	K	LASSPRAGATSGIPK	E			index=2479
21	F0VQM4	Uncharacterized protein OS=Neospora caninum (strain Liverpool) OX=572307 GN=NCLIV_064470 PE=4 SV=1	108	1255524	37	0	34	0	4400	9	0	0	499.9116	1496.7129	3	1496.8827	-0.1699	1	1.11	55	R	VAPAPLLVRSFATR	A			index=3047
21	F0VQM4	Uncharacterized protein OS=Neospora caninum (strain Liverpool) OX=572307 GN=NCLIV_064470 PE=4 SV=1	108	1255524	37	0	34	0	4521	6	0	0	509.6538	1525.9396	3	1525.775	0.1646	1	1.17	72	K	RDLWGGGGVAPTANR	V			index=5100
21	F0VQM4	Uncharacterized protein OS=Neospora caninum (strain Liverpool) OX=572307 GN=NCLIV_064470 PE=4 SV=1	108	1255524	37	0	34	0	4745	1	0	0	527.2574	1578.7505	3	1578.658	0.0925	1	0.65	63	R	CKGEGDGEGTGLDER	G	Carbamidomethyl (C)	0.100000000000000.0	index=4528
21	F0VQM4	Uncharacterized protein OS=Neospora caninum (strain Liverpool) OX=572307 GN=NCLIV_064470 PE=4 SV=1	108	1255524	37	0	34	0	5160	9	1	1	562.3102	1683.9089	3	1683.8879	0.021	1	0.68	55	R	LSSSSPLPFHIGMRR	N			index=7854
21	F0VQM4	Uncharacterized protein OS=Neospora caninum (strain Liverpool) OX=572307 GN=NCLIV_064470 PE=4 SV=1	108	1255524	37	0	34	0	5299	3	0	0	573.9537	1718.8394	3	1718.8006	0.0388	1	0.75	60	R	EDAGARAATGETNVAMR	T			index=6246
21	F0VQM4	Uncharacterized protein OS=Neospora caninum (strain Liverpool) OX=572307 GN=NCLIV_064470 PE=4 SV=1	108	1255524	37	0	34	0	5854	3	0	0	468.2477	1868.9619	4	1868.9704	-0.0086	1	1.18	47	R	ALASASASSSSTPAGVPPRR	Q			index=3475
21	F0VQM4	Uncharacterized protein OS=Neospora caninum (strain Liverpool) OX=572307 GN=NCLIV_064470 PE=4 SV=1	108	1255524	37	0	34	0	5970	10	0	0	476.7607	1903.0136	4	1903.804	-0.7904	0	1.22	50	R	SDGSVSSSVCGTAPCQTYR	L			index=3138
21	F0VQM4	Uncharacterized protein OS=Neospora caninum (strain Liverpool) OX=572307 GN=NCLIV_064470 PE=4 SV=1	108	1255524	37	0	34	0	6775	1	0	0	768.7399	2303.1978	3	2303.1177	0.08	0	17.44	1	K	ASLEILVTAEFDGYALMVSCR	A	Oxidation (M)	0.000000000000000020000.0	index=8015
21	F0VQM4	Uncharacterized protein OS=Neospora caninum (strain Liverpool) OX=572307 GN=NCLIV_064470 PE=4 SV=1	108	1255524	37	0	34	0	6912	8	0	0	787.7502	2360.2289	3	2360.1392	0.0897	0	1.56	37	K	ASLEILVTAEFDGYALMVSCR	A	Carbamidomethyl (C); Oxidation (M)	0.000000000000000020010.0	index=8100
21	F0VQM4	Uncharacterized protein OS=Neospora caninum (strain Liverpool) OX=572307 GN=NCLIV_064470 PE=4 SV=1	108	1255524	37	0	34	0	7140	5	0	0	625.3377	2497.3215	4	2497.173	0.1485	1	1.05	38	R	YGIVISYHSPACDSTPLSKGCSR	V	Carbamidomethyl (C)	0.00000000000000000000100.0	index=8185
21	F0VQM4	Uncharacterized protein OS=Neospora caninum (strain Liverpool) OX=572307 GN=NCLIV_064470 PE=4 SV=1	108	1255524	37	0	34	0	7210	4	0	0	853.4189	2557.2349	3	2557.2907	-0.0558	1	2.63	24	R	RPCLHLRFLASPAPPCASGHASR	H	2 Carbamidomethyl (C)	0.00100000000000010000000.0	index=4952
21	F0VQM4	Uncharacterized protein OS=Neospora caninum (strain Liverpool) OX=572307 GN=NCLIV_064470 PE=4 SV=1	108	1255524	37	0	34	0	7211	2	0	0	853.4216	2557.2431	3	2557.2907	-0.0476	1	6.74	9.4	R	RPCLHLRFLASPAPPCASGHASR	H	2 Carbamidomethyl (C)	0.00100000000000010000000.0	index=4789
21	F0VQM4	Uncharacterized protein OS=Neospora caninum (strain Liverpool) OX=572307 GN=NCLIV_064470 PE=4 SV=1	108	1255524	37	0	34	0	7326	1	0	0	871.4533	2611.3379	3	2611.0762	0.2617	0	4.71	16	R	SSLSPSSCAPSSGDASDASMSHSVER	R	Carbamidomethyl (C); Oxidation (M)	0.00000001000000000002000000.0	index=8267
21	F0VQM4	Uncharacterized protein OS=Neospora caninum (strain Liverpool) OX=572307 GN=NCLIV_064470 PE=4 SV=1	108	1255524	37	0	34	0	7327	2	0	0	653.843	2611.3427	4	2611.0762	0.2665	0	1.1	37	R	SSLSPSSCAPSSGDASDASMSHSVER	R	Carbamidomethyl (C); Oxidation (M)	0.00000001000000000002000000.0	index=7260
21	F0VQM4	Uncharacterized protein OS=Neospora caninum (strain Liverpool) OX=572307 GN=NCLIV_064470 PE=4 SV=1	108	1255524	37	0	34	0	7790	1	0	0	705.0808	2816.2941	4	2816.4167	-0.1226	1	4.93	14	R	LPRLCPSVSNTPSSSPPSFSPYEVLR	F			index=6151
21	F0VQM4	Uncharacterized protein OS=Neospora caninum (strain Liverpool) OX=572307 GN=NCLIV_064470 PE=4 SV=1	108	1255524	37	0	34	0	8242	8	0	0	635.3181	3171.5541	5	3172.2808	-0.7267	1	1.48	23	R	NLQEWEATPLCCFCSREEDAAEDEDGR	L	Carbamidomethyl (C)	0.000000000001000000000000000.0	index=5868
21	F0VQM4	Uncharacterized protein OS=Neospora caninum (strain Liverpool) OX=572307 GN=NCLIV_064470 PE=4 SV=1	108	1255524	37	0	34	0	8382	2	0	0	1202.9377	3605.7913	3	3605.6866	0.1047	1	9.36	3.3	K	GGDEEELGCEEEPGSVGATVVALAPGVDIVYTCKR	L	Carbamidomethyl (C)	0.00000000100000000000000000000000000.0	index=2977
21	F0VQM4	Uncharacterized protein OS=Neospora caninum (strain Liverpool) OX=572307 GN=NCLIV_064470 PE=4 SV=1	108	1255524	37	0	34	0	8568	4	0	0	870.0053	4344.9901	5	4345.105	-0.1149	0	1.55	13	R	LLPSLLSRPAKPLAAWCVSQPASCPPHSACVSAPDCGCAGATR	R	Carbamidomethyl (C)	0.0000000000000000000000010000000000000000000.0	index=6948
22	A0A0F7UDB1	Dynein heavy chain 2, putative OS=Neospora caninum (strain Liverpool) OX=572307 GN=BN1204_021800 PE=4 SV=1	105	527358	19	0	18	0	699	2	1	1	607.9918	606.9845	1	606.3741	0.6104	0	6.88	35	K	FLLSK	R			index=4869
22	A0A0F7UDB1	Dynein heavy chain 2, putative OS=Neospora caninum (strain Liverpool) OX=572307 GN=BN1204_021800 PE=4 SV=1	105	527358	19	0	18	0	1033	2	1	0	375.1919	748.3692	2	748.4483	-0.0791	0	9.03	17	R	LAAFISK	M			index=3334
22	A0A0F7UDB1	Dynein heavy chain 2, putative OS=Neospora caninum (strain Liverpool) OX=572307 GN=BN1204_021800 PE=4 SV=1	105	527358	19	0	18	0	1038	4	0	0	375.2335	748.4524	2	748.4483	0.0041	0	15.21	4.1	R	LAAFISK	M			index=3360
22	A0A0F7UDB1	Dynein heavy chain 2, putative OS=Neospora caninum (strain Liverpool) OX=572307 GN=BN1204_021800 PE=4 SV=1	105	527358	19	0	18	0	1231	8	0	0	398.1994	794.3842	2	794.348	0.0362	0	6.17	18	K	EVESMGK	K	Oxidation (M)	0.0000200.0	index=129
22	A0A0F7UDB1	Dynein heavy chain 2, putative OS=Neospora caninum (strain Liverpool) OX=572307 GN=BN1204_021800 PE=4 SV=1	105	527358	19	0	18	0	1323	1	1	1	409.6861	817.3576	2	817.4181	-0.0605	0	21.64	1.1	R	LVDSADAK	A			index=2449
22	A0A0F7UDB1	Dynein heavy chain 2, putative OS=Neospora caninum (strain Liverpool) OX=572307 GN=BN1204_021800 PE=4 SV=1	105	527358	19	0	18	0	2065	10	1	0	498.2632	994.5119	2	994.4866	0.0254	1	0.65	69	K	RTTVMESR	A	Oxidation (M)	0.00002000.0	index=2595
22	A0A0F7UDB1	Dynein heavy chain 2, putative OS=Neospora caninum (strain Liverpool) OX=572307 GN=BN1204_021800 PE=4 SV=1	105	527358	19	0	18	0	3057	3	1	1	599.2772	1196.5398	2	1196.6652	-0.1254	0	4.07	29	K	IAGEDIELLPK	F			index=6556
22	A0A0F7UDB1	Dynein heavy chain 2, putative OS=Neospora caninum (strain Liverpool) OX=572307 GN=BN1204_021800 PE=4 SV=1	105	527358	19	0	18	0	3276	5	1	1	619.8002	1237.5858	2	1237.5727	0.0131	1	1.62	53	K	RFETADGEWK	D			index=243
22	A0A0F7UDB1	Dynein heavy chain 2, putative OS=Neospora caninum (strain Liverpool) OX=572307 GN=BN1204_021800 PE=4 SV=1	105	527358	19	0	18	0	4300	2	1	1	492.2129	1473.617	3	1473.7609	-0.1439	1	6.42	20	K	SRVLAEAQECQLK	L			index=618
22	A0A0F7UDB1	Dynein heavy chain 2, putative OS=Neospora caninum (strain Liverpool) OX=572307 GN=BN1204_021800 PE=4 SV=1	105	527358	19	0	18	0	4525	8	0	1	382.7184	1526.8444	4	1526.7154	0.129	0	3.21	35	K	EWFQEQHPEAVK	L			index=2780
22	A0A0F7UDB1	Dynein heavy chain 2, putative OS=Neospora caninum (strain Liverpool) OX=572307 GN=BN1204_021800 PE=4 SV=1	105	527358	19	0	18	0	4681	9	0	1	392.2078	1564.8021	4	1564.7191	0.083	1	0.41	65	K	AIDKTDPCPSYAER	C			index=3732
22	A0A0F7UDB1	Dynein heavy chain 2, putative OS=Neospora caninum (strain Liverpool) OX=572307 GN=BN1204_021800 PE=4 SV=1	105	527358	19	0	18	0	4874	1	1	1	539.2562	1614.7468	3	1614.8981	-0.1513	1	14.46	2.5	R	TVDSVLKAWVELQK	K			index=6674
22	A0A0F7UDB1	Dynein heavy chain 2, putative OS=Neospora caninum (strain Liverpool) OX=572307 GN=BN1204_021800 PE=4 SV=1	105	527358	19	0	18	0	5106	8	1	0	557.5989	1669.7749	3	1669.9436	-0.1688	1	0.25	58	R	EAVKCLTKPAIQELK	A			index=2516
22	A0A0F7UDB1	Dynein heavy chain 2, putative OS=Neospora caninum (strain Liverpool) OX=572307 GN=BN1204_021800 PE=4 SV=1	105	527358	19	0	18	0	5726	5	1	1	614.3273	1839.9601	3	1839.8396	0.1204	1	2.33	36	R	VCSLSPRFPGEFCADR	L	Carbamidomethyl (C)	0.0000000000001000.0	index=7627
22	A0A0F7UDB1	Dynein heavy chain 2, putative OS=Neospora caninum (strain Liverpool) OX=572307 GN=BN1204_021800 PE=4 SV=1	105	527358	19	0	18	0	6689	1	1	1	561.0481	2240.1633	4	2240.0579	0.1054	0	13.84	2.2	K	QLWDVIELWNFSFDDWK	S			index=6586
22	A0A0F7UDB1	Dynein heavy chain 2, putative OS=Neospora caninum (strain Liverpool) OX=572307 GN=BN1204_021800 PE=4 SV=1	105	527358	19	0	18	0	6883	1	1	1	782.4282	2344.2627	3	2344.162	0.1006	0	14.23	2.2	K	AIPFTGEVTPLEVLADEADMAR	W			index=8522
22	A0A0F7UDB1	Dynein heavy chain 2, putative OS=Neospora caninum (strain Liverpool) OX=572307 GN=BN1204_021800 PE=4 SV=1	105	527358	19	0	18	0	8057	1	0	1	992.541	2974.6012	3	2975.3723	-0.7712	0	1.72	31	R	SCAMIVPDVLFICENMLMSEGFINAR	A	Carbamidomethyl (C); Oxidation (M)	0.00000000000010000200000000.0	index=7629
22	A0A0F7UDB1	Dynein heavy chain 2, putative OS=Neospora caninum (strain Liverpool) OX=572307 GN=BN1204_021800 PE=4 SV=1	105	527358	19	0	18	0	8371	1	1	1	593.12	3552.6763	6	3552.7059	-0.0296	1	8.01	4.5	R	SCAMIVPDVLFICENMLMSEGFINARALAHK	F	2 Carbamidomethyl (C); Oxidation (M)	0.0100000000001000020000000000000.0	index=2750
22	A0A0F7UDB1	Dynein heavy chain 2, putative OS=Neospora caninum (strain Liverpool) OX=572307 GN=BN1204_021800 PE=4 SV=1	105	527358	19	0	18	0	8393	2	1	1	758.9911	3789.9194	5	3789.8053	0.1141	1	3	14	R	WQSSEAVDDFLGQAMTVVTDVFGICNTMKATLQK	I	Carbamidomethyl (C)	0.0000000000000000000000001000000000.0	index=6149
23	A0A0F7U7X8	ATPase family associated with various cellular activities (AAA) subfamily protein OS=Neospora caninum (strain Liverpool) OX=572307 GN=BN1204_017650 PE=4 SV=1	104	983150	36	0	33	0	850	1	1	0	685.8746	684.8674	1	685.4235	-0.5561	1	14.47	6.6	R	GALKAAR	Q			index=2671
23	A0A0F7U7X8	ATPase family associated with various cellular activities (AAA) subfamily protein OS=Neospora caninum (strain Liverpool) OX=572307 GN=BN1204_017650 PE=4 SV=1	104	983150	36	0	33	0	1247	10	1	0	400.153	798.2914	2	798.4599	-0.1685	0	8.24	13	R	LALEPTR	A			index=2611
23	A0A0F7U7X8	ATPase family associated with various cellular activities (AAA) subfamily protein OS=Neospora caninum (strain Liverpool) OX=572307 GN=BN1204_017650 PE=4 SV=1	104	983150	36	0	33	0	2116	10	1	0	505.2707	1008.5268	2	1008.4555	0.0714	0	2.19	49	K	MLEVCGAMR	R			index=3642
23	A0A0F7U7X8	ATPase family associated with various cellular activities (AAA) subfamily protein OS=Neospora caninum (strain Liverpool) OX=572307 GN=BN1204_017650 PE=4 SV=1	104	983150	36	0	33	0	2245	10	1	0	521.8303	1041.646	2	1041.4372	0.2089	0	0.09	84	R	CCATIDFGR	V	Carbamidomethyl (C)	0.010000000.0	index=6868
23	A0A0F7U7X8	ATPase family associated with various cellular activities (AAA) subfamily protein OS=Neospora caninum (strain Liverpool) OX=572307 GN=BN1204_017650 PE=4 SV=1	104	983150	36	0	33	0	2473	2	1	0	363.1819	1086.5239	3	1086.5669	-0.043	1	5.54	26	R	LAADEGANAKK	G			index=1916
23	A0A0F7U7X8	ATPase family associated with various cellular activities (AAA) subfamily protein OS=Neospora caninum (strain Liverpool) OX=572307 GN=BN1204_017650 PE=4 SV=1	104	983150	36	0	33	0	2601	1	1	0	557.7972	1113.5799	2	1113.658	-0.078	1	3.53	38	R	IVMKASGLAPK	R			index=7133
23	A0A0F7U7X8	ATPase family associated with various cellular activities (AAA) subfamily protein OS=Neospora caninum (strain Liverpool) OX=572307 GN=BN1204_017650 PE=4 SV=1	104	983150	36	0	33	0	2821	3	1	0	577.0623	1152.11	2	1152.5121	-0.4021	0	0.8	1.30E+02	R	TYVGEMPDNK	H			index=7650
23	A0A0F7U7X8	ATPase family associated with various cellular activities (AAA) subfamily protein OS=Neospora caninum (strain Liverpool) OX=572307 GN=BN1204_017650 PE=4 SV=1	104	983150	36	0	33	0	3123	2	1	0	404.5001	1210.4785	3	1210.5951	-0.1166	1	6.14	20	K	CRVYVDAVMR	A			index=3069
23	A0A0F7U7X8	ATPase family associated with various cellular activities (AAA) subfamily protein OS=Neospora caninum (strain Liverpool) OX=572307 GN=BN1204_017650 PE=4 SV=1	104	983150	36	0	33	0	3365	4	1	0	418.8886	1253.6439	3	1253.5679	0.076	1	1.94	47	K	MLEVCGAMRR	D	Carbamidomethyl (C); 2 Oxidation (M)	0.2000100200.0	index=5675
23	A0A0F7U7X8	ATPase family associated with various cellular activities (AAA) subfamily protein OS=Neospora caninum (strain Liverpool) OX=572307 GN=BN1204_017650 PE=4 SV=1	104	983150	36	0	33	0	3407	4	1	0	632.7747	1263.5348	2	1263.6129	-0.0781	0	0.79	73	R	LAEMVQQSSSGK	K			index=2713
23	A0A0F7U7X8	ATPase family associated with various cellular activities (AAA) subfamily protein OS=Neospora caninum (strain Liverpool) OX=572307 GN=BN1204_017650 PE=4 SV=1	104	983150	36	0	33	0	3473	9	1	0	640.3164	1278.6182	2	1278.6642	-0.0459	0	4.35	30	K	LAGNEIQMFLK	L	Oxidation (M)	0.00000002000.0	index=215
23	A0A0F7U7X8	ATPase family associated with various cellular activities (AAA) subfamily protein OS=Neospora caninum (strain Liverpool) OX=572307 GN=BN1204_017650 PE=4 SV=1	104	983150	36	0	33	0	3660	6	1	1	658.7482	1315.4818	2	1314.8122	0.6696	0	1.55	78	R	LSTVIAASLLLSK	S			index=2695
23	A0A0F7U7X8	ATPase family associated with various cellular activities (AAA) subfamily protein OS=Neospora caninum (strain Liverpool) OX=572307 GN=BN1204_017650 PE=4 SV=1	104	983150	36	0	33	0	3814	1	1	0	678.844	1355.6734	2	1355.6504	0.0231	0	2.45	42	K	AAVCPEPGSQGVGK	G	Carbamidomethyl (C)	0.00010000000000.0	index=5717
23	A0A0F7U7X8	ATPase family associated with various cellular activities (AAA) subfamily protein OS=Neospora caninum (strain Liverpool) OX=572307 GN=BN1204_017650 PE=4 SV=1	104	983150	36	0	33	0	3930	1	1	0	461.9036	1382.6891	3	1382.7266	-0.0376	1	4.48	25	R	QRLQGDEVPVSR	G			index=5452
23	A0A0F7U7X8	ATPase family associated with various cellular activities (AAA) subfamily protein OS=Neospora caninum (strain Liverpool) OX=572307 GN=BN1204_017650 PE=4 SV=1	104	983150	36	0	33	0	3941	8	1	0	693.8824	1385.7503	2	1385.7011	0.0492	1	0.93	63	R	ARDGLETAAAAGAGR	E			index=7579
23	A0A0F7U7X8	ATPase family associated with various cellular activities (AAA) subfamily protein OS=Neospora caninum (strain Liverpool) OX=572307 GN=BN1204_017650 PE=4 SV=1	104	983150	36	0	33	0	3963	3	1	0	464.909	1391.7052	3	1391.7078	-0.0027	1	8.59	10	R	LAEMVQQSSSGKK	A			index=188
23	A0A0F7U7X8	ATPase family associated with various cellular activities (AAA) subfamily protein OS=Neospora caninum (strain Liverpool) OX=572307 GN=BN1204_017650 PE=4 SV=1	104	983150	36	0	33	0	4281	8	1	0	367.9581	1467.8032	4	1467.8773	-0.0741	1	6.09	18	K	QSLQSTLKVPVLR	T			index=4719
23	A0A0F7U7X8	ATPase family associated with various cellular activities (AAA) subfamily protein OS=Neospora caninum (strain Liverpool) OX=572307 GN=BN1204_017650 PE=4 SV=1	104	983150	36	0	33	0	4305	5	1	0	492.5839	1474.7298	3	1474.7779	-0.0482	1	6.47	17	R	EAFERLLEALER	T			index=425
23	A0A0F7U7X8	ATPase family associated with various cellular activities (AAA) subfamily protein OS=Neospora caninum (strain Liverpool) OX=572307 GN=BN1204_017650 PE=4 SV=1	104	983150	36	0	33	0	4370	6	1	0	745.3655	1488.7164	2	1488.6944	0.0221	0	4.5	27	R	DASDLVSVSDAEGPK	H			index=1426
23	A0A0F7U7X8	ATPase family associated with various cellular activities (AAA) subfamily protein OS=Neospora caninum (strain Liverpool) OX=572307 GN=BN1204_017650 PE=4 SV=1	104	983150	36	0	33	0	4371	2	1	0	745.3683	1488.7221	2	1488.6944	0.0278	0	13.68	3.3	R	DASDLVSVSDAEGPK	H			index=2488
23	A0A0F7U7X8	ATPase family associated with various cellular activities (AAA) subfamily protein OS=Neospora caninum (strain Liverpool) OX=572307 GN=BN1204_017650 PE=4 SV=1	104	983150	36	0	33	0	4436	3	1	0	502.5775	1504.7107	3	1504.7733	-0.0626	1	7.64	13	K	KIAGVLSASEDSSNK	C			index=4432
23	A0A0F7U7X8	ATPase family associated with various cellular activities (AAA) subfamily protein OS=Neospora caninum (strain Liverpool) OX=572307 GN=BN1204_017650 PE=4 SV=1	104	983150	36	0	33	0	4495	4	1	0	507.9127	1520.7163	3	1520.8172	-0.1008	1	5.18	21	R	LLLGRGGHDATAANR	T			index=4716
23	A0A0F7U7X8	ATPase family associated with various cellular activities (AAA) subfamily protein OS=Neospora caninum (strain Liverpool) OX=572307 GN=BN1204_017650 PE=4 SV=1	104	983150	36	0	33	0	4648	4	1	0	779.9211	1557.8277	2	1557.7246	0.1031	0	1.77	49	R	SSVFSGSHSFMTIR	D	Oxidation (M)	0.00000000002000.0	index=5533
23	A0A0F7U7X8	ATPase family associated with various cellular activities (AAA) subfamily protein OS=Neospora caninum (strain Liverpool) OX=572307 GN=BN1204_017650 PE=4 SV=1	104	983150	36	0	33	0	4906	5	1	0	810.438	1618.8614	2	1618.8865	-0.025	1	0.08	68	K	LAGNEIQMFLKLAR	R	Oxidation (M)	0.00000002000000.0	index=6266
23	A0A0F7U7X8	ATPase family associated with various cellular activities (AAA) subfamily protein OS=Neospora caninum (strain Liverpool) OX=572307 GN=BN1204_017650 PE=4 SV=1	104	983150	36	0	33	0	5179	3	1	0	563.6686	1687.984	3	1687.8749	0.1091	0	1.26	65	R	IGLAAAQQMQLLMER	G	Oxidation (M)	0.000000000000200.0	index=1110
23	A0A0F7U7X8	ATPase family associated with various cellular activities (AAA) subfamily protein OS=Neospora caninum (strain Liverpool) OX=572307 GN=BN1204_017650 PE=4 SV=1	104	983150	36	0	33	0	5190	3	1	0	564.5925	1690.7556	3	1690.7944	-0.0388	0	1.39	50	K	GISQEANGSMALSPSAR	L	Oxidation (M)	0.00000000020000000.0	index=1636
23	A0A0F7U7X8	ATPase family associated with various cellular activities (AAA) subfamily protein OS=Neospora caninum (strain Liverpool) OX=572307 GN=BN1204_017650 PE=4 SV=1	104	983150	36	0	33	0	5812	2	1	0	620.0019	1856.984	3	1856.8687	0.1153	0	3.2	31	R	SDACVGSDSPHTAATAVLR	Q			index=3670
23	A0A0F7U7X8	ATPase family associated with various cellular activities (AAA) subfamily protein OS=Neospora caninum (strain Liverpool) OX=572307 GN=BN1204_017650 PE=4 SV=1	104	983150	36	0	33	0	5814	1	1	0	465.2567	1856.9977	4	1856.8687	0.129	0	2.9	33	R	SDACVGSDSPHTAATAVLR	Q			index=4197
23	A0A0F7U7X8	ATPase family associated with various cellular activities (AAA) subfamily protein OS=Neospora caninum (strain Liverpool) OX=572307 GN=BN1204_017650 PE=4 SV=1	104	983150	36	0	33	0	5815	5	1	0	465.2589	1857.0063	4	1856.8687	0.1376	0	0.84	54	R	SDACVGSDSPHTAATAVLR	Q			index=3897
23	A0A0F7U7X8	ATPase family associated with various cellular activities (AAA) subfamily protein OS=Neospora caninum (strain Liverpool) OX=572307 GN=BN1204_017650 PE=4 SV=1	104	983150	36	0	33	0	5995	4	1	0	638.002	1910.9842	3	1910.9884	-0.0042	1	1.21	49	R	LDAHSLGIQEGMLLRDK	R	Oxidation (M)	0.00000000000200000.0	index=5098
23	A0A0F7U7X8	ATPase family associated with various cellular activities (AAA) subfamily protein OS=Neospora caninum (strain Liverpool) OX=572307 GN=BN1204_017650 PE=4 SV=1	104	983150	36	0	33	0	6002	2	1	0	479.7616	1915.0173	4	1914.9179	0.0994	0	1.16	47	K	SGSLMGEMLEVPHDILR	L	2 Oxidation (M)	0.00002002000000000.0	index=3920
23	A0A0F7U7X8	ATPase family associated with various cellular activities (AAA) subfamily protein OS=Neospora caninum (strain Liverpool) OX=572307 GN=BN1204_017650 PE=4 SV=1	104	983150	36	0	33	0	6167	1	1	1	497.9889	1987.9267	4	1988.1459	-0.2192	1	10.12	5.6	R	LSTVIAASLLLSKSPFWR	N			index=6457
23	A0A0F7U7X8	ATPase family associated with various cellular activities (AAA) subfamily protein OS=Neospora caninum (strain Liverpool) OX=572307 GN=BN1204_017650 PE=4 SV=1	104	983150	36	0	33	0	7468	2	1	0	892.0924	2673.2552	3	2673.2462	0.0091	1	0.39	38	R	DVDAASACLQQCFEMAGIHPGRVQK	A			index=6251
23	A0A0F7U7X8	ATPase family associated with various cellular activities (AAA) subfamily protein OS=Neospora caninum (strain Liverpool) OX=572307 GN=BN1204_017650 PE=4 SV=1	104	983150	36	0	33	0	7645	4	1	0	919.4338	2755.2797	3	2755.2395	0.0402	1	0.31	38	R	ADGTSRATAMEVDYVPGTWEGSEQAK	R			index=3650
23	A0A0F7U7X8	ATPase family associated with various cellular activities (AAA) subfamily protein OS=Neospora caninum (strain Liverpool) OX=572307 GN=BN1204_017650 PE=4 SV=1	104	983150	36	0	33	0	8146	3	1	0	610.9171	3049.5489	5	3049.5742	-0.0254	1	2.06	24	R	TSNHVASVFLTCRMQPPVHSLASWLLR	A			index=6990
23	A0A0F7U7X8	ATPase family associated with various cellular activities (AAA) subfamily protein OS=Neospora caninum (strain Liverpool) OX=572307 GN=BN1204_017650 PE=4 SV=1	104	983150	36	0	33	0	8300	3	1	0	1089.1975	3264.5707	3	3264.6626	-0.0919	1	7.24	5.7	R	EGSWVVIDELNLAPSEVLEGLNRLLDDNR	E			index=8361
24	F0VJR4	Uncharacterized protein OS=Neospora caninum (strain Liverpool) OX=572307 GN=NCLIV_037570 PE=4 SV=1	103	749656	27	0	25	0	306	1	0	0	486.7684	485.7611	1	486.2914	-0.5303	0	7.18	42	R	AAVAR	L			index=2835
24	F0VJR4	Uncharacterized protein OS=Neospora caninum (strain Liverpool) OX=572307 GN=NCLIV_037570 PE=4 SV=1	103	749656	27	0	25	0	669	1	0	0	600.3377	599.3304	1	599.3391	-0.0087	0	16.1	2.4	R	QPLSR	S			index=2567
24	F0VJR4	Uncharacterized protein OS=Neospora caninum (strain Liverpool) OX=572307 GN=NCLIV_037570 PE=4 SV=1	103	749656	27	0	25	0	670	6	0	0	600.3383	599.331	1	599.3391	-0.0081	0	12.3	5.7	R	QPLSR	S			index=2428
24	F0VJR4	Uncharacterized protein OS=Neospora caninum (strain Liverpool) OX=572307 GN=NCLIV_037570 PE=4 SV=1	103	749656	27	0	25	0	699	1	0	0	607.9918	606.9845	1	606.3411	0.6435	0	7.69	29	K	MLLSK	S	Oxidation (M)	0.20000.0	index=4869
24	F0VJR4	Uncharacterized protein OS=Neospora caninum (strain Liverpool) OX=572307 GN=NCLIV_037570 PE=4 SV=1	103	749656	27	0	25	0	1180	5	1	1	392.6832	783.3519	2	783.4603	-0.1084	0	13.81	2.8	R	VSPAALAR	L			index=1180
24	F0VJR4	Uncharacterized protein OS=Neospora caninum (strain Liverpool) OX=572307 GN=NCLIV_037570 PE=4 SV=1	103	749656	27	0	25	0	1427	4	1	1	422.2181	842.4216	2	842.4498	-0.0282	0	0.28	92	R	LDTLPER	S			index=1882
24	F0VJR4	Uncharacterized protein OS=Neospora caninum (strain Liverpool) OX=572307 GN=NCLIV_037570 PE=4 SV=1	103	749656	27	0	25	0	1546	4	1	1	434.7083	867.4019	2	867.5039	-0.1019	1	4.73	25	R	RSQPKPR	R			index=1505
24	F0VJR4	Uncharacterized protein OS=Neospora caninum (strain Liverpool) OX=572307 GN=NCLIV_037570 PE=4 SV=1	103	749656	27	0	25	0	1826	6	1	1	468.2755	934.5365	2	934.3927	0.1439	0	14.25	4.2	K	AACQDGAGSR	H			index=16
24	F0VJR4	Uncharacterized protein OS=Neospora caninum (strain Liverpool) OX=572307 GN=NCLIV_037570 PE=4 SV=1	103	749656	27	0	25	0	2148	1	1	1	508.8162	1015.6179	2	1015.5662	0.0517	0	0.62	94	R	LSAAAALQGSK	E			index=8535
24	F0VJR4	Uncharacterized protein OS=Neospora caninum (strain Liverpool) OX=572307 GN=NCLIV_037570 PE=4 SV=1	103	749656	27	0	25	0	2670	5	1	1	376.8894	1127.6465	3	1127.4955	0.1509	0	4.38	31	R	DSAAAHSQDAR	S			index=40
24	F0VJR4	Uncharacterized protein OS=Neospora caninum (strain Liverpool) OX=572307 GN=NCLIV_037570 PE=4 SV=1	103	749656	27	0	25	0	2671	6	1	1	564.837	1127.6595	2	1127.4955	0.164	0	1.49	61	R	DSAAAHSQDAR	S			index=3199
24	F0VJR4	Uncharacterized protein OS=Neospora caninum (strain Liverpool) OX=572307 GN=NCLIV_037570 PE=4 SV=1	103	749656	27	0	25	0	2837	4	1	1	385.8688	1154.5847	3	1154.5978	-0.0131	1	4.38	29	R	AAGAPLRCSPR	E	Carbamidomethyl (C)	0.00000001000.0	index=1712
24	F0VJR4	Uncharacterized protein OS=Neospora caninum (strain Liverpool) OX=572307 GN=NCLIV_037570 PE=4 SV=1	103	749656	27	0	25	0	2923	3	0	1	391.5666	1171.678	3	1171.6673	0.0107	1	7.34	17	R	RLSAAAALQGSK	E			index=2446
24	F0VJR4	Uncharacterized protein OS=Neospora caninum (strain Liverpool) OX=572307 GN=NCLIV_037570 PE=4 SV=1	103	749656	27	0	25	0	3292	6	1	1	621.3793	1240.744	2	1240.62	0.124	0	2.83	44	K	QPEGEWAVVAR	T			index=3864
24	F0VJR4	Uncharacterized protein OS=Neospora caninum (strain Liverpool) OX=572307 GN=NCLIV_037570 PE=4 SV=1	103	749656	27	0	25	0	3329	5	1	1	416.8533	1247.5382	3	1247.6041	-0.0659	1	0.55	79	R	TVCRSEVNAGGR	R			index=2676
24	F0VJR4	Uncharacterized protein OS=Neospora caninum (strain Liverpool) OX=572307 GN=NCLIV_037570 PE=4 SV=1	103	749656	27	0	25	0	4222	4	1	1	485.9197	1454.7374	3	1454.7841	-0.0468	1	2.61	38	R	TAGVVGGAAAKDPSVR	A			index=2304
24	F0VJR4	Uncharacterized protein OS=Neospora caninum (strain Liverpool) OX=572307 GN=NCLIV_037570 PE=4 SV=1	103	749656	27	0	25	0	4271	7	1	1	489.6199	1465.8379	3	1465.8365	0.0014	1	6	21	R	VSVQAQVKGVQAPR	R			index=3601
24	F0VJR4	Uncharacterized protein OS=Neospora caninum (strain Liverpool) OX=572307 GN=NCLIV_037570 PE=4 SV=1	103	749656	27	0	25	0	4284	7	1	1	735.3036	1468.5926	2	1467.8045	0.7881	0	2.55	46	K	TAAVPSGNPLALTTR	Q			index=4804
24	F0VJR4	Uncharacterized protein OS=Neospora caninum (strain Liverpool) OX=572307 GN=NCLIV_037570 PE=4 SV=1	103	749656	27	0	25	0	4382	1	1	1	498.2763	1491.8071	3	1491.6736	0.1335	1	10.84	6.5	R	GVDACEGNETRSVR	L			index=5454
24	F0VJR4	Uncharacterized protein OS=Neospora caninum (strain Liverpool) OX=572307 GN=NCLIV_037570 PE=4 SV=1	103	749656	27	0	25	0	5599	3	1	1	602.9951	1805.9635	3	1805.7664	0.1971	1	0.03	68	K	VETGETDERNEDEGAR	L			index=3674
24	F0VJR4	Uncharacterized protein OS=Neospora caninum (strain Liverpool) OX=572307 GN=NCLIV_037570 PE=4 SV=1	103	749656	27	0	25	0	5841	7	1	1	622.6783	1865.0131	3	1865.1251	-0.112	1	2.42	39	R	LLQNLTHAFLLVRTVK	V			index=6460
24	F0VJR4	Uncharacterized protein OS=Neospora caninum (strain Liverpool) OX=572307 GN=NCLIV_037570 PE=4 SV=1	103	749656	27	0	25	0	5871	5	1	1	469.5004	1873.9726	4	1873.9464	0.0262	0	7.44	11	R	VCVSIIGCEVCLPPLSSR	R			index=6082
24	F0VJR4	Uncharacterized protein OS=Neospora caninum (strain Liverpool) OX=572307 GN=NCLIV_037570 PE=4 SV=1	103	749656	27	0	25	0	6135	1	1	1	988.0491	1974.0836	2	1974.0064	0.0772	1	3.09	31	K	ASRGAMAASAAAAAASAAAAAIR	G	Oxidation (M)	0.00000200000000000000000.0	index=6496
24	F0VJR4	Uncharacterized protein OS=Neospora caninum (strain Liverpool) OX=572307 GN=NCLIV_037570 PE=4 SV=1	103	749656	27	0	25	0	6237	7	1	1	670.6877	2009.0414	3	2008.9562	0.0852	1	1.21	46	R	LPLAEREDGDTTSGHGAAGR	L			index=3146
24	F0VJR4	Uncharacterized protein OS=Neospora caninum (strain Liverpool) OX=572307 GN=NCLIV_037570 PE=4 SV=1	103	749656	27	0	25	0	6354	2	1	1	686.343	2056.0072	3	2056.1696	-0.1624	1	2.72	29	R	GLLYWLMLGLHLKSVWK	L			index=8342
24	F0VJR4	Uncharacterized protein OS=Neospora caninum (strain Liverpool) OX=572307 GN=NCLIV_037570 PE=4 SV=1	103	749656	27	0	25	0	7040	4	0	1	809.4243	2425.2511	3	2425.2013	0.0498	0	2.79	25	R	FADVSLLLEQGPVSDDEPPELR	A			index=8421
24	F0VJR4	Uncharacterized protein OS=Neospora caninum (strain Liverpool) OX=572307 GN=NCLIV_037570 PE=4 SV=1	103	749656	27	0	25	0	8210	3	1	1	781.1434	3120.5446	4	3119.7471	0.7976	1	0.32	28	R	CGVTGADLFLFLPPLVVLPALRAAVAHFR	V	Carbamidomethyl (C)	0.10000000000000000000000000000.0	index=7616
25	F0VI59	Chorein_N domain-containing protein OS=Neospora caninum (strain Liverpool) OX=572307 GN=NCLIV_032070 PE=4 SV=1	101	1076421	33	0	31	0	384	1	1	1	504.3389	503.3316	1	503.234	0.0976	0	7.29	34	K	GGDQK	V			index=6750
25	F0VI59	Chorein_N domain-containing protein OS=Neospora caninum (strain Liverpool) OX=572307 GN=NCLIV_032070 PE=4 SV=1	101	1076421	33	0	31	0	385	1	1	1	504.3389	503.3316	1	503.234	0.0976	0	7.29	34	K	GGDQK	V			index=6670
25	F0VI59	Chorein_N domain-containing protein OS=Neospora caninum (strain Liverpool) OX=572307 GN=NCLIV_032070 PE=4 SV=1	101	1076421	33	0	31	0	564	1	0	0	563.2936	562.2864	1	562.2711	0.0153	0	5.54	50	R	EASTR	S			index=4586
25	F0VI59	Chorein_N domain-containing protein OS=Neospora caninum (strain Liverpool) OX=572307 GN=NCLIV_032070 PE=4 SV=1	101	1076421	33	0	31	0	650	2	1	1	593.1602	592.1529	1	592.3003	-0.1474	0	2.66	55	R	VAMTR	V	Oxidation (M)	0.00200.0	index=2334
25	F0VI59	Chorein_N domain-containing protein OS=Neospora caninum (strain Liverpool) OX=572307 GN=NCLIV_032070 PE=4 SV=1	101	1076421	33	0	31	0	734	5	1	1	622.3047	621.2974	1	621.3598	-0.0624	1	1.9	59	R	KFTAR	T			index=5332
25	F0VI59	Chorein_N domain-containing protein OS=Neospora caninum (strain Liverpool) OX=572307 GN=NCLIV_032070 PE=4 SV=1	101	1076421	33	0	31	0	1198	3	1	1	394.752	787.4893	2	787.4228	0.0665	0	4.1	58	R	VDLWQK	F			index=7019
25	F0VI59	Chorein_N domain-containing protein OS=Neospora caninum (strain Liverpool) OX=572307 GN=NCLIV_032070 PE=4 SV=1	101	1076421	33	0	31	0	1201	6	1	1	789.4036	788.3963	1	788.5272	-0.1309	1	2.95	72	K	ILFRLK	D			index=6909
25	F0VI59	Chorein_N domain-containing protein OS=Neospora caninum (strain Liverpool) OX=572307 GN=NCLIV_032070 PE=4 SV=1	101	1076421	33	0	31	0	1397	6	1	1	417.237	832.4594	2	832.4151	0.0443	1	1.5	92	R	SGVGRDSR	G			index=1827
25	F0VI59	Chorein_N domain-containing protein OS=Neospora caninum (strain Liverpool) OX=572307 GN=NCLIV_032070 PE=4 SV=1	101	1076421	33	0	31	0	1406	1	1	1	418.7363	835.4581	2	835.4664	-0.0083	1	18.78	1.4	R	SRTLFGR	I			index=3710
25	F0VI59	Chorein_N domain-containing protein OS=Neospora caninum (strain Liverpool) OX=572307 GN=NCLIV_032070 PE=4 SV=1	101	1076421	33	0	31	0	1491	6	1	1	427.7421	853.4696	2	853.4116	0.058	0	11.3	5.1	R	SSLGFMGR	G			index=3725
25	F0VI59	Chorein_N domain-containing protein OS=Neospora caninum (strain Liverpool) OX=572307 GN=NCLIV_032070 PE=4 SV=1	101	1076421	33	0	31	0	1601	1	1	1	440.7552	879.4959	2	879.4199	0.0761	0	11	6.9	R	DGHEPGIR	V			index=3264
25	F0VI59	Chorein_N domain-containing protein OS=Neospora caninum (strain Liverpool) OX=572307 GN=NCLIV_032070 PE=4 SV=1	101	1076421	33	0	31	0	2119	5	1	1	505.4785	1008.9425	2	1009.5305	-0.588	0	5.18	47	K	AGSAHAELVR	A			index=6458
25	F0VI59	Chorein_N domain-containing protein OS=Neospora caninum (strain Liverpool) OX=572307 GN=NCLIV_032070 PE=4 SV=1	101	1076421	33	0	31	0	2230	1	1	0	518.7852	1035.5558	2	1035.5964	-0.0407	0	14.05	3.6	R	LQILSTAYK	V			index=4125
25	F0VI59	Chorein_N domain-containing protein OS=Neospora caninum (strain Liverpool) OX=572307 GN=NCLIV_032070 PE=4 SV=1	101	1076421	33	0	31	0	2648	5	0	1	563.2775	1124.5404	2	1124.5826	-0.0421	0	8.63	11	R	AEDVQTPLPR	Y			index=1362
25	F0VI59	Chorein_N domain-containing protein OS=Neospora caninum (strain Liverpool) OX=572307 GN=NCLIV_032070 PE=4 SV=1	101	1076421	33	0	31	0	2652	7	1	1	563.3433	1124.672	2	1124.5826	0.0894	0	6.92	17	R	AEDVQTPLPR	Y			index=1271
25	F0VI59	Chorein_N domain-containing protein OS=Neospora caninum (strain Liverpool) OX=572307 GN=NCLIV_032070 PE=4 SV=1	101	1076421	33	0	31	0	2922	3	1	0	586.8461	1171.6776	2	1171.6561	0.0215	1	1.04	73	K	KSLTQTIEPR	I			index=2457
25	F0VI59	Chorein_N domain-containing protein OS=Neospora caninum (strain Liverpool) OX=572307 GN=NCLIV_032070 PE=4 SV=1	101	1076421	33	0	31	0	3524	5	1	0	645.335	1288.6554	2	1288.6809	-0.0254	0	0.29	86	R	TAAEQLLQLMR	R	Oxidation (M)	0.00000000020.0	index=4533
25	F0VI59	Chorein_N domain-containing protein OS=Neospora caninum (strain Liverpool) OX=572307 GN=NCLIV_032070 PE=4 SV=1	101	1076421	33	0	31	0	3581	2	1	1	650.7954	1299.5762	2	1299.5076	0.0686	0	0.21	78	R	EDGSGHAGGDDQR	Q			index=657
25	F0VI59	Chorein_N domain-containing protein OS=Neospora caninum (strain Liverpool) OX=572307 GN=NCLIV_032070 PE=4 SV=1	101	1076421	33	0	31	0	4026	5	1	1	468.9134	1403.7184	3	1403.7409	-0.0225	1	2.04	52	K	VAGFLLDEEQRK	N			index=3258
25	F0VI59	Chorein_N domain-containing protein OS=Neospora caninum (strain Liverpool) OX=572307 GN=NCLIV_032070 PE=4 SV=1	101	1076421	33	0	31	0	4064	2	1	1	472.6063	1414.7971	3	1414.6801	0.1171	1	7.04	15	R	GDAGGNAPGTRESVK	S			index=1644
25	F0VI59	Chorein_N domain-containing protein OS=Neospora caninum (strain Liverpool) OX=572307 GN=NCLIV_032070 PE=4 SV=1	101	1076421	33	0	31	0	4307	10	1	1	369.7036	1474.7851	4	1474.7012	0.0839	1	2.68	42	R	SLGDRAEAEGDISR	T			index=1353
25	F0VI59	Chorein_N domain-containing protein OS=Neospora caninum (strain Liverpool) OX=572307 GN=NCLIV_032070 PE=4 SV=1	101	1076421	33	0	31	0	4435	9	1	1	502.3433	1504.0081	3	1503.6704	0.3377	1	0.05	1.40E+02	K	ECETYVDFWKK	K	Carbamidomethyl (C)	0.01000000000.0	index=2609
25	F0VI59	Chorein_N domain-containing protein OS=Neospora caninum (strain Liverpool) OX=572307 GN=NCLIV_032070 PE=4 SV=1	101	1076421	33	0	31	0	4603	2	1	1	516.256	1545.7462	3	1545.6664	0.0798	1	2.78	38	R	MKEEEDRPHGMR	A	2 Oxidation (M)	0.200000000020.0	index=2569
25	F0VI59	Chorein_N domain-containing protein OS=Neospora caninum (strain Liverpool) OX=572307 GN=NCLIV_032070 PE=4 SV=1	101	1076421	33	0	31	0	5224	5	1	1	426.0016	1699.9775	4	1699.8424	0.1351	1	6.3	18	R	LRLGSGGPNSSMPGAQR	S	Oxidation (M)	0.00000000000200000.0	index=4233
25	F0VI59	Chorein_N domain-containing protein OS=Neospora caninum (strain Liverpool) OX=572307 GN=NCLIV_032070 PE=4 SV=1	101	1076421	33	0	31	0	5407	6	1	1	585.3458	1753.0156	3	1752.9231	0.0925	1	2.63	44	R	LGNASPAAGDGVLRSGVGR	D			index=6569
25	F0VI59	Chorein_N domain-containing protein OS=Neospora caninum (strain Liverpool) OX=572307 GN=NCLIV_032070 PE=4 SV=1	101	1076421	33	0	31	0	5495	9	1	1	595.9644	1784.8713	3	1784.8628	0.0085	1	0.56	54	R	RLSGAAGPEHAGYPMQK	Y	Oxidation (M)	0.00000000000000200.0	index=4411
25	F0VI59	Chorein_N domain-containing protein OS=Neospora caninum (strain Liverpool) OX=572307 GN=NCLIV_032070 PE=4 SV=1	101	1076421	33	0	31	0	6016	2	1	1	480.7589	1919.0063	4	1918.967	0.0393	0	2.42	38	R	SSLLVAAVSDDPMSSVVAR	R	Oxidation (M)	0.0000000000002000000.0	index=3961
25	F0VI59	Chorein_N domain-containing protein OS=Neospora caninum (strain Liverpool) OX=572307 GN=NCLIV_032070 PE=4 SV=1	101	1076421	33	0	31	0	6074	1	1	0	488.7584	1951.0047	4	1951.0679	-0.0632	1	3.55	25	R	WVELQDAAPIYLKHLR	I			index=3632
25	F0VI59	Chorein_N domain-containing protein OS=Neospora caninum (strain Liverpool) OX=572307 GN=NCLIV_032070 PE=4 SV=1	101	1076421	33	0	31	0	6531	3	1	1	535.2624	2137.0205	4	2137.0296	-0.0091	1	1.19	40	R	EGAAKATVMEQTISACIWR	F	Carbamidomethyl (C); Oxidation (M)	0.0000000020000001000.0	index=2621
25	F0VI59	Chorein_N domain-containing protein OS=Neospora caninum (strain Liverpool) OX=572307 GN=NCLIV_032070 PE=4 SV=1	101	1076421	33	0	31	0	6587	4	1	1	544.3061	2173.1953	4	2173.0321	0.1632	0	3.67	28	R	EEKPCGEQTVDVDVGALTAR	A	Carbamidomethyl (C)	0.00001000000000000000.0	index=3036
25	F0VI59	Chorein_N domain-containing protein OS=Neospora caninum (strain Liverpool) OX=572307 GN=NCLIV_032070 PE=4 SV=1	101	1076421	33	0	31	0	6832	4	1	0	582.301	2325.1749	4	2325.1172	0.0577	0	1.71	31	R	GILMFHGSVDVTDVPSQHTNR	I	Oxidation (M)	0.000200000000000000000.0	index=6899
25	F0VI59	Chorein_N domain-containing protein OS=Neospora caninum (strain Liverpool) OX=572307 GN=NCLIV_032070 PE=4 SV=1	101	1076421	33	0	31	0	7443	5	1	1	666.078	2660.2829	4	2660.2776	0.0053	0	7.15	8.1	K	AEANLAAEETLELITTGSSEAGAAGER	G			index=4853
25	F0VI59	Chorein_N domain-containing protein OS=Neospora caninum (strain Liverpool) OX=572307 GN=NCLIV_032070 PE=4 SV=1	101	1076421	33	0	31	0	7648	3	0	1	1378.7686	2755.5226	2	2756.3161	-0.7934	1	0.05	55	K	ADGAAASHRPEASANVGGRACAQDPHLK	I			index=8161
26	F0VJ77	Putative SRS33 OS=Neospora caninum (strain Liverpool) OX=572307 GN=NCLIV_035690 PE=4 SV=1	101	489270	27	0	25	0	873	8	0	0	350.7229	699.4312	2	699.3551	0.0761	0	14.46	3.1	R	EEPGLR	C			index=1747
26	F0VJ77	Putative SRS33 OS=Neospora caninum (strain Liverpool) OX=572307 GN=NCLIV_035690 PE=4 SV=1	101	489270	27	0	25	0	896	4	0	0	353.2306	704.4466	2	704.3817	0.0649	1	4.98	52	K	VTDRSK	L			index=8237
26	F0VJ77	Putative SRS33 OS=Neospora caninum (strain Liverpool) OX=572307 GN=NCLIV_035690 PE=4 SV=1	101	489270	27	0	25	0	966	2	0	0	362.6716	723.3287	2	723.3408	-0.0121	0	12.64	3	R	LVSCMR	Q	Oxidation (M)	0.000020.0	index=1172
26	F0VJ77	Putative SRS33 OS=Neospora caninum (strain Liverpool) OX=572307 GN=NCLIV_035690 PE=4 SV=1	101	489270	27	0	25	0	1928	5	0	0	481.7779	961.5412	2	961.3923	0.1489	1	10.74	9.9	R	GKDGDCPDR	N			index=1789
26	F0VJ77	Putative SRS33 OS=Neospora caninum (strain Liverpool) OX=572307 GN=NCLIV_035690 PE=4 SV=1	101	489270	27	0	25	0	2156	10	0	0	510.2863	1018.5581	2	1018.4138	0.1443	1	9.88	12	R	GKDGDCPDR	N	Carbamidomethyl (C)	0.000001000.0	index=1764
26	F0VJ77	Putative SRS33 OS=Neospora caninum (strain Liverpool) OX=572307 GN=NCLIV_035690 PE=4 SV=1	101	489270	27	0	25	0	2190	2	0	0	513.7847	1025.5548	2	1025.5366	0.0182	1	16.45	1.7	R	SERPREPR	G			index=6235
26	F0VJ77	Putative SRS33 OS=Neospora caninum (strain Liverpool) OX=572307 GN=NCLIV_035690 PE=4 SV=1	101	489270	27	0	25	0	2612	2	0	0	373.195	1116.563	3	1116.5928	-0.0297	0	4.37	36	R	VEQPTFGAIR	A			index=4345
26	F0VJ77	Putative SRS33 OS=Neospora caninum (strain Liverpool) OX=572307 GN=NCLIV_035690 PE=4 SV=1	101	489270	27	0	25	0	2634	8	0	0	561.3066	1120.5987	2	1120.4996	0.0991	0	8.21	14	K	AAEETATGESR	N			index=2290
26	F0VJ77	Putative SRS33 OS=Neospora caninum (strain Liverpool) OX=572307 GN=NCLIV_035690 PE=4 SV=1	101	489270	27	0	25	0	2776	8	0	0	382.8768	1145.6087	3	1145.6404	-0.0317	0	1.49	69	R	ASALQTLSSLR	L			index=878
26	F0VJ77	Putative SRS33 OS=Neospora caninum (strain Liverpool) OX=572307 GN=NCLIV_035690 PE=4 SV=1	101	489270	27	0	25	0	3016	3	0	0	594.8565	1187.6983	2	1187.6258	0.0725	1	9.46	11	R	LAELSNETRR	C			index=4919
26	F0VJ77	Putative SRS33 OS=Neospora caninum (strain Liverpool) OX=572307 GN=NCLIV_035690 PE=4 SV=1	101	489270	27	0	25	0	3020	3	0	0	397.205	1188.5932	3	1188.5735	0.0198	1	6.74	19	R	SVGSKEDAGPSR	E			index=2141
26	F0VJ77	Putative SRS33 OS=Neospora caninum (strain Liverpool) OX=572307 GN=NCLIV_035690 PE=4 SV=1	101	489270	27	0	25	0	3690	4	0	0	662.3181	1322.6216	2	1322.6354	-0.0137	0	1.7	54	R	EESLEVSAFANK	R			index=3122
26	F0VJ77	Putative SRS33 OS=Neospora caninum (strain Liverpool) OX=572307 GN=NCLIV_035690 PE=4 SV=1	101	489270	27	0	25	0	4057	5	0	0	472.2926	1413.8561	3	1413.7299	0.1261	1	6	23	R	CFAADRINHLVR	I			index=5214
26	F0VJ77	Putative SRS33 OS=Neospora caninum (strain Liverpool) OX=572307 GN=NCLIV_035690 PE=4 SV=1	101	489270	27	0	25	0	4378	8	0	0	746.368	1490.7214	2	1490.6671	0.0543	0	4.75	25	R	GQCEDEAETALLR	R	Carbamidomethyl (C)	0.0010000000000.0	index=5487
26	F0VJ77	Putative SRS33 OS=Neospora caninum (strain Liverpool) OX=572307 GN=NCLIV_035690 PE=4 SV=1	101	489270	27	0	25	0	4379	2	0	0	497.9157	1490.7251	3	1490.6671	0.058	0	4.01	30	R	GQCEDEAETALLR	R	Carbamidomethyl (C)	0.0010000000000.0	index=5492
26	F0VJ77	Putative SRS33 OS=Neospora caninum (strain Liverpool) OX=572307 GN=NCLIV_035690 PE=4 SV=1	101	489270	27	0	25	0	4591	3	0	0	772.8908	1543.7669	2	1543.8763	-0.1093	0	0.49	66	R	VGSFPLYVSPILPR	Q			index=8031
26	F0VJ77	Putative SRS33 OS=Neospora caninum (strain Liverpool) OX=572307 GN=NCLIV_035690 PE=4 SV=1	101	489270	27	0	25	0	4683	8	0	0	522.9103	1565.7091	3	1565.7079	0.0012	1	3	36	R	LVSCMRQQDEWR	R	Oxidation (M)	0.000020000000.0	index=2568
26	F0VJ77	Putative SRS33 OS=Neospora caninum (strain Liverpool) OX=572307 GN=NCLIV_035690 PE=4 SV=1	101	489270	27	0	25	0	4916	1	0	0	812.3719	1622.7293	2	1622.7835	-0.0541	1	7.85	11	R	RAFAASPDSLCVSSGR	L			index=2738
26	F0VJ77	Putative SRS33 OS=Neospora caninum (strain Liverpool) OX=572307 GN=NCLIV_035690 PE=4 SV=1	101	489270	27	0	25	0	5648	7	0	0	607.3003	1818.8791	3	1818.9774	-0.0983	0	1.16	47	R	LLSLADLHAGAVCNIPR	V	Carbamidomethyl (C)	0.00000000000010000.0	index=2751
26	F0VJ77	Putative SRS33 OS=Neospora caninum (strain Liverpool) OX=572307 GN=NCLIV_035690 PE=4 SV=1	101	489270	27	0	25	0	5872	6	0	0	625.6903	1874.0491	3	1873.9217	0.1274	0	0.6	61	R	RPAATNGESALFCERPR	G			index=7741
26	F0VJ77	Putative SRS33 OS=Neospora caninum (strain Liverpool) OX=572307 GN=NCLIV_035690 PE=4 SV=1	101	489270	27	0	25	0	6158	2	0	0	497.2537	1984.9855	4	1984.8107	0.1748	1	3.11	28	R	RDGDGGAEGGSGEDVGEEHR	R			index=8148
26	F0VJ77	Putative SRS33 OS=Neospora caninum (strain Liverpool) OX=572307 GN=NCLIV_035690 PE=4 SV=1	101	489270	27	0	25	0	6299	6	0	0	678.0029	2030.9868	3	2031.1225	-0.1357	1	1.28	44	R	ARGLASSPLPSVPQIAAPGSR	N			index=3969
26	F0VJ77	Putative SRS33 OS=Neospora caninum (strain Liverpool) OX=572307 GN=NCLIV_035690 PE=4 SV=1	101	489270	27	0	25	0	6345	1	0	0	685.6492	2053.9259	3	2053.8429	0.083	1	5.73	16	K	AAEETATGESRNAACDGGCK	G	2 Carbamidomethyl (C)	0.00000000000000100010.0	index=4470
26	F0VJ77	Putative SRS33 OS=Neospora caninum (strain Liverpool) OX=572307 GN=NCLIV_035690 PE=4 SV=1	101	489270	27	0	25	0	6872	2	1	1	781.3879	2341.142	3	2341.2139	-0.0719	1	7.22	9.6	R	VGVLQVTQDAVYVHQGDRTTR	L			index=6364
26	F0VJ77	Putative SRS33 OS=Neospora caninum (strain Liverpool) OX=572307 GN=NCLIV_035690 PE=4 SV=1	101	489270	27	0	25	0	7640	7	0	0	688.5875	2750.3209	4	2750.3677	-0.0468	0	2.55	22	R	THLTDAAFVPNAGLPHNPNHFEVPR	T			index=2955
26	F0VJ77	Putative SRS33 OS=Neospora caninum (strain Liverpool) OX=572307 GN=NCLIV_035690 PE=4 SV=1	101	489270	27	0	25	0	8037	1	0	0	592.0977	2955.4519	5	2955.4052	0.0467	1	2.11	23	K	GISRFFPSDWAGNPWESAPSASHIPSR	L			index=3089
26	F0VJ77	Putative SRS33 OS=Neospora caninum (strain Liverpool) OX=572307 GN=NCLIV_035690 PE=4 SV=1	101	489270	27	0	25	0	8203	2	0	0	778.1751	3108.6713	4	3108.4465	0.2248	1	4.53	16	R	RENCLPADSSRPSSASPQQLGVCPPDAGNR	G			index=8245
27	F0VJN7	Uncharacterized protein OS=Neospora caninum (strain Liverpool) OX=572307 GN=NCLIV_037300 PE=4 SV=1	99	627528	27	0	27	0	359	2	1	0	501.2885	500.2812	1	500.2343	0.0469	0	4.5	55	R	GGDPR	G			index=6357
27	F0VJN7	Uncharacterized protein OS=Neospora caninum (strain Liverpool) OX=572307 GN=NCLIV_037300 PE=4 SV=1	99	627528	27	0	27	0	390	1	1	0	506.3109	505.3037	1	505.2319	0.0718	0	4.68	47	R	QACGK	N			index=1323
27	F0VJN7	Uncharacterized protein OS=Neospora caninum (strain Liverpool) OX=572307 GN=NCLIV_037300 PE=4 SV=1	99	627528	27	0	27	0	621	2	1	0	582.7875	581.7802	1	581.3398	0.4405	1	7.19	15	K	AHAKR	G			index=1599
27	F0VJN7	Uncharacterized protein OS=Neospora caninum (strain Liverpool) OX=572307 GN=NCLIV_037300 PE=4 SV=1	99	627528	27	0	27	0	769	2	1	0	635.918	634.9107	1	634.2922	0.6185	0	6.22	51	R	QDTGSK	N			index=6197
27	F0VJN7	Uncharacterized protein OS=Neospora caninum (strain Liverpool) OX=572307 GN=NCLIV_037300 PE=4 SV=1	99	627528	27	0	27	0	1222	2	1	0	396.7493	791.484	2	791.3596	0.1244	0	4.84	41	R	CGEAVASR	C			index=7974
27	F0VJN7	Uncharacterized protein OS=Neospora caninum (strain Liverpool) OX=572307 GN=NCLIV_037300 PE=4 SV=1	99	627528	27	0	27	0	1247	1	0	0	400.153	798.2914	2	798.4096	-0.1182	1	13.72	3.7	K	AARGGDPR	G			index=2611
27	F0VJN7	Uncharacterized protein OS=Neospora caninum (strain Liverpool) OX=572307 GN=NCLIV_037300 PE=4 SV=1	99	627528	27	0	27	0	1536	6	1	0	433.7108	865.4069	2	865.4658	-0.0588	0	5.09	25	R	EPAVPPTR	D			index=1174
27	F0VJN7	Uncharacterized protein OS=Neospora caninum (strain Liverpool) OX=572307 GN=NCLIV_037300 PE=4 SV=1	99	627528	27	0	27	0	1604	4	1	0	441.2471	880.4797	2	880.513	-0.0333	0	2.76	38	R	LLHETLR	L			index=483
27	F0VJN7	Uncharacterized protein OS=Neospora caninum (strain Liverpool) OX=572307 GN=NCLIV_037300 PE=4 SV=1	99	627528	27	0	27	0	1609	9	1	0	441.2648	880.5151	2	880.4991	0.016	0	5.86	19	K	ARPRPER	G			index=5623
27	F0VJN7	Uncharacterized protein OS=Neospora caninum (strain Liverpool) OX=572307 GN=NCLIV_037300 PE=4 SV=1	99	627528	27	0	27	0	2145	4	1	0	508.7901	1015.5656	2	1015.5597	0.006	1	7.95	17	R	DVACRLLAR	F			index=1688
27	F0VJN7	Uncharacterized protein OS=Neospora caninum (strain Liverpool) OX=572307 GN=NCLIV_037300 PE=4 SV=1	99	627528	27	0	27	0	2630	8	1	1	561.2976	1120.5805	2	1120.5521	0.0284	1	11.56	6.4	K	RECCWLLAK	S			index=2809
27	F0VJN7	Uncharacterized protein OS=Neospora caninum (strain Liverpool) OX=572307 GN=NCLIV_037300 PE=4 SV=1	99	627528	27	0	27	0	3385	5	1	0	420.2596	1257.7571	3	1257.6313	0.1258	1	5.73	26	R	IQEGEASGRSPK	E			index=5719
27	F0VJN7	Uncharacterized protein OS=Neospora caninum (strain Liverpool) OX=572307 GN=NCLIV_037300 PE=4 SV=1	99	627528	27	0	27	0	3442	2	1	0	636.7769	1271.5392	2	1271.5677	-0.0285	1	6.24	21	R	VADTHERCGER	A			index=2027
27	F0VJN7	Uncharacterized protein OS=Neospora caninum (strain Liverpool) OX=572307 GN=NCLIV_037300 PE=4 SV=1	99	627528	27	0	27	0	3868	3	1	0	685.3483	1368.682	2	1368.6535	0.0285	1	2.61	40	R	TTGYTGSQGWRR	K			index=5416
27	F0VJN7	Uncharacterized protein OS=Neospora caninum (strain Liverpool) OX=572307 GN=NCLIV_037300 PE=4 SV=1	99	627528	27	0	27	0	3990	7	1	0	466.5827	1396.7262	3	1396.6106	0.1155	0	0.99	55	R	YAALSDVGDSDER	Q			index=1269
27	F0VJN7	Uncharacterized protein OS=Neospora caninum (strain Liverpool) OX=572307 GN=NCLIV_037300 PE=4 SV=1	99	627528	27	0	27	0	4015	4	1	0	468.2799	1401.8177	3	1401.6671	0.1507	0	3.06	44	R	GAGGTDGAASALPCVR	L			index=842
27	F0VJN7	Uncharacterized protein OS=Neospora caninum (strain Liverpool) OX=572307 GN=NCLIV_037300 PE=4 SV=1	99	627528	27	0	27	0	4331	5	1	0	741.3985	1480.7824	2	1480.8362	-0.0537	1	0.34	69	R	LLSPELSRVPTNR	T			index=7035
27	F0VJN7	Uncharacterized protein OS=Neospora caninum (strain Liverpool) OX=572307 GN=NCLIV_037300 PE=4 SV=1	99	627528	27	0	27	0	4421	3	1	0	751.4131	1500.8116	2	1500.7169	0.0948	1	5.83	21	R	RGTDGLTGPQDQEK	G			index=3187
27	F0VJN7	Uncharacterized protein OS=Neospora caninum (strain Liverpool) OX=572307 GN=NCLIV_037300 PE=4 SV=1	99	627528	27	0	27	0	4495	8	0	0	507.9127	1520.7163	3	1520.6525	0.0638	0	2.43	40	K	MSTLGSEDPQGNGGR	S	Oxidation (M)	0.200000000000000.0	index=4716
27	F0VJN7	Uncharacterized protein OS=Neospora caninum (strain Liverpool) OX=572307 GN=NCLIV_037300 PE=4 SV=1	99	627528	27	0	27	0	4504	3	1	0	508.6023	1522.7852	3	1522.7786	0.0065	1	2.46	43	R	LAPPARPSGERNCR	G			index=2191
27	F0VJN7	Uncharacterized protein OS=Neospora caninum (strain Liverpool) OX=572307 GN=NCLIV_037300 PE=4 SV=1	99	627528	27	0	27	0	4618	6	1	0	517.5915	1549.7528	3	1549.5885	0.1643	1	0.22	68	R	CQERDEGCDADPR	E	Carbamidomethyl (C)	0.0000000100000.0	index=1235
27	F0VJN7	Uncharacterized protein OS=Neospora caninum (strain Liverpool) OX=572307 GN=NCLIV_037300 PE=4 SV=1	99	627528	27	0	27	0	5004	6	1	0	548.6592	1642.9559	3	1642.8461	0.1098	1	6.25	19	R	GAGGTDGAASALPCVRLK	R			index=4247
27	F0VJN7	Uncharacterized protein OS=Neospora caninum (strain Liverpool) OX=572307 GN=NCLIV_037300 PE=4 SV=1	99	627528	27	0	27	0	5690	1	1	1	611.2967	1830.8684	3	1830.8418	0.0266	0	10.43	5.6	R	ALIAEGAVCSPTEGGEDR	T	Carbamidomethyl (C)	0.000000001000000000.0	index=4556
27	F0VJN7	Uncharacterized protein OS=Neospora caninum (strain Liverpool) OX=572307 GN=NCLIV_037300 PE=4 SV=1	99	627528	27	0	27	0	5989	1	1	0	478.5049	1909.9907	4	1909.9242	0.0664	1	11.03	4.9	K	TADGDGVRETVHELQAGR	S			index=4198
27	F0VJN7	Uncharacterized protein OS=Neospora caninum (strain Liverpool) OX=572307 GN=NCLIV_037300 PE=4 SV=1	99	627528	27	0	27	0	6676	10	1	0	746.9908	2237.9506	3	2237.1698	0.7807	1	4.25	23	K	LALASGRPPECPASAASLQSRR	S			index=8581
27	F0VJN7	Uncharacterized protein OS=Neospora caninum (strain Liverpool) OX=572307 GN=NCLIV_037300 PE=4 SV=1	99	627528	27	0	27	0	7621	3	1	0	915.4777	2743.4112	3	2743.3559	0.0552	1	0.38	41	K	RTALSLPQGSMDPSGTSVASQPVGAASR	L	Oxidation (M)	0.0000000000200000000000000000.0	index=7229
27	F0VJN7	Uncharacterized protein OS=Neospora caninum (strain Liverpool) OX=572307 GN=NCLIV_037300 PE=4 SV=1	99	627528	27	0	27	0	8365	3	1	0	1166.2607	3495.7603	3	3495.5754	0.1849	0	1.8	20	R	SLSTPPLCSAFAPFCCVPPAAATDAMPCQSLR	S	4 Carbamidomethyl (C); Oxidation (M)	0.00000001000000110000000002010000.0	index=6434
28	A0A0F7V9Z2	Membrane attachment protein, putative OS=Toxoplasma gondii (strain ATCC 50861 / VEG) OX=432359 GN=BN1205_070190 PE=4 SV=1	99	520003	21	0	19	0	1017	1	0	1	372.2071	742.3996	2	742.4449	-0.0454	1	10.25	9.8	K	QRAAAVK	L			index=2002
28	A0A0F7V9Z2	Membrane attachment protein, putative OS=Toxoplasma gondii (strain ATCC 50861 / VEG) OX=432359 GN=BN1205_070190 PE=4 SV=1	99	520003	21	0	19	0	1443	6	1	1	423.7456	845.4767	2	845.3636	0.1131	0	12.82	7.7	R	ATCHCVGR	C			index=1243
28	A0A0F7V9Z2	Membrane attachment protein, putative OS=Toxoplasma gondii (strain ATCC 50861 / VEG) OX=432359 GN=BN1205_070190 PE=4 SV=1	99	520003	21	0	19	0	2033	10	1	1	494.8071	987.5997	2	987.5237	0.076	0	10.29	10	R	QDIISAVDK	Y			index=2951
28	A0A0F7V9Z2	Membrane attachment protein, putative OS=Toxoplasma gondii (strain ATCC 50861 / VEG) OX=432359 GN=BN1205_070190 PE=4 SV=1	99	520003	21	0	19	0	2436	4	1	1	360.5229	1078.5468	3	1078.5117	0.035	0	4.27	35	K	QSLWESMAK	A			index=716
28	A0A0F7V9Z2	Membrane attachment protein, putative OS=Toxoplasma gondii (strain ATCC 50861 / VEG) OX=432359 GN=BN1205_070190 PE=4 SV=1	99	520003	21	0	19	0	2501	2	1	1	364.8776	1091.6109	3	1091.5393	0.0715	0	3.17	47	K	NLTNAVGTMR	A	Oxidation (M)	0.0000000020.0	index=1279
28	A0A0F7V9Z2	Membrane attachment protein, putative OS=Toxoplasma gondii (strain ATCC 50861 / VEG) OX=432359 GN=BN1205_070190 PE=4 SV=1	99	520003	21	0	19	0	2900	1	1	1	584.3614	1166.7083	2	1166.6699	0.0384	0	18.11	1.3	K	ALDLPPFPGLK	K			index=5168
28	A0A0F7V9Z2	Membrane attachment protein, putative OS=Toxoplasma gondii (strain ATCC 50861 / VEG) OX=432359 GN=BN1205_070190 PE=4 SV=1	99	520003	21	0	19	0	3004	3	1	1	594.2838	1186.553	2	1186.6193	-0.0663	0	8.07	14	R	QQELSVINEK	W			index=4584
28	A0A0F7V9Z2	Membrane attachment protein, putative OS=Toxoplasma gondii (strain ATCC 50861 / VEG) OX=432359 GN=BN1205_070190 PE=4 SV=1	99	520003	21	0	19	0	3143	7	1	1	607.8126	1213.6106	2	1213.6779	-0.0672	1	6.69	18	R	TLKNVEANLGR	I			index=3065
28	A0A0F7V9Z2	Membrane attachment protein, putative OS=Toxoplasma gondii (strain ATCC 50861 / VEG) OX=432359 GN=BN1205_070190 PE=4 SV=1	99	520003	21	0	19	0	3152	4	1	1	608.8081	1215.6016	2	1215.574	0.0276	1	6.44	20	K	YKTTCGMLQR	V	Oxidation (M)	0.0000002000.0	index=1456
28	A0A0F7V9Z2	Membrane attachment protein, putative OS=Toxoplasma gondii (strain ATCC 50861 / VEG) OX=432359 GN=BN1205_070190 PE=4 SV=1	99	520003	21	0	19	0	3289	2	1	1	414.2382	1239.6927	3	1239.7047	-0.0121	1	10.06	7.5	K	NVEANLGRIVR	V			index=3282
28	A0A0F7V9Z2	Membrane attachment protein, putative OS=Toxoplasma gondii (strain ATCC 50861 / VEG) OX=432359 GN=BN1205_070190 PE=4 SV=1	99	520003	21	0	19	0	3551	8	1	1	431.5671	1291.6796	3	1291.6633	0.0163	1	4.09	34	R	RSVDAAATAFQR	A			index=3117
28	A0A0F7V9Z2	Membrane attachment protein, putative OS=Toxoplasma gondii (strain ATCC 50861 / VEG) OX=432359 GN=BN1205_070190 PE=4 SV=1	99	520003	21	0	19	0	3882	1	1	1	457.9131	1370.7174	3	1370.7769	-0.0596	0	10.75	6.6	R	LASVSGVAEQIVAK	K			index=2822
28	A0A0F7V9Z2	Membrane attachment protein, putative OS=Toxoplasma gondii (strain ATCC 50861 / VEG) OX=432359 GN=BN1205_070190 PE=4 SV=1	99	520003	21	0	19	0	4046	3	1	1	706.8793	1411.744	2	1411.7922	-0.0482	0	4.9	23	R	ELATGLLPTEQLK	E			index=4405
28	A0A0F7V9Z2	Membrane attachment protein, putative OS=Toxoplasma gondii (strain ATCC 50861 / VEG) OX=432359 GN=BN1205_070190 PE=4 SV=1	99	520003	21	0	19	0	4194	3	1	1	724.597	1447.1794	2	1446.779	0.4004	1	1.46	1.10E+02	K	TSTRSNSLLAELR	Q			index=4074
28	A0A0F7V9Z2	Membrane attachment protein, putative OS=Toxoplasma gondii (strain ATCC 50861 / VEG) OX=432359 GN=BN1205_070190 PE=4 SV=1	99	520003	21	0	19	0	4242	7	0	1	730.8542	1459.6939	2	1459.7565	-0.0626	1	1.34	57	K	TRAAAMTQVAQNAK	E			index=3407
28	A0A0F7V9Z2	Membrane attachment protein, putative OS=Toxoplasma gondii (strain ATCC 50861 / VEG) OX=432359 GN=BN1205_070190 PE=4 SV=1	99	520003	21	0	19	0	4423	9	1	1	501.577	1501.7092	3	1501.7857	-0.0766	1	0.55	68	K	CDAQMRPVVRTVK	A			index=2641
28	A0A0F7V9Z2	Membrane attachment protein, putative OS=Toxoplasma gondii (strain ATCC 50861 / VEG) OX=432359 GN=BN1205_070190 PE=4 SV=1	99	520003	21	0	19	0	5776	1	1	1	463.4984	1849.9645	4	1849.8476	0.1169	1	3.68	26	R	AEQTTKSGDALDMGPGTR	E	Oxidation (M)	0.000000000000200000.0	index=1313
28	A0A0F7V9Z2	Membrane attachment protein, putative OS=Toxoplasma gondii (strain ATCC 50861 / VEG) OX=432359 GN=BN1205_070190 PE=4 SV=1	99	520003	21	0	19	0	6098	7	1	1	654.6836	1961.029	3	1960.9854	0.0436	0	1.19	44	K	AATQVPPLSEEVAEVEHR	M			index=8633
28	A0A0F7V9Z2	Membrane attachment protein, putative OS=Toxoplasma gondii (strain ATCC 50861 / VEG) OX=432359 GN=BN1205_070190 PE=4 SV=1	99	520003	21	0	19	0	6218	8	1	1	668.7043	2003.0912	3	2002.9571	0.1341	1	2.05	39	R	IAYGQCDAASKSFWTSLR	K			index=5611
28	A0A0F7V9Z2	Membrane attachment protein, putative OS=Toxoplasma gondii (strain ATCC 50861 / VEG) OX=432359 GN=BN1205_070190 PE=4 SV=1	99	520003	21	0	19	0	6219	4	1	1	501.7864	2003.1164	4	2002.9571	0.1593	1	2.49	38	R	IAYGQCDAASKSFWTSLR	K			index=5601
28	A0A0F7V9Z2	Membrane attachment protein, putative OS=Toxoplasma gondii (strain ATCC 50861 / VEG) OX=432359 GN=BN1205_070190 PE=4 SV=1	99	520003	21	0	19	0	6367	1	1	1	516.0335	2060.1047	4	2059.9785	0.1262	1	8.42	8.4	R	IAYGQCDAASKSFWTSLR	K	Carbamidomethyl (C)	0.000001000000000000.0	index=5581
29	V4ZJZ9	ATPase, AAA family domain-containing protein OS=Toxoplasma gondii (strain ATCC 50861 / VEG) OX=432359 GN=BN1205_004610 PE=4 SV=1	99	421494	20	0	19	0	490	1	0	0	543.3033	542.296	1	542.354	-0.058	0	6.89	18	R	LAALR	A			index=6368
29	V4ZJZ9	ATPase, AAA family domain-containing protein OS=Toxoplasma gondii (strain ATCC 50861 / VEG) OX=432359 GN=BN1205_004610 PE=4 SV=1	99	421494	20	0	19	0	872	5	1	1	350.7213	699.428	2	699.4028	0.0253	1	4.97	28	R	RTPAAGK	K			index=785
29	V4ZJZ9	ATPase, AAA family domain-containing protein OS=Toxoplasma gondii (strain ATCC 50861 / VEG) OX=432359 GN=BN1205_004610 PE=4 SV=1	99	421494	20	0	19	0	1534	3	1	0	433.2494	864.4842	2	864.4705	0.0137	1	6.53	21	R	EKNLFSK	A			index=3309
29	V4ZJZ9	ATPase, AAA family domain-containing protein OS=Toxoplasma gondii (strain ATCC 50861 / VEG) OX=432359 GN=BN1205_004610 PE=4 SV=1	99	421494	20	0	19	0	2034	1	1	1	494.8187	987.6228	2	987.4509	0.172	0	7.02	23	R	ASPEGSSEPK	R			index=8410
29	V4ZJZ9	ATPase, AAA family domain-containing protein OS=Toxoplasma gondii (strain ATCC 50861 / VEG) OX=432359 GN=BN1205_004610 PE=4 SV=1	99	421494	20	0	19	0	2241	3	0	1	521.3063	1040.5981	2	1040.5978	0.0003	0	4.45	29	K	QLSSPLLAGR	E			index=1005
29	V4ZJZ9	ATPase, AAA family domain-containing protein OS=Toxoplasma gondii (strain ATCC 50861 / VEG) OX=432359 GN=BN1205_004610 PE=4 SV=1	99	421494	20	0	19	0	2299	6	1	1	526.7474	1051.4803	2	1051.4934	-0.0131	0	1.79	54	R	GSLFGEEASR	E			index=947
29	V4ZJZ9	ATPase, AAA family domain-containing protein OS=Toxoplasma gondii (strain ATCC 50861 / VEG) OX=432359 GN=BN1205_004610 PE=4 SV=1	99	421494	20	0	19	0	2509	9	1	1	547.794	1093.5734	2	1093.4822	0.0913	1	6.61	18	R	MSGSKNDAER	T			index=5638
29	V4ZJZ9	ATPase, AAA family domain-containing protein OS=Toxoplasma gondii (strain ATCC 50861 / VEG) OX=432359 GN=BN1205_004610 PE=4 SV=1	99	421494	20	0	19	0	2648	2	0	1	563.2775	1124.5404	2	1124.6302	-0.0897	1	26.43	0.18	R	EASISLPPRR	S			index=1362
29	V4ZJZ9	ATPase, AAA family domain-containing protein OS=Toxoplasma gondii (strain ATCC 50861 / VEG) OX=432359 GN=BN1205_004610 PE=4 SV=1	99	421494	20	0	19	0	2652	3	0	1	563.3433	1124.672	2	1124.6302	0.0418	1	9.49	9.2	R	EASISLPPRR	S			index=1271
29	V4ZJZ9	ATPase, AAA family domain-containing protein OS=Toxoplasma gondii (strain ATCC 50861 / VEG) OX=432359 GN=BN1205_004610 PE=4 SV=1	99	421494	20	0	19	0	2675	3	1	1	377.2256	1128.6551	3	1128.5887	0.0664	1	14.19	3.4	R	VAQELERER	E			index=91
29	V4ZJZ9	ATPase, AAA family domain-containing protein OS=Toxoplasma gondii (strain ATCC 50861 / VEG) OX=432359 GN=BN1205_004610 PE=4 SV=1	99	421494	20	0	19	0	2804	5	1	1	575.309	1148.6034	2	1148.5574	0.046	1	1.8	62	R	SNEKNSFAPR	G			index=1854
29	V4ZJZ9	ATPase, AAA family domain-containing protein OS=Toxoplasma gondii (strain ATCC 50861 / VEG) OX=432359 GN=BN1205_004610 PE=4 SV=1	99	421494	20	0	19	0	3335	1	1	1	417.1969	1248.5689	3	1248.5331	0.0358	1	10.16	8.2	R	EASEAGGDDRSR	R			index=2490
29	V4ZJZ9	ATPase, AAA family domain-containing protein OS=Toxoplasma gondii (strain ATCC 50861 / VEG) OX=432359 GN=BN1205_004610 PE=4 SV=1	99	421494	20	0	19	0	4039	6	1	1	470.6116	1408.8131	3	1408.6583	0.1548	0	7.02	16	K	LSQDPEGGEPPQR	D			index=3344
29	V4ZJZ9	ATPase, AAA family domain-containing protein OS=Toxoplasma gondii (strain ATCC 50861 / VEG) OX=432359 GN=BN1205_004610 PE=4 SV=1	99	421494	20	0	19	0	5276	1	1	1	429.512	1714.0191	4	1713.8468	0.1723	1	3.51	41	R	QPAIDKPSELDCRSR	Q			index=2665
29	V4ZJZ9	ATPase, AAA family domain-containing protein OS=Toxoplasma gondii (strain ATCC 50861 / VEG) OX=432359 GN=BN1205_004610 PE=4 SV=1	99	421494	20	0	19	0	6096	7	1	1	491.2638	1961.0261	4	1960.9463	0.0797	1	1.4	42	R	DRDGDSRPEVSHHVLSR	S			index=8147
29	V4ZJZ9	ATPase, AAA family domain-containing protein OS=Toxoplasma gondii (strain ATCC 50861 / VEG) OX=432359 GN=BN1205_004610 PE=4 SV=1	99	421494	20	0	19	0	6625	4	1	1	549.8002	2195.1717	4	2194.9947	0.177	1	1.27	43	R	GSLSSTTREPSTDPACCALSR	A	Carbamidomethyl (C)	0.000000000000000010000.0	index=7478
29	V4ZJZ9	ATPase, AAA family domain-containing protein OS=Toxoplasma gondii (strain ATCC 50861 / VEG) OX=432359 GN=BN1205_004610 PE=4 SV=1	99	421494	20	0	19	0	7154	1	1	1	629.3342	2513.3076	4	2513.4046	-0.097	0	10.13	4.7	R	QGVPLSFFISAFVASPASLLPLPR	A			index=8004
29	V4ZJZ9	ATPase, AAA family domain-containing protein OS=Toxoplasma gondii (strain ATCC 50861 / VEG) OX=432359 GN=BN1205_004610 PE=4 SV=1	99	421494	20	0	19	0	7159	5	1	1	841.4467	2521.3182	3	2521.3396	-0.0215	1	0.45	43	R	VQAGPLHLLLQAVDSMTREMLLA	-	Oxidation (M)	0.00000000000000020000000.0	index=5397
29	V4ZJZ9	ATPase, AAA family domain-containing protein OS=Toxoplasma gondii (strain ATCC 50861 / VEG) OX=432359 GN=BN1205_004610 PE=4 SV=1	99	421494	20	0	19	0	8151	6	1	1	1018.2228	3051.6466	3	3052.3792	-0.7326	1	1.9	29	R	ERSESQCSSLEETPSLFSQDSGPSRPR	R	Carbamidomethyl (C)	0.000000100000000000000000000.0	index=8289
29	V4ZJZ9	ATPase, AAA family domain-containing protein OS=Toxoplasma gondii (strain ATCC 50861 / VEG) OX=432359 GN=BN1205_004610 PE=4 SV=1	99	421494	20	0	19	0	8650	1	1	1	785.9185	4709.4671	6	4709.242	0.2251	0	1.44	14	K	CEDFDCEPFFSLFCQASAPPVGAEESLAALFFPSQLLATLLGTK	R			index=6027
30	A0A0F7V0V7	Uncharacterized protein OS=Toxoplasma gondii (strain ATCC 50861 / VEG) OX=432359 GN=BN1205_105800 PE=4 SV=1	98	544932	23	0	22	0	851	7	1	1	686.6877	685.6805	1	686.3347	-0.6543	0	5.7	62	R	QDPTAR	R			index=6570
30	A0A0F7V0V7	Uncharacterized protein OS=Toxoplasma gondii (strain ATCC 50861 / VEG) OX=432359 GN=BN1205_105800 PE=4 SV=1	98	544932	23	0	22	0	1138	9	1	0	387.718	773.4214	2	773.433	-0.0116	1	7.17	31	K	LCRQVR	Q			index=894
30	A0A0F7V0V7	Uncharacterized protein OS=Toxoplasma gondii (strain ATCC 50861 / VEG) OX=432359 GN=BN1205_105800 PE=4 SV=1	98	544932	23	0	22	0	1305	6	0	1	407.7441	813.4736	2	813.4821	-0.0084	1	10.67	8.2	K	QEIIRR	E			index=1173
30	A0A0F7V0V7	Uncharacterized protein OS=Toxoplasma gondii (strain ATCC 50861 / VEG) OX=432359 GN=BN1205_105800 PE=4 SV=1	98	544932	23	0	22	0	1630	2	1	1	444.2458	886.477	2	886.3716	0.1055	0	10.72	9.7	K	EMGAGGHGR	L	Oxidation (M)	0.020000000.0	index=849
30	A0A0F7V0V7	Uncharacterized protein OS=Toxoplasma gondii (strain ATCC 50861 / VEG) OX=432359 GN=BN1205_105800 PE=4 SV=1	98	544932	23	0	22	0	2360	3	1	1	532.2731	1062.5316	2	1062.5822	-0.0505	1	4.66	37	R	SLLGDKFQR	L			index=11
30	A0A0F7V0V7	Uncharacterized protein OS=Toxoplasma gondii (strain ATCC 50861 / VEG) OX=432359 GN=BN1205_105800 PE=4 SV=1	98	544932	23	0	22	0	2670	6	0	1	376.8894	1127.6465	3	1127.6299	0.0166	0	3.98	34	R	QLAVATDALAR	F			index=40
30	A0A0F7V0V7	Uncharacterized protein OS=Toxoplasma gondii (strain ATCC 50861 / VEG) OX=432359 GN=BN1205_105800 PE=4 SV=1	98	544932	23	0	22	0	3104	1	1	1	603.8381	1205.6616	2	1205.7357	-0.074	1	15.2	2.9	R	LGLLHLQTRR	L			index=6248
30	A0A0F7V0V7	Uncharacterized protein OS=Toxoplasma gondii (strain ATCC 50861 / VEG) OX=432359 GN=BN1205_105800 PE=4 SV=1	98	544932	23	0	22	0	3107	4	1	1	403.2444	1206.7112	3	1206.5849	0.1263	1	2.79	48	R	VCERMLGEVR	K	Oxidation (M)	0.0000200000.0	index=1317
30	A0A0F7V0V7	Uncharacterized protein OS=Toxoplasma gondii (strain ATCC 50861 / VEG) OX=432359 GN=BN1205_105800 PE=4 SV=1	98	544932	23	0	22	0	3200	2	1	1	408.8629	1223.5669	3	1223.6146	-0.0478	0	5.49	21	R	SSFSTVNVDLR	S			index=4121
30	A0A0F7V0V7	Uncharacterized protein OS=Toxoplasma gondii (strain ATCC 50861 / VEG) OX=432359 GN=BN1205_105800 PE=4 SV=1	98	544932	23	0	22	0	3266	4	1	1	412.544	1234.6101	3	1234.5771	0.033	0	2.74	48	R	DNTFFFAFAR	A			index=1700
30	A0A0F7V0V7	Uncharacterized protein OS=Toxoplasma gondii (strain ATCC 50861 / VEG) OX=432359 GN=BN1205_105800 PE=4 SV=1	98	544932	23	0	22	0	3418	3	1	1	633.7811	1265.5476	2	1265.6364	-0.0888	0	6.48	18	R	SPVGAGAVSGPDPR	A			index=2693
30	A0A0F7V0V7	Uncharacterized protein OS=Toxoplasma gondii (strain ATCC 50861 / VEG) OX=432359 GN=BN1205_105800 PE=4 SV=1	98	544932	23	0	22	0	4371	8	0	1	745.3683	1488.7221	2	1488.8156	-0.0935	1	6.81	16	K	GNLLCIMGKAALAAK	A	Oxidation (M)	0.000000200000000.0	index=2488
30	A0A0F7V0V7	Uncharacterized protein OS=Toxoplasma gondii (strain ATCC 50861 / VEG) OX=432359 GN=BN1205_105800 PE=4 SV=1	98	544932	23	0	22	0	4602	7	1	1	773.8801	1545.7456	2	1545.8371	-0.0914	1	7.11	14	K	GNLLCIMGKAALAAK	A	Carbamidomethyl (C); Oxidation (M)	0.000010200000000.0	index=2583
30	A0A0F7V0V7	Uncharacterized protein OS=Toxoplasma gondii (strain ATCC 50861 / VEG) OX=432359 GN=BN1205_105800 PE=4 SV=1	98	544932	23	0	22	0	4654	5	0	1	520.611	1558.8111	3	1558.7701	0.0409	0	7.79	13	K	GALAPMIFGPPDTEK	S	Oxidation (M)	0.000002000000000.0	index=4718
30	A0A0F7V0V7	Uncharacterized protein OS=Toxoplasma gondii (strain ATCC 50861 / VEG) OX=432359 GN=BN1205_105800 PE=4 SV=1	98	544932	23	0	22	0	5142	3	1	1	560.9238	1679.7496	3	1679.8366	-0.087	0	5.11	22	R	GLVNDILTEHESEPK	R			index=2591
30	A0A0F7V0V7	Uncharacterized protein OS=Toxoplasma gondii (strain ATCC 50861 / VEG) OX=432359 GN=BN1205_105800 PE=4 SV=1	98	544932	23	0	22	0	5277	4	1	1	572.3491	1714.0254	3	1713.8758	0.1496	1	3.36	44	R	VPLNSSLSGSQQEGRR	E			index=3265
30	A0A0F7V0V7	Uncharacterized protein OS=Toxoplasma gondii (strain ATCC 50861 / VEG) OX=432359 GN=BN1205_105800 PE=4 SV=1	98	544932	23	0	22	0	5446	1	1	1	442.9547	1767.7899	4	1767.0441	0.7458	1	8.64	8.9	R	QGTARMTGVLLALPLVK	K			index=2845
30	A0A0F7V0V7	Uncharacterized protein OS=Toxoplasma gondii (strain ATCC 50861 / VEG) OX=432359 GN=BN1205_105800 PE=4 SV=1	98	544932	23	0	22	0	5665	2	1	1	457.209	1824.8068	4	1824.9516	-0.1448	0	0.92	53	R	VDASLPCILSPSRPSAR	E	Carbamidomethyl (C)	0.00000010000000000.0	index=1237
30	A0A0F7V0V7	Uncharacterized protein OS=Toxoplasma gondii (strain ATCC 50861 / VEG) OX=432359 GN=BN1205_105800 PE=4 SV=1	98	544932	23	0	22	0	6315	4	1	1	679.722	2036.1442	3	2036.1088	0.0353	1	6.34	17	R	TTDLQLVTAVYRMLQLR	T	Oxidation (M)	0.00000000000020000.0	index=6974
30	A0A0F7V0V7	Uncharacterized protein OS=Toxoplasma gondii (strain ATCC 50861 / VEG) OX=432359 GN=BN1205_105800 PE=4 SV=1	98	544932	23	0	22	0	6717	10	1	1	755.9915	2264.9527	3	2265.0996	-0.1469	0	3.42	28	R	ACMELPETVHVELFLLCFR	F	Oxidation (M)	0.0020000000000000000.0	index=8601
30	A0A0F7V0V7	Uncharacterized protein OS=Toxoplasma gondii (strain ATCC 50861 / VEG) OX=432359 GN=BN1205_105800 PE=4 SV=1	98	544932	23	0	22	0	7064	4	1	1	814.3333	2439.9781	3	2440.2321	-0.254	1	3.31	33	R	AAEAHALFALAEFLSADVCRHAK	T			index=1499
30	A0A0F7V0V7	Uncharacterized protein OS=Toxoplasma gondii (strain ATCC 50861 / VEG) OX=432359 GN=BN1205_105800 PE=4 SV=1	98	544932	23	0	22	0	7228	4	1	1	856.0749	2565.2029	3	2565.1725	0.0304	1	0.22	42	K	ANNMGTGAGGTSALKSAASTDAPESSGR	A			index=4958
30	A0A0F7V0V7	Uncharacterized protein OS=Toxoplasma gondii (strain ATCC 50861 / VEG) OX=432359 GN=BN1205_105800 PE=4 SV=1	98	544932	23	0	22	0	8608	2	1	1	744.3502	4460.0575	6	4460.0532	0.0044	1	0.3	17	R	VEELMGTLMQQSGSGMDPCLTASLDPLPYLLEEETFRDR	E	Carbamidomethyl (C); 2 Oxidation (M)	0.000000002000000200100000000000000000000.0	index=6947
31	A0A0F7U7Y7	Uncharacterized protein OS=Neospora caninum (strain Liverpool) OX=572307 GN=BN1204_017750 PE=4 SV=1	97	491332	21	0	19	0	309	3	1	0	487.2672	486.2599	1	486.2914	-0.0315	0	2.45	96	R	LGAAR	C			index=1763
31	A0A0F7U7Y7	Uncharacterized protein OS=Neospora caninum (strain Liverpool) OX=572307 GN=BN1204_017750 PE=4 SV=1	97	491332	21	0	19	0	671	1	1	0	601.3185	600.3112	1	600.3595	-0.0483	0	2.48	57	R	ALLER	E			index=8643
31	A0A0F7U7Y7	Uncharacterized protein OS=Neospora caninum (strain Liverpool) OX=572307 GN=BN1204_017750 PE=4 SV=1	97	491332	21	0	19	0	1417	8	1	1	420.4578	838.901	2	839.4613	-0.5604	0	5.64	37	R	NQNLVPR	S			index=2360
31	A0A0F7U7Y7	Uncharacterized protein OS=Neospora caninum (strain Liverpool) OX=572307 GN=BN1204_017750 PE=4 SV=1	97	491332	21	0	19	0	1639	9	1	1	445.7079	889.4013	2	889.5055	-0.1042	1	0.33	1.20E+02	R	EVLKMVR	R	Oxidation (M)	0.0000200.0	index=1396
31	A0A0F7U7Y7	Uncharacterized protein OS=Neospora caninum (strain Liverpool) OX=572307 GN=BN1204_017750 PE=4 SV=1	97	491332	21	0	19	0	2029	7	1	1	494.3014	986.5882	2	986.5257	0.0625	1	0.56	97	R	TELGQQRR	E			index=7360
31	A0A0F7U7Y7	Uncharacterized protein OS=Neospora caninum (strain Liverpool) OX=572307 GN=BN1204_017750 PE=4 SV=1	97	491332	21	0	19	0	2345	7	1	1	530.7882	1059.5618	2	1059.5309	0.031	1	10.23	9.7	R	ERDAATLER	Q			index=3467
31	A0A0F7U7Y7	Uncharacterized protein OS=Neospora caninum (strain Liverpool) OX=572307 GN=BN1204_017750 PE=4 SV=1	97	491332	21	0	19	0	2547	3	1	1	551.7986	1101.5827	2	1101.5778	0.0049	0	7.06	20	K	AAVDANLATTR	A			index=1684
31	A0A0F7U7Y7	Uncharacterized protein OS=Neospora caninum (strain Liverpool) OX=572307 GN=BN1204_017750 PE=4 SV=1	97	491332	21	0	19	0	2669	2	1	1	564.8204	1127.6262	2	1127.6186	0.0076	0	12.65	4.5	R	GELQLQLEAK	L			index=7296
31	A0A0F7U7Y7	Uncharacterized protein OS=Neospora caninum (strain Liverpool) OX=572307 GN=BN1204_017750 PE=4 SV=1	97	491332	21	0	19	0	3071	10	0	1	600.7909	1199.5672	2	1199.6258	-0.0586	1	1.77	58	R	GLALAEAERDR	E			index=6729
31	A0A0F7U7Y7	Uncharacterized protein OS=Neospora caninum (strain Liverpool) OX=572307 GN=BN1204_017750 PE=4 SV=1	97	491332	21	0	19	0	3212	1	1	1	409.5364	1225.5874	3	1225.6203	-0.033	1	9.17	8.9	R	ARGQPWPEASK	S			index=1773
31	A0A0F7U7Y7	Uncharacterized protein OS=Neospora caninum (strain Liverpool) OX=572307 GN=BN1204_017750 PE=4 SV=1	97	491332	21	0	19	0	3882	8	0	1	457.9131	1370.7174	3	1370.6434	0.0739	0	4.76	26	R	LADCHAALAEAMR	Q			index=2822
31	A0A0F7U7Y7	Uncharacterized protein OS=Neospora caninum (strain Liverpool) OX=572307 GN=BN1204_017750 PE=4 SV=1	97	491332	21	0	19	0	3971	6	1	1	465.2515	1392.7326	3	1392.7837	-0.0512	0	2.52	44	R	AASAAVVQVHTIAR	S			index=2244
31	A0A0F7U7Y7	Uncharacterized protein OS=Neospora caninum (strain Liverpool) OX=572307 GN=BN1204_017750 PE=4 SV=1	97	491332	21	0	19	0	4135	3	1	1	478.2591	1431.7555	3	1431.747	0.0085	1	12.28	4.8	R	ALLEEAFEAQRR	D			index=2588
31	A0A0F7U7Y7	Uncharacterized protein OS=Neospora caninum (strain Liverpool) OX=572307 GN=BN1204_017750 PE=4 SV=1	97	491332	21	0	19	0	4650	4	1	1	779.925	1557.8354	2	1557.7205	0.1149	1	11.09	5.7	K	GRSNLEETPSCHTK	H			index=3189
31	A0A0F7U7Y7	Uncharacterized protein OS=Neospora caninum (strain Liverpool) OX=572307 GN=BN1204_017750 PE=4 SV=1	97	491332	21	0	19	0	5546	4	1	1	599.3283	1794.9629	3	1794.8496	0.1133	1	4.43	24	R	AASYARGVPSAETSSDAR	A			index=572
31	A0A0F7U7Y7	Uncharacterized protein OS=Neospora caninum (strain Liverpool) OX=572307 GN=BN1204_017750 PE=4 SV=1	97	491332	21	0	19	0	5547	1	1	1	449.7489	1794.9665	4	1794.8496	0.1169	1	15.06	2.1	R	AASYARGVPSAETSSDAR	A			index=593
31	A0A0F7U7Y7	Uncharacterized protein OS=Neospora caninum (strain Liverpool) OX=572307 GN=BN1204_017750 PE=4 SV=1	97	491332	21	0	19	0	5548	1	1	1	360.0009	1794.9681	5	1794.8496	0.1185	1	12.43	3.9	R	AASYARGVPSAETSSDAR	A			index=585
31	A0A0F7U7Y7	Uncharacterized protein OS=Neospora caninum (strain Liverpool) OX=572307 GN=BN1204_017750 PE=4 SV=1	97	491332	21	0	19	0	6219	7	0	1	501.7864	2003.1164	4	2002.9378	0.1786	1	1.27	50	R	LEAVQQECEEVTQERR	E	Carbamidomethyl (C)	0.0000000100000000.0	index=5601
31	A0A0F7U7Y7	Uncharacterized protein OS=Neospora caninum (strain Liverpool) OX=572307 GN=BN1204_017750 PE=4 SV=1	97	491332	21	0	19	0	6648	5	1	1	742.3809	2224.1208	3	2224.0477	0.073	1	0.06	49	R	TRGHCASLGAEQACLSPVPDR	G	Carbamidomethyl (C)	0.000000000000010000000.0	index=5820
31	A0A0F7U7Y7	Uncharacterized protein OS=Neospora caninum (strain Liverpool) OX=572307 GN=BN1204_017750 PE=4 SV=1	97	491332	21	0	19	0	7376	1	1	1	658.8212	2631.2556	4	2631.3867	-0.1312	1	1.09	32	R	LQQEQEKVHAAQLEELLGAQELK	T			index=3385
31	A0A0F7U7Y7	Uncharacterized protein OS=Neospora caninum (strain Liverpool) OX=572307 GN=BN1204_017750 PE=4 SV=1	97	491332	21	0	19	0	8330	3	1	1	1105.6106	3313.81	3	3314.57	-0.76	1	13.15	2.2	R	EQDFPWGPSATMQAPPSVSLCSAPTSRLPGK	S	Carbamidomethyl (C); Oxidation (M)	0.0000000000020000000010000000000.0	index=3174
32	A0A0F7UMS1	Cullin-associated NEDD8-dissociated protein 1,related OS=Neospora caninum (strain Liverpool) OX=572307 GN=BN1204_052060 PE=3 SV=1	97	182336	18	0	16	0	1219	9	1	0	396.2441	790.4736	2	790.4007	0.0729	0	17.9	2.3	R	QMDLLR	I	Oxidation (M)	0.020000.0	index=879
32	A0A0F7UMS1	Cullin-associated NEDD8-dissociated protein 1,related OS=Neospora caninum (strain Liverpool) OX=572307 GN=BN1204_052060 PE=3 SV=1	97	182336	18	0	16	0	1869	10	0	1	475.251	948.4874	2	948.4301	0.0573	0	1.62	76	R	DSSGFPPSR	V			index=818
32	A0A0F7UMS1	Cullin-associated NEDD8-dissociated protein 1,related OS=Neospora caninum (strain Liverpool) OX=572307 GN=BN1204_052060 PE=3 SV=1	97	182336	18	0	16	0	1938	2	1	1	482.2771	962.5396	2	962.4895	0.0501	0	13.72	4.4	R	SPMFPASVK	K			index=4603
32	A0A0F7UMS1	Cullin-associated NEDD8-dissociated protein 1,related OS=Neospora caninum (strain Liverpool) OX=572307 GN=BN1204_052060 PE=3 SV=1	97	182336	18	0	16	0	2145	2	0	1	508.7901	1015.5656	2	1015.5298	0.0358	1	10.5	9.5	R	DVQEAQKAK	T			index=1688
32	A0A0F7UMS1	Cullin-associated NEDD8-dissociated protein 1,related OS=Neospora caninum (strain Liverpool) OX=572307 GN=BN1204_052060 PE=3 SV=1	97	182336	18	0	16	0	2146	1	1	1	508.7901	1015.5656	2	1015.5298	0.0358	1	10.97	8.5	R	DVQEAQKAK	T			index=496
32	A0A0F7UMS1	Cullin-associated NEDD8-dissociated protein 1,related OS=Neospora caninum (strain Liverpool) OX=572307 GN=BN1204_052060 PE=3 SV=1	97	182336	18	0	16	0	2867	5	1	1	580.8407	1159.6668	2	1159.6383	0.0285	1	5.61	27	R	MKVTGKPLDR	A	Oxidation (M)	0.2000000000.0	index=4531
32	A0A0F7UMS1	Cullin-associated NEDD8-dissociated protein 1,related OS=Neospora caninum (strain Liverpool) OX=572307 GN=BN1204_052060 PE=3 SV=1	97	182336	18	0	16	0	2956	3	1	1	590.2983	1178.5821	2	1178.5311	0.051	0	1.19	65	R	GLLVDMADCDK	D			index=6999
32	A0A0F7UMS1	Cullin-associated NEDD8-dissociated protein 1,related OS=Neospora caninum (strain Liverpool) OX=572307 GN=BN1204_052060 PE=3 SV=1	97	182336	18	0	16	0	3245	5	0	1	617.293	1232.5714	2	1232.6149	-0.0436	0	7.07	19	R	ALGEFVSGNPSR	F			index=2518
32	A0A0F7UMS1	Cullin-associated NEDD8-dissociated protein 1,related OS=Neospora caninum (strain Liverpool) OX=572307 GN=BN1204_052060 PE=3 SV=1	97	182336	18	0	16	0	3402	5	1	1	631.8352	1261.6558	2	1261.5535	0.1024	0	6.14	22	R	VASDAGAEGSGDAR	I			index=2753
32	A0A0F7UMS1	Cullin-associated NEDD8-dissociated protein 1,related OS=Neospora caninum (strain Liverpool) OX=572307 GN=BN1204_052060 PE=3 SV=1	97	182336	18	0	16	0	3729	1	1	1	666.8102	1331.6058	2	1331.6834	-0.0775	1	6.62	18	R	GRVEASASFPPSK	G			index=4610
32	A0A0F7UMS1	Cullin-associated NEDD8-dissociated protein 1,related OS=Neospora caninum (strain Liverpool) OX=572307 GN=BN1204_052060 PE=3 SV=1	97	182336	18	0	16	0	4151	4	1	1	480.2142	1437.6207	3	1437.648	-0.0273	1	1.23	53	R	GLLVDMADCDKDK	R	Oxidation (M)	0.0000020000000.0	index=1506
32	A0A0F7UMS1	Cullin-associated NEDD8-dissociated protein 1,related OS=Neospora caninum (strain Liverpool) OX=572307 GN=BN1204_052060 PE=3 SV=1	97	182336	18	0	16	0	4562	8	1	1	512.6509	1534.931	3	1534.8256	0.1054	0	1.08	78	R	LLHDALFAAPGSAPR	C			index=3416
32	A0A0F7UMS1	Cullin-associated NEDD8-dissociated protein 1,related OS=Neospora caninum (strain Liverpool) OX=572307 GN=BN1204_052060 PE=3 SV=1	97	182336	18	0	16	0	4824	1	1	1	801.4512	1600.8878	2	1600.9301	-0.0422	1	12.34	4.3	K	GLEALEVVLLSRFR	V			index=5262
32	A0A0F7UMS1	Cullin-associated NEDD8-dissociated protein 1,related OS=Neospora caninum (strain Liverpool) OX=572307 GN=BN1204_052060 PE=3 SV=1	97	182336	18	0	16	0	5063	9	1	0	553.3141	1656.9205	3	1656.857	0.0635	0	2.14	42	R	GVEEEALELLSEALR	R			index=2817
32	A0A0F7UMS1	Cullin-associated NEDD8-dissociated protein 1,related OS=Neospora caninum (strain Liverpool) OX=572307 GN=BN1204_052060 PE=3 SV=1	97	182336	18	0	16	0	5064	7	1	0	553.3162	1656.9267	3	1656.857	0.0697	0	13.2	3.3	R	GVEEEALELLSEALR	R			index=3182
32	A0A0F7UMS1	Cullin-associated NEDD8-dissociated protein 1,related OS=Neospora caninum (strain Liverpool) OX=572307 GN=BN1204_052060 PE=3 SV=1	97	182336	18	0	16	0	5416	1	1	1	586.6675	1756.9807	3	1756.712	0.2687	0	4.09	29	R	CMHQLDEAFQFCR	G	2 Carbamidomethyl (C); Oxidation (M)	0.1200000000010.0	index=5207
32	A0A0F7UMS1	Cullin-associated NEDD8-dissociated protein 1,related OS=Neospora caninum (strain Liverpool) OX=572307 GN=BN1204_052060 PE=3 SV=1	97	182336	18	0	16	0	7305	2	1	1	1300.1887	2598.3628	2	2598.3878	-0.025	1	1.68	31	R	GGRHFGVLVSTSLASVASLLGDATGAR	N			index=6841
32	A0A0F7UMS1	Cullin-associated NEDD8-dissociated protein 1,related OS=Neospora caninum (strain Liverpool) OX=572307 GN=BN1204_052060 PE=3 SV=1	97	182336	18	0	16	0	7489	8	1	1	896.1082	2685.3026	3	2685.4589	-0.1563	1	0.47	39	R	AVVVAAAGDSQFTQLKVEQELEILK	E			index=8019
33	A0A0F7UEZ3	Zinc finger Ran-binding domain-containing protein 3 OS=Neospora caninum (strain Liverpool) OX=572307 GN=BN1204_033930 PE=4 SV=1	97	413151	24	0	21	0	821	8	1	0	666.3571	665.3498	1	665.3497	0.0002	0	4.94	28	R	YGISAR	S			index=7891
33	A0A0F7UEZ3	Zinc finger Ran-binding domain-containing protein 3 OS=Neospora caninum (strain Liverpool) OX=572307 GN=BN1204_033930 PE=4 SV=1	97	413151	24	0	21	0	840	1	1	1	682.3583	681.351	1	681.297	0.0541	0	1.26	52	K	AESFTQ	-			index=1652
33	A0A0F7UEZ3	Zinc finger Ran-binding domain-containing protein 3 OS=Neospora caninum (strain Liverpool) OX=572307 GN=BN1204_033930 PE=4 SV=1	97	413151	24	0	21	0	1264	3	1	1	402.2364	802.4582	2	802.3933	0.0649	0	2.25	86	R	GAPASASSR	R			index=8211
33	A0A0F7UEZ3	Zinc finger Ran-binding domain-containing protein 3 OS=Neospora caninum (strain Liverpool) OX=572307 GN=BN1204_033930 PE=4 SV=1	97	413151	24	0	21	0	2155	6	1	1	510.2427	1018.4708	2	1018.4567	0.0141	0	0.16	1.10E+02	R	AGEEETEVR	G			index=1256
33	A0A0F7UEZ3	Zinc finger Ran-binding domain-containing protein 3 OS=Neospora caninum (strain Liverpool) OX=572307 GN=BN1204_033930 PE=4 SV=1	97	413151	24	0	21	0	2265	7	0	1	523.7805	1045.5464	2	1045.4498	0.0966	1	12.97	5.6	R	CPKDEPDSR	V			index=1850
33	A0A0F7UEZ3	Zinc finger Ran-binding domain-containing protein 3 OS=Neospora caninum (strain Liverpool) OX=572307 GN=BN1204_033930 PE=4 SV=1	97	413151	24	0	21	0	2453	1	1	1	542.2794	1082.5442	2	1082.5945	-0.0502	1	14.44	2.6	R	QAAIPRNASR	R			index=1165
33	A0A0F7UEZ3	Zinc finger Ran-binding domain-containing protein 3 OS=Neospora caninum (strain Liverpool) OX=572307 GN=BN1204_033930 PE=4 SV=1	97	413151	24	0	21	0	2545	1	0	1	551.7866	1101.5586	2	1101.4873	0.0713	0	14.11	3.9	K	QGVEPCQER	A	Carbamidomethyl (C)	0.000001000.0	index=3900
33	A0A0F7UEZ3	Zinc finger Ran-binding domain-containing protein 3 OS=Neospora caninum (strain Liverpool) OX=572307 GN=BN1204_033930 PE=4 SV=1	97	413151	24	0	21	0	2794	10	1	0	574.8088	1147.603	2	1147.6727	-0.0696	1	1.75	65	K	IVIFAHHRR	V			index=8640
33	A0A0F7UEZ3	Zinc finger Ran-binding domain-containing protein 3 OS=Neospora caninum (strain Liverpool) OX=572307 GN=BN1204_033930 PE=4 SV=1	97	413151	24	0	21	0	2959	10	1	1	393.8732	1178.5977	3	1178.5833	0.0144	0	8.99	11	R	GATAAFWATQR	A			index=3123
33	A0A0F7UEZ3	Zinc finger Ran-binding domain-containing protein 3 OS=Neospora caninum (strain Liverpool) OX=572307 GN=BN1204_033930 PE=4 SV=1	97	413151	24	0	21	0	3193	1	1	1	611.8238	1221.6331	2	1221.5408	0.0924	1	6.58	18	R	GESACEQKASGR	D			index=3476
33	A0A0F7UEZ3	Zinc finger Ran-binding domain-containing protein 3 OS=Neospora caninum (strain Liverpool) OX=572307 GN=BN1204_033930 PE=4 SV=1	97	413151	24	0	21	0	3350	1	1	1	626.2914	1250.5683	2	1250.599	-0.0307	0	10.41	7.3	R	ASDSSGLGLSETK	K			index=7298
33	A0A0F7UEZ3	Zinc finger Ran-binding domain-containing protein 3 OS=Neospora caninum (strain Liverpool) OX=572307 GN=BN1204_033930 PE=4 SV=1	97	413151	24	0	21	0	3465	5	1	1	639.3485	1276.6824	2	1276.6888	-0.0063	1	5.99	22	R	AFRSLSPSVASR	A			index=3171
33	A0A0F7UEZ3	Zinc finger Ran-binding domain-containing protein 3 OS=Neospora caninum (strain Liverpool) OX=572307 GN=BN1204_033930 PE=4 SV=1	97	413151	24	0	21	0	3538	2	1	1	646.3194	1290.6242	2	1290.6541	-0.0299	1	5.62	24	K	TNHEASLRAHR	S			index=3634
33	A0A0F7UEZ3	Zinc finger Ran-binding domain-containing protein 3 OS=Neospora caninum (strain Liverpool) OX=572307 GN=BN1204_033930 PE=4 SV=1	97	413151	24	0	21	0	3556	1	1	1	647.7766	1293.5385	2	1293.5918	-0.0532	1	7.94	13	R	ASDMLRQCAAR	F	Carbamidomethyl (C); Oxidation (M)	0.00020001000.0	index=2519
33	A0A0F7UEZ3	Zinc finger Ran-binding domain-containing protein 3 OS=Neospora caninum (strain Liverpool) OX=572307 GN=BN1204_033930 PE=4 SV=1	97	413151	24	0	21	0	4855	3	1	1	537.9322	1610.7749	3	1610.7181	0.0568	0	1.5	48	R	SQDDGCPAVPPPCIR	I	Carbamidomethyl (C)	0.000000000000100.0	index=4712
33	A0A0F7UEZ3	Zinc finger Ran-binding domain-containing protein 3 OS=Neospora caninum (strain Liverpool) OX=572307 GN=BN1204_033930 PE=4 SV=1	97	413151	24	0	21	0	4943	4	1	1	543.9463	1628.8171	3	1628.7642	0.0529	1	0.57	56	R	ESGDAGIDDPEQIRK	N			index=1960
33	A0A0F7UEZ3	Zinc finger Ran-binding domain-containing protein 3 OS=Neospora caninum (strain Liverpool) OX=572307 GN=BN1204_033930 PE=4 SV=1	97	413151	24	0	21	0	5033	4	1	0	550.5978	1648.7717	3	1648.7726	-0.001	0	3.1	33	R	TPASAGAVSGLEADMTR	R	Oxidation (M)	0.00000000000000200.0	index=1867
33	A0A0F7UEZ3	Zinc finger Ran-binding domain-containing protein 3 OS=Neospora caninum (strain Liverpool) OX=572307 GN=BN1204_033930 PE=4 SV=1	97	413151	24	0	21	0	5384	4	0	1	583.6173	1747.8299	3	1747.7579	0.072	0	1.88	43	K	LTLTCEMESCTTFR	V	2 Carbamidomethyl (C)	0.00001000010000.0	index=4991
33	A0A0F7UEZ3	Zinc finger Ran-binding domain-containing protein 3 OS=Neospora caninum (strain Liverpool) OX=572307 GN=BN1204_033930 PE=4 SV=1	97	413151	24	0	21	0	6607	4	1	1	546.3133	2181.2241	4	2181.963	-0.7389	1	6.15	16	R	QSGREELDSATTCCDEGLLR	E			index=4773
33	A0A0F7UEZ3	Zinc finger Ran-binding domain-containing protein 3 OS=Neospora caninum (strain Liverpool) OX=572307 GN=BN1204_033930 PE=4 SV=1	97	413151	24	0	21	0	6656	1	1	1	743.7168	2228.1286	3	2228.0669	0.0617	1	4.04	22	K	TTTAQGRHDTEVAGADAAESLK	K			index=8220
33	A0A0F7UEZ3	Zinc finger Ran-binding domain-containing protein 3 OS=Neospora caninum (strain Liverpool) OX=572307 GN=BN1204_033930 PE=4 SV=1	97	413151	24	0	21	0	6764	2	1	1	766.3397	2295.9973	3	2296.006	-0.0087	1	7.39	9.7	R	QSGREELDSATTCCDEGLLR	E	2 Carbamidomethyl (C)	0.00000000000011000000.0	index=7986
33	A0A0F7UEZ3	Zinc finger Ran-binding domain-containing protein 3 OS=Neospora caninum (strain Liverpool) OX=572307 GN=BN1204_033930 PE=4 SV=1	97	413151	24	0	21	0	6974	1	1	0	798.6997	2393.0773	3	2393.1396	-0.0623	0	5.39	14	R	LPDFLSQMNFQMVIVDESHK	L	Oxidation (M)	0.00000000000200000000.0	index=6804
33	A0A0F7UEZ3	Zinc finger Ran-binding domain-containing protein 3 OS=Neospora caninum (strain Liverpool) OX=572307 GN=BN1204_033930 PE=4 SV=1	97	413151	24	0	21	0	6975	2	1	0	798.7075	2393.1007	3	2393.1396	-0.0389	0	0.27	45	R	LPDFLSQMNFQMVIVDESHK	L	Oxidation (M)	0.00000000000200000000.0	index=6665
33	A0A0F7UEZ3	Zinc finger Ran-binding domain-containing protein 3 OS=Neospora caninum (strain Liverpool) OX=572307 GN=BN1204_033930 PE=4 SV=1	97	413151	24	0	21	0	7007	1	1	0	804.0153	2409.0241	3	2409.1345	-0.1104	0	4.91	18	R	LPDFLSQMNFQMVIVDESHK	L	2 Oxidation (M)	0.00000002000200000000.0	index=7412
34	A0A0F7U998	PLU-1 family protein OS=Neospora caninum (strain Liverpool) OX=572307 GN=BN1204_008120 PE=4 SV=1	97	843432	27	0	26	0	561	5	0	0	561.3043	560.297	1	560.2918	0.0052	0	1.44	2.10E+02	R	VAESR	F			index=1920
34	A0A0F7U998	PLU-1 family protein OS=Neospora caninum (strain Liverpool) OX=572307 GN=BN1204_008120 PE=4 SV=1	97	843432	27	0	26	0	900	3	1	1	354.1726	706.3307	2	706.365	-0.0343	0	2.92	53	K	LGFGGEK	E			index=1092
34	A0A0F7U998	PLU-1 family protein OS=Neospora caninum (strain Liverpool) OX=572307 GN=BN1204_008120 PE=4 SV=1	97	843432	27	0	26	0	1191	3	0	1	393.746	785.4774	2	785.4396	0.0378	0	14.43	3.9	R	AVSGTVPR	A			index=1297
34	A0A0F7U998	PLU-1 family protein OS=Neospora caninum (strain Liverpool) OX=572307 GN=BN1204_008120 PE=4 SV=1	97	843432	27	0	26	0	1442	8	1	1	423.7391	845.4636	2	845.4971	-0.0335	0	6.92	30	K	ASVLSLTR	L			index=449
34	A0A0F7U998	PLU-1 family protein OS=Neospora caninum (strain Liverpool) OX=572307 GN=BN1204_008120 PE=4 SV=1	97	843432	27	0	26	0	1748	4	1	1	458.2815	914.5485	2	914.4709	0.0776	0	0.93	86	K	ISPVENEK	S			index=4898
34	A0A0F7U998	PLU-1 family protein OS=Neospora caninum (strain Liverpool) OX=572307 GN=BN1204_008120 PE=4 SV=1	97	843432	27	0	26	0	1838	8	1	1	470.3049	938.5952	2	938.5549	0.0403	0	5.28	26	R	AVDLIGPVR	S			index=4453
34	A0A0F7U998	PLU-1 family protein OS=Neospora caninum (strain Liverpool) OX=572307 GN=BN1204_008120 PE=4 SV=1	97	843432	27	0	26	0	2129	5	1	1	507.0166	1012.0186	2	1012.476	-0.4574	0	7.58	28	R	TMAHDPGLR	Q	Oxidation (M)	0.020000000.0	index=3973
34	A0A0F7U998	PLU-1 family protein OS=Neospora caninum (strain Liverpool) OX=572307 GN=BN1204_008120 PE=4 SV=1	97	843432	27	0	26	0	2242	5	1	1	521.7297	1041.4449	2	1041.5316	-0.0866	1	0.26	79	R	GPGGKGAAGGSAR	R			index=1118
34	A0A0F7U998	PLU-1 family protein OS=Neospora caninum (strain Liverpool) OX=572307 GN=BN1204_008120 PE=4 SV=1	97	843432	27	0	26	0	2388	3	1	1	536.2776	1070.5407	2	1070.5832	-0.0425	0	5.04	27	K	LAGQAAAAGVSR	V			index=2271
34	A0A0F7U998	PLU-1 family protein OS=Neospora caninum (strain Liverpool) OX=572307 GN=BN1204_008120 PE=4 SV=1	97	843432	27	0	26	0	2392	3	1	1	536.3326	1070.6506	2	1070.5832	0.0674	0	0.22	86	K	LAGQAAAAGVSR	V			index=8650
34	A0A0F7U998	PLU-1 family protein OS=Neospora caninum (strain Liverpool) OX=572307 GN=BN1204_008120 PE=4 SV=1	97	843432	27	0	26	0	2707	10	1	1	568.044	1134.0733	2	1134.5815	-0.5082	1	0.12	1.90E+02	R	SMSLDLRSAR	R			index=7610
34	A0A0F7U998	PLU-1 family protein OS=Neospora caninum (strain Liverpool) OX=572307 GN=BN1204_008120 PE=4 SV=1	97	843432	27	0	26	0	2758	8	0	1	571.8287	1141.6429	2	1141.6819	-0.039	1	7.31	15	R	QLLSVDAKLR	A			index=4248
34	A0A0F7U998	PLU-1 family protein OS=Neospora caninum (strain Liverpool) OX=572307 GN=BN1204_008120 PE=4 SV=1	97	843432	27	0	26	0	2794	9	0	1	574.8088	1147.603	2	1147.547	0.0561	0	1.79	64	R	IVSGTGGTEGDR	A			index=8640
34	A0A0F7U998	PLU-1 family protein OS=Neospora caninum (strain Liverpool) OX=572307 GN=BN1204_008120 PE=4 SV=1	97	843432	27	0	26	0	2900	5	0	1	584.3614	1166.7083	2	1166.5641	0.1442	1	1.09	66	K	YLDVSCPDKK	L			index=5168
34	A0A0F7U998	PLU-1 family protein OS=Neospora caninum (strain Liverpool) OX=572307 GN=BN1204_008120 PE=4 SV=1	97	843432	27	0	26	0	2915	2	1	1	586.3073	1170.6	2	1170.6291	-0.0291	1	0.87	74	R	RLMQAAASAPR	K			index=4735
34	A0A0F7U998	PLU-1 family protein OS=Neospora caninum (strain Liverpool) OX=572307 GN=BN1204_008120 PE=4 SV=1	97	843432	27	0	26	0	3353	8	1	1	626.3152	1250.6158	2	1250.6554	-0.0395	1	2.5	45	R	HMKALSPAGPSR	D			index=5292
34	A0A0F7U998	PLU-1 family protein OS=Neospora caninum (strain Liverpool) OX=572307 GN=BN1204_008120 PE=4 SV=1	97	843432	27	0	26	0	3420	3	0	1	422.8824	1265.6254	3	1265.6	0.0254	1	10.38	7.1	K	TARGYDEDAIR	Q			index=778
34	A0A0F7U998	PLU-1 family protein OS=Neospora caninum (strain Liverpool) OX=572307 GN=BN1204_008120 PE=4 SV=1	97	843432	27	0	26	0	3443	2	1	0	424.8782	1271.6129	3	1271.5638	0.049	0	9.28	10	R	VHAMQCPVDEK	E	Oxidation (M)	0.00020000000.0	index=268
34	A0A0F7U998	PLU-1 family protein OS=Neospora caninum (strain Liverpool) OX=572307 GN=BN1204_008120 PE=4 SV=1	97	843432	27	0	26	0	3784	10	1	1	449.8884	1346.6435	3	1346.5707	0.0728	0	4.59	30	K	AETQQATCCAHK	C	Carbamidomethyl (C)	0.000000001000.0	index=1371
34	A0A0F7U998	PLU-1 family protein OS=Neospora caninum (strain Liverpool) OX=572307 GN=BN1204_008120 PE=4 SV=1	97	843432	27	0	26	0	3830	6	1	0	453.9094	1358.7065	3	1358.683	0.0235	0	7.08	16	R	QLFEEAAEAPVR	L			index=315
34	A0A0F7U998	PLU-1 family protein OS=Neospora caninum (strain Liverpool) OX=572307 GN=BN1204_008120 PE=4 SV=1	97	843432	27	0	26	0	4003	2	1	0	467.5375	1399.5907	3	1399.7394	-0.1488	1	3	40	R	AFHVACVEKLAR	Q	Carbamidomethyl (C)	0.000001000000.0	index=2512
34	A0A0F7U998	PLU-1 family protein OS=Neospora caninum (strain Liverpool) OX=572307 GN=BN1204_008120 PE=4 SV=1	97	843432	27	0	26	0	5065	1	1	1	553.5992	1657.7759	3	1657.8457	-0.0698	1	2.55	38	R	CEQQLQKVANQELK	L			index=199
34	A0A0F7U998	PLU-1 family protein OS=Neospora caninum (strain Liverpool) OX=572307 GN=BN1204_008120 PE=4 SV=1	97	843432	27	0	26	0	5685	1	1	1	610.6294	1828.8664	3	1828.8672	-0.0008	1	8.68	8.6	R	SRPAKAETQQATCCAHK	C			index=3688
34	A0A0F7U998	PLU-1 family protein OS=Neospora caninum (strain Liverpool) OX=572307 GN=BN1204_008120 PE=4 SV=1	97	843432	27	0	26	0	6839	1	1	1	582.8049	2327.1906	4	2326.9608	0.2298	1	3.27	24	R	GSDESREGGIGGMPEGEYEAER	D	Oxidation (M)	0.0000000000002000000000.0	index=7804
34	A0A0F7U998	PLU-1 family protein OS=Neospora caninum (strain Liverpool) OX=572307 GN=BN1204_008120 PE=4 SV=1	97	843432	27	0	26	0	7185	1	1	1	635.8407	2539.3337	4	2539.2343	0.0994	0	3.13	26	K	QSSFGVQSPLFTVPPEAGGSASSFR	S			index=8047
34	A0A0F7U998	PLU-1 family protein OS=Neospora caninum (strain Liverpool) OX=572307 GN=BN1204_008120 PE=4 SV=1	97	843432	27	0	26	0	7765	1	1	1	701.3505	2801.3729	4	2801.3595	0.0134	1	6.3	8.6	K	LPEFEFIQALDAVSCHWNERLER	L			index=5401
34	A0A0F7U998	PLU-1 family protein OS=Neospora caninum (strain Liverpool) OX=572307 GN=BN1204_008120 PE=4 SV=1	97	843432	27	0	26	0	7838	6	1	1	710.3408	2837.3341	4	2837.325	0.0091	1	5.49	11	R	SLELGGVDRAEGGAEPSAPAGDGAEAAMPR	D			index=3846
35	F0V7P3	Putative SET domain-containing protein OS=Neospora caninum (strain Liverpool) OX=572307 GN=BN1204_002210 PE=4 SV=1	97	553709	26	0	18	0	569	3	1	0	565.2848	564.2775	1	564.269	0.0086	0	3.64	48	R	SSCLR	D			index=4866
35	F0V7P3	Putative SET domain-containing protein OS=Neospora caninum (strain Liverpool) OX=572307 GN=BN1204_002210 PE=4 SV=1	97	553709	26	0	18	0	1190	8	1	0	786.4128	785.4055	1	785.378	0.0275	1	4.27	40	R	ERDNPR	N			index=8139
35	F0V7P3	Putative SET domain-containing protein OS=Neospora caninum (strain Liverpool) OX=572307 GN=BN1204_002210 PE=4 SV=1	97	553709	26	0	18	0	1557	4	1	1	435.7581	869.5017	2	869.4355	0.0662	0	7.15	16	R	LSSPSSHR	L			index=4891
35	F0V7P3	Putative SET domain-containing protein OS=Neospora caninum (strain Liverpool) OX=572307 GN=BN1204_002210 PE=4 SV=1	97	553709	26	0	18	0	2370	7	0	1	533.2924	1064.5702	2	1064.5219	0.0483	1	9.36	9.5	K	NRAVSMCIR	Y	Oxidation (M)	0.000002000.0	index=495
35	F0V7P3	Putative SET domain-containing protein OS=Neospora caninum (strain Liverpool) OX=572307 GN=BN1204_002210 PE=4 SV=1	97	553709	26	0	18	0	2466	10	1	1	543.6209	1085.2271	2	1084.5778	0.6494	0	1.15	1.30E+02	R	ASHAQVVAFR	V			index=486
35	F0V7P3	Putative SET domain-containing protein OS=Neospora caninum (strain Liverpool) OX=572307 GN=BN1204_002210 PE=4 SV=1	97	553709	26	0	18	0	3471	4	1	1	427.2125	1278.6157	3	1278.7489	-0.1331	0	4.12	32	R	FLLQFLPVFR	S			index=185
35	F0V7P3	Putative SET domain-containing protein OS=Neospora caninum (strain Liverpool) OX=572307 GN=BN1204_002210 PE=4 SV=1	97	553709	26	0	18	0	3606	5	1	1	435.8588	1304.5547	3	1304.5844	-0.0298	0	1.44	64	K	ETAAGGETIEGDR	D			index=269
35	F0V7P3	Putative SET domain-containing protein OS=Neospora caninum (strain Liverpool) OX=572307 GN=BN1204_002210 PE=4 SV=1	97	553709	26	0	18	0	3608	4	1	1	435.8768	1304.6087	3	1304.5844	0.0242	0	7.11	17	K	ETAAGGETIEGDR	D			index=681
35	F0V7P3	Putative SET domain-containing protein OS=Neospora caninum (strain Liverpool) OX=572307 GN=BN1204_002210 PE=4 SV=1	97	553709	26	0	18	0	3764	4	0	1	448.2735	1341.7987	3	1341.7867	0.0119	1	1.16	66	R	VKAATVSSLLPEK	G			index=6655
35	F0V7P3	Putative SET domain-containing protein OS=Neospora caninum (strain Liverpool) OX=572307 GN=BN1204_002210 PE=4 SV=1	97	553709	26	0	18	0	3858	1	1	1	683.8365	1365.6585	2	1365.7364	-0.0779	1	2.81	38	R	KGEPIQNAPLSGR	G			index=3883
35	F0V7P3	Putative SET domain-containing protein OS=Neospora caninum (strain Liverpool) OX=572307 GN=BN1204_002210 PE=4 SV=1	97	553709	26	0	18	0	4028	8	1	1	702.9182	1403.8218	2	1403.7602	0.0617	0	3.45	42	R	LPPSFFPSFLPR	S			index=6130
35	F0V7P3	Putative SET domain-containing protein OS=Neospora caninum (strain Liverpool) OX=572307 GN=BN1204_002210 PE=4 SV=1	97	553709	26	0	18	0	4498	4	1	1	508.2085	1521.6037	3	1521.7787	-0.175	1	0.47	78	R	GEADGDVSVPLHKAK	E			index=620
35	F0V7P3	Putative SET domain-containing protein OS=Neospora caninum (strain Liverpool) OX=572307 GN=BN1204_002210 PE=4 SV=1	97	553709	26	0	18	0	4919	2	1	1	541.9277	1622.7614	3	1622.7359	0.0255	0	10.64	5.8	R	GADGDCLPPQLHSEK	K	Carbamidomethyl (C)	0.000001000000000.0	index=3766
35	F0V7P3	Putative SET domain-containing protein OS=Neospora caninum (strain Liverpool) OX=572307 GN=BN1204_002210 PE=4 SV=1	97	553709	26	0	18	0	4920	2	1	1	812.3899	1622.7652	2	1622.7359	0.0294	0	29.32	0.078	R	GADGDCLPPQLHSEK	K	Carbamidomethyl (C)	0.000001000000000.0	index=3890
35	F0V7P3	Putative SET domain-containing protein OS=Neospora caninum (strain Liverpool) OX=572307 GN=BN1204_002210 PE=4 SV=1	97	553709	26	0	18	0	4921	4	0	1	812.39	1622.7653	2	1622.7359	0.0295	0	10.91	5.4	R	GADGDCLPPQLHSEK	K	Carbamidomethyl (C)	0.000001000000000.0	index=3635
35	F0V7P3	Putative SET domain-containing protein OS=Neospora caninum (strain Liverpool) OX=572307 GN=BN1204_002210 PE=4 SV=1	97	553709	26	0	18	0	4922	1	1	1	812.3905	1622.7664	2	1622.7359	0.0306	0	29.53	0.074	R	GADGDCLPPQLHSEK	K	Carbamidomethyl (C)	0.000001000000000.0	index=3761
35	F0V7P3	Putative SET domain-containing protein OS=Neospora caninum (strain Liverpool) OX=572307 GN=BN1204_002210 PE=4 SV=1	97	553709	26	0	18	0	4923	2	1	1	541.9296	1622.7669	3	1622.7359	0.031	0	10.64	5.7	R	GADGDCLPPQLHSEK	K	Carbamidomethyl (C)	0.000001000000000.0	index=3891
35	F0V7P3	Putative SET domain-containing protein OS=Neospora caninum (strain Liverpool) OX=572307 GN=BN1204_002210 PE=4 SV=1	97	553709	26	0	18	0	5002	2	1	1	411.7452	1642.9519	4	1642.9076	0.0443	1	4.92	26	K	ATEQPLSRVMSALLK	C			index=4242
35	F0V7P3	Putative SET domain-containing protein OS=Neospora caninum (strain Liverpool) OX=572307 GN=BN1204_002210 PE=4 SV=1	97	553709	26	0	18	0	5003	2	1	1	548.6583	1642.9531	3	1642.9076	0.0455	1	14.74	2.7	K	ATEQPLSRVMSALLK	C			index=4100
35	F0V7P3	Putative SET domain-containing protein OS=Neospora caninum (strain Liverpool) OX=572307 GN=BN1204_002210 PE=4 SV=1	97	553709	26	0	18	0	5004	1	0	1	548.6592	1642.9559	3	1642.9076	0.0483	1	16.38	1.9	K	ATEQPLSRVMSALLK	C			index=4247
35	F0V7P3	Putative SET domain-containing protein OS=Neospora caninum (strain Liverpool) OX=572307 GN=BN1204_002210 PE=4 SV=1	97	553709	26	0	18	0	5117	2	1	1	419.4595	1673.8088	4	1673.7064	0.1024	1	6.92	14	R	CPTAGPDSQGEDGRER	G			index=1985
35	F0V7P3	Putative SET domain-containing protein OS=Neospora caninum (strain Liverpool) OX=572307 GN=BN1204_002210 PE=4 SV=1	97	553709	26	0	18	0	5118	5	1	1	837.9137	1673.8128	2	1673.7064	0.1065	1	4.23	26	R	CPTAGPDSQGEDGRER	G			index=2012
35	F0V7P3	Putative SET domain-containing protein OS=Neospora caninum (strain Liverpool) OX=572307 GN=BN1204_002210 PE=4 SV=1	97	553709	26	0	18	0	5359	6	1	0	580.6856	1739.0348	3	1738.8097	0.2251	1	3.9	37	R	ECVAFGGFGRLPDDTR	T			index=7461
35	F0V7P3	Putative SET domain-containing protein OS=Neospora caninum (strain Liverpool) OX=572307 GN=BN1204_002210 PE=4 SV=1	97	553709	26	0	18	0	5459	4	0	1	591.2826	1770.826	3	1770.8496	-0.0237	1	3.61	28	R	ISTGDSASPRNGGGAPAEK	E			index=1965
35	F0V7P3	Putative SET domain-containing protein OS=Neospora caninum (strain Liverpool) OX=572307 GN=BN1204_002210 PE=4 SV=1	97	553709	26	0	18	0	5886	2	1	1	627.6663	1879.9771	3	1879.8015	0.1756	1	0.91	48	R	STECMRFFCQASLER	V	Carbamidomethyl (C); Oxidation (M)	0.000120000000000.0	index=3423
35	F0V7P3	Putative SET domain-containing protein OS=Neospora caninum (strain Liverpool) OX=572307 GN=BN1204_002210 PE=4 SV=1	97	553709	26	0	18	0	6948	6	0	1	794.3932	2380.1578	3	2380.129	0.0288	0	0.85	40	R	QLLEIVELEMQFACSDDELR	G			index=5443
36	A0A0F7U6S7	GCC2 and GCC3 domain-containing protein OS=Neospora caninum (strain Liverpool) OX=572307 GN=BN1204_002810 PE=4 SV=1	96	573105	20	0	19	0	574	4	1	0	567.2588	566.2515	1	566.2734	-0.0219	0	0.1	51	K	SSVMK	S	Oxidation (M)	0.00020.0	index=1645
36	A0A0F7U6S7	GCC2 and GCC3 domain-containing protein OS=Neospora caninum (strain Liverpool) OX=572307 GN=BN1204_002810 PE=4 SV=1	96	573105	20	0	19	0	1017	5	0	0	372.2071	742.3996	2	742.4337	-0.0341	0	5.31	31	R	QNLALGK	S			index=2002
36	A0A0F7U6S7	GCC2 and GCC3 domain-containing protein OS=Neospora caninum (strain Liverpool) OX=572307 GN=BN1204_002810 PE=4 SV=1	96	573105	20	0	19	0	1035	10	1	1	375.2125	748.4104	2	748.3537	0.0566	1	2.27	80	K	RMADEK	A			index=8195
36	A0A0F7U6S7	GCC2 and GCC3 domain-containing protein OS=Neospora caninum (strain Liverpool) OX=572307 GN=BN1204_002810 PE=4 SV=1	96	573105	20	0	19	0	1613	2	1	1	441.7809	881.5473	2	881.3987	0.1487	0	7.16	14	R	LMQEMSK	A	Oxidation (M)	0.0200000.0	index=148
36	A0A0F7U6S7	GCC2 and GCC3 domain-containing protein OS=Neospora caninum (strain Liverpool) OX=572307 GN=BN1204_002810 PE=4 SV=1	96	573105	20	0	19	0	1741	1	1	1	457.2668	912.519	2	912.3308	0.1882	0	4.97	26	R	SSSGSSSEGE	-			index=7689
36	A0A0F7U6S7	GCC2 and GCC3 domain-containing protein OS=Neospora caninum (strain Liverpool) OX=572307 GN=BN1204_002810 PE=4 SV=1	96	573105	20	0	19	0	1971	6	1	1	487.2719	972.5293	2	972.5127	0.0166	0	10.49	9.8	R	ELIEAAEAK	L			index=2921
36	A0A0F7U6S7	GCC2 and GCC3 domain-containing protein OS=Neospora caninum (strain Liverpool) OX=572307 GN=BN1204_002810 PE=4 SV=1	96	573105	20	0	19	0	2253	1	1	0	522.7835	1043.5524	2	1043.5764	-0.0239	0	24.63	0.33	R	WILTASPTR	L			index=3988
36	A0A0F7U6S7	GCC2 and GCC3 domain-containing protein OS=Neospora caninum (strain Liverpool) OX=572307 GN=BN1204_002810 PE=4 SV=1	96	573105	20	0	19	0	2525	1	1	1	366.8836	1097.629	3	1097.5096	0.1193	1	5.78	21	R	SLKEMMEAK	Q	2 Oxidation (M)	0.000022000.0	index=2389
36	A0A0F7U6S7	GCC2 and GCC3 domain-containing protein OS=Neospora caninum (strain Liverpool) OX=572307 GN=BN1204_002810 PE=4 SV=1	96	573105	20	0	19	0	3201	10	1	1	408.8742	1223.6008	3	1223.5353	0.0655	0	2.9	38	K	NCLSAGDAGFNR	V			index=134
36	A0A0F7U6S7	GCC2 and GCC3 domain-containing protein OS=Neospora caninum (strain Liverpool) OX=572307 GN=BN1204_002810 PE=4 SV=1	96	573105	20	0	19	0	3560	3	1	0	647.8632	1293.7118	2	1293.7081	0.0037	1	4.7	27	R	LGKNNYPVYVK	D			index=3904
36	A0A0F7U6S7	GCC2 and GCC3 domain-containing protein OS=Neospora caninum (strain Liverpool) OX=572307 GN=BN1204_002810 PE=4 SV=1	96	573105	20	0	19	0	3601	5	1	1	652.4009	1302.7872	2	1302.6164	0.1709	1	11.69	6.6	R	DEAATEEVQRR	Y			index=8129
36	A0A0F7U6S7	GCC2 and GCC3 domain-containing protein OS=Neospora caninum (strain Liverpool) OX=572307 GN=BN1204_002810 PE=4 SV=1	96	573105	20	0	19	0	3604	7	1	1	652.411	1302.8074	2	1302.6164	0.1911	1	9.61	12	R	DEAATEEVQRR	Y			index=6402
36	A0A0F7U6S7	GCC2 and GCC3 domain-containing protein OS=Neospora caninum (strain Liverpool) OX=572307 GN=BN1204_002810 PE=4 SV=1	96	573105	20	0	19	0	3709	4	1	0	443.5066	1327.498	3	1327.6633	-0.1653	1	12.01	6.4	R	KFEQAPGQPGGGR	L			index=2712
36	A0A0F7U6S7	GCC2 and GCC3 domain-containing protein OS=Neospora caninum (strain Liverpool) OX=572307 GN=BN1204_002810 PE=4 SV=1	96	573105	20	0	19	0	4444	4	1	1	754.8348	1507.6551	2	1507.7202	-0.065	1	1.96	47	K	NCLSAGDAGFNRVK	S	Carbamidomethyl (C)	0.01000000000000.0	index=6573
36	A0A0F7U6S7	GCC2 and GCC3 domain-containing protein OS=Neospora caninum (strain Liverpool) OX=572307 GN=BN1204_002810 PE=4 SV=1	96	573105	20	0	19	0	4629	7	1	0	777.9161	1553.8177	2	1553.7153	0.1025	0	1.14	52	R	CIPCPAGHECILGK	A	2 Carbamidomethyl (C)	0.10010000000000.0	index=8208
36	A0A0F7U6S7	GCC2 and GCC3 domain-containing protein OS=Neospora caninum (strain Liverpool) OX=572307 GN=BN1204_002810 PE=4 SV=1	96	573105	20	0	19	0	5736	2	1	0	461.2161	1840.8354	4	1840.8924	-0.057	0	8.31	9.4	R	GLTTPTGLCDAGHLCIGR	S	Carbamidomethyl (C)	0.000000000000001000.0	index=2981
36	A0A0F7U6S7	GCC2 and GCC3 domain-containing protein OS=Neospora caninum (strain Liverpool) OX=572307 GN=BN1204_002810 PE=4 SV=1	96	573105	20	0	19	0	5917	4	0	0	473.2571	1888.9992	4	1888.8117	0.1875	0	3.37	29	R	CGPGELCAAGSAAPTACPEGK	Y			index=4369
36	A0A0F7U6S7	GCC2 and GCC3 domain-containing protein OS=Neospora caninum (strain Liverpool) OX=572307 GN=BN1204_002810 PE=4 SV=1	96	573105	20	0	19	0	7752	1	1	1	700.0843	2796.3081	4	2796.2968	0.0113	0	3.96	15	K	GQLCPLGHFCLPGALEASPCPAGSAGMR	R	Carbamidomethyl (C)	0.0000000000000000000100000000.0	index=2853
36	A0A0F7U6S7	GCC2 and GCC3 domain-containing protein OS=Neospora caninum (strain Liverpool) OX=572307 GN=BN1204_002810 PE=4 SV=1	96	573105	20	0	19	0	8365	10	0	0	1166.2607	3495.7603	3	3496.3662	-0.606	0	0.27	28	K	ACVPCDAGSFCDAEGLSEPTGPCGEGFYCPEGSK	A	2 Carbamidomethyl (C)	0.0000000000100000000000100000000000.0	index=6434
36	A0A0F7U6S7	GCC2 and GCC3 domain-containing protein OS=Neospora caninum (strain Liverpool) OX=572307 GN=BN1204_002810 PE=4 SV=1	96	573105	20	0	19	0	8439	3	1	1	689.3561	4130.0929	6	4129.6812	0.4118	0	0.11	20	K	AEEDCTLCPAGTFNELSGQSTCSMCGASATSVPGSLTCNCK	G	Carbamidomethyl (C)	0.00000000000000000000000000000000000000010.0	index=7061
37	A0A0F7URL3	GCC2 and GCC3 domain-containing protein OS=Toxoplasma gondii (strain ATCC 50861 / VEG) OX=432359 GN=BN1205_040330 PE=4 SV=1	96	580300	20	0	20	0	512	1	1	1	550.2681	549.2608	1	549.2581	0.0028	0	0.65	65	R	QTACK	Q			index=3989
37	A0A0F7URL3	GCC2 and GCC3 domain-containing protein OS=Toxoplasma gondii (strain ATCC 50861 / VEG) OX=432359 GN=BN1205_040330 PE=4 SV=1	96	580300	20	0	20	0	574	4	0	0	567.2588	566.2515	1	566.2734	-0.0219	0	0.1	51	K	SSVMK	S	Oxidation (M)	0.00020.0	index=1645
37	A0A0F7URL3	GCC2 and GCC3 domain-containing protein OS=Toxoplasma gondii (strain ATCC 50861 / VEG) OX=432359 GN=BN1205_040330 PE=4 SV=1	96	580300	20	0	20	0	851	2	0	1	686.6877	685.6805	1	686.4075	-0.727	0	8.49	33	K	LVAASAR	E			index=6570
37	A0A0F7URL3	GCC2 and GCC3 domain-containing protein OS=Toxoplasma gondii (strain ATCC 50861 / VEG) OX=432359 GN=BN1205_040330 PE=4 SV=1	96	580300	20	0	20	0	1210	3	1	1	396.1931	790.3716	2	790.3457	0.0259	0	15.83	3.7	R	EADETAR	A			index=1503
37	A0A0F7URL3	GCC2 and GCC3 domain-containing protein OS=Toxoplasma gondii (strain ATCC 50861 / VEG) OX=432359 GN=BN1205_040330 PE=4 SV=1	96	580300	20	0	20	0	1637	5	1	1	445.2604	888.5063	2	888.5029	0.0035	1	11.59	9.6	R	IGSSLKER	V			index=2575
37	A0A0F7URL3	GCC2 and GCC3 domain-containing protein OS=Toxoplasma gondii (strain ATCC 50861 / VEG) OX=432359 GN=BN1205_040330 PE=4 SV=1	96	580300	20	0	20	0	1759	8	1	1	460.2455	918.4763	2	918.4117	0.0647	0	4.06	53	R	ACDELPSK	V	Carbamidomethyl (C)	0.01000000.0	index=443
37	A0A0F7URL3	GCC2 and GCC3 domain-containing protein OS=Toxoplasma gondii (strain ATCC 50861 / VEG) OX=432359 GN=BN1205_040330 PE=4 SV=1	96	580300	20	0	20	0	1939	1	1	1	482.7331	963.4516	2	963.5389	-0.0873	1	8.67	13	R	FQATLEKK	E			index=1616
37	A0A0F7URL3	GCC2 and GCC3 domain-containing protein OS=Toxoplasma gondii (strain ATCC 50861 / VEG) OX=432359 GN=BN1205_040330 PE=4 SV=1	96	580300	20	0	20	0	1965	7	1	1	486.7589	971.5031	2	971.5512	-0.048	1	3.12	51	K	LVAASARER	E			index=2668
37	A0A0F7URL3	GCC2 and GCC3 domain-containing protein OS=Toxoplasma gondii (strain ATCC 50861 / VEG) OX=432359 GN=BN1205_040330 PE=4 SV=1	96	580300	20	0	20	0	2849	6	1	1	579.3015	1156.5884	2	1156.6313	-0.0428	1	11.98	5.5	R	QGDAVVARVSR	K			index=3018
37	A0A0F7URL3	GCC2 and GCC3 domain-containing protein OS=Toxoplasma gondii (strain ATCC 50861 / VEG) OX=432359 GN=BN1205_040330 PE=4 SV=1	96	580300	20	0	20	0	3560	3	0	0	647.8632	1293.7118	2	1293.7081	0.0037	1	4.7	27	R	LGKNNYPVYVK	D			index=3904
37	A0A0F7URL3	GCC2 and GCC3 domain-containing protein OS=Toxoplasma gondii (strain ATCC 50861 / VEG) OX=432359 GN=BN1205_040330 PE=4 SV=1	96	580300	20	0	20	0	3830	3	0	1	453.9094	1358.7065	3	1358.5748	0.1318	0	13.08	4.1	K	QCPAGQFCSSFK	T	Carbamidomethyl (C)	0.010000000000.0	index=315
37	A0A0F7URL3	GCC2 and GCC3 domain-containing protein OS=Toxoplasma gondii (strain ATCC 50861 / VEG) OX=432359 GN=BN1205_040330 PE=4 SV=1	96	580300	20	0	20	0	4447	3	0	1	503.9058	1508.6955	3	1508.7147	-0.0193	0	3.64	29	K	DPGVYVFASSQDPK	Q			index=2602
37	A0A0F7URL3	GCC2 and GCC3 domain-containing protein OS=Toxoplasma gondii (strain ATCC 50861 / VEG) OX=432359 GN=BN1205_040330 PE=4 SV=1	96	580300	20	0	20	0	4478	3	1	1	758.9329	1515.8512	2	1515.8443	0.007	1	7.59	13	R	LMSLLSKPGKEASR	V			index=6646
37	A0A0F7URL3	GCC2 and GCC3 domain-containing protein OS=Toxoplasma gondii (strain ATCC 50861 / VEG) OX=432359 GN=BN1205_040330 PE=4 SV=1	96	580300	20	0	20	0	4629	7	0	0	777.9161	1553.8177	2	1553.7153	0.1025	0	1.14	52	R	CIPCPAGHECILGK	A	2 Carbamidomethyl (C)	0.10010000000000.0	index=8208
37	A0A0F7URL3	GCC2 and GCC3 domain-containing protein OS=Toxoplasma gondii (strain ATCC 50861 / VEG) OX=432359 GN=BN1205_040330 PE=4 SV=1	96	580300	20	0	20	0	5377	1	1	1	582.6765	1745.0075	3	1744.7839	0.2236	0	6.5	19	K	VAQPCPPGTYQDEQR	Q	Carbamidomethyl (C)	0.000010000000000.0	index=1084
37	A0A0F7URL3	GCC2 and GCC3 domain-containing protein OS=Toxoplasma gondii (strain ATCC 50861 / VEG) OX=432359 GN=BN1205_040330 PE=4 SV=1	96	580300	20	0	20	0	5560	4	1	1	450.5043	1797.9881	4	1798.7073	-0.7192	0	7.89	11	R	VDECQPCPAGSYCASR	G	2 Carbamidomethyl (C)	0.0000001000001000.0	index=3132
37	A0A0F7URL3	GCC2 and GCC3 domain-containing protein OS=Toxoplasma gondii (strain ATCC 50861 / VEG) OX=432359 GN=BN1205_040330 PE=4 SV=1	96	580300	20	0	20	0	6049	8	1	1	485.7201	1938.8511	4	1938.9833	-0.1321	1	0.06	60	R	DMLELELGHLRASQAEK	T			index=774
37	A0A0F7URL3	GCC2 and GCC3 domain-containing protein OS=Toxoplasma gondii (strain ATCC 50861 / VEG) OX=432359 GN=BN1205_040330 PE=4 SV=1	96	580300	20	0	20	0	6122	5	1	1	492.7598	1967.0101	4	1967.0436	-0.0335	1	2.9	30	R	VVQHTLSNAKTTEVVDAR	G			index=4124
37	A0A0F7URL3	GCC2 and GCC3 domain-containing protein OS=Toxoplasma gondii (strain ATCC 50861 / VEG) OX=432359 GN=BN1205_040330 PE=4 SV=1	96	580300	20	0	20	0	6886	8	1	1	783.75	2348.2282	3	2348.0283	0.1999	0	4.74	18	R	NGCPDLCPAGEVICGMHIPHR	D	2 Carbamidomethyl (C); Oxidation (M)	0.001000000000010200000.0	index=8333
37	A0A0F7URL3	GCC2 and GCC3 domain-containing protein OS=Toxoplasma gondii (strain ATCC 50861 / VEG) OX=432359 GN=BN1205_040330 PE=4 SV=1	96	580300	20	0	20	0	7156	1	1	1	840.1442	2517.4107	3	2518.0716	-0.6609	1	0.61	53	K	FCSTAGLHEPSGDCEGGFFCKAGAK	T			index=7901
38	A0A0F7V2I4	Axonemal dynein heavy chain, putative OS=Toxoplasma gondii (strain ATCC 50861 / VEG) OX=432359 GN=BN1205_073470 PE=3 SV=1	95	468005	18	0	18	0	801	8	0	0	659.8086	658.8014	1	659.3602	-0.5588	1	4.31	1.40E+02	R	AQEKGK	T			index=2856
38	A0A0F7V2I4	Axonemal dynein heavy chain, putative OS=Toxoplasma gondii (strain ATCC 50861 / VEG) OX=432359 GN=BN1205_073470 PE=3 SV=1	95	468005	18	0	18	0	1128	5	1	0	387.1951	772.3757	2	772.4331	-0.0574	0	6.34	30	K	IVADDLK	I			index=1296
38	A0A0F7V2I4	Axonemal dynein heavy chain, putative OS=Toxoplasma gondii (strain ATCC 50861 / VEG) OX=432359 GN=BN1205_073470 PE=3 SV=1	95	468005	18	0	18	0	1288	2	1	0	405.7303	809.446	2	809.4283	0.0177	0	3.64	29	K	VSYLSNK	T			index=2337
38	A0A0F7V2I4	Axonemal dynein heavy chain, putative OS=Toxoplasma gondii (strain ATCC 50861 / VEG) OX=432359 GN=BN1205_073470 PE=3 SV=1	95	468005	18	0	18	0	1299	3	1	0	407.6342	813.2539	2	813.4596	-0.2057	0	2.29	73	K	VVDSVAPK	R			index=2600
38	A0A0F7V2I4	Axonemal dynein heavy chain, putative OS=Toxoplasma gondii (strain ATCC 50861 / VEG) OX=432359 GN=BN1205_073470 PE=3 SV=1	95	468005	18	0	18	0	1316	1	1	1	408.7161	815.4177	2	815.4137	0.004	0	9.3	15	K	QVIDEGR	V			index=3336
38	A0A0F7V2I4	Axonemal dynein heavy chain, putative OS=Toxoplasma gondii (strain ATCC 50861 / VEG) OX=432359 GN=BN1205_073470 PE=3 SV=1	95	468005	18	0	18	0	1971	1	0	1	487.2719	972.5293	2	972.5029	0.0265	0	19.7	1.2	K	LELWEQR	M			index=2921
38	A0A0F7V2I4	Axonemal dynein heavy chain, putative OS=Toxoplasma gondii (strain ATCC 50861 / VEG) OX=432359 GN=BN1205_073470 PE=3 SV=1	95	468005	18	0	18	0	1995	9	1	0	489.7921	977.5697	2	977.4964	0.0733	1	0.43	92	R	TKLDMAQR	L	Oxidation (M)	0.00002000.0	index=145
38	A0A0F7V2I4	Axonemal dynein heavy chain, putative OS=Toxoplasma gondii (strain ATCC 50861 / VEG) OX=432359 GN=BN1205_073470 PE=3 SV=1	95	468005	18	0	18	0	2035	2	0	0	495.2385	988.4625	2	988.5077	-0.0452	0	2.96	60	K	VSALEDDLK	E			index=769
38	A0A0F7V2I4	Axonemal dynein heavy chain, putative OS=Toxoplasma gondii (strain ATCC 50861 / VEG) OX=432359 GN=BN1205_073470 PE=3 SV=1	95	468005	18	0	18	0	2064	1	1	1	498.2619	994.5092	2	994.6215	-0.1123	1	17.6	1.4	R	ALLFYIKK	S			index=2911
38	A0A0F7V2I4	Axonemal dynein heavy chain, putative OS=Toxoplasma gondii (strain ATCC 50861 / VEG) OX=432359 GN=BN1205_073470 PE=3 SV=1	95	468005	18	0	18	0	2986	8	1	1	592.7767	1183.5389	2	1183.6462	-0.1073	1	0.74	64	K	QKDHFLLQR	E			index=1735
38	A0A0F7V2I4	Axonemal dynein heavy chain, putative OS=Toxoplasma gondii (strain ATCC 50861 / VEG) OX=432359 GN=BN1205_073470 PE=3 SV=1	95	468005	18	0	18	0	3322	3	1	0	623.8401	1245.6656	2	1245.6452	0.0204	1	4.57	32	K	VSALEDDLKEK	T			index=5539
38	A0A0F7V2I4	Axonemal dynein heavy chain, putative OS=Toxoplasma gondii (strain ATCC 50861 / VEG) OX=432359 GN=BN1205_073470 PE=3 SV=1	95	468005	18	0	18	0	3674	1	1	1	660.3335	1318.6524	2	1318.6663	-0.0139	1	4.85	31	K	SLARAQDQVGMK	T	Oxidation (M)	0.000000000020.0	index=6847
38	A0A0F7V2I4	Axonemal dynein heavy chain, putative OS=Toxoplasma gondii (strain ATCC 50861 / VEG) OX=432359 GN=BN1205_073470 PE=3 SV=1	95	468005	18	0	18	0	4122	1	1	1	477.188	1428.5423	3	1428.8551	-0.3128	1	13.3	4.8	K	SIATEVSAKVLLAK	K			index=2506
38	A0A0F7V2I4	Axonemal dynein heavy chain, putative OS=Toxoplasma gondii (strain ATCC 50861 / VEG) OX=432359 GN=BN1205_073470 PE=3 SV=1	95	468005	18	0	18	0	4912	2	1	1	541.3132	1620.9179	3	1620.8123	0.1056	1	1.39	61	K	MFGSFNLGKFFQAK	N			index=415
38	A0A0F7V2I4	Axonemal dynein heavy chain, putative OS=Toxoplasma gondii (strain ATCC 50861 / VEG) OX=432359 GN=BN1205_073470 PE=3 SV=1	95	468005	18	0	18	0	6231	1	1	1	670.3536	2008.0391	3	2007.954	0.0851	1	3.13	27	R	CECRLMNDVGVLTLGGAK	H	2 Carbamidomethyl (C); Oxidation (M)	0.101002000000000000.0	index=2261
38	A0A0F7V2I4	Axonemal dynein heavy chain, putative OS=Toxoplasma gondii (strain ATCC 50861 / VEG) OX=432359 GN=BN1205_073470 PE=3 SV=1	95	468005	18	0	18	0	6578	4	1	0	544.2784	2173.0847	4	2173.1493	-0.0647	0	1.4	39	R	VMVGDVLLASSFVAYAGVFTK	K			index=7884
38	A0A0F7V2I4	Axonemal dynein heavy chain, putative OS=Toxoplasma gondii (strain ATCC 50861 / VEG) OX=432359 GN=BN1205_073470 PE=3 SV=1	95	468005	18	0	18	0	6794	1	0	1	771.9846	2312.932	3	2313.1489	-0.2169	1	12.48	3.9	K	SPGDTTVEVAFVDEGKAPEPLR	G			index=3147
38	A0A0F7V2I4	Axonemal dynein heavy chain, putative OS=Toxoplasma gondii (strain ATCC 50861 / VEG) OX=432359 GN=BN1205_073470 PE=3 SV=1	95	468005	18	0	18	0	6987	1	1	1	799.4203	2395.2392	3	2395.0977	0.1415	0	3.32	23	R	CTYTTHPPSFLLSDMDLPWR	G	Oxidation (M)	0.00000000000000200000.0	index=8588
39	A0A0F7UKC7	Chorein_N domain-containing protein OS=Neospora caninum (strain Liverpool) OX=572307 GN=BN1204_047070 PE=4 SV=1	95	1316205	34	0	33	0	1443	3	0	1	423.7456	845.4767	2	845.4872	-0.0104	1	13.47	6.6	R	ALSFPRR	R			index=1243
39	A0A0F7UKC7	Chorein_N domain-containing protein OS=Neospora caninum (strain Liverpool) OX=572307 GN=BN1204_047070 PE=4 SV=1	95	1316205	34	0	33	0	1586	6	1	1	438.7545	875.4945	2	875.5705	-0.076	1	8.84	18	R	LPLHLRK	S			index=4546
39	A0A0F7UKC7	Chorein_N domain-containing protein OS=Neospora caninum (strain Liverpool) OX=572307 GN=BN1204_047070 PE=4 SV=1	95	1316205	34	0	33	0	1749	1	1	1	458.7086	915.4026	2	915.5502	-0.1476	1	8.06	17	R	LSGGSVIRK	A			index=1179
39	A0A0F7UKC7	Chorein_N domain-containing protein OS=Neospora caninum (strain Liverpool) OX=572307 GN=BN1204_047070 PE=4 SV=1	95	1316205	34	0	33	0	1760	2	1	1	460.2505	918.4865	2	918.5247	-0.0381	1	12.05	8.5	R	TSSLSRLR	V			index=1266
39	A0A0F7UKC7	Chorein_N domain-containing protein OS=Neospora caninum (strain Liverpool) OX=572307 GN=BN1204_047070 PE=4 SV=1	95	1316205	34	0	33	0	2065	4	0	1	498.2632	994.5119	2	994.4866	0.0254	1	3.85	33	R	RTGSICSSK	R	Carbamidomethyl (C)	0.000001000.0	index=2595
39	A0A0F7UKC7	Chorein_N domain-containing protein OS=Neospora caninum (strain Liverpool) OX=572307 GN=BN1204_047070 PE=4 SV=1	95	1316205	34	0	33	0	2237	7	1	1	520.3195	1038.6244	2	1038.5822	0.0423	0	5.45	23	R	IAAASLPGSPR	R			index=2410
39	A0A0F7UKC7	Chorein_N domain-containing protein OS=Neospora caninum (strain Liverpool) OX=572307 GN=BN1204_047070 PE=4 SV=1	95	1316205	34	0	33	0	2353	3	1	1	531.3067	1060.5988	2	1060.5409	0.0579	0	3.33	53	R	KPMLPTCQK	M	Oxidation (M)	0.002000000.0	index=4081
39	A0A0F7UKC7	Chorein_N domain-containing protein OS=Neospora caninum (strain Liverpool) OX=572307 GN=BN1204_047070 PE=4 SV=1	95	1316205	34	0	33	0	2734	10	0	1	380.548	1138.6223	3	1138.6207	0.0016	1	2.82	37	R	ELRHSVGSVR	S			index=4021
39	A0A0F7UKC7	Chorein_N domain-containing protein OS=Neospora caninum (strain Liverpool) OX=572307 GN=BN1204_047070 PE=4 SV=1	95	1316205	34	0	33	0	2778	4	1	1	382.8832	1145.6279	3	1145.4264	0.2015	0	4.91	32	R	CTGCCSSAASTR	E			index=717
39	A0A0F7UKC7	Chorein_N domain-containing protein OS=Neospora caninum (strain Liverpool) OX=572307 GN=BN1204_047070 PE=4 SV=1	95	1316205	34	0	33	0	3506	9	1	1	643.3584	1284.7022	2	1284.6786	0.0237	1	6.43	19	R	RSSSPSPDALLR	V			index=4094
39	A0A0F7UKC7	Chorein_N domain-containing protein OS=Neospora caninum (strain Liverpool) OX=572307 GN=BN1204_047070 PE=4 SV=1	95	1316205	34	0	33	0	3560	4	0	1	647.8632	1293.7118	2	1293.6863	0.0254	0	4.07	31	R	VAPQAMPASPVAR	N			index=3904
39	A0A0F7UKC7	Chorein_N domain-containing protein OS=Neospora caninum (strain Liverpool) OX=572307 GN=BN1204_047070 PE=4 SV=1	95	1316205	34	0	33	0	3797	5	1	1	676.3391	1350.6636	2	1350.5973	0.0664	0	0.78	62	K	SPSAGSMEEELAK	D	Oxidation (M)	0.0000002000000.0	index=3562
39	A0A0F7UKC7	Chorein_N domain-containing protein OS=Neospora caninum (strain Liverpool) OX=572307 GN=BN1204_047070 PE=4 SV=1	95	1316205	34	0	33	0	4091	3	1	1	474.8971	1421.6695	3	1421.7701	-0.1006	1	1.15	58	R	LQRAVSLMFVDK	Q	Oxidation (M)	0.000000020000.0	index=1436
39	A0A0F7UKC7	Chorein_N domain-containing protein OS=Neospora caninum (strain Liverpool) OX=572307 GN=BN1204_047070 PE=4 SV=1	95	1316205	34	0	33	0	4333	3	0	1	742.3474	1482.6802	2	1482.8307	-0.1504	1	1.77	49	R	NNIEQWLLGRLK	V			index=2945
39	A0A0F7UKC7	Chorein_N domain-containing protein OS=Neospora caninum (strain Liverpool) OX=572307 GN=BN1204_047070 PE=4 SV=1	95	1316205	34	0	33	0	4377	5	1	1	497.5991	1489.7755	3	1489.9596	-0.1841	1	5.93	19	R	KDVTILPPLLLLR	V			index=2637
39	A0A0F7UKC7	Chorein_N domain-containing protein OS=Neospora caninum (strain Liverpool) OX=572307 GN=BN1204_047070 PE=4 SV=1	95	1316205	34	0	33	0	4577	7	1	1	514.2598	1539.7575	3	1539.8232	-0.0657	0	0.4	65	R	CIQAPLSFLPQAPR	R			index=5105
39	A0A0F7UKC7	Chorein_N domain-containing protein OS=Neospora caninum (strain Liverpool) OX=572307 GN=BN1204_047070 PE=4 SV=1	95	1316205	34	0	33	0	5035	1	1	1	413.4435	1649.7451	4	1649.7719	-0.0269	0	1.03	55	R	LVEDCGDALQDFLR	Y	Carbamidomethyl (C)	0.00001000000000.0	index=358
39	A0A0F7UKC7	Chorein_N domain-containing protein OS=Neospora caninum (strain Liverpool) OX=572307 GN=BN1204_047070 PE=4 SV=1	95	1316205	34	0	33	0	5206	2	0	1	565.9679	1694.8819	3	1694.9468	-0.0649	1	1.81	43	R	SLLSYFSAIRRPGTK	G			index=5584
39	A0A0F7UKC7	Chorein_N domain-containing protein OS=Neospora caninum (strain Liverpool) OX=572307 GN=BN1204_047070 PE=4 SV=1	95	1316205	34	0	33	0	5298	2	1	1	860.4257	1718.8368	2	1718.8444	-0.0076	1	11.46	5.1	R	RMIATTSMDSPQLPR	V	Oxidation (M)	0.020000000000000.0	index=6250
39	A0A0F7UKC7	Chorein_N domain-containing protein OS=Neospora caninum (strain Liverpool) OX=572307 GN=BN1204_047070 PE=4 SV=1	95	1316205	34	0	33	0	5391	1	1	1	583.9415	1748.8027	3	1748.7826	0.02	0	3.59	29	K	ANAPDGSSGSQHPSAGGPR	T			index=373
39	A0A0F7UKC7	Chorein_N domain-containing protein OS=Neospora caninum (strain Liverpool) OX=572307 GN=BN1204_047070 PE=4 SV=1	95	1316205	34	0	33	0	5695	7	1	1	459.0009	1831.9746	4	1831.8231	0.1515	1	4.18	25	R	CQAGAAVEETSGSSRSHR	V			index=3678
39	A0A0F7UKC7	Chorein_N domain-containing protein OS=Neospora caninum (strain Liverpool) OX=572307 GN=BN1204_047070 PE=4 SV=1	95	1316205	34	0	33	0	5728	2	1	1	614.3289	1839.9649	3	1839.8673	0.0976	0	2.27	37	R	STGMSSGGIFESIPEGLR	Q	Oxidation (M)	0.000200000000000000.0	index=5836
39	A0A0F7UKC7	Chorein_N domain-containing protein OS=Neospora caninum (strain Liverpool) OX=572307 GN=BN1204_047070 PE=4 SV=1	95	1316205	34	0	33	0	6132	8	1	1	658.9937	1973.9591	3	1973.7691	0.19	1	3.02	28	K	RDGETAASMCEEGDTSSR	Y	Carbamidomethyl (C); Oxidation (M)	0.000000002100000000.0	index=2919
39	A0A0F7UKC7	Chorein_N domain-containing protein OS=Neospora caninum (strain Liverpool) OX=572307 GN=BN1204_047070 PE=4 SV=1	95	1316205	34	0	33	0	6427	6	1	1	696.0635	2085.1687	3	2085.0427	0.1259	0	2.03	44	R	IPPAMAANTMVSVPPFEWK	Q			index=6139
39	A0A0F7UKC7	Chorein_N domain-containing protein OS=Neospora caninum (strain Liverpool) OX=572307 GN=BN1204_047070 PE=4 SV=1	95	1316205	34	0	33	0	6531	2	0	1	535.2624	2137.0205	4	2136.8324	0.1881	1	2.92	27	R	DGETAASMCEEGDTSSRYR	F	Carbamidomethyl (C); Oxidation (M)	0.0000000210000000000.0	index=2621
39	A0A0F7UKC7	Chorein_N domain-containing protein OS=Neospora caninum (strain Liverpool) OX=572307 GN=BN1204_047070 PE=4 SV=1	95	1316205	34	0	33	0	7134	1	1	1	625.0877	2496.3217	4	2496.1775	0.1442	1	6.06	14	R	GMPDASSTQVTHAAAAAAAAEREQR	Q			index=7822
39	A0A0F7UKC7	Chorein_N domain-containing protein OS=Neospora caninum (strain Liverpool) OX=572307 GN=BN1204_047070 PE=4 SV=1	95	1316205	34	0	33	0	7148	1	1	1	838.115	2511.3232	3	2511.0511	0.272	1	6.14	12	R	SGASSMMHAASGSWGMQRCTSPER	C			index=7821
39	A0A0F7UKC7	Chorein_N domain-containing protein OS=Neospora caninum (strain Liverpool) OX=572307 GN=BN1204_047070 PE=4 SV=1	95	1316205	34	0	33	0	7157	4	1	1	631.0873	2520.3203	4	2520.1414	0.1789	1	2.47	30	K	FPCVSPATPMSSDEDRSTPPFPR	A			index=7059
39	A0A0F7UKC7	Chorein_N domain-containing protein OS=Neospora caninum (strain Liverpool) OX=572307 GN=BN1204_047070 PE=4 SV=1	95	1316205	34	0	33	0	7864	4	0	0	476.2434	2851.4167	6	2851.3244	0.0923	1	3.04	19	K	RQQGYPGMYPFMVYVQQSICDLR	V	Carbamidomethyl (C); Oxidation (M)	0.00000002000000000001000.0	index=3542
39	A0A0F7UKC7	Chorein_N domain-containing protein OS=Neospora caninum (strain Liverpool) OX=572307 GN=BN1204_047070 PE=4 SV=1	95	1316205	34	0	33	0	7985	4	1	1	972.47	2914.3882	3	2914.4104	-0.0222	1	1.61	26	R	HAPDSESSQASPHDRLEVLSALRPCR	R	Carbamidomethyl (C)	0.00000000000000000000000010.0	index=7557
39	A0A0F7UKC7	Chorein_N domain-containing protein OS=Neospora caninum (strain Liverpool) OX=572307 GN=BN1204_047070 PE=4 SV=1	95	1316205	34	0	33	0	8190	1	1	1	1031.1711	3090.4915	3	3090.3109	0.1806	1	0.36	32	K	TPYNLSQNADPFSCPGSDSSDGRSDTTSK	T	Carbamidomethyl (C)	0.00000000000001000000000000000.0	index=6078
39	A0A0F7UKC7	Chorein_N domain-containing protein OS=Neospora caninum (strain Liverpool) OX=572307 GN=BN1204_047070 PE=4 SV=1	95	1316205	34	0	33	0	8218	1	1	1	785.1988	3136.7663	4	3136.4704	0.2959	1	7.5	8.9	R	CNAAVSAASALVSQADDAHGDPGAAGIGGNRTR	G	Carbamidomethyl (C)	0.100000000000000000000000000000000.0	index=4004
39	A0A0F7UKC7	Chorein_N domain-containing protein OS=Neospora caninum (strain Liverpool) OX=572307 GN=BN1204_047070 PE=4 SV=1	95	1316205	34	0	33	0	8220	1	1	1	785.1994	3136.7685	4	3136.4704	0.2981	1	6.35	12	R	CNAAVSAASALVSQADDAHGDPGAAGIGGNRTR	G	Carbamidomethyl (C)	0.100000000000000000000000000000000.0	index=4155
39	A0A0F7UKC7	Chorein_N domain-containing protein OS=Neospora caninum (strain Liverpool) OX=572307 GN=BN1204_047070 PE=4 SV=1	95	1316205	34	0	33	0	8223	1	1	1	628.5588	3137.7578	5	3137.5604	0.1974	0	4.86	17	R	TPGADGHLVGPMWLGSNALASAFLADSDLVR	R			index=4527
40	F0VE30	VWFA domain-containing protein OS=Neospora caninum (strain Liverpool) OX=572307 GN=NCLIV_017650 PE=4 SV=1	95	958394	35	0	32	0	850	1	0	0	685.8746	684.8674	1	685.4235	-0.5561	1	14.47	6.6	R	GALKAAR	Q			index=2671
40	F0VE30	VWFA domain-containing protein OS=Neospora caninum (strain Liverpool) OX=572307 GN=NCLIV_017650 PE=4 SV=1	95	958394	35	0	32	0	1247	10	0	0	400.153	798.2914	2	798.4599	-0.1685	0	8.24	13	R	LALEPTR	A			index=2611
40	F0VE30	VWFA domain-containing protein OS=Neospora caninum (strain Liverpool) OX=572307 GN=NCLIV_017650 PE=4 SV=1	95	958394	35	0	32	0	2116	10	0	0	505.2707	1008.5268	2	1008.4555	0.0714	0	2.19	49	K	MLEVCGAMR	R			index=3642
40	F0VE30	VWFA domain-containing protein OS=Neospora caninum (strain Liverpool) OX=572307 GN=NCLIV_017650 PE=4 SV=1	95	958394	35	0	32	0	2245	10	0	0	521.8303	1041.646	2	1041.4372	0.2089	0	0.09	84	R	CCATIDFGR	V	Carbamidomethyl (C)	0.010000000.0	index=6868
40	F0VE30	VWFA domain-containing protein OS=Neospora caninum (strain Liverpool) OX=572307 GN=NCLIV_017650 PE=4 SV=1	95	958394	35	0	32	0	2473	2	0	0	363.1819	1086.5239	3	1086.5669	-0.043	1	5.54	26	R	LAADEGANAKK	G			index=1916
40	F0VE30	VWFA domain-containing protein OS=Neospora caninum (strain Liverpool) OX=572307 GN=NCLIV_017650 PE=4 SV=1	95	958394	35	0	32	0	2601	1	0	0	557.7972	1113.5799	2	1113.658	-0.078	1	3.53	38	R	IVMKASGLAPK	R			index=7133
40	F0VE30	VWFA domain-containing protein OS=Neospora caninum (strain Liverpool) OX=572307 GN=NCLIV_017650 PE=4 SV=1	95	958394	35	0	32	0	2821	3	0	0	577.0623	1152.11	2	1152.5121	-0.4021	0	0.8	1.30E+02	R	TYVGEMPDNK	H			index=7650
40	F0VE30	VWFA domain-containing protein OS=Neospora caninum (strain Liverpool) OX=572307 GN=NCLIV_017650 PE=4 SV=1	95	958394	35	0	32	0	3123	2	0	0	404.5001	1210.4785	3	1210.5951	-0.1166	1	6.14	20	K	CRVYVDAVMR	A			index=3069
40	F0VE30	VWFA domain-containing protein OS=Neospora caninum (strain Liverpool) OX=572307 GN=NCLIV_017650 PE=4 SV=1	95	958394	35	0	32	0	3365	4	0	0	418.8886	1253.6439	3	1253.5679	0.076	1	1.94	47	K	MLEVCGAMRR	D	Carbamidomethyl (C); 2 Oxidation (M)	0.2000100200.0	index=5675
40	F0VE30	VWFA domain-containing protein OS=Neospora caninum (strain Liverpool) OX=572307 GN=NCLIV_017650 PE=4 SV=1	95	958394	35	0	32	0	3407	4	0	0	632.7747	1263.5348	2	1263.6129	-0.0781	0	0.79	73	R	LAEMVQQSSSGK	K			index=2713
40	F0VE30	VWFA domain-containing protein OS=Neospora caninum (strain Liverpool) OX=572307 GN=NCLIV_017650 PE=4 SV=1	95	958394	35	0	32	0	3473	9	0	0	640.3164	1278.6182	2	1278.6642	-0.0459	0	4.35	30	K	LAGNEIQMFLK	L	Oxidation (M)	0.00000002000.0	index=215
40	F0VE30	VWFA domain-containing protein OS=Neospora caninum (strain Liverpool) OX=572307 GN=NCLIV_017650 PE=4 SV=1	95	958394	35	0	32	0	3814	1	0	0	678.844	1355.6734	2	1355.6504	0.0231	0	2.45	42	K	AAVCPEPGSQGVGK	G	Carbamidomethyl (C)	0.00010000000000.0	index=5717
40	F0VE30	VWFA domain-containing protein OS=Neospora caninum (strain Liverpool) OX=572307 GN=NCLIV_017650 PE=4 SV=1	95	958394	35	0	32	0	3930	1	0	0	461.9036	1382.6891	3	1382.7266	-0.0376	1	4.48	25	R	QRLQGDEVPVSR	G			index=5452
40	F0VE30	VWFA domain-containing protein OS=Neospora caninum (strain Liverpool) OX=572307 GN=NCLIV_017650 PE=4 SV=1	95	958394	35	0	32	0	3941	8	0	0	693.8824	1385.7503	2	1385.7011	0.0492	1	0.93	63	R	ARDGLETAAAAGAGR	E			index=7579
40	F0VE30	VWFA domain-containing protein OS=Neospora caninum (strain Liverpool) OX=572307 GN=NCLIV_017650 PE=4 SV=1	95	958394	35	0	32	0	3963	3	0	0	464.909	1391.7052	3	1391.7078	-0.0027	1	8.59	10	R	LAEMVQQSSSGKK	A			index=188
40	F0VE30	VWFA domain-containing protein OS=Neospora caninum (strain Liverpool) OX=572307 GN=NCLIV_017650 PE=4 SV=1	95	958394	35	0	32	0	4281	8	0	0	367.9581	1467.8032	4	1467.8773	-0.0741	1	6.09	18	K	QSLQSTLKVPVLR	T			index=4719
40	F0VE30	VWFA domain-containing protein OS=Neospora caninum (strain Liverpool) OX=572307 GN=NCLIV_017650 PE=4 SV=1	95	958394	35	0	32	0	4305	5	0	0	492.5839	1474.7298	3	1474.7779	-0.0482	1	6.47	17	R	EAFERLLEALER	T			index=425
40	F0VE30	VWFA domain-containing protein OS=Neospora caninum (strain Liverpool) OX=572307 GN=NCLIV_017650 PE=4 SV=1	95	958394	35	0	32	0	4370	6	0	0	745.3655	1488.7164	2	1488.6944	0.0221	0	4.5	27	R	DASDLVSVSDAEGPK	H			index=1426
40	F0VE30	VWFA domain-containing protein OS=Neospora caninum (strain Liverpool) OX=572307 GN=NCLIV_017650 PE=4 SV=1	95	958394	35	0	32	0	4371	2	0	0	745.3683	1488.7221	2	1488.6944	0.0278	0	13.68	3.3	R	DASDLVSVSDAEGPK	H			index=2488
40	F0VE30	VWFA domain-containing protein OS=Neospora caninum (strain Liverpool) OX=572307 GN=NCLIV_017650 PE=4 SV=1	95	958394	35	0	32	0	4436	3	0	0	502.5775	1504.7107	3	1504.7733	-0.0626	1	7.64	13	K	KIAGVLSASEDSSNK	C			index=4432
40	F0VE30	VWFA domain-containing protein OS=Neospora caninum (strain Liverpool) OX=572307 GN=NCLIV_017650 PE=4 SV=1	95	958394	35	0	32	0	4495	4	0	0	507.9127	1520.7163	3	1520.8172	-0.1008	1	5.18	21	R	LLLGRGGHDATAANR	T			index=4716
40	F0VE30	VWFA domain-containing protein OS=Neospora caninum (strain Liverpool) OX=572307 GN=NCLIV_017650 PE=4 SV=1	95	958394	35	0	32	0	4648	4	0	0	779.9211	1557.8277	2	1557.7246	0.1031	0	1.77	49	R	SSVFSGSHSFMTIR	D	Oxidation (M)	0.00000000002000.0	index=5533
40	F0VE30	VWFA domain-containing protein OS=Neospora caninum (strain Liverpool) OX=572307 GN=NCLIV_017650 PE=4 SV=1	95	958394	35	0	32	0	4906	5	0	0	810.438	1618.8614	2	1618.8865	-0.025	1	0.08	68	K	LAGNEIQMFLKLAR	R	Oxidation (M)	0.00000002000000.0	index=6266
40	F0VE30	VWFA domain-containing protein OS=Neospora caninum (strain Liverpool) OX=572307 GN=NCLIV_017650 PE=4 SV=1	95	958394	35	0	32	0	5179	3	0	0	563.6686	1687.984	3	1687.8749	0.1091	0	1.26	65	R	IGLAAAQQMQLLMER	G	Oxidation (M)	0.000000000000200.0	index=1110
40	F0VE30	VWFA domain-containing protein OS=Neospora caninum (strain Liverpool) OX=572307 GN=NCLIV_017650 PE=4 SV=1	95	958394	35	0	32	0	5190	3	0	0	564.5925	1690.7556	3	1690.7944	-0.0388	0	1.39	50	K	GISQEANGSMALSPSAR	L	Oxidation (M)	0.00000000020000000.0	index=1636
40	F0VE30	VWFA domain-containing protein OS=Neospora caninum (strain Liverpool) OX=572307 GN=NCLIV_017650 PE=4 SV=1	95	958394	35	0	32	0	5607	8	1	1	905.0223	1808.0301	2	1808.7855	-0.7554	1	0.33	71	R	AECGKPPEQTSECMKR	L	Oxidation (M)	0.0000000000000200.0	index=8020
40	F0VE30	VWFA domain-containing protein OS=Neospora caninum (strain Liverpool) OX=572307 GN=NCLIV_017650 PE=4 SV=1	95	958394	35	0	32	0	5812	2	0	0	620.0019	1856.984	3	1856.8687	0.1153	0	3.2	31	R	SDACVGSDSPHTAATAVLR	Q			index=3670
40	F0VE30	VWFA domain-containing protein OS=Neospora caninum (strain Liverpool) OX=572307 GN=NCLIV_017650 PE=4 SV=1	95	958394	35	0	32	0	5814	1	0	0	465.2567	1856.9977	4	1856.8687	0.129	0	2.9	33	R	SDACVGSDSPHTAATAVLR	Q			index=4197
40	F0VE30	VWFA domain-containing protein OS=Neospora caninum (strain Liverpool) OX=572307 GN=NCLIV_017650 PE=4 SV=1	95	958394	35	0	32	0	5815	5	0	0	465.2589	1857.0063	4	1856.8687	0.1376	0	0.84	54	R	SDACVGSDSPHTAATAVLR	Q			index=3897
40	F0VE30	VWFA domain-containing protein OS=Neospora caninum (strain Liverpool) OX=572307 GN=NCLIV_017650 PE=4 SV=1	95	958394	35	0	32	0	5995	4	0	0	638.002	1910.9842	3	1910.9884	-0.0042	1	1.21	49	R	LDAHSLGIQEGMLLRDK	R	Oxidation (M)	0.00000000000200000.0	index=5098
40	F0VE30	VWFA domain-containing protein OS=Neospora caninum (strain Liverpool) OX=572307 GN=NCLIV_017650 PE=4 SV=1	95	958394	35	0	32	0	6002	2	0	0	479.7616	1915.0173	4	1914.9179	0.0994	0	1.16	47	K	SGSLMGEMLEVPHDILR	L	2 Oxidation (M)	0.00002002000000000.0	index=3920
40	F0VE30	VWFA domain-containing protein OS=Neospora caninum (strain Liverpool) OX=572307 GN=NCLIV_017650 PE=4 SV=1	95	958394	35	0	32	0	7468	2	0	0	892.0924	2673.2552	3	2673.2462	0.0091	1	0.39	38	R	DVDAASACLQQCFEMAGIHPGRVQK	A			index=6251
40	F0VE30	VWFA domain-containing protein OS=Neospora caninum (strain Liverpool) OX=572307 GN=NCLIV_017650 PE=4 SV=1	95	958394	35	0	32	0	7645	4	0	0	919.4338	2755.2797	3	2755.2395	0.0402	1	0.31	38	R	ADGTSRATAMEVDYVPGTWEGSEQAK	R			index=3650
40	F0VE30	VWFA domain-containing protein OS=Neospora caninum (strain Liverpool) OX=572307 GN=NCLIV_017650 PE=4 SV=1	95	958394	35	0	32	0	8146	3	0	0	610.9171	3049.5489	5	3049.5742	-0.0254	1	2.06	24	R	TSNHVASVFLTCRMQPPVHSLASWLLR	A			index=6990
40	F0VE30	VWFA domain-containing protein OS=Neospora caninum (strain Liverpool) OX=572307 GN=NCLIV_017650 PE=4 SV=1	95	958394	35	0	32	0	8300	3	0	0	1089.1975	3264.5707	3	3264.6626	-0.0919	1	7.24	5.7	R	EGSWVVIDELNLAPSEVLEGLNRLLDDNR	E			index=8361
41	V4Z952	Uncharacterized protein OS=Toxoplasma gondii (strain ATCC 50861 / VEG) OX=432359 GN=BN1205_031990 PE=4 SV=1	94	455481	26	0	21	0	213	1	0	0	460.2192	459.2119	1	459.2441	-0.0322	0	2.13	2.70E+02	K	NGAAK	Q			index=1302
41	V4Z952	Uncharacterized protein OS=Toxoplasma gondii (strain ATCC 50861 / VEG) OX=432359 GN=BN1205_031990 PE=4 SV=1	94	455481	26	0	21	0	465	3	1	1	534.3077	533.3005	1	533.2744	0.0261	1	0.16	1.30E+02	R	ACGKR	R			index=4396
41	V4Z952	Uncharacterized protein OS=Toxoplasma gondii (strain ATCC 50861 / VEG) OX=432359 GN=BN1205_031990 PE=4 SV=1	94	455481	26	0	21	0	1128	8	0	0	387.1951	772.3757	2	772.4695	-0.0937	0	5.87	33	K	LVDVSLK	Q			index=1296
41	V4Z952	Uncharacterized protein OS=Toxoplasma gondii (strain ATCC 50861 / VEG) OX=432359 GN=BN1205_031990 PE=4 SV=1	94	455481	26	0	21	0	1223	2	1	1	396.8021	791.5897	2	791.4541	0.1356	0	11.34	13	R	IIGQSFK	V			index=7724
41	V4Z952	Uncharacterized protein OS=Toxoplasma gondii (strain ATCC 50861 / VEG) OX=432359 GN=BN1205_031990 PE=4 SV=1	94	455481	26	0	21	0	1539	4	1	1	433.7716	865.5286	2	866.3197	-0.7911	0	1.01	65	R	CTGPCCAR	D	Carbamidomethyl (C)	0.10000000.0	index=8636
41	V4Z952	Uncharacterized protein OS=Toxoplasma gondii (strain ATCC 50861 / VEG) OX=432359 GN=BN1205_031990 PE=4 SV=1	94	455481	26	0	21	0	1780	2	1	1	924.6531	923.6459	1	923.3412	0.3047	0	2.9	49	R	CTGPCCAR	D	2 Carbamidomethyl (C)	0.10000100.0	index=7547
41	V4Z952	Uncharacterized protein OS=Toxoplasma gondii (strain ATCC 50861 / VEG) OX=432359 GN=BN1205_031990 PE=4 SV=1	94	455481	26	0	21	0	1850	1	1	1	472.763	943.5114	2	943.4108	0.1007	0	13.13	5.3	K	GHSSENGTR	K			index=456
41	V4Z952	Uncharacterized protein OS=Toxoplasma gondii (strain ATCC 50861 / VEG) OX=432359 GN=BN1205_031990 PE=4 SV=1	94	455481	26	0	21	0	2102	7	1	1	504.1104	1006.2062	2	1006.6175	-0.4112	0	5.88	52	R	SSLIPHLLK	N			index=5085
41	V4Z952	Uncharacterized protein OS=Toxoplasma gondii (strain ATCC 50861 / VEG) OX=432359 GN=BN1205_031990 PE=4 SV=1	94	455481	26	0	21	0	2501	3	0	1	364.8776	1091.6109	3	1091.5207	0.0901	0	1.52	69	K	AEQGGSSVTTR	V			index=1279
41	V4Z952	Uncharacterized protein OS=Toxoplasma gondii (strain ATCC 50861 / VEG) OX=432359 GN=BN1205_031990 PE=4 SV=1	94	455481	26	0	21	0	2642	1	1	1	375.1965	1122.5676	3	1122.5921	-0.0245	0	9.41	8.8	R	ETTGAGFILSK	H			index=3945
41	V4Z952	Uncharacterized protein OS=Toxoplasma gondii (strain ATCC 50861 / VEG) OX=432359 GN=BN1205_031990 PE=4 SV=1	94	455481	26	0	21	0	2643	6	1	1	562.2911	1122.5676	2	1122.5921	-0.0244	0	1.2	58	R	ETTGAGFILSK	H			index=3782
41	V4Z952	Uncharacterized protein OS=Toxoplasma gondii (strain ATCC 50861 / VEG) OX=432359 GN=BN1205_031990 PE=4 SV=1	94	455481	26	0	21	0	3421	8	0	1	422.8954	1265.6644	3	1265.6187	0.0458	1	0.48	69	R	GCVPTSRSFQK	A	Carbamidomethyl (C)	0.01000000000.0	index=2180
41	V4Z952	Uncharacterized protein OS=Toxoplasma gondii (strain ATCC 50861 / VEG) OX=432359 GN=BN1205_031990 PE=4 SV=1	94	455481	26	0	21	0	3680	3	1	1	660.8876	1319.7606	2	1319.6721	0.0885	0	2.25	53	R	DEELLAAFVASR	R			index=8191
41	V4Z952	Uncharacterized protein OS=Toxoplasma gondii (strain ATCC 50861 / VEG) OX=432359 GN=BN1205_031990 PE=4 SV=1	94	455481	26	0	21	0	4625	4	1	1	777.3895	1552.7644	2	1552.6722	0.0922	1	4.7	24	R	SSSSSRSCVCPSPR	Y	2 Carbamidomethyl (C)	0.00000001010000.0	index=7539
41	V4Z952	Uncharacterized protein OS=Toxoplasma gondii (strain ATCC 50861 / VEG) OX=432359 GN=BN1205_031990 PE=4 SV=1	94	455481	26	0	21	0	4718	1	0	1	394.2146	1572.8292	4	1572.797	0.0322	0	21.24	0.55	R	TIMEHLEAFVDLR	F			index=4715
41	V4Z952	Uncharacterized protein OS=Toxoplasma gondii (strain ATCC 50861 / VEG) OX=432359 GN=BN1205_031990 PE=4 SV=1	94	455481	26	0	21	0	4722	9	1	1	525.2924	1572.8553	3	1572.797	0.0583	0	1.36	54	R	TIMEHLEAFVDLR	F			index=4728
41	V4Z952	Uncharacterized protein OS=Toxoplasma gondii (strain ATCC 50861 / VEG) OX=432359 GN=BN1205_031990 PE=4 SV=1	94	455481	26	0	21	0	4840	4	1	1	401.9494	1603.7685	4	1603.8682	-0.0997	0	2.2	40	K	AVSALEASPGILSHPR	L			index=178
41	V4Z952	Uncharacterized protein OS=Toxoplasma gondii (strain ATCC 50861 / VEG) OX=432359 GN=BN1205_031990 PE=4 SV=1	94	455481	26	0	21	0	5518	6	1	1	448.2489	1788.9666	4	1788.8425	0.1242	1	3.43	32	R	ICSEGIPGSQNGTGREK	G	Carbamidomethyl (C)	0.01000000000000000.0	index=4243
41	V4Z952	Uncharacterized protein OS=Toxoplasma gondii (strain ATCC 50861 / VEG) OX=432359 GN=BN1205_031990 PE=4 SV=1	94	455481	26	0	21	0	5818	6	1	1	465.5019	1857.9785	4	1857.9771	0.0014	1	1.08	48	R	LRTIMEHLEAFVDLR	F	Oxidation (M)	0.000020000000000.0	index=5118
41	V4Z952	Uncharacterized protein OS=Toxoplasma gondii (strain ATCC 50861 / VEG) OX=432359 GN=BN1205_031990 PE=4 SV=1	94	455481	26	0	21	0	5820	5	1	1	465.5026	1857.9811	4	1857.9771	0.0041	1	4.31	23	R	LRTIMEHLEAFVDLR	F	Oxidation (M)	0.000020000000000.0	index=4354
41	V4Z952	Uncharacterized protein OS=Toxoplasma gondii (strain ATCC 50861 / VEG) OX=432359 GN=BN1205_031990 PE=4 SV=1	94	455481	26	0	21	0	6267	8	1	1	674.6383	2020.8931	3	2021.0265	-0.1334	1	0.09	59	R	GASLFHSTHDTHKLLVCR	T			index=6465
41	V4Z952	Uncharacterized protein OS=Toxoplasma gondii (strain ATCC 50861 / VEG) OX=432359 GN=BN1205_031990 PE=4 SV=1	94	455481	26	0	21	0	6268	5	1	1	674.6721	2020.9944	3	2021.0265	-0.0322	1	1.22	42	R	GASLFHSTHDTHKLLVCR	T			index=6622
41	V4Z952	Uncharacterized protein OS=Toxoplasma gondii (strain ATCC 50861 / VEG) OX=432359 GN=BN1205_031990 PE=4 SV=1	94	455481	26	0	21	0	6503	4	1	1	708.3939	2122.1599	3	2122.0331	0.1268	0	8.47	9	R	EGAANLAASVDVFFGQLEER	L			index=6945
41	V4Z952	Uncharacterized protein OS=Toxoplasma gondii (strain ATCC 50861 / VEG) OX=432359 GN=BN1205_031990 PE=4 SV=1	94	455481	26	0	21	0	7377	3	1	1	878.0941	2631.2605	3	2631.4456	-0.1851	1	3.12	20	R	AETLQPALLTAAHNAVLSTRQLASR	V			index=6243
41	V4Z952	Uncharacterized protein OS=Toxoplasma gondii (strain ATCC 50861 / VEG) OX=432359 GN=BN1205_031990 PE=4 SV=1	94	455481	26	0	21	0	8210	1	0	1	781.1434	3120.5446	4	3120.3877	0.157	1	0.93	24	R	LCLLARHQPSGSGEEDMDGIAEFSSNER	E	Carbamidomethyl (C); Oxidation (M)	0.0100000000000000200000000000.0	index=7616
41	V4Z952	Uncharacterized protein OS=Toxoplasma gondii (strain ATCC 50861 / VEG) OX=432359 GN=BN1205_031990 PE=4 SV=1	94	455481	26	0	21	0	8613	7	1	1	898.656	4488.2436	5	4488.3098	-0.0662	0	1.06	13	R	GHDALLSSSSLPSSSPPSSSSSSSALPASLPSPPLCVFPLVLGLAK	V	Carbamidomethyl (C)	0.0000000000000000000000000000000000010000000000.0	index=7836
42	A0A0F7U7C4	Uncharacterized protein OS=Neospora caninum (strain Liverpool) OX=572307 GN=BN1204_008255 PE=4 SV=1	94	510732	30	0	27	0	792	8	1	0	652.3193	651.3121	1	651.3196	-0.0075	1	0.01	75	K	MMARK	R	Oxidation (M)	0.20000.0	index=6056
42	A0A0F7U7C4	Uncharacterized protein OS=Neospora caninum (strain Liverpool) OX=572307 GN=BN1204_008255 PE=4 SV=1	94	510732	30	0	27	0	1027	1	1	1	373.7152	745.4158	2	745.3858	0.0301	0	20.15	1.5	K	IDEEIK	R			index=1186
42	A0A0F7U7C4	Uncharacterized protein OS=Neospora caninum (strain Liverpool) OX=572307 GN=BN1204_008255 PE=4 SV=1	94	510732	30	0	27	0	1749	7	0	1	458.7086	915.4026	2	915.4774	-0.0748	1	1.88	71	R	RLQNEEK	L			index=1179
42	A0A0F7U7C4	Uncharacterized protein OS=Neospora caninum (strain Liverpool) OX=572307 GN=BN1204_008255 PE=4 SV=1	94	510732	30	0	27	0	2060	3	1	1	497.7849	993.5552	2	993.4662	0.0891	1	12.89	4.5	R	STSREQMR	C			index=4218
42	A0A0F7U7C4	Uncharacterized protein OS=Neospora caninum (strain Liverpool) OX=572307 GN=BN1204_008255 PE=4 SV=1	94	510732	30	0	27	0	2095	6	1	1	503.2382	1004.4618	2	1004.5906	-0.1288	0	7.85	18	K	LLDFGSILK	R			index=1138
42	A0A0F7U7C4	Uncharacterized protein OS=Neospora caninum (strain Liverpool) OX=572307 GN=BN1204_008255 PE=4 SV=1	94	510732	30	0	27	0	2433	6	1	1	540.2698	1078.525	2	1078.4713	0.0537	0	2.62	52	R	SATSAPETCR	G	Carbamidomethyl (C)	0.0000000010.0	index=266
42	A0A0F7U7C4	Uncharacterized protein OS=Neospora caninum (strain Liverpool) OX=572307 GN=BN1204_008255 PE=4 SV=1	94	510732	30	0	27	0	2631	2	1	1	561.3029	1120.5912	2	1120.624	-0.0329	0	6.13	22	R	AFLSGLLASSR	K			index=725
42	A0A0F7U7C4	Uncharacterized protein OS=Neospora caninum (strain Liverpool) OX=572307 GN=BN1204_008255 PE=4 SV=1	94	510732	30	0	27	0	2726	8	1	1	569.7886	1137.5626	2	1137.4794	0.0832	0	1.6	51	K	MDDQNLGAMK	Q	Oxidation (M)	0.2000000000.0	index=7029
42	A0A0F7U7C4	Uncharacterized protein OS=Neospora caninum (strain Liverpool) OX=572307 GN=BN1204_008255 PE=4 SV=1	94	510732	30	0	27	0	2892	3	1	1	583.8001	1165.5855	2	1165.5662	0.0193	1	8.19	12	K	LYPRCASGSR	R	Carbamidomethyl (C)	0.0000100000.0	index=4304
42	A0A0F7U7C4	Uncharacterized protein OS=Neospora caninum (strain Liverpool) OX=572307 GN=BN1204_008255 PE=4 SV=1	94	510732	30	0	27	0	3417	5	1	1	422.8552	1265.5438	3	1265.5744	-0.0306	1	3.43	36	R	KMDDQNLGAMK	Q	Oxidation (M)	0.00000000020.0	index=2679
42	A0A0F7U7C4	Uncharacterized protein OS=Neospora caninum (strain Liverpool) OX=572307 GN=BN1204_008255 PE=4 SV=1	94	510732	30	0	27	0	4017	2	1	1	468.5949	1402.7627	3	1402.5969	0.1658	0	2.83	42	R	CEPCPAAGTSTPR	A	2 Carbamidomethyl (C)	0.1001000000000.0	index=3168
42	A0A0F7U7C4	Uncharacterized protein OS=Neospora caninum (strain Liverpool) OX=572307 GN=BN1204_008255 PE=4 SV=1	94	510732	30	0	27	0	5179	2	0	1	563.6686	1687.984	3	1687.7415	0.2425	0	1.5	62	K	CMLCPVNHQCVVNR	V	Carbamidomethyl (C); Oxidation (M)	0.02000000010000.0	index=1110
42	A0A0F7U7C4	Uncharacterized protein OS=Neospora caninum (strain Liverpool) OX=572307 GN=BN1204_008255 PE=4 SV=1	94	510732	30	0	27	0	5483	7	1	1	594.3249	1779.9529	3	1779.8527	0.1002	1	1.42	47	R	TEVQKTVEVDNDFEK	A			index=5884
42	A0A0F7U7C4	Uncharacterized protein OS=Neospora caninum (strain Liverpool) OX=572307 GN=BN1204_008255 PE=4 SV=1	94	510732	30	0	27	0	5637	8	1	1	606.6436	1816.9088	3	1816.86	0.0488	1	0.42	57	R	GLLSPTGFCRAGSYCTK	N	Carbamidomethyl (C)	0.00000000000000100.0	index=3200
42	A0A0F7U7C4	Uncharacterized protein OS=Neospora caninum (strain Liverpool) OX=572307 GN=BN1204_008255 PE=4 SV=1	94	510732	30	0	27	0	5672	2	1	1	457.2114	1824.8163	4	1824.8564	-0.0401	1	5.32	19	R	CYVSGGSSDPDEKVVVK	R	Carbamidomethyl (C)	0.10000000000000000.0	index=3754
42	A0A0F7U7C4	Uncharacterized protein OS=Neospora caninum (strain Liverpool) OX=572307 GN=BN1204_008255 PE=4 SV=1	94	510732	30	0	27	0	5714	1	1	1	613.3303	1836.9691	3	1836.7416	0.2275	0	2.57	34	K	CTPCLPGHFCDTEGMAR	V			index=4108
42	A0A0F7U7C4	Uncharacterized protein OS=Neospora caninum (strain Liverpool) OX=572307 GN=BN1204_008255 PE=4 SV=1	94	510732	30	0	27	0	5929	2	1	1	474.5043	1893.9882	4	1893.763	0.2252	0	4.08	23	K	CTPCLPGHFCDTEGMAR	V	Carbamidomethyl (C)	0.00010000000000000.0	index=5103
42	A0A0F7U7C4	Uncharacterized protein OS=Neospora caninum (strain Liverpool) OX=572307 GN=BN1204_008255 PE=4 SV=1	94	510732	30	0	27	0	5989	3	0	1	478.5049	1909.9907	4	1909.758	0.2327	0	8.61	8.5	K	CTPCLPGHFCDTEGMAR	V	Carbamidomethyl (C); Oxidation (M)	0.10000000000000200.0	index=4198
42	A0A0F7U7C4	Uncharacterized protein OS=Neospora caninum (strain Liverpool) OX=572307 GN=BN1204_008255 PE=4 SV=1	94	510732	30	0	27	0	6175	4	1	1	499.2532	1992.9836	4	1993.0163	-0.0327	1	1.47	41	R	NACVALLLQKHAEENQR	L	Carbamidomethyl (C)	0.00100000000000000.0	index=7130
42	A0A0F7U7C4	Uncharacterized protein OS=Neospora caninum (strain Liverpool) OX=572307 GN=BN1204_008255 PE=4 SV=1	94	510732	30	0	27	0	6785	3	1	1	770.3636	2308.069	3	2308.0463	0.0226	0	1.19	39	R	LEIQMLDAAYSNSVDMHEAR	L	Oxidation (M)	0.00002000000000000000.0	index=3042
42	A0A0F7U7C4	Uncharacterized protein OS=Neospora caninum (strain Liverpool) OX=572307 GN=BN1204_008255 PE=4 SV=1	94	510732	30	0	27	0	6816	2	1	1	774.4149	2320.2229	3	2320.2315	-0.0086	0	0.11	54	R	IKPTDDFYSTVLATVQGLPGAK	G			index=5449
42	A0A0F7U7C4	Uncharacterized protein OS=Neospora caninum (strain Liverpool) OX=572307 GN=BN1204_008255 PE=4 SV=1	94	510732	30	0	27	0	7465	6	1	1	668.5872	2670.3195	4	2670.2088	0.1108	1	1.97	27	R	CPLGTISTYTENAAEAQCTKCPAGK	Y	2 Carbamidomethyl (C)	0.1000000000000000000010000.0	index=4565
42	A0A0F7U7C4	Uncharacterized protein OS=Neospora caninum (strain Liverpool) OX=572307 GN=BN1204_008255 PE=4 SV=1	94	510732	30	0	27	0	7570	1	1	1	680.3526	2717.3813	4	2717.148	0.2333	0	3.49	18	R	GTLSVGHGSGNACDECPAGNVCDAEGIK	A	Carbamidomethyl (C)	0.0000000000000000000001000000.0	index=7263
42	A0A0F7U7C4	Uncharacterized protein OS=Neospora caninum (strain Liverpool) OX=572307 GN=BN1204_008255 PE=4 SV=1	94	510732	30	0	27	0	7642	4	1	1	551.6807	2753.3669	5	2753.1269	0.2401	0	0.61	34	R	DATSCPIQDPYGACTPGHYCPSGSR	V	3 Carbamidomethyl (C)	0.0000100000000100000100000.0	index=4188
42	A0A0F7U7C4	Uncharacterized protein OS=Neospora caninum (strain Liverpool) OX=572307 GN=BN1204_008255 PE=4 SV=1	94	510732	30	0	27	0	7841	2	1	1	710.5864	2838.3163	4	2838.3382	-0.0218	1	1.36	28	R	TEAEGGQASLKFDEIAKPEMEGWTSK	T			index=3413
42	A0A0F7U7C4	Uncharacterized protein OS=Neospora caninum (strain Liverpool) OX=572307 GN=BN1204_008255 PE=4 SV=1	94	510732	30	0	27	0	7842	1	1	1	568.6722	2838.3248	5	2838.3382	-0.0133	1	3.94	15	R	TEAEGGQASLKFDEIAKPEMEGWTSK	T			index=3370
42	A0A0F7U7C4	Uncharacterized protein OS=Neospora caninum (strain Liverpool) OX=572307 GN=BN1204_008255 PE=4 SV=1	94	510732	30	0	27	0	8023	4	1	1	736.6199	2942.4505	4	2943.2448	-0.7943	0	3.17	18	R	YCPMQSAEGEPCPAGYYCPQGAAAPLR	C	2 Carbamidomethyl (C)	0.000000000001000001000000000.0	index=5208
42	A0A0F7U7C4	Uncharacterized protein OS=Neospora caninum (strain Liverpool) OX=572307 GN=BN1204_008255 PE=4 SV=1	94	510732	30	0	27	0	8141	2	1	1	762.8794	3047.4885	4	3047.3722	0.1163	1	2.42	21	R	GGSGIFLSAFGVCQCADGPRVAAQCTSTCK	E	2 Carbamidomethyl (C)	0.000000000000100000000000000010.0	index=5218
42	A0A0F7U7C4	Uncharacterized protein OS=Neospora caninum (strain Liverpool) OX=572307 GN=BN1204_008255 PE=4 SV=1	94	510732	30	0	27	0	8359	5	1	1	576.9543	3455.6821	6	3456.4666	-0.7844	1	1.59	19	K	QCLAGTYCGAAGLTMEAGSGPCKEGFFCNAGAK	V	4 Carbamidomethyl (C); Oxidation (M)	0.010000010000002000000100000100000.0	index=253
42	A0A0F7U7C4	Uncharacterized protein OS=Neospora caninum (strain Liverpool) OX=572307 GN=BN1204_008255 PE=4 SV=1	94	510732	30	0	27	0	8455	3	1	1	692.1876	4147.0819	6	4146.7387	0.3432	1	0.61	17	K	CPPASLAPTACPDGTYQPDHGQEDCLACPPGYNCRSGK	T	4 Carbamidomethyl (C)	0.10000000000000000000000010010000010000.0	index=6451
43	A0A0F7UI59	SWIM-type domain-containing protein OS=Neospora caninum (strain Liverpool) OX=572307 GN=BN1204_044430 PE=4 SV=1	94	651035	21	0	18	0	1187	7	1	0	393.2053	784.396	2	784.4807	-0.0847	0	12.99	4.3	R	AIIEAIR	I			index=1199
43	A0A0F7UI59	SWIM-type domain-containing protein OS=Neospora caninum (strain Liverpool) OX=572307 GN=BN1204_044430 PE=4 SV=1	94	651035	21	0	18	0	1316	4	0	1	408.7161	815.4177	2	815.429	-0.0113	0	1.49	92	R	VALGDWR	L			index=3336
43	A0A0F7UI59	SWIM-type domain-containing protein OS=Neospora caninum (strain Liverpool) OX=572307 GN=BN1204_044430 PE=4 SV=1	94	651035	21	0	18	0	1388	7	0	1	416.751	831.4875	2	831.3909	0.0967	0	18.93	2	K	AESPCVAR	G			index=2390
43	A0A0F7UI59	SWIM-type domain-containing protein OS=Neospora caninum (strain Liverpool) OX=572307 GN=BN1204_044430 PE=4 SV=1	94	651035	21	0	18	0	1428	1	1	1	422.2389	842.4632	2	842.4359	0.0274	1	11.68	6.7	R	RDNVPSR	A			index=1368
43	A0A0F7UI59	SWIM-type domain-containing protein OS=Neospora caninum (strain Liverpool) OX=572307 GN=BN1204_044430 PE=4 SV=1	94	651035	21	0	18	0	2248	2	1	1	522.3159	1042.6172	2	1042.5043	0.1129	0	11.19	7.4	K	QLEGQSPER	S			index=1009
43	A0A0F7UI59	SWIM-type domain-containing protein OS=Neospora caninum (strain Liverpool) OX=572307 GN=BN1204_044430 PE=4 SV=1	94	651035	21	0	18	0	2826	2	1	1	577.317	1152.6194	2	1152.5887	0.0307	1	2.63	43	R	APADSASPPRGK	R			index=7946
43	A0A0F7UI59	SWIM-type domain-containing protein OS=Neospora caninum (strain Liverpool) OX=572307 GN=BN1204_044430 PE=4 SV=1	94	651035	21	0	18	0	2850	7	1	1	386.5549	1156.6428	3	1156.5699	0.0729	0	1.85	57	R	APQGLCPSAWK	R			index=2501
43	A0A0F7UI59	SWIM-type domain-containing protein OS=Neospora caninum (strain Liverpool) OX=572307 GN=BN1204_044430 PE=4 SV=1	94	651035	21	0	18	0	2932	5	1	1	391.9151	1172.7236	3	1172.6917	0.0319	0	10.76	8.9	R	LLLFLAEAAGR	E			index=5518
43	A0A0F7UI59	SWIM-type domain-containing protein OS=Neospora caninum (strain Liverpool) OX=572307 GN=BN1204_044430 PE=4 SV=1	94	651035	21	0	18	0	3260	4	1	1	618.0383	1234.062	2	1233.5408	0.5213	1	4.55	61	R	ESPGMADRSER	A			index=2812
43	A0A0F7UI59	SWIM-type domain-containing protein OS=Neospora caninum (strain Liverpool) OX=572307 GN=BN1204_044430 PE=4 SV=1	94	651035	21	0	18	0	3341	6	0	1	625.7826	1249.5506	2	1249.5357	0.015	1	8.71	12	R	ESPGMADRSER	A	Oxidation (M)	0.00002000000.0	index=2692
43	A0A0F7UI59	SWIM-type domain-containing protein OS=Neospora caninum (strain Liverpool) OX=572307 GN=BN1204_044430 PE=4 SV=1	94	651035	21	0	18	0	4070	1	1	1	709.408	1416.8014	2	1416.7936	0.0078	1	2.3	50	R	TKSLATSLLAADAR	G			index=8194
43	A0A0F7UI59	SWIM-type domain-containing protein OS=Neospora caninum (strain Liverpool) OX=572307 GN=BN1204_044430 PE=4 SV=1	94	651035	21	0	18	0	4074	1	1	1	709.4218	1416.829	2	1416.7936	0.0354	1	12.74	4.8	R	TKSLATSLLAADAR	G			index=6589
43	A0A0F7UI59	SWIM-type domain-containing protein OS=Neospora caninum (strain Liverpool) OX=572307 GN=BN1204_044430 PE=4 SV=1	94	651035	21	0	18	0	4362	6	1	1	744.3585	1486.7024	2	1486.8217	-0.1193	0	5.56	21	R	LAALCPEELLFLR	Q			index=3555
43	A0A0F7UI59	SWIM-type domain-containing protein OS=Neospora caninum (strain Liverpool) OX=572307 GN=BN1204_044430 PE=4 SV=1	94	651035	21	0	18	0	4833	3	1	1	535.2663	1602.7771	3	1602.8518	-0.0747	0	1.56	50	K	SVFAISDRPHLFSK	G			index=1305
43	A0A0F7UI59	SWIM-type domain-containing protein OS=Neospora caninum (strain Liverpool) OX=572307 GN=BN1204_044430 PE=4 SV=1	94	651035	21	0	18	0	4951	6	1	1	544.2921	1629.8543	3	1629.6988	0.1555	1	0.67	60	R	SLDGCMHARGDDTPR	L			index=4799
43	A0A0F7UI59	SWIM-type domain-containing protein OS=Neospora caninum (strain Liverpool) OX=572307 GN=BN1204_044430 PE=4 SV=1	94	651035	21	0	18	0	5164	2	1	1	562.3207	1683.9403	3	1683.6828	0.2575	1	1.89	44	K	ASSCKSEMDAGADGEAR	Q			index=2348
43	A0A0F7UI59	SWIM-type domain-containing protein OS=Neospora caninum (strain Liverpool) OX=572307 GN=BN1204_044430 PE=4 SV=1	94	651035	21	0	18	0	5429	8	1	1	440.9904	1759.9325	4	1759.9039	0.0286	1	0.67	53	R	IQPFLAAACRDTPTTR	T			index=2217
43	A0A0F7UI59	SWIM-type domain-containing protein OS=Neospora caninum (strain Liverpool) OX=572307 GN=BN1204_044430 PE=4 SV=1	94	651035	21	0	18	0	6413	4	1	1	694.6702	2080.9887	3	2081.1819	-0.1932	1	1.18	42	K	CLLSLPEALWALGTALRVR	G			index=8096
43	A0A0F7UI59	SWIM-type domain-containing protein OS=Neospora caninum (strain Liverpool) OX=572307 GN=BN1204_044430 PE=4 SV=1	94	651035	21	0	18	0	7189	3	0	1	848.0858	2541.2356	3	2541.1765	0.059	0	0.09	45	R	QEETLQATCGEGGVASEPAGVAGPGAR	L			index=5557
43	A0A0F7UI59	SWIM-type domain-containing protein OS=Neospora caninum (strain Liverpool) OX=572307 GN=BN1204_044430 PE=4 SV=1	94	651035	21	0	18	0	7305	10	0	1	1300.1887	2598.3628	2	2598.198	0.1648	0	0.47	41	R	QEETLQATCGEGGVASEPAGVAGPGAR	L	Carbamidomethyl (C)	0.000000001000000000000000000.0	index=6841
43	A0A0F7UI59	SWIM-type domain-containing protein OS=Neospora caninum (strain Liverpool) OX=572307 GN=BN1204_044430 PE=4 SV=1	94	651035	21	0	18	0	7990	6	1	1	584.0926	2915.4266	5	2915.5289	-0.1023	0	1.78	25	R	GEPLEALATFLHLCYTVQLQCLLVK	Q	2 Carbamidomethyl (C)	0.0000000000000100000010000.0	index=3967
44	F0V7J0	Short-chain dehydrogenase/reductase SDR, related OS=Neospora caninum (strain Liverpool) OX=572307 GN=NCLIV_001690 PE=4 SV=1	93	1070764	34	0	28	0	370	2	0	0	503.1073	502.1	1	502.3115	-0.2115	0	4.3	1.50E+02	K	SLGVK	Y			index=8625
44	F0V7J0	Short-chain dehydrogenase/reductase SDR, related OS=Neospora caninum (strain Liverpool) OX=572307 GN=NCLIV_001690 PE=4 SV=1	93	1070764	34	0	28	0	381	1	0	0	504.1077	503.1004	1	502.3115	0.7889	0	1.96	1.60E+02	K	SLGVK	Y			index=1326
44	F0V7J0	Short-chain dehydrogenase/reductase SDR, related OS=Neospora caninum (strain Liverpool) OX=572307 GN=NCLIV_001690 PE=4 SV=1	93	1070764	34	0	28	0	382	1	0	0	504.1084	503.1011	1	502.3115	0.7896	0	1.96	1.60E+02	K	SLGVK	Y			index=1112
44	F0V7J0	Short-chain dehydrogenase/reductase SDR, related OS=Neospora caninum (strain Liverpool) OX=572307 GN=NCLIV_001690 PE=4 SV=1	93	1070764	34	0	28	0	1278	10	0	0	405.1993	808.384	2	808.3459	0.0381	0	7.85	12	R	MLSPDCK	C	Oxidation (M)	0.2000000.0	index=885
44	F0V7J0	Short-chain dehydrogenase/reductase SDR, related OS=Neospora caninum (strain Liverpool) OX=572307 GN=NCLIV_001690 PE=4 SV=1	93	1070764	34	0	28	0	1590	3	0	0	439.2173	876.42	2	876.376	0.0441	0	7.86	20	K	SMDPQQR	L	Oxidation (M)	0.0200000.0	index=1146
44	F0V7J0	Short-chain dehydrogenase/reductase SDR, related OS=Neospora caninum (strain Liverpool) OX=572307 GN=NCLIV_001690 PE=4 SV=1	93	1070764	34	0	28	0	2038	1	0	0	495.2604	988.5062	2	988.5011	0.0051	0	10.78	9.9	R	AGMKPNDLK	F	Oxidation (M)	0.002000000.0	index=7495
44	F0V7J0	Short-chain dehydrogenase/reductase SDR, related OS=Neospora caninum (strain Liverpool) OX=572307 GN=NCLIV_001690 PE=4 SV=1	93	1070764	34	0	28	0	2105	8	0	0	504.2607	1006.5067	2	1006.5811	-0.0744	1	3.3	45	K	AAYAKSLGVK	Y			index=1538
44	F0V7J0	Short-chain dehydrogenase/reductase SDR, related OS=Neospora caninum (strain Liverpool) OX=572307 GN=NCLIV_001690 PE=4 SV=1	93	1070764	34	0	28	0	2106	1	0	0	504.2705	1006.5264	2	1006.5811	-0.0547	1	20.48	0.86	K	AAYAKSLGVK	Y			index=4775
44	F0V7J0	Short-chain dehydrogenase/reductase SDR, related OS=Neospora caninum (strain Liverpool) OX=572307 GN=NCLIV_001690 PE=4 SV=1	93	1070764	34	0	28	0	2227	1	0	0	517.5247	1033.0348	2	1032.5386	0.4962	1	15.81	5.8	R	QALDKVGMR	G	Oxidation (M)	0.000000020.0	index=2785
44	F0V7J0	Short-chain dehydrogenase/reductase SDR, related OS=Neospora caninum (strain Liverpool) OX=572307 GN=NCLIV_001690 PE=4 SV=1	93	1070764	34	0	28	0	2294	2	1	1	526.3011	1050.5876	2	1050.5134	0.0742	0	1.3	62	R	AWLAADNYK	E			index=3762
44	F0V7J0	Short-chain dehydrogenase/reductase SDR, related OS=Neospora caninum (strain Liverpool) OX=572307 GN=NCLIV_001690 PE=4 SV=1	93	1070764	34	0	28	0	2771	2	0	0	573.3204	1144.6262	2	1144.6022	0.024	1	3.02	51	R	RAGMKPNDLK	F	Oxidation (M)	0.0002000000.0	index=6113
44	F0V7J0	Short-chain dehydrogenase/reductase SDR, related OS=Neospora caninum (strain Liverpool) OX=572307 GN=NCLIV_001690 PE=4 SV=1	93	1070764	34	0	28	0	2990	4	0	1	592.8557	1183.6968	2	1183.6673	0.0295	1	0.01	80	R	SLGVKHITSSR	D			index=4830
44	F0V7J0	Short-chain dehydrogenase/reductase SDR, related OS=Neospora caninum (strain Liverpool) OX=572307 GN=NCLIV_001690 PE=4 SV=1	93	1070764	34	0	28	0	3486	2	0	0	641.8297	1281.6448	2	1281.6062	0.0387	0	4.07	30	R	HSLGEGGGAGTSPR	T			index=6859
44	F0V7J0	Short-chain dehydrogenase/reductase SDR, related OS=Neospora caninum (strain Liverpool) OX=572307 GN=NCLIV_001690 PE=4 SV=1	93	1070764	34	0	28	0	3570	2	0	0	648.8715	1295.7284	2	1295.8176	-0.0893	1	9.11	9.3	R	EKTKPLLIGAVK	T			index=3668
44	F0V7J0	Short-chain dehydrogenase/reductase SDR, related OS=Neospora caninum (strain Liverpool) OX=572307 GN=NCLIV_001690 PE=4 SV=1	93	1070764	34	0	28	0	3571	8	0	0	432.9169	1295.729	3	1295.8176	-0.0887	1	3.69	32	R	EKTKPLLIGAVK	T			index=3653
44	F0V7J0	Short-chain dehydrogenase/reductase SDR, related OS=Neospora caninum (strain Liverpool) OX=572307 GN=NCLIV_001690 PE=4 SV=1	93	1070764	34	0	28	0	3595	6	0	1	651.8677	1301.7208	2	1301.6761	0.0447	1	6.63	18	R	EAINRCVEIAK	E	Carbamidomethyl (C)	0.00000100000.0	index=7378
44	F0V7J0	Short-chain dehydrogenase/reductase SDR, related OS=Neospora caninum (strain Liverpool) OX=572307 GN=NCLIV_001690 PE=4 SV=1	93	1070764	34	0	28	0	3706	7	0	0	663.8577	1325.7008	2	1325.5744	0.1264	0	4.04	29	R	FCDINEIAGCK	T	2 Carbamidomethyl (C)	0.01000000010.0	index=8477
44	F0V7J0	Short-chain dehydrogenase/reductase SDR, related OS=Neospora caninum (strain Liverpool) OX=572307 GN=NCLIV_001690 PE=4 SV=1	93	1070764	34	0	28	0	4131	6	1	1	477.623	1429.8473	3	1429.7711	0.0762	1	3.15	44	R	LELEMQIGRSVR	F			index=4909
44	F0V7J0	Short-chain dehydrogenase/reductase SDR, related OS=Neospora caninum (strain Liverpool) OX=572307 GN=NCLIV_001690 PE=4 SV=1	93	1070764	34	0	28	0	4269	2	0	0	489.6015	1465.7827	3	1465.7017	0.081	1	1.88	49	R	EELRAMSTMINR	A	Oxidation (M)	0.000000002000.0	index=6333
44	F0V7J0	Short-chain dehydrogenase/reductase SDR, related OS=Neospora caninum (strain Liverpool) OX=572307 GN=NCLIV_001690 PE=4 SV=1	93	1070764	34	0	28	0	4270	1	0	0	489.6018	1465.7836	3	1465.7017	0.0819	1	4.89	24	R	EELRAMSTMINR	A	Oxidation (M)	0.000002000000.0	index=6042
44	F0V7J0	Short-chain dehydrogenase/reductase SDR, related OS=Neospora caninum (strain Liverpool) OX=572307 GN=NCLIV_001690 PE=4 SV=1	93	1070764	34	0	28	0	5175	6	0	0	563.3108	1686.9106	3	1687.7004	-0.7898	1	1.44	51	R	MLSPDCRCATFDEK	A	Carbamidomethyl (C); Oxidation (M)	0.20000100000000.0	index=5062
44	F0V7J0	Short-chain dehydrogenase/reductase SDR, related OS=Neospora caninum (strain Liverpool) OX=572307 GN=NCLIV_001690 PE=4 SV=1	93	1070764	34	0	28	0	5361	9	1	1	870.8607	1739.7068	2	1739.8777	-0.1709	0	0.37	74	K	IMHNLLLVDYSGGHR	A	Oxidation (M)	0.020000000000000.0	index=732
44	F0V7J0	Short-chain dehydrogenase/reductase SDR, related OS=Neospora caninum (strain Liverpool) OX=572307 GN=NCLIV_001690 PE=4 SV=1	93	1070764	34	0	28	0	5373	10	0	0	582.624	1744.8501	3	1744.7219	0.1282	1	4.53	24	R	MLSPDCRCATFDEK	A	2 Carbamidomethyl (C); Oxidation (M)	0.20000101000000.0	index=1976
44	F0V7J0	Short-chain dehydrogenase/reductase SDR, related OS=Neospora caninum (strain Liverpool) OX=572307 GN=NCLIV_001690 PE=4 SV=1	93	1070764	34	0	28	0	5399	7	1	1	351.1948	1750.9376	5	1750.9842	-0.0466	1	1.9	45	K	HLRVGDAVFGIAQGALK	T			index=539
44	F0V7J0	Short-chain dehydrogenase/reductase SDR, related OS=Neospora caninum (strain Liverpool) OX=572307 GN=NCLIV_001690 PE=4 SV=1	93	1070764	34	0	28	0	5721	3	0	0	920.4674	1838.9202	2	1838.7635	0.1567	0	1.09	48	R	WDVEEYFDPDPGADGK	A			index=7444
44	F0V7J0	Short-chain dehydrogenase/reductase SDR, related OS=Neospora caninum (strain Liverpool) OX=572307 GN=NCLIV_001690 PE=4 SV=1	93	1070764	34	0	28	0	6161	3	0	0	497.4909	1985.9345	4	1986.0786	-0.1441	1	0.38	54	K	ELPPGKVGEIVVYSSSVAR	G			index=6456
44	F0V7J0	Short-chain dehydrogenase/reductase SDR, related OS=Neospora caninum (strain Liverpool) OX=572307 GN=NCLIV_001690 PE=4 SV=1	93	1070764	34	0	28	0	6331	1	0	0	683.0352	2046.0837	3	2046.0667	0.017	1	10.85	5.1	R	KNLILSGEQSEIDNVLMK	L	Oxidation (M)	0.000000000000000020.0	index=6986
44	F0V7J0	Short-chain dehydrogenase/reductase SDR, related OS=Neospora caninum (strain Liverpool) OX=572307 GN=NCLIV_001690 PE=4 SV=1	93	1070764	34	0	28	0	7186	9	0	0	847.463	2539.3672	3	2539.2516	0.1156	0	2.21	34	K	LPQNLMFENPSISSISDYILDK	A	Oxidation (M)	0.0000020000000000000000.0	index=8449
44	F0V7J0	Short-chain dehydrogenase/reductase SDR, related OS=Neospora caninum (strain Liverpool) OX=572307 GN=NCLIV_001690 PE=4 SV=1	93	1070764	34	0	28	0	7338	3	0	0	872.1032	2613.2876	3	2613.3585	-0.0709	0	1.33	33	K	NGSIVITGGLGALGMVVAGWLAEEGAR	H	Oxidation (M)	0.000000000000002000000000000.0	index=4159
44	F0V7J0	Short-chain dehydrogenase/reductase SDR, related OS=Neospora caninum (strain Liverpool) OX=572307 GN=NCLIV_001690 PE=4 SV=1	93	1070764	34	0	28	0	7473	8	1	1	536.0642	2675.2846	5	2675.3126	-0.028	1	1.04	32	R	CKTEVDASQVYAQLHNVGLQYGPR	F			index=2864
44	F0V7J0	Short-chain dehydrogenase/reductase SDR, related OS=Neospora caninum (strain Liverpool) OX=572307 GN=NCLIV_001690 PE=4 SV=1	93	1070764	34	0	28	0	8225	2	1	1	785.6449	3138.5505	4	3138.5334	0.0171	1	1.38	24	R	FCDAVQACVAQGAKIMVEVGPRPTLSTMGK	G	2 Oxidation (M)	0.000000000000000200000000000200.0	index=6954
44	F0V7J0	Short-chain dehydrogenase/reductase SDR, related OS=Neospora caninum (strain Liverpool) OX=572307 GN=NCLIV_001690 PE=4 SV=1	93	1070764	34	0	28	0	8271	5	1	1	806.1621	3220.6191	4	3220.6002	0.0189	0	0.48	31	R	YAFETPTFFALVPMAGAGSSEATVNLATITK	D	Oxidation (M)	0.0000000000000200000000000000000.0	index=7070
44	F0V7J0	Short-chain dehydrogenase/reductase SDR, related OS=Neospora caninum (strain Liverpool) OX=572307 GN=NCLIV_001690 PE=4 SV=1	93	1070764	34	0	28	0	8369	7	1	1	710.3511	3546.7191	5	3546.8313	-0.1122	1	0.17	27	R	EVVKQALGLAEPPPMDLPMQELGIDSIGAVELR	N	2 Oxidation (M)	0.000000000000002000200000000000000.0	index=1340
44	F0V7J0	Short-chain dehydrogenase/reductase SDR, related OS=Neospora caninum (strain Liverpool) OX=572307 GN=NCLIV_001690 PE=4 SV=1	93	1070764	34	0	28	0	8395	6	1	1	1308.3591	3922.0555	3	3921.8262	0.2293	1	2.75	16	R	HGEAGGGGTRGGSEGSDIPALDMPLDQWLMSILEPAER	F	Oxidation (M)	0.00000000000000000000000000000200000000.0	index=8146
45	A0A0F7VA91	Uncharacterized protein OS=Toxoplasma gondii (strain ATCC 50861 / VEG) OX=432359 GN=BN1205_098690 PE=3 SV=1	93	1449470	46	0	41	0	370	2	0	0	503.1073	502.1	1	502.2387	-0.1387	0	4.3	1.50E+02	R	SDPGK	I			index=8625
45	A0A0F7VA91	Uncharacterized protein OS=Toxoplasma gondii (strain ATCC 50861 / VEG) OX=432359 GN=BN1205_098690 PE=3 SV=1	93	1449470	46	0	41	0	550	3	1	1	559.287	558.2797	1	558.3238	-0.0441	1	5.16	57	R	KGGAAR	S			index=1260
45	A0A0F7VA91	Uncharacterized protein OS=Toxoplasma gondii (strain ATCC 50861 / VEG) OX=432359 GN=BN1205_098690 PE=3 SV=1	93	1449470	46	0	41	0	561	4	0	0	561.3043	560.297	1	560.3282	-0.0312	0	1.48	2.10E+02	K	VVTSR	L			index=1920
45	A0A0F7VA91	Uncharacterized protein OS=Toxoplasma gondii (strain ATCC 50861 / VEG) OX=432359 GN=BN1205_098690 PE=3 SV=1	93	1449470	46	0	41	0	746	1	1	1	626.33	625.3227	1	625.3336	-0.0109	0	14.45	1.9	R	APWPR	T			index=6741
45	A0A0F7VA91	Uncharacterized protein OS=Toxoplasma gondii (strain ATCC 50861 / VEG) OX=432359 GN=BN1205_098690 PE=3 SV=1	93	1449470	46	0	41	0	1206	1	1	1	790.4155	789.4082	1	789.3981	0.0101	0	6.61	35	R	IVDSSNR	Q			index=8159
45	A0A0F7VA91	Uncharacterized protein OS=Toxoplasma gondii (strain ATCC 50861 / VEG) OX=432359 GN=BN1205_098690 PE=3 SV=1	93	1449470	46	0	41	0	1254	8	1	1	400.7305	799.4464	2	799.4552	-0.0088	1	2.24	59	K	TEPRLGK	A			index=2469
45	A0A0F7VA91	Uncharacterized protein OS=Toxoplasma gondii (strain ATCC 50861 / VEG) OX=432359 GN=BN1205_098690 PE=3 SV=1	93	1449470	46	0	41	0	1289	9	0	1	405.7468	809.4791	2	809.3953	0.0838	0	0.81	56	R	TSAGLSMK	H	Oxidation (M)	0.00000020.0	index=1460
45	A0A0F7VA91	Uncharacterized protein OS=Toxoplasma gondii (strain ATCC 50861 / VEG) OX=432359 GN=BN1205_098690 PE=3 SV=1	93	1449470	46	0	41	0	1322	3	1	1	409.2416	816.4686	2	816.4164	0.0523	0	11.3	10	K	ISCLEPR	A			index=798
45	A0A0F7VA91	Uncharacterized protein OS=Toxoplasma gondii (strain ATCC 50861 / VEG) OX=432359 GN=BN1205_098690 PE=3 SV=1	93	1449470	46	0	41	0	1433	4	1	1	422.468	842.9215	2	843.4926	-0.5711	1	3.02	1.10E+02	R	ASAKVAAAR	F			index=2005
45	A0A0F7VA91	Uncharacterized protein OS=Toxoplasma gondii (strain ATCC 50861 / VEG) OX=432359 GN=BN1205_098690 PE=3 SV=1	93	1449470	46	0	41	0	1740	7	1	1	457.2596	912.5046	2	912.5392	-0.0346	0	1.75	53	R	LVSPASALR	T			index=2379
45	A0A0F7VA91	Uncharacterized protein OS=Toxoplasma gondii (strain ATCC 50861 / VEG) OX=432359 GN=BN1205_098690 PE=3 SV=1	93	1449470	46	0	41	0	2219	1	1	1	516.7696	1031.5246	2	1031.624	-0.0993	1	7.78	19	K	TLRILGFGR	A			index=1475
45	A0A0F7VA91	Uncharacterized protein OS=Toxoplasma gondii (strain ATCC 50861 / VEG) OX=432359 GN=BN1205_098690 PE=3 SV=1	93	1449470	46	0	41	0	2240	9	1	1	521.2911	1040.5677	2	1040.5978	-0.0301	0	6.74	17	K	QLTLQVPSR	H			index=3444
45	A0A0F7VA91	Uncharacterized protein OS=Toxoplasma gondii (strain ATCC 50861 / VEG) OX=432359 GN=BN1205_098690 PE=3 SV=1	93	1449470	46	0	41	0	2349	7	1	1	354.1982	1059.5729	3	1059.4469	0.126	0	1.64	70	K	EGEDTQEPR	G			index=1170
45	A0A0F7VA91	Uncharacterized protein OS=Toxoplasma gondii (strain ATCC 50861 / VEG) OX=432359 GN=BN1205_098690 PE=3 SV=1	93	1449470	46	0	41	0	2538	5	1	1	367.8385	1100.4937	3	1100.5475	-0.0539	0	2.06	59	R	APSGSPVHHGR	G			index=1738
45	A0A0F7VA91	Uncharacterized protein OS=Toxoplasma gondii (strain ATCC 50861 / VEG) OX=432359 GN=BN1205_098690 PE=3 SV=1	93	1449470	46	0	41	0	2540	2	1	1	367.8772	1100.6097	3	1100.5475	0.0621	0	10.44	8.6	R	APSGSPVHHGR	G			index=1703
45	A0A0F7VA91	Uncharacterized protein OS=Toxoplasma gondii (strain ATCC 50861 / VEG) OX=432359 GN=BN1205_098690 PE=3 SV=1	93	1449470	46	0	41	0	2547	8	0	1	551.7986	1101.5827	2	1101.5527	0.0301	1	1.49	72	R	SPGEGARVSSR	R			index=1684
45	A0A0F7VA91	Uncharacterized protein OS=Toxoplasma gondii (strain ATCC 50861 / VEG) OX=432359 GN=BN1205_098690 PE=3 SV=1	93	1449470	46	0	41	0	2613	6	1	1	559.2987	1116.5828	2	1116.5411	0.0418	0	11.2	7.5	R	SESAGEATLPR	D			index=3633
45	A0A0F7VA91	Uncharacterized protein OS=Toxoplasma gondii (strain ATCC 50861 / VEG) OX=432359 GN=BN1205_098690 PE=3 SV=1	93	1449470	46	0	41	0	2756	4	1	1	381.5537	1141.6393	3	1141.6244	0.0149	0	15.1	2.4	R	QAFLHLAQSK	H			index=4241
45	A0A0F7VA91	Uncharacterized protein OS=Toxoplasma gondii (strain ATCC 50861 / VEG) OX=432359 GN=BN1205_098690 PE=3 SV=1	93	1449470	46	0	41	0	2878	4	1	1	388.5381	1162.5925	3	1162.5592	0.0333	1	1.09	75	R	GANHPSGPRDR	E			index=4860
45	A0A0F7VA91	Uncharacterized protein OS=Toxoplasma gondii (strain ATCC 50861 / VEG) OX=432359 GN=BN1205_098690 PE=3 SV=1	93	1449470	46	0	41	0	2989	9	1	1	395.5526	1183.636	3	1183.6197	0.0163	0	0.04	75	R	AGPLVTDVEGAR	D			index=138
45	A0A0F7VA91	Uncharacterized protein OS=Toxoplasma gondii (strain ATCC 50861 / VEG) OX=432359 GN=BN1205_098690 PE=3 SV=1	93	1449470	46	0	41	0	2993	9	1	1	593.2895	1184.5644	2	1184.5534	0.0111	1	1.67	58	R	EQPQERGGER	A			index=5051
45	A0A0F7VA91	Uncharacterized protein OS=Toxoplasma gondii (strain ATCC 50861 / VEG) OX=432359 GN=BN1205_098690 PE=3 SV=1	93	1449470	46	0	41	0	3076	1	1	1	401.2363	1200.6872	3	1200.6098	0.0773	0	18.21	1.4	K	ASTEVDARPGAK	G			index=260
45	A0A0F7VA91	Uncharacterized protein OS=Toxoplasma gondii (strain ATCC 50861 / VEG) OX=432359 GN=BN1205_098690 PE=3 SV=1	93	1449470	46	0	41	0	3333	4	1	1	417.1866	1248.5381	3	1248.602	-0.0638	1	7.28	16	R	RLEEAEVEMK	R	Oxidation (M)	0.0000000020.0	index=1333
45	A0A0F7VA91	Uncharacterized protein OS=Toxoplasma gondii (strain ATCC 50861 / VEG) OX=432359 GN=BN1205_098690 PE=3 SV=1	93	1449470	46	0	41	0	3354	2	1	1	626.3609	1250.7072	2	1251.5037	-0.7965	0	4.21	32	R	ETLSGNEDECR	K			index=5962
45	A0A0F7VA91	Uncharacterized protein OS=Toxoplasma gondii (strain ATCC 50861 / VEG) OX=432359 GN=BN1205_098690 PE=3 SV=1	93	1449470	46	0	41	0	3991	7	1	1	466.5956	1396.7648	3	1396.7575	0.0073	0	3.34	32	R	AFAEAAAQRPPLR	Q			index=5369
45	A0A0F7VA91	Uncharacterized protein OS=Toxoplasma gondii (strain ATCC 50861 / VEG) OX=432359 GN=BN1205_098690 PE=3 SV=1	93	1449470	46	0	41	0	3994	10	1	1	466.5975	1396.7706	3	1396.7575	0.0131	0	1.74	47	R	AFAEAAAQRPPLR	Q			index=5812
45	A0A0F7VA91	Uncharacterized protein OS=Toxoplasma gondii (strain ATCC 50861 / VEG) OX=432359 GN=BN1205_098690 PE=3 SV=1	93	1449470	46	0	41	0	4017	1	0	1	468.5949	1402.7627	3	1402.6801	0.0827	1	9.34	9.5	R	DRASNVTLGDEAR	D			index=3168
45	A0A0F7VA91	Uncharacterized protein OS=Toxoplasma gondii (strain ATCC 50861 / VEG) OX=432359 GN=BN1205_098690 PE=3 SV=1	93	1449470	46	0	41	0	4248	2	1	1	487.8885	1460.6437	3	1460.7736	-0.1299	0	2.01	52	R	EPGTSSPPPARPLR	R			index=348
45	A0A0F7VA91	Uncharacterized protein OS=Toxoplasma gondii (strain ATCC 50861 / VEG) OX=432359 GN=BN1205_098690 PE=3 SV=1	93	1449470	46	0	41	0	4530	3	0	1	510.2848	1527.8326	3	1528.5745	-0.7419	0	0.92	60	R	QSSMMDGCPSEWR	F	Oxidation (M)	0.0000200000000.0	index=3443
45	A0A0F7VA91	Uncharacterized protein OS=Toxoplasma gondii (strain ATCC 50861 / VEG) OX=432359 GN=BN1205_098690 PE=3 SV=1	93	1449470	46	0	41	0	4704	2	1	1	524.2787	1569.8143	3	1569.7271	0.0872	1	8.84	9.1	R	TASDDEASYARAVSK	K			index=3833
45	A0A0F7VA91	Uncharacterized protein OS=Toxoplasma gondii (strain ATCC 50861 / VEG) OX=432359 GN=BN1205_098690 PE=3 SV=1	93	1449470	46	0	41	0	5217	7	1	1	566.9368	1697.7886	3	1697.789	-0.0005	0	1.6	44	R	AMTVSSAVTGTSEQASR	D	Oxidation (M)	0.02000000000000000.0	index=3522
45	A0A0F7VA91	Uncharacterized protein OS=Toxoplasma gondii (strain ATCC 50861 / VEG) OX=432359 GN=BN1205_098690 PE=3 SV=1	93	1449470	46	0	41	0	5606	3	1	1	603.6721	1807.9945	3	1808.728	-0.7335	0	2	43	R	WEAACADLADGCMPQR	R	Carbamidomethyl (C); Oxidation (M)	0.0000100000002000.0	index=6200
45	A0A0F7VA91	Uncharacterized protein OS=Toxoplasma gondii (strain ATCC 50861 / VEG) OX=432359 GN=BN1205_098690 PE=3 SV=1	93	1449470	46	0	41	0	5737	2	1	1	461.2367	1840.9178	4	1841.0999	-0.1821	0	2.53	35	R	LGRPTAPHGLVLSALALR	R			index=5784
45	A0A0F7VA91	Uncharacterized protein OS=Toxoplasma gondii (strain ATCC 50861 / VEG) OX=432359 GN=BN1205_098690 PE=3 SV=1	93	1449470	46	0	41	0	5739	3	1	1	369.1935	1840.9313	5	1840.8221	0.1092	1	2.88	33	R	DSTLGACSSSTQQSEKGR	N			index=549
45	A0A0F7VA91	Uncharacterized protein OS=Toxoplasma gondii (strain ATCC 50861 / VEG) OX=432359 GN=BN1205_098690 PE=3 SV=1	93	1449470	46	0	41	0	5791	7	1	1	618.6612	1852.9618	3	1852.9359	0.0259	1	0.44	57	R	AFEEKFWADEIISLR	Q			index=4948
45	A0A0F7VA91	Uncharacterized protein OS=Toxoplasma gondii (strain ATCC 50861 / VEG) OX=432359 GN=BN1205_098690 PE=3 SV=1	93	1449470	46	0	41	0	6001	8	1	1	479.7568	1914.998	4	1915.0792	-0.0812	0	1.73	40	R	HPEPILVVQPHVGLPQR	I			index=4653
45	A0A0F7VA91	Uncharacterized protein OS=Toxoplasma gondii (strain ATCC 50861 / VEG) OX=432359 GN=BN1205_098690 PE=3 SV=1	93	1449470	46	0	41	0	6002	4	0	1	479.7616	1915.0173	4	1915.0792	-0.0619	0	0.82	51	R	HPEPILVVQPHVGLPQR	I			index=3920
45	A0A0F7VA91	Uncharacterized protein OS=Toxoplasma gondii (strain ATCC 50861 / VEG) OX=432359 GN=BN1205_098690 PE=3 SV=1	93	1449470	46	0	41	0	6132	6	0	1	658.9937	1973.9591	3	1974.0534	-0.0943	1	3.3	26	R	NLKSASLHSSQFLSQSLK	E			index=2919
45	A0A0F7VA91	Uncharacterized protein OS=Toxoplasma gondii (strain ATCC 50861 / VEG) OX=432359 GN=BN1205_098690 PE=3 SV=1	93	1449470	46	0	41	0	7095	4	1	1	824.0447	2469.1124	3	2469.2911	-0.1787	1	2.72	27	K	EVMTTSRPLGAHVVRFGDTIGAR	R			index=3873
45	A0A0F7VA91	Uncharacterized protein OS=Toxoplasma gondii (strain ATCC 50861 / VEG) OX=432359 GN=BN1205_098690 PE=3 SV=1	93	1449470	46	0	41	0	7106	2	1	1	827.7859	2480.3359	3	2480.0793	0.2566	0	3.83	22	R	IHSCQAFLQQVAHCACGVCCFR	A	Carbamidomethyl (C)	0.0001000000000000000000.0	index=8187
45	A0A0F7VA91	Uncharacterized protein OS=Toxoplasma gondii (strain ATCC 50861 / VEG) OX=432359 GN=BN1205_098690 PE=3 SV=1	93	1449470	46	0	41	0	7174	2	1	1	635.3474	2537.3605	4	2537.1007	0.2598	0	2.61	30	R	IHSCQAFLQQVAHCACGVCCFR	A	2 Carbamidomethyl (C)	0.0000000000000001000100.0	index=7049
45	A0A0F7VA91	Uncharacterized protein OS=Toxoplasma gondii (strain ATCC 50861 / VEG) OX=432359 GN=BN1205_098690 PE=3 SV=1	93	1449470	46	0	41	0	7657	2	1	1	920.7769	2759.3089	3	2760.0797	-0.7708	0	2.65	22	K	SMPGACEVGESICTDTSEAEGTDNER	T	Carbamidomethyl (C); Oxidation (M)	0.02000100000000000000000000.0	index=5352
45	A0A0F7VA91	Uncharacterized protein OS=Toxoplasma gondii (strain ATCC 50861 / VEG) OX=432359 GN=BN1205_098690 PE=3 SV=1	93	1449470	46	0	41	0	7658	2	1	1	920.7797	2759.3172	3	2760.0797	-0.7625	0	1.68	28	K	SMPGACEVGESICTDTSEAEGTDNER	T	Carbamidomethyl (C); Oxidation (M)	0.02000100000000000000000000.0	index=5165
45	A0A0F7VA91	Uncharacterized protein OS=Toxoplasma gondii (strain ATCC 50861 / VEG) OX=432359 GN=BN1205_098690 PE=3 SV=1	93	1449470	46	0	41	0	7794	6	0	1	564.481	2817.3684	5	2817.2736	0.0948	1	2.67	22	R	DGSGLPESLAGGVNYDRSHCISAGGGGER	R			index=4677
45	A0A0F7VA91	Uncharacterized protein OS=Toxoplasma gondii (strain ATCC 50861 / VEG) OX=432359 GN=BN1205_098690 PE=3 SV=1	93	1449470	46	0	41	0	7803	4	0	1	941.8777	2822.6113	3	2823.3358	-0.7246	1	3.16	30	R	IHTLYCEQEVHALGHVDDTRSTSR	E	Carbamidomethyl (C)	0.000001000000000000000000.0	index=7881
45	A0A0F7VA91	Uncharacterized protein OS=Toxoplasma gondii (strain ATCC 50861 / VEG) OX=432359 GN=BN1205_098690 PE=3 SV=1	93	1449470	46	0	41	0	8152	9	1	1	763.9194	3051.6485	4	3051.4428	0.2057	1	0.93	36	R	QASALHAGDPVSMSHDVSLPSTAGTSGSRGR	R	Oxidation (M)	0.0000000000002000000000000000000.0	index=8287
46	V5BDZ6	Uncharacterized protein OS=Toxoplasma gondii (strain ATCC 50861 / VEG) OX=432359 GN=BN1205_081480 PE=4 SV=1	93	488795	24	0	21	0	313	2	1	0	489.259	488.2518	1	488.2343	0.0175	0	5	1.10E+02	R	GGEAR	R			index=1253
46	V5BDZ6	Uncharacterized protein OS=Toxoplasma gondii (strain ATCC 50861 / VEG) OX=432359 GN=BN1205_081480 PE=4 SV=1	93	488795	24	0	21	0	494	3	0	0	544.6176	543.6103	1	543.3241	0.2862	1	7.49	62	R	AAARR	R			index=6081
46	V5BDZ6	Uncharacterized protein OS=Toxoplasma gondii (strain ATCC 50861 / VEG) OX=432359 GN=BN1205_081480 PE=4 SV=1	93	488795	24	0	21	0	496	1	1	0	545.276	544.2687	1	544.3584	-0.0897	0	1.83	1.50E+02	R	TALIK	K			index=2256
46	V5BDZ6	Uncharacterized protein OS=Toxoplasma gondii (strain ATCC 50861 / VEG) OX=432359 GN=BN1205_081480 PE=4 SV=1	93	488795	24	0	21	0	1025	1	1	0	373.2142	744.4139	2	744.4242	-0.0103	1	13.98	6	R	EARTLR	C			index=615
46	V5BDZ6	Uncharacterized protein OS=Toxoplasma gondii (strain ATCC 50861 / VEG) OX=432359 GN=BN1205_081480 PE=4 SV=1	93	488795	24	0	21	0	1340	4	1	1	411.2256	820.4367	2	820.4476	-0.0109	1	9.36	11	R	MQKISAK	R	Oxidation (M)	0.2000000.0	index=2638
46	V5BDZ6	Uncharacterized protein OS=Toxoplasma gondii (strain ATCC 50861 / VEG) OX=432359 GN=BN1205_081480 PE=4 SV=1	93	488795	24	0	21	0	1838	2	0	1	470.3049	938.5952	2	938.6389	-0.0437	1	12.52	4.9	R	GLLRVLLR	D			index=4453
46	V5BDZ6	Uncharacterized protein OS=Toxoplasma gondii (strain ATCC 50861 / VEG) OX=432359 GN=BN1205_081480 PE=4 SV=1	93	488795	24	0	21	0	1849	5	1	1	472.7613	943.508	2	943.4949	0.0131	0	3.43	50	K	ELMPLWR	A			index=1535
46	V5BDZ6	Uncharacterized protein OS=Toxoplasma gondii (strain ATCC 50861 / VEG) OX=432359 GN=BN1205_081480 PE=4 SV=1	93	488795	24	0	21	0	2137	8	1	1	508.2585	1014.5024	2	1014.5498	-0.0474	0	5.85	24	R	QLLTFHEK	N			index=77
46	V5BDZ6	Uncharacterized protein OS=Toxoplasma gondii (strain ATCC 50861 / VEG) OX=432359 GN=BN1205_081480 PE=4 SV=1	93	488795	24	0	21	0	2158	2	1	1	510.2865	1018.5584	2	1018.4688	0.0896	0	10.61	9.8	K	NMVMHSLR	R	2 Oxidation (M)	0.02020000.0	index=1588
46	V5BDZ6	Uncharacterized protein OS=Toxoplasma gondii (strain ATCC 50861 / VEG) OX=432359 GN=BN1205_081480 PE=4 SV=1	93	488795	24	0	21	0	2364	1	1	1	532.7953	1063.576	2	1063.5597	0.0164	0	4.96	30	R	GMPPLSAHVR	D			index=4845
46	V5BDZ6	Uncharacterized protein OS=Toxoplasma gondii (strain ATCC 50861 / VEG) OX=432359 GN=BN1205_081480 PE=4 SV=1	93	488795	24	0	21	0	2676	5	1	1	565.7388	1129.4631	2	1129.5727	-0.1096	1	2.62	53	R	VDAGGDLERAK	R			index=1543
46	V5BDZ6	Uncharacterized protein OS=Toxoplasma gondii (strain ATCC 50861 / VEG) OX=432359 GN=BN1205_081480 PE=4 SV=1	93	488795	24	0	21	0	2892	9	0	1	583.8001	1165.5855	2	1165.5285	0.0571	1	2.46	45	R	MEETEEVKR	A	Oxidation (M)	0.200000000.0	index=4304
46	V5BDZ6	Uncharacterized protein OS=Toxoplasma gondii (strain ATCC 50861 / VEG) OX=432359 GN=BN1205_081480 PE=4 SV=1	93	488795	24	0	21	0	3009	8	1	1	396.5612	1186.6617	3	1186.6095	0.0522	0	6.17	22	R	LPPFAASSGNAR	E			index=1476
46	V5BDZ6	Uncharacterized protein OS=Toxoplasma gondii (strain ATCC 50861 / VEG) OX=432359 GN=BN1205_081480 PE=4 SV=1	93	488795	24	0	21	0	3429	4	1	1	634.8676	1267.7206	2	1267.6004	0.1202	1	9.88	8.4	R	LSSGGSTKSDSSR	S			index=4736
46	V5BDZ6	Uncharacterized protein OS=Toxoplasma gondii (strain ATCC 50861 / VEG) OX=432359 GN=BN1205_081480 PE=4 SV=1	93	488795	24	0	21	0	3708	4	1	0	664.321	1326.6275	2	1326.6965	-0.069	0	3.87	32	R	AILDCPQLLER	L	Carbamidomethyl (C)	0.00001000000.0	index=6754
46	V5BDZ6	Uncharacterized protein OS=Toxoplasma gondii (strain ATCC 50861 / VEG) OX=432359 GN=BN1205_081480 PE=4 SV=1	93	488795	24	0	21	0	4213	2	1	1	485.2122	1452.6148	3	1451.8646	0.7502	1	2.45	43	R	EAALVMLPARLLR	V			index=366
46	V5BDZ6	Uncharacterized protein OS=Toxoplasma gondii (strain ATCC 50861 / VEG) OX=432359 GN=BN1205_081480 PE=4 SV=1	93	488795	24	0	21	0	4282	7	1	1	490.2782	1467.8127	3	1467.8595	-0.0468	1	8.09	12	R	EAALVMLPARLLR	V	Oxidation (M)	0.0000020000000.0	index=4724
46	V5BDZ6	Uncharacterized protein OS=Toxoplasma gondii (strain ATCC 50861 / VEG) OX=432359 GN=BN1205_081480 PE=4 SV=1	93	488795	24	0	21	0	4283	4	1	1	490.2801	1467.8185	3	1467.8595	-0.041	1	10.38	6.9	R	EAALVMLPARLLR	V	Oxidation (M)	0.0000020000000.0	index=4297
46	V5BDZ6	Uncharacterized protein OS=Toxoplasma gondii (strain ATCC 50861 / VEG) OX=432359 GN=BN1205_081480 PE=4 SV=1	93	488795	24	0	21	0	4312	9	1	1	369.9618	1475.8182	4	1475.7229	0.0952	1	1.17	61	R	APGDTDNPHAVARR	R			index=3979
46	V5BDZ6	Uncharacterized protein OS=Toxoplasma gondii (strain ATCC 50861 / VEG) OX=432359 GN=BN1205_081480 PE=4 SV=1	93	488795	24	0	21	0	5073	1	1	0	415.9558	1659.7943	4	1659.8178	-0.0235	0	0.81	60	K	LIAVYASESCASVYK	F	Carbamidomethyl (C)	0.000000000100000.0	index=1242
46	V5BDZ6	Uncharacterized protein OS=Toxoplasma gondii (strain ATCC 50861 / VEG) OX=432359 GN=BN1205_081480 PE=4 SV=1	93	488795	24	0	21	0	5533	2	1	1	597.9684	1790.8834	3	1790.9196	-0.0362	1	0.09	63	R	TNLRVEVSAAMADSALK	K	Oxidation (M)	0.00000000002000000.0	index=4342
46	V5BDZ6	Uncharacterized protein OS=Toxoplasma gondii (strain ATCC 50861 / VEG) OX=432359 GN=BN1205_081480 PE=4 SV=1	93	488795	24	0	21	0	6717	3	0	1	755.9915	2264.9527	3	2264.9703	-0.0176	0	8.37	8.8	R	TDSEGGEEPATLGNTCADLETR	G			index=8601
46	V5BDZ6	Uncharacterized protein OS=Toxoplasma gondii (strain ATCC 50861 / VEG) OX=432359 GN=BN1205_081480 PE=4 SV=1	93	488795	24	0	21	0	6718	3	1	1	755.9949	2264.9629	3	2264.9703	-0.0074	0	2.4	34	R	TDSEGGEEPATLGNTCADLETR	G			index=8591
46	V5BDZ6	Uncharacterized protein OS=Toxoplasma gondii (strain ATCC 50861 / VEG) OX=432359 GN=BN1205_081480 PE=4 SV=1	93	488795	24	0	21	0	8500	2	1	1	708.666	4245.9523	6	4245.9807	-0.0284	1	2.74	11	R	GPSLAAAAAAAAALAAGPDDDMGHTPMAQRDIFGLHAESPSER	T	2 Oxidation (M)	0.0000000000000000000002000020000000000000000.0	index=7198
47	A0A0F7U751	HECT-domain (Ubiquitin-transferase) containing protein, putative OS=Neospora caninum (strain Liverpool) OX=572307 GN=BN1204_003410 PE=4 SV=1	92	1292679	41	0	34	0	306	1	0	0	486.7684	485.7611	1	486.2914	-0.5303	0	7.18	42	R	IAGAR	R			index=2835
47	A0A0F7U751	HECT-domain (Ubiquitin-transferase) containing protein, putative OS=Neospora caninum (strain Liverpool) OX=572307 GN=BN1204_003410 PE=4 SV=1	92	1292679	41	0	34	0	494	3	0	0	544.6176	543.6103	1	543.3241	0.2862	1	7.49	62	K	AAARR	Q			index=6081
47	A0A0F7U751	HECT-domain (Ubiquitin-transferase) containing protein, putative OS=Neospora caninum (strain Liverpool) OX=572307 GN=BN1204_003410 PE=4 SV=1	92	1292679	41	0	34	0	669	1	0	0	600.3377	599.3304	1	599.3755	-0.0451	0	16.1	2.4	K	KPLSR	W			index=2567
47	A0A0F7U751	HECT-domain (Ubiquitin-transferase) containing protein, putative OS=Neospora caninum (strain Liverpool) OX=572307 GN=BN1204_003410 PE=4 SV=1	92	1292679	41	0	34	0	670	6	0	0	600.3383	599.331	1	599.3755	-0.0445	0	12.3	5.7	K	KPLSR	W			index=2428
47	A0A0F7U751	HECT-domain (Ubiquitin-transferase) containing protein, putative OS=Neospora caninum (strain Liverpool) OX=572307 GN=BN1204_003410 PE=4 SV=1	92	1292679	41	0	34	0	673	2	0	0	601.3674	600.3602	1	600.3456	0.0146	1	18.83	1.3	R	QRAAR	S			index=795
47	A0A0F7U751	HECT-domain (Ubiquitin-transferase) containing protein, putative OS=Neospora caninum (strain Liverpool) OX=572307 GN=BN1204_003410 PE=4 SV=1	92	1292679	41	0	34	0	801	1	0	0	659.8086	658.8014	1	658.351	0.4503	1	6.87	76	R	AQERR	Q			index=2856
47	A0A0F7U751	HECT-domain (Ubiquitin-transferase) containing protein, putative OS=Neospora caninum (strain Liverpool) OX=572307 GN=BN1204_003410 PE=4 SV=1	92	1292679	41	0	34	0	885	2	1	1	352.1987	702.3829	2	702.3483	0.0346	0	6.08	47	K	TCGPLR	T	Carbamidomethyl (C)	0.010000.0	index=1609
47	A0A0F7U751	HECT-domain (Ubiquitin-transferase) containing protein, putative OS=Neospora caninum (strain Liverpool) OX=572307 GN=BN1204_003410 PE=4 SV=1	92	1292679	41	0	34	0	1454	1	1	1	424.7367	847.4588	2	847.3923	0.0664	0	2.47	80	R	EADTLGDK	A			index=1576
47	A0A0F7U751	HECT-domain (Ubiquitin-transferase) containing protein, putative OS=Neospora caninum (strain Liverpool) OX=572307 GN=BN1204_003410 PE=4 SV=1	92	1292679	41	0	34	0	1967	7	1	1	486.7695	971.5245	2	971.5287	-0.0042	0	10.99	8.3	R	EVDLDLLR	S			index=2582
47	A0A0F7U751	HECT-domain (Ubiquitin-transferase) containing protein, putative OS=Neospora caninum (strain Liverpool) OX=572307 GN=BN1204_003410 PE=4 SV=1	92	1292679	41	0	34	0	1968	8	1	1	486.7792	971.5438	2	971.4061	0.1377	0	3.49	47	K	MMVAAMMR	L	2 Oxidation (M)	0.02000020.0	index=1106
47	A0A0F7U751	HECT-domain (Ubiquitin-transferase) containing protein, putative OS=Neospora caninum (strain Liverpool) OX=572307 GN=BN1204_003410 PE=4 SV=1	92	1292679	41	0	34	0	1998	1	1	1	490.2678	978.5211	2	978.4658	0.0553	0	10.36	9.2	K	SPLDQYEK	E			index=2910
47	A0A0F7U751	HECT-domain (Ubiquitin-transferase) containing protein, putative OS=Neospora caninum (strain Liverpool) OX=572307 GN=BN1204_003410 PE=4 SV=1	92	1292679	41	0	34	0	2031	6	1	1	494.7491	987.4835	2	987.4258	0.0578	0	9.63	12	K	GDAEPATGDR	G			index=2918
47	A0A0F7U751	HECT-domain (Ubiquitin-transferase) containing protein, putative OS=Neospora caninum (strain Liverpool) OX=572307 GN=BN1204_003410 PE=4 SV=1	92	1292679	41	0	34	0	2033	7	0	1	494.8071	987.5997	2	987.4258	0.174	0	10.63	9.7	K	GDAEPATGDR	G			index=2951
47	A0A0F7U751	HECT-domain (Ubiquitin-transferase) containing protein, putative OS=Neospora caninum (strain Liverpool) OX=572307 GN=BN1204_003410 PE=4 SV=1	92	1292679	41	0	34	0	2042	3	1	1	495.7726	989.5306	2	989.4275	0.1031	1	8.95	15	R	GDGRNGDSGR	D			index=3730
47	A0A0F7U751	HECT-domain (Ubiquitin-transferase) containing protein, putative OS=Neospora caninum (strain Liverpool) OX=572307 GN=BN1204_003410 PE=4 SV=1	92	1292679	41	0	34	0	2400	6	1	1	537.243	1072.4714	2	1072.4785	-0.007	0	2.84	54	R	APSAGEGAEER	R			index=4847
47	A0A0F7U751	HECT-domain (Ubiquitin-transferase) containing protein, putative OS=Neospora caninum (strain Liverpool) OX=572307 GN=BN1204_003410 PE=4 SV=1	92	1292679	41	0	34	0	2410	10	1	1	537.3082	1072.6018	2	1072.4785	0.1234	0	5.67	28	R	APSAGEGAEER	R			index=389
47	A0A0F7U751	HECT-domain (Ubiquitin-transferase) containing protein, putative OS=Neospora caninum (strain Liverpool) OX=572307 GN=BN1204_003410 PE=4 SV=1	92	1292679	41	0	34	0	2456	9	1	1	542.3191	1082.6236	2	1082.5832	0.0404	1	5.38	21	R	LERQVGPER	R			index=3004
47	A0A0F7U751	HECT-domain (Ubiquitin-transferase) containing protein, putative OS=Neospora caninum (strain Liverpool) OX=572307 GN=BN1204_003410 PE=4 SV=1	92	1292679	41	0	34	0	2641	4	1	1	561.8011	1121.5876	2	1121.6418	-0.0541	1	0.49	75	R	RLGVGHSQLR	E			index=738
47	A0A0F7U751	HECT-domain (Ubiquitin-transferase) containing protein, putative OS=Neospora caninum (strain Liverpool) OX=572307 GN=BN1204_003410 PE=4 SV=1	92	1292679	41	0	34	0	2678	1	1	1	565.7927	1129.5708	2	1129.5629	0.008	1	7.13	18	R	GVWGAAGDKGGR	Q			index=2839
47	A0A0F7U751	HECT-domain (Ubiquitin-transferase) containing protein, putative OS=Neospora caninum (strain Liverpool) OX=572307 GN=BN1204_003410 PE=4 SV=1	92	1292679	41	0	34	0	2944	8	0	1	392.8782	1175.6127	3	1175.5717	0.041	1	5.18	31	R	RETLCASPSR	R	Carbamidomethyl (C)	0.0000100000.0	index=42
47	A0A0F7U751	HECT-domain (Ubiquitin-transferase) containing protein, putative OS=Neospora caninum (strain Liverpool) OX=572307 GN=BN1204_003410 PE=4 SV=1	92	1292679	41	0	34	0	2996	6	0	0	593.3496	1184.6845	2	1184.6513	0.0332	0	0.74	74	R	ELALNGQLTAR	S			index=3196
47	A0A0F7U751	HECT-domain (Ubiquitin-transferase) containing protein, putative OS=Neospora caninum (strain Liverpool) OX=572307 GN=BN1204_003410 PE=4 SV=1	92	1292679	41	0	34	0	3283	2	0	0	413.9015	1238.6828	3	1238.5965	0.0863	0	1.72	53	R	AELAMYEALGR	L	Oxidation (M)	0.00002000000.0	index=5674
47	A0A0F7U751	HECT-domain (Ubiquitin-transferase) containing protein, putative OS=Neospora caninum (strain Liverpool) OX=572307 GN=BN1204_003410 PE=4 SV=1	92	1292679	41	0	34	0	3979	5	0	0	698.3519	1394.6892	2	1394.6976	-0.0083	1	1.46	56	R	RAELAMYEALGR	L	Oxidation (M)	0.000002000000.0	index=3438
47	A0A0F7U751	HECT-domain (Ubiquitin-transferase) containing protein, putative OS=Neospora caninum (strain Liverpool) OX=572307 GN=BN1204_003410 PE=4 SV=1	92	1292679	41	0	34	0	4272	2	1	1	489.9121	1466.7143	3	1466.6936	0.0207	1	13.29	3.3	R	STSVSCASSAHFRK	R			index=2844
47	A0A0F7U751	HECT-domain (Ubiquitin-transferase) containing protein, putative OS=Neospora caninum (strain Liverpool) OX=572307 GN=BN1204_003410 PE=4 SV=1	92	1292679	41	0	34	0	4638	5	1	1	519.5546	1555.6419	3	1555.6804	-0.0385	0	1.08	62	R	YAGGWSEEDHHLR	R			index=1445
47	A0A0F7U751	HECT-domain (Ubiquitin-transferase) containing protein, putative OS=Neospora caninum (strain Liverpool) OX=572307 GN=BN1204_003410 PE=4 SV=1	92	1292679	41	0	34	0	4640	9	0	1	519.5946	1555.762	3	1555.6804	0.0816	0	1.82	46	R	YAGGWSEEDHHLR	R			index=344
47	A0A0F7U751	HECT-domain (Ubiquitin-transferase) containing protein, putative OS=Neospora caninum (strain Liverpool) OX=572307 GN=BN1204_003410 PE=4 SV=1	92	1292679	41	0	34	0	4649	5	1	1	779.9216	1557.8286	2	1557.8913	-0.0626	0	2.49	41	K	NSVVVLALVQMTLR	L	Oxidation (M)	0.00000000002000.0	index=6340
47	A0A0F7U751	HECT-domain (Ubiquitin-transferase) containing protein, putative OS=Neospora caninum (strain Liverpool) OX=572307 GN=BN1204_003410 PE=4 SV=1	92	1292679	41	0	34	0	4749	1	0	0	527.6119	1579.814	3	1579.8868	-0.0728	0	1	59	K	ALLLAGICGNVPNIR	S	Carbamidomethyl (C)	0.000000010000000.0	index=2286
47	A0A0F7U751	HECT-domain (Ubiquitin-transferase) containing protein, putative OS=Neospora caninum (strain Liverpool) OX=572307 GN=BN1204_003410 PE=4 SV=1	92	1292679	41	0	34	0	5056	4	1	1	552.6317	1654.8733	3	1654.8362	0.0371	1	0.97	53	K	TCGPLRTNHFSLPR	A	Carbamidomethyl (C)	0.01000000000000.0	index=5815
47	A0A0F7U751	HECT-domain (Ubiquitin-transferase) containing protein, putative OS=Neospora caninum (strain Liverpool) OX=572307 GN=BN1204_003410 PE=4 SV=1	92	1292679	41	0	34	0	5733	2	1	1	461.2087	1840.8056	4	1840.9261	-0.1204	1	1.02	53	R	HSLDYFFAVSGPKFAR	G			index=1015
47	A0A0F7U751	HECT-domain (Ubiquitin-transferase) containing protein, putative OS=Neospora caninum (strain Liverpool) OX=572307 GN=BN1204_003410 PE=4 SV=1	92	1292679	41	0	34	0	5813	3	1	1	465.2559	1856.9945	4	1856.948	0.0465	0	2.01	41	R	VEPQDSAASATLATLDLR	R			index=3652
47	A0A0F7U751	HECT-domain (Ubiquitin-transferase) containing protein, putative OS=Neospora caninum (strain Liverpool) OX=572307 GN=BN1204_003410 PE=4 SV=1	92	1292679	41	0	34	0	5815	8	0	1	465.2589	1857.0063	4	1856.948	0.0583	0	0.3	62	R	VEPQDSAASATLATLDLR	R			index=3897
47	A0A0F7U751	HECT-domain (Ubiquitin-transferase) containing protein, putative OS=Neospora caninum (strain Liverpool) OX=572307 GN=BN1204_003410 PE=4 SV=1	92	1292679	41	0	34	0	6723	7	1	1	568.0463	2268.1559	4	2268.0797	0.0762	0	1.45	37	R	LIGGEPAEAEEEPSDAVIEWK	R			index=6637
47	A0A0F7U751	HECT-domain (Ubiquitin-transferase) containing protein, putative OS=Neospora caninum (strain Liverpool) OX=572307 GN=BN1204_003410 PE=4 SV=1	92	1292679	41	0	34	0	6724	3	1	1	757.0595	2268.1567	3	2268.0797	0.0769	0	2.41	29	R	LIGGEPAEAEEEPSDAVIEWK	R			index=6645
47	A0A0F7U751	HECT-domain (Ubiquitin-transferase) containing protein, putative OS=Neospora caninum (strain Liverpool) OX=572307 GN=BN1204_003410 PE=4 SV=1	92	1292679	41	0	34	0	6772	3	1	1	766.6727	2296.9963	3	2297.1561	-0.1599	1	1.11	46	R	YRTNAGFLAHYLACACVVIR	G	Carbamidomethyl (C)	0.00000000000000010000.0	index=8078
47	A0A0F7U751	HECT-domain (Ubiquitin-transferase) containing protein, putative OS=Neospora caninum (strain Liverpool) OX=572307 GN=BN1204_003410 PE=4 SV=1	92	1292679	41	0	34	0	7267	3	1	1	646.5665	2582.2368	4	2582.2408	-0.004	1	1.89	31	R	SPSPGASHNALWGSLCAGAVSASSRR	H	Carbamidomethyl (C)	0.00000000000000010000000000.0	index=3629
47	A0A0F7U751	HECT-domain (Ubiquitin-transferase) containing protein, putative OS=Neospora caninum (strain Liverpool) OX=572307 GN=BN1204_003410 PE=4 SV=1	92	1292679	41	0	34	0	7374	1	1	1	877.723	2630.1472	3	2630.3511	-0.2039	1	3.23	25	R	DSAASLVSPTNNAKLSLALGSAGETTR	G			index=5926
47	A0A0F7U751	HECT-domain (Ubiquitin-transferase) containing protein, putative OS=Neospora caninum (strain Liverpool) OX=572307 GN=BN1204_003410 PE=4 SV=1	92	1292679	41	0	34	0	7383	8	1	1	879.0948	2634.2626	3	2634.288	-0.0255	0	0.62	35	R	VGCMLLASEPAATASASLSGLLEADGGK	S	Oxidation (M)	0.0002000000000000000000000000.0	index=6038
47	A0A0F7U751	HECT-domain (Ubiquitin-transferase) containing protein, putative OS=Neospora caninum (strain Liverpool) OX=572307 GN=BN1204_003410 PE=4 SV=1	92	1292679	41	0	34	0	7474	3	1	1	669.8289	2675.2863	4	2675.3146	-0.0283	0	1.85	27	R	VGCMLLASEPAATASASLSGLLEADGGK	S	Carbamidomethyl (C)	0.0010000000000000000000000000.0	index=2872
47	A0A0F7U751	HECT-domain (Ubiquitin-transferase) containing protein, putative OS=Neospora caninum (strain Liverpool) OX=572307 GN=BN1204_003410 PE=4 SV=1	92	1292679	41	0	34	0	7597	7	1	1	683.6975	2730.7609	4	2731.4657	-0.7048	1	0.09	74	R	GETGTGQNAAVEPFPPRADPLLLLLR	D			index=3543
47	A0A0F7U751	HECT-domain (Ubiquitin-transferase) containing protein, putative OS=Neospora caninum (strain Liverpool) OX=572307 GN=BN1204_003410 PE=4 SV=1	92	1292679	41	0	34	0	8431	6	1	1	823.8279	4114.1031	5	4114.1806	-0.0775	1	0.29	21	K	EVDAAELFLEQMLELLLACAQQNRAAAVLTVGVLTSIR	E	Oxidation (M)	0.00000000000200000000000000000000000000.0	index=7191
48	V4Z9U4	Streptococcal surface antigen repeat-containing protein OS=Toxoplasma gondii (strain ATCC 50861 / VEG) OX=432359 GN=BN1205_035350 PE=4 SV=1	91	761357	25	0	25	0	559	1	1	0	561.2607	560.2535	1	560.2554	-0.002	0	6.29	68	R	AAEDR	Q			index=2272
48	V4Z9U4	Streptococcal surface antigen repeat-containing protein OS=Toxoplasma gondii (strain ATCC 50861 / VEG) OX=432359 GN=BN1205_035350 PE=4 SV=1	91	761357	25	0	25	0	725	3	0	0	617.787	616.7797	1	616.318	0.4617	0	5.49	1.20E+02	K	ALEER	D			index=2292
48	V4Z9U4	Streptococcal surface antigen repeat-containing protein OS=Toxoplasma gondii (strain ATCC 50861 / VEG) OX=432359 GN=BN1205_035350 PE=4 SV=1	91	761357	25	0	25	0	919	1	1	1	714.3425	713.3352	1	713.4435	-0.1083	0	3.94	32	R	LLAELR	R			index=5135
48	V4Z9U4	Streptococcal surface antigen repeat-containing protein OS=Toxoplasma gondii (strain ATCC 50861 / VEG) OX=432359 GN=BN1205_035350 PE=4 SV=1	91	761357	25	0	25	0	1021	5	0	1	373.199	744.3834	2	744.4017	-0.0184	0	10.78	12	R	GAVEELK	A			index=686
48	V4Z9U4	Streptococcal surface antigen repeat-containing protein OS=Toxoplasma gondii (strain ATCC 50861 / VEG) OX=432359 GN=BN1205_035350 PE=4 SV=1	91	761357	25	0	25	0	1154	7	1	1	388.7157	775.4168	2	775.4188	-0.0019	1	7.87	25	R	EVASSRK	K			index=1215
48	V4Z9U4	Streptococcal surface antigen repeat-containing protein OS=Toxoplasma gondii (strain ATCC 50861 / VEG) OX=432359 GN=BN1205_035350 PE=4 SV=1	91	761357	25	0	25	0	1384	8	1	1	416.4547	830.8947	2	830.4498	0.445	0	5.39	83	R	ELAELTR	D			index=336
48	V4Z9U4	Streptococcal surface antigen repeat-containing protein OS=Toxoplasma gondii (strain ATCC 50861 / VEG) OX=432359 GN=BN1205_035350 PE=4 SV=1	91	761357	25	0	25	0	1511	4	0	1	430.2508	858.4871	2	858.4307	0.0563	1	6.3	29	R	EEAAQRR	E			index=1741
48	V4Z9U4	Streptococcal surface antigen repeat-containing protein OS=Toxoplasma gondii (strain ATCC 50861 / VEG) OX=432359 GN=BN1205_035350 PE=4 SV=1	91	761357	25	0	25	0	1686	2	1	0	451.2491	900.4836	2	900.4525	0.0311	1	3.06	54	K	QREQNAR	M			index=8
48	V4Z9U4	Streptococcal surface antigen repeat-containing protein OS=Toxoplasma gondii (strain ATCC 50861 / VEG) OX=432359 GN=BN1205_035350 PE=4 SV=1	91	761357	25	0	25	0	1694	2	1	1	452.2567	902.4988	2	902.4821	0.0167	1	3.98	53	R	IGAKQSGDK	Q			index=2114
48	V4Z9U4	Streptococcal surface antigen repeat-containing protein OS=Toxoplasma gondii (strain ATCC 50861 / VEG) OX=432359 GN=BN1205_035350 PE=4 SV=1	91	761357	25	0	25	0	1756	5	1	1	459.2659	916.5173	2	916.4362	0.0811	1	19.33	1.5	R	EQEERAR	E			index=2802
48	V4Z9U4	Streptococcal surface antigen repeat-containing protein OS=Toxoplasma gondii (strain ATCC 50861 / VEG) OX=432359 GN=BN1205_035350 PE=4 SV=1	91	761357	25	0	25	0	2065	6	0	1	498.2632	994.5119	2	994.4277	0.0842	1	1.51	57	R	EKEEGEMK	T	Oxidation (M)	0.00000020.0	index=2595
48	V4Z9U4	Streptococcal surface antigen repeat-containing protein OS=Toxoplasma gondii (strain ATCC 50861 / VEG) OX=432359 GN=BN1205_035350 PE=4 SV=1	91	761357	25	0	25	0	2245	6	0	1	521.8303	1041.646	2	1041.5356	0.1105	0	0.94	69	K	AFHEAQLAR	A			index=6868
48	V4Z9U4	Streptococcal surface antigen repeat-containing protein OS=Toxoplasma gondii (strain ATCC 50861 / VEG) OX=432359 GN=BN1205_035350 PE=4 SV=1	91	761357	25	0	25	0	2499	3	0	1	546.7849	1091.5552	2	1091.5499	0.0054	0	25.34	0.29	R	VVDFQEVEK	Q			index=3835
48	V4Z9U4	Streptococcal surface antigen repeat-containing protein OS=Toxoplasma gondii (strain ATCC 50861 / VEG) OX=432359 GN=BN1205_035350 PE=4 SV=1	91	761357	25	0	25	0	2693	9	1	1	566.811	1131.6075	2	1131.5407	0.0668	0	7.47	18	R	LASAEEELDR	L			index=726
48	V4Z9U4	Streptococcal surface antigen repeat-containing protein OS=Toxoplasma gondii (strain ATCC 50861 / VEG) OX=432359 GN=BN1205_035350 PE=4 SV=1	91	761357	25	0	25	0	3155	1	1	1	406.5329	1216.5769	3	1216.5796	-0.0027	1	6.48	20	K	RGAGGASQQEEK	S			index=2502
48	V4Z9U4	Streptococcal surface antigen repeat-containing protein OS=Toxoplasma gondii (strain ATCC 50861 / VEG) OX=432359 GN=BN1205_035350 PE=4 SV=1	91	761357	25	0	25	0	3156	1	0	1	609.2967	1216.5789	2	1216.6411	-0.0622	1	18.16	1.4	R	LAEELERTTR	R			index=2486
48	V4Z9U4	Streptococcal surface antigen repeat-containing protein OS=Toxoplasma gondii (strain ATCC 50861 / VEG) OX=432359 GN=BN1205_035350 PE=4 SV=1	91	761357	25	0	25	0	3522	5	1	1	430.546	1288.6163	3	1288.6306	-0.0143	1	3.78	38	R	CSQAAARTASAPR	S			index=1069
48	V4Z9U4	Streptococcal surface antigen repeat-containing protein OS=Toxoplasma gondii (strain ATCC 50861 / VEG) OX=432359 GN=BN1205_035350 PE=4 SV=1	91	761357	25	0	25	0	3665	6	1	1	659.3782	1316.7418	2	1316.6572	0.0847	0	4.44	32	K	EALEQETLQTR	E			index=4921
48	V4Z9U4	Streptococcal surface antigen repeat-containing protein OS=Toxoplasma gondii (strain ATCC 50861 / VEG) OX=432359 GN=BN1205_035350 PE=4 SV=1	91	761357	25	0	25	0	3840	7	1	1	680.9166	1359.8186	2	1359.6491	0.1696	1	6.58	23	K	TRDENQQQVSR	L			index=6662
48	V4Z9U4	Streptococcal surface antigen repeat-containing protein OS=Toxoplasma gondii (strain ATCC 50861 / VEG) OX=432359 GN=BN1205_035350 PE=4 SV=1	91	761357	25	0	25	0	4002	9	1	1	467.2405	1398.6998	3	1398.7466	-0.0469	1	1.58	52	K	KLENAVQALEER	L			index=454
48	V4Z9U4	Streptococcal surface antigen repeat-containing protein OS=Toxoplasma gondii (strain ATCC 50861 / VEG) OX=432359 GN=BN1205_035350 PE=4 SV=1	91	761357	25	0	25	0	4391	3	1	1	747.9237	1493.8328	2	1494.6144	-0.7815	1	9.43	9	R	KEDEMEDAEVER	I	Oxidation (M)	0.000020000000.0	index=8577
48	V4Z9U4	Streptococcal surface antigen repeat-containing protein OS=Toxoplasma gondii (strain ATCC 50861 / VEG) OX=432359 GN=BN1205_035350 PE=4 SV=1	91	761357	25	0	25	0	4436	5	0	1	502.5775	1504.7107	3	1504.694	0.0167	1	5.12	24	R	QRDQENQSLEMK	V			index=4432
48	V4Z9U4	Streptococcal surface antigen repeat-containing protein OS=Toxoplasma gondii (strain ATCC 50861 / VEG) OX=432359 GN=BN1205_035350 PE=4 SV=1	91	761357	25	0	25	0	5350	1	1	1	579.3196	1734.937	3	1734.8029	0.1341	1	2.72	39	K	EEMRQMAAAEVADLR	N	Oxidation (M)	0.002000000000000.0	index=5835
48	V4Z9U4	Streptococcal surface antigen repeat-containing protein OS=Toxoplasma gondii (strain ATCC 50861 / VEG) OX=432359 GN=BN1205_035350 PE=4 SV=1	91	761357	25	0	25	0	5904	2	1	1	471.9986	1883.9654	4	1884.0792	-0.1138	1	4.67	21	R	SLSLSARSEKPTVALAVR	D			index=577
48	V4Z9U4	Streptococcal surface antigen repeat-containing protein OS=Toxoplasma gondii (strain ATCC 50861 / VEG) OX=432359 GN=BN1205_035350 PE=4 SV=1	91	761357	25	0	25	0	6511	1	1	1	708.9914	2123.9524	3	2124.1538	-0.2014	1	2.88	29	R	LQAALAVNESLREELLEAR	Q			index=3869
49	A0A0F7UYB1	HECT-domain (Ubiquitin-transferase) domain-containing protein OS=Toxoplasma gondii (strain ATCC 50861 / VEG) OX=432359 GN=BN1205_080010 PE=4 SV=1	91	1799359	57	0	53	0	306	1	0	0	486.7684	485.7611	1	486.255	-0.4939	0	7.18	42	R	GSPAR	D			index=2835
49	A0A0F7UYB1	HECT-domain (Ubiquitin-transferase) domain-containing protein OS=Toxoplasma gondii (strain ATCC 50861 / VEG) OX=432359 GN=BN1205_080010 PE=4 SV=1	91	1799359	57	0	53	0	490	1	0	0	543.3033	542.296	1	542.354	-0.058	0	6.89	18	R	LAALR	A			index=6368
49	A0A0F7UYB1	HECT-domain (Ubiquitin-transferase) domain-containing protein OS=Toxoplasma gondii (strain ATCC 50861 / VEG) OX=432359 GN=BN1205_080010 PE=4 SV=1	91	1799359	57	0	53	0	674	2	0	0	602.3007	601.2934	1	601.3296	-0.0362	1	5.11	60	K	AAERR	D			index=4710
49	A0A0F7UYB1	HECT-domain (Ubiquitin-transferase) domain-containing protein OS=Toxoplasma gondii (strain ATCC 50861 / VEG) OX=432359 GN=BN1205_080010 PE=4 SV=1	91	1799359	57	0	53	0	813	1	1	1	663.4177	662.4104	1	662.2984	0.1121	0	4.18	49	K	NESTGR	N			index=8223
49	A0A0F7UYB1	HECT-domain (Ubiquitin-transferase) domain-containing protein OS=Toxoplasma gondii (strain ATCC 50861 / VEG) OX=432359 GN=BN1205_080010 PE=4 SV=1	91	1799359	57	0	53	0	849	4	0	0	685.3591	684.3518	1	684.4646	-0.1128	1	0.19	85	R	VARLVK	R			index=7601
49	A0A0F7UYB1	HECT-domain (Ubiquitin-transferase) domain-containing protein OS=Toxoplasma gondii (strain ATCC 50861 / VEG) OX=432359 GN=BN1205_080010 PE=4 SV=1	91	1799359	57	0	53	0	1199	9	0	0	395.1766	788.3386	2	788.4214	-0.0829	0	2.18	86	R	ICLGQAK	Q	Carbamidomethyl (C)	0.0100000.0	index=3030
49	A0A0F7UYB1	HECT-domain (Ubiquitin-transferase) domain-containing protein OS=Toxoplasma gondii (strain ATCC 50861 / VEG) OX=432359 GN=BN1205_080010 PE=4 SV=1	91	1799359	57	0	53	0	1202	6	0	0	395.212	788.4094	2	788.4214	-0.012	0	7.85	23	R	ICLGQAK	Q	Carbamidomethyl (C)	0.0100000.0	index=1142
49	A0A0F7UYB1	HECT-domain (Ubiquitin-transferase) domain-containing protein OS=Toxoplasma gondii (strain ATCC 50861 / VEG) OX=432359 GN=BN1205_080010 PE=4 SV=1	91	1799359	57	0	53	0	1356	7	1	1	413.2244	824.4342	2	824.414	0.0201	0	0.09	63	R	QPAAGPER	E			index=787
49	A0A0F7UYB1	HECT-domain (Ubiquitin-transferase) domain-containing protein OS=Toxoplasma gondii (strain ATCC 50861 / VEG) OX=432359 GN=BN1205_080010 PE=4 SV=1	91	1799359	57	0	53	0	1435	3	1	1	423.2184	844.4223	2	844.4767	-0.0543	0	0.86	1.10E+02	K	SLTGQLAR	Q			index=917
49	A0A0F7UYB1	HECT-domain (Ubiquitin-transferase) domain-containing protein OS=Toxoplasma gondii (strain ATCC 50861 / VEG) OX=432359 GN=BN1205_080010 PE=4 SV=1	91	1799359	57	0	53	0	1594	3	1	1	439.246	876.4775	2	876.4678	0.0097	1	0.26	1.20E+02	R	RNPPHTR	S			index=2229
49	A0A0F7UYB1	HECT-domain (Ubiquitin-transferase) domain-containing protein OS=Toxoplasma gondii (strain ATCC 50861 / VEG) OX=432359 GN=BN1205_080010 PE=4 SV=1	91	1799359	57	0	53	0	1626	4	1	1	443.7633	885.512	2	885.4239	0.0881	0	0.02	1.00E+02	R	SRPSMHR	V	Oxidation (M)	0.0000200.0	index=240
49	A0A0F7UYB1	HECT-domain (Ubiquitin-transferase) domain-containing protein OS=Toxoplasma gondii (strain ATCC 50861 / VEG) OX=432359 GN=BN1205_080010 PE=4 SV=1	91	1799359	57	0	53	0	1631	8	1	1	444.2534	886.4922	2	886.4369	0.0552	1	2.46	65	R	GQQRGGER	H			index=440
49	A0A0F7UYB1	HECT-domain (Ubiquitin-transferase) domain-containing protein OS=Toxoplasma gondii (strain ATCC 50861 / VEG) OX=432359 GN=BN1205_080010 PE=4 SV=1	91	1799359	57	0	53	0	1637	1	0	1	445.2604	888.5063	2	888.3937	0.1126	0	13.61	6.1	R	GAEGDDVAR	L			index=2575
49	A0A0F7UYB1	HECT-domain (Ubiquitin-transferase) domain-containing protein OS=Toxoplasma gondii (strain ATCC 50861 / VEG) OX=432359 GN=BN1205_080010 PE=4 SV=1	91	1799359	57	0	53	0	1684	2	1	1	451.2451	900.4756	2	900.4777	-0.0021	1	4.18	42	R	SESPRLGR	E			index=1956
49	A0A0F7UYB1	HECT-domain (Ubiquitin-transferase) domain-containing protein OS=Toxoplasma gondii (strain ATCC 50861 / VEG) OX=432359 GN=BN1205_080010 PE=4 SV=1	91	1799359	57	0	53	0	1980	4	1	1	487.7755	973.5364	2	973.4617	0.0747	0	5.06	35	R	SPAGDAPGFR	A			index=2452
49	A0A0F7UYB1	HECT-domain (Ubiquitin-transferase) domain-containing protein OS=Toxoplasma gondii (strain ATCC 50861 / VEG) OX=432359 GN=BN1205_080010 PE=4 SV=1	91	1799359	57	0	53	0	2045	1	1	1	495.7856	989.5566	2	989.5658	-0.0092	1	10.84	9.5	R	KVFQEALR	R			index=2171
49	A0A0F7UYB1	HECT-domain (Ubiquitin-transferase) domain-containing protein OS=Toxoplasma gondii (strain ATCC 50861 / VEG) OX=432359 GN=BN1205_080010 PE=4 SV=1	91	1799359	57	0	53	0	2073	8	1	1	499.3025	996.5904	2	996.4851	0.1053	1	5.28	23	R	RFEPAFCK	R			index=7660
49	A0A0F7UYB1	HECT-domain (Ubiquitin-transferase) domain-containing protein OS=Toxoplasma gondii (strain ATCC 50861 / VEG) OX=432359 GN=BN1205_080010 PE=4 SV=1	91	1799359	57	0	53	0	2122	3	1	1	505.7883	1009.562	2	1009.5668	-0.0049	0	0.7	63	R	QNAQPLLAR	R			index=3434
49	A0A0F7UYB1	HECT-domain (Ubiquitin-transferase) domain-containing protein OS=Toxoplasma gondii (strain ATCC 50861 / VEG) OX=432359 GN=BN1205_080010 PE=4 SV=1	91	1799359	57	0	53	0	2166	3	1	1	511.233	1020.4515	2	1020.4658	-0.0143	1	1.99	63	R	KETNGGEMR	L			index=3466
49	A0A0F7UYB1	HECT-domain (Ubiquitin-transferase) domain-containing protein OS=Toxoplasma gondii (strain ATCC 50861 / VEG) OX=432359 GN=BN1205_080010 PE=4 SV=1	91	1799359	57	0	53	0	2259	9	1	1	523.2969	1044.5792	2	1044.4948	0.0844	1	0.73	90	R	RGAEGDDVAR	L			index=3056
49	A0A0F7UYB1	HECT-domain (Ubiquitin-transferase) domain-containing protein OS=Toxoplasma gondii (strain ATCC 50861 / VEG) OX=432359 GN=BN1205_080010 PE=4 SV=1	91	1799359	57	0	53	0	2293	7	1	1	526.2797	1050.5448	2	1050.5346	0.0103	1	5.41	24	K	KIEGSGFEGK	W			index=3440
49	A0A0F7UYB1	HECT-domain (Ubiquitin-transferase) domain-containing protein OS=Toxoplasma gondii (strain ATCC 50861 / VEG) OX=432359 GN=BN1205_080010 PE=4 SV=1	91	1799359	57	0	53	0	2442	5	1	1	541.2574	1080.5002	2	1080.52	-0.0197	1	2.23	44	R	KSEFQTEGR	N			index=2507
49	A0A0F7UYB1	HECT-domain (Ubiquitin-transferase) domain-containing protein OS=Toxoplasma gondii (strain ATCC 50861 / VEG) OX=432359 GN=BN1205_080010 PE=4 SV=1	91	1799359	57	0	53	0	2480	6	1	1	363.5501	1087.6286	3	1087.592	0.0366	1	0.42	93	R	RQMAQLIGR	C	Oxidation (M)	0.002000000.0	index=20
49	A0A0F7UYB1	HECT-domain (Ubiquitin-transferase) domain-containing protein OS=Toxoplasma gondii (strain ATCC 50861 / VEG) OX=432359 GN=BN1205_080010 PE=4 SV=1	91	1799359	57	0	53	0	2491	1	1	1	546.2747	1090.5348	2	1090.5003	0.0345	0	9.4	12	R	SGNQPSTASSR	H			index=5192
49	A0A0F7UYB1	HECT-domain (Ubiquitin-transferase) domain-containing protein OS=Toxoplasma gondii (strain ATCC 50861 / VEG) OX=432359 GN=BN1205_080010 PE=4 SV=1	91	1799359	57	0	53	0	2538	1	0	1	367.8385	1100.4937	3	1100.5826	-0.0889	0	5.37	28	R	AASLSESPALR	L			index=1738
49	A0A0F7UYB1	HECT-domain (Ubiquitin-transferase) domain-containing protein OS=Toxoplasma gondii (strain ATCC 50861 / VEG) OX=432359 GN=BN1205_080010 PE=4 SV=1	91	1799359	57	0	53	0	2561	10	1	1	368.8487	1103.5243	3	1103.5319	-0.0077	1	4.14	43	R	EEGGATTGARR	R			index=323
49	A0A0F7UYB1	HECT-domain (Ubiquitin-transferase) domain-containing protein OS=Toxoplasma gondii (strain ATCC 50861 / VEG) OX=432359 GN=BN1205_080010 PE=4 SV=1	91	1799359	57	0	53	0	2589	8	1	1	555.8012	1109.5877	2	1109.5101	0.0776	0	1.77	46	R	SFDVSGSAANR	E			index=1026
49	A0A0F7UYB1	HECT-domain (Ubiquitin-transferase) domain-containing protein OS=Toxoplasma gondii (strain ATCC 50861 / VEG) OX=432359 GN=BN1205_080010 PE=4 SV=1	91	1799359	57	0	53	0	2609	3	0	1	372.8557	1115.5453	3	1115.7179	-0.1726	1	10.1	9.6	R	FVRLLLLSR	L			index=2032
49	A0A0F7UYB1	HECT-domain (Ubiquitin-transferase) domain-containing protein OS=Toxoplasma gondii (strain ATCC 50861 / VEG) OX=432359 GN=BN1205_080010 PE=4 SV=1	91	1799359	57	0	53	0	2612	1	0	0	373.195	1116.563	3	1116.6404	-0.0773	1	4.82	33	R	ERAFVVQLR	G			index=4345
49	A0A0F7UYB1	HECT-domain (Ubiquitin-transferase) domain-containing protein OS=Toxoplasma gondii (strain ATCC 50861 / VEG) OX=432359 GN=BN1205_080010 PE=4 SV=1	91	1799359	57	0	53	0	2695	9	1	1	566.8171	1131.6197	2	1131.4792	0.1405	0	12.49	5.8	R	GDVEGGEAGEGR	E			index=2291
49	A0A0F7UYB1	HECT-domain (Ubiquitin-transferase) domain-containing protein OS=Toxoplasma gondii (strain ATCC 50861 / VEG) OX=432359 GN=BN1205_080010 PE=4 SV=1	91	1799359	57	0	53	0	2750	5	0	0	571.7726	1141.5307	2	1141.5628	-0.0321	1	2.19	47	K	AQRDPQHYK	G			index=6311
49	A0A0F7UYB1	HECT-domain (Ubiquitin-transferase) domain-containing protein OS=Toxoplasma gondii (strain ATCC 50861 / VEG) OX=432359 GN=BN1205_080010 PE=4 SV=1	91	1799359	57	0	53	0	2831	1	1	1	577.7934	1153.5722	2	1153.5404	0.0319	0	6.21	17	R	DFFADLPSSR	D			index=5043
49	A0A0F7UYB1	HECT-domain (Ubiquitin-transferase) domain-containing protein OS=Toxoplasma gondii (strain ATCC 50861 / VEG) OX=432359 GN=BN1205_080010 PE=4 SV=1	91	1799359	57	0	53	0	2966	3	0	1	591.3322	1180.6498	2	1180.5257	0.1242	0	4.29	29	R	DLWALACDMK	S	Oxidation (M)	0.0000000020.0	index=4680
49	A0A0F7UYB1	HECT-domain (Ubiquitin-transferase) domain-containing protein OS=Toxoplasma gondii (strain ATCC 50861 / VEG) OX=432359 GN=BN1205_080010 PE=4 SV=1	91	1799359	57	0	53	0	3239	10	0	1	616.8058	1231.597	2	1231.5251	0.0719	0	8.65	13	R	QGDEAVCSNPR	L	Carbamidomethyl (C)	0.00000010000.0	index=1021
49	A0A0F7UYB1	HECT-domain (Ubiquitin-transferase) domain-containing protein OS=Toxoplasma gondii (strain ATCC 50861 / VEG) OX=432359 GN=BN1205_080010 PE=4 SV=1	91	1799359	57	0	53	0	3270	5	1	1	412.8801	1235.6184	3	1235.7237	-0.1054	1	0.02	82	R	ELSPLPLPSRK	A			index=1693
49	A0A0F7UYB1	HECT-domain (Ubiquitin-transferase) domain-containing protein OS=Toxoplasma gondii (strain ATCC 50861 / VEG) OX=432359 GN=BN1205_080010 PE=4 SV=1	91	1799359	57	0	53	0	3575	4	1	1	650.0889	1298.1632	2	1298.5673	-0.4041	0	3.95	63	R	SCHSDPSPSLNR	L			index=7712
49	A0A0F7UYB1	HECT-domain (Ubiquitin-transferase) domain-containing protein OS=Toxoplasma gondii (strain ATCC 50861 / VEG) OX=432359 GN=BN1205_080010 PE=4 SV=1	91	1799359	57	0	53	0	3865	10	1	1	456.935	1367.7831	3	1367.7521	0.031	1	1.45	55	R	RQIASELDALPR	V			index=2221
49	A0A0F7UYB1	HECT-domain (Ubiquitin-transferase) domain-containing protein OS=Toxoplasma gondii (strain ATCC 50861 / VEG) OX=432359 GN=BN1205_080010 PE=4 SV=1	91	1799359	57	0	53	0	4058	6	1	1	708.1554	1414.2962	2	1413.7688	0.5274	1	2.84	77	R	VSPRSVVSVSNAGR	D			index=3482
49	A0A0F7UYB1	HECT-domain (Ubiquitin-transferase) domain-containing protein OS=Toxoplasma gondii (strain ATCC 50861 / VEG) OX=432359 GN=BN1205_080010 PE=4 SV=1	91	1799359	57	0	53	0	4077	3	1	1	709.9138	1417.813	2	1417.7136	0.0994	1	0.05	84	R	GVWCVSLQDRQK	I			index=8186
49	A0A0F7UYB1	HECT-domain (Ubiquitin-transferase) domain-containing protein OS=Toxoplasma gondii (strain ATCC 50861 / VEG) OX=432359 GN=BN1205_080010 PE=4 SV=1	91	1799359	57	0	53	0	4211	1	1	1	484.9444	1451.8115	3	1452.5609	-0.7495	0	0.46	73	R	EAAGGMDDEAQGMR	G	Oxidation (M)	0.00000000000020.0	index=4889
49	A0A0F7UYB1	HECT-domain (Ubiquitin-transferase) domain-containing protein OS=Toxoplasma gondii (strain ATCC 50861 / VEG) OX=432359 GN=BN1205_080010 PE=4 SV=1	91	1799359	57	0	53	0	4591	3	0	1	772.8908	1543.7669	2	1543.7606	0.0064	0	0.49	66	R	HDFLWMSNLLPR	L	Oxidation (M)	0.000002000000.0	index=8031
49	A0A0F7UYB1	HECT-domain (Ubiquitin-transferase) domain-containing protein OS=Toxoplasma gondii (strain ATCC 50861 / VEG) OX=432359 GN=BN1205_080010 PE=4 SV=1	91	1799359	57	0	53	0	4609	8	0	1	773.9593	1545.9041	2	1545.8402	0.0639	0	1.15	66	R	VYLEAQEEALLLR	L			index=7628
49	A0A0F7UYB1	HECT-domain (Ubiquitin-transferase) domain-containing protein OS=Toxoplasma gondii (strain ATCC 50861 / VEG) OX=432359 GN=BN1205_080010 PE=4 SV=1	91	1799359	57	0	53	0	5195	1	1	1	564.9336	1691.7791	3	1692.0913	-0.3122	1	1.53	48	K	VLVALAGTKSLLLPAVK	N			index=370
49	A0A0F7UYB1	HECT-domain (Ubiquitin-transferase) domain-containing protein OS=Toxoplasma gondii (strain ATCC 50861 / VEG) OX=432359 GN=BN1205_080010 PE=4 SV=1	91	1799359	57	0	53	0	5364	6	1	1	871.3793	1740.7441	2	1740.9055	-0.1614	1	1.3	53	R	CVYSLKTLVHLYMR	F	Oxidation (M)	0.00000000000020.0	index=858
49	A0A0F7UYB1	HECT-domain (Ubiquitin-transferase) domain-containing protein OS=Toxoplasma gondii (strain ATCC 50861 / VEG) OX=432359 GN=BN1205_080010 PE=4 SV=1	91	1799359	57	0	53	0	5732	3	1	1	614.6091	1840.8056	3	1840.7686	0.0369	1	3.55	30	R	KGDETAFHDCFGNADSK	I			index=628
49	A0A0F7UYB1	HECT-domain (Ubiquitin-transferase) domain-containing protein OS=Toxoplasma gondii (strain ATCC 50861 / VEG) OX=432359 GN=BN1205_080010 PE=4 SV=1	91	1799359	57	0	53	0	5973	3	1	1	635.9322	1904.7749	3	1904.0149	0.76	1	1.95	52	R	SSSCSALSSTLLAVRLPGR	A			index=1521
49	A0A0F7UYB1	HECT-domain (Ubiquitin-transferase) domain-containing protein OS=Toxoplasma gondii (strain ATCC 50861 / VEG) OX=432359 GN=BN1205_080010 PE=4 SV=1	91	1799359	57	0	53	0	6622	2	1	1	732.0721	2193.1946	3	2193.8716	-0.677	0	2.1	39	R	AGCEADGENEEGGSEAISQGER	K			index=7935
49	A0A0F7UYB1	HECT-domain (Ubiquitin-transferase) domain-containing protein OS=Toxoplasma gondii (strain ATCC 50861 / VEG) OX=432359 GN=BN1205_080010 PE=4 SV=1	91	1799359	57	0	53	0	6893	3	1	1	785.0846	2352.232	3	2352.171	0.061	1	1.27	38	R	YTAAFPTSSRALTADVDGVPSAR	E			index=8523
49	A0A0F7UYB1	HECT-domain (Ubiquitin-transferase) domain-containing protein OS=Toxoplasma gondii (strain ATCC 50861 / VEG) OX=432359 GN=BN1205_080010 PE=4 SV=1	91	1799359	57	0	53	0	7404	3	1	1	882.086	2643.2362	3	2643.2271	0.0091	0	1.45	31	R	IWCMTLMLNIEEGELDVFVDGK	L	Carbamidomethyl (C); 2 Oxidation (M)	0.0012002000000000000000.0	index=5068
49	A0A0F7UYB1	HECT-domain (Ubiquitin-transferase) domain-containing protein OS=Toxoplasma gondii (strain ATCC 50861 / VEG) OX=432359 GN=BN1205_080010 PE=4 SV=1	91	1799359	57	0	53	0	7498	5	1	1	672.6039	2686.3865	4	2687.1439	-0.7574	0	2.37	27	R	GLSATPPESDMNQPSSGEAEAAPCER	S	Carbamidomethyl (C)	0.00000000000000000000000100.0	index=7262
49	A0A0F7UYB1	HECT-domain (Ubiquitin-transferase) domain-containing protein OS=Toxoplasma gondii (strain ATCC 50861 / VEG) OX=432359 GN=BN1205_080010 PE=4 SV=1	91	1799359	57	0	53	0	7499	3	1	1	896.4715	2686.3927	3	2687.1439	-0.7512	0	1.21	35	R	GLSATPPESDMNQPSSGEAEAAPCER	S	Carbamidomethyl (C)	0.00000000000000000000000100.0	index=7269
49	A0A0F7UYB1	HECT-domain (Ubiquitin-transferase) domain-containing protein OS=Toxoplasma gondii (strain ATCC 50861 / VEG) OX=432359 GN=BN1205_080010 PE=4 SV=1	91	1799359	57	0	53	0	7572	4	1	1	907.1755	2718.5048	3	2719.1921	-0.6873	1	2.2	34	R	TCLASAASSSGDTSPLRLCATCESMK	K	2 Carbamidomethyl (C); Oxidation (M)	0.01000000000000000010000020.0	index=7877
49	A0A0F7UYB1	HECT-domain (Ubiquitin-transferase) domain-containing protein OS=Toxoplasma gondii (strain ATCC 50861 / VEG) OX=432359 GN=BN1205_080010 PE=4 SV=1	91	1799359	57	0	53	0	8067	5	1	1	747.3722	2985.4597	4	2985.4053	0.0544	1	0.99	30	R	NASASLRLWSQAHSSCSHSVDFHGVFR	S			index=5077
49	A0A0F7UYB1	HECT-domain (Ubiquitin-transferase) domain-containing protein OS=Toxoplasma gondii (strain ATCC 50861 / VEG) OX=432359 GN=BN1205_080010 PE=4 SV=1	91	1799359	57	0	53	0	8079	3	1	1	1497.2744	2992.5342	2	2993.2808	-0.7465	1	3.34	17	R	ERQGAQFLSDGCTPFETFDGEDLEMR	L	Oxidation (M)	0.00000000000000000000000020.0	index=6808
49	A0A0F7UYB1	HECT-domain (Ubiquitin-transferase) domain-containing protein OS=Toxoplasma gondii (strain ATCC 50861 / VEG) OX=432359 GN=BN1205_080010 PE=4 SV=1	91	1799359	57	0	53	0	8080	6	1	1	998.5203	2992.539	3	2993.2808	-0.7418	1	0.75	32	R	ERQGAQFLSDGCTPFETFDGEDLEMR	L	Oxidation (M)	0.00000000000000000000000020.0	index=6807
49	A0A0F7UYB1	HECT-domain (Ubiquitin-transferase) domain-containing protein OS=Toxoplasma gondii (strain ATCC 50861 / VEG) OX=432359 GN=BN1205_080010 PE=4 SV=1	91	1799359	57	0	53	0	8133	6	1	1	761.6259	3042.4743	4	3042.4267	0.0476	1	1.26	28	R	NASASLRLWSQAHSSCSHSVDFHGVFR	S	Carbamidomethyl (C)	0.000000000000000100000000000.0	index=5274
49	A0A0F7UYB1	HECT-domain (Ubiquitin-transferase) domain-containing protein OS=Toxoplasma gondii (strain ATCC 50861 / VEG) OX=432359 GN=BN1205_080010 PE=4 SV=1	91	1799359	57	0	53	0	8271	2	0	1	806.1621	3220.6191	4	3220.6728	-0.0537	0	1.08	27	R	SAESLAAPALSPAPLAFSPSVLASVGSGGPQAASR	V			index=7070
50	F0V9P2	Uncharacterized protein OS=Neospora caninum (strain Liverpool) OX=572307 GN=BN1204_009370 PE=4 SV=1	90	342856	18	0	14	0	725	3	0	0	617.787	616.7797	1	616.318	0.4617	0	5.49	1.20E+02	R	ALEER	L			index=2292
50	F0V9P2	Uncharacterized protein OS=Neospora caninum (strain Liverpool) OX=572307 GN=BN1204_009370 PE=4 SV=1	90	342856	18	0	14	0	1798	1	1	1	465.2419	928.4693	2	928.4839	-0.0145	1	5.42	30	R	RAGASAPGSR	L			index=1614
50	F0V9P2	Uncharacterized protein OS=Neospora caninum (strain Liverpool) OX=572307 GN=BN1204_009370 PE=4 SV=1	90	342856	18	0	14	0	1980	9	0	1	487.7755	973.5364	2	973.5093	0.0271	1	3.01	57	R	AANWQKTR	E			index=2452
50	F0V9P2	Uncharacterized protein OS=Neospora caninum (strain Liverpool) OX=572307 GN=BN1204_009370 PE=4 SV=1	90	342856	18	0	14	0	2636	1	1	1	374.5507	1120.6303	3	1120.4455	0.1848	0	12.56	5.2	K	LGACEDDGER	T	Carbamidomethyl (C)	0.0001000000.0	index=2614
50	F0V9P2	Uncharacterized protein OS=Neospora caninum (strain Liverpool) OX=572307 GN=BN1204_009370 PE=4 SV=1	90	342856	18	0	14	0	2742	7	0	1	571.2668	1140.5191	2	1140.6139	-0.0947	0	12.2	4.5	K	TPSDSPLGVLR	Q			index=5173
50	F0V9P2	Uncharacterized protein OS=Neospora caninum (strain Liverpool) OX=572307 GN=BN1204_009370 PE=4 SV=1	90	342856	18	0	14	0	2746	4	0	1	381.2167	1140.6282	3	1140.6139	0.0143	0	19.58	0.82	K	TPSDSPLGVLR	Q			index=5432
50	F0V9P2	Uncharacterized protein OS=Neospora caninum (strain Liverpool) OX=572307 GN=BN1204_009370 PE=4 SV=1	90	342856	18	0	14	0	2747	6	0	1	571.3231	1140.6316	2	1140.6139	0.0178	0	14.73	2.5	K	TPSDSPLGVLR	Q			index=5437
50	F0V9P2	Uncharacterized protein OS=Neospora caninum (strain Liverpool) OX=572307 GN=BN1204_009370 PE=4 SV=1	90	342856	18	0	14	0	2754	3	1	1	571.7971	1141.5796	2	1141.6455	-0.066	0	3.47	35	R	VLGNLVGDSLR	V			index=3783
50	F0V9P2	Uncharacterized protein OS=Neospora caninum (strain Liverpool) OX=572307 GN=BN1204_009370 PE=4 SV=1	90	342856	18	0	14	0	2757	3	1	1	571.8278	1141.641	2	1141.6455	-0.0045	0	11.31	5.8	R	VLGNLVGDSLR	V			index=3925
50	F0V9P2	Uncharacterized protein OS=Neospora caninum (strain Liverpool) OX=572307 GN=BN1204_009370 PE=4 SV=1	90	342856	18	0	14	0	3360	1	1	1	627.3745	1252.7344	2	1252.671	0.0634	1	21.87	0.53	R	APCRSALPVSPR	S			index=6833
50	F0V9P2	Uncharacterized protein OS=Neospora caninum (strain Liverpool) OX=572307 GN=BN1204_009370 PE=4 SV=1	90	342856	18	0	14	0	3599	7	1	1	435.2208	1302.6406	3	1302.6051	0.0354	0	0.5	75	R	GDAPSAAETEISR	A			index=2318
50	F0V9P2	Uncharacterized protein OS=Neospora caninum (strain Liverpool) OX=572307 GN=BN1204_009370 PE=4 SV=1	90	342856	18	0	14	0	4153	5	1	1	719.8425	1437.6704	2	1437.7477	-0.0772	1	3.46	31	R	QLGSHVAAWERGK	A			index=2643
50	F0V9P2	Uncharacterized protein OS=Neospora caninum (strain Liverpool) OX=572307 GN=BN1204_009370 PE=4 SV=1	90	342856	18	0	14	0	5377	9	0	1	582.6765	1745.0075	3	1745.7704	-0.7629	0	0.42	75	K	GDGATPEAPSSALSDSER	G			index=1084
50	F0V9P2	Uncharacterized protein OS=Neospora caninum (strain Liverpool) OX=572307 GN=BN1204_009370 PE=4 SV=1	90	342856	18	0	14	0	5479	8	1	1	445.7323	1778.9001	4	1778.8733	0.0268	1	0.37	59	R	DAQNGRSFIALCASAAK	L	Carbamidomethyl (C)	0.00000000000100000.0	index=2794
50	F0V9P2	Uncharacterized protein OS=Neospora caninum (strain Liverpool) OX=572307 GN=BN1204_009370 PE=4 SV=1	90	342856	18	0	14	0	5869	2	1	1	625.6639	1873.97	3	1873.8846	0.0853	0	11.83	4	R	LESSPGDEGIFPPTWSR	A			index=6086
50	F0V9P2	Uncharacterized protein OS=Neospora caninum (strain Liverpool) OX=572307 GN=BN1204_009370 PE=4 SV=1	90	342856	18	0	14	0	5871	2	0	1	469.5004	1873.9726	4	1873.8846	0.088	0	13.79	2.5	R	LESSPGDEGIFPPTWSR	A			index=6082
50	F0V9P2	Uncharacterized protein OS=Neospora caninum (strain Liverpool) OX=572307 GN=BN1204_009370 PE=4 SV=1	90	342856	18	0	14	0	6097	3	1	1	654.6829	1961.0268	3	1961.0404	-0.0137	0	4.37	21	R	LGQATCALAGATIFLVGEAR	K			index=7752
50	F0V9P2	Uncharacterized protein OS=Neospora caninum (strain Liverpool) OX=572307 GN=BN1204_009370 PE=4 SV=1	90	342856	18	0	14	0	8515	2	1	1	855.7979	4273.9529	5	4274.2488	-0.2959	1	0.9	17	R	HVDAAASLVAQQLTIPSPRSAEETFNLFPPLKPSVSGFPR	A			index=7515
51	A0A0F7V968	PHD-finger domain-containing protein OS=Toxoplasma gondii (strain ATCC 50861 / VEG) OX=432359 GN=BN1205_065010 PE=4 SV=1	89	602988	18	1	17	1	957	10	1	0	722.1111	721.1039	1	721.3177	-0.2138	0	3.27	86	M	AGGSMQR	A	Oxidation (M)	0.0000200.0	index=3870
51	A0A0F7V968	PHD-finger domain-containing protein OS=Toxoplasma gondii (strain ATCC 50861 / VEG) OX=432359 GN=BN1205_065010 PE=4 SV=1	89	602988	18	1	17	1	989	9	1	1	365.7152	729.4159	2	729.3882	0.0278	1	7.94	20	R	AAGARER	E			index=111
51	A0A0F7V968	PHD-finger domain-containing protein OS=Toxoplasma gondii (strain ATCC 50861 / VEG) OX=432359 GN=BN1205_065010 PE=4 SV=1	89	602988	18	1	17	1	1945	2	1	1	483.258	964.5014	2	964.392	0.1095	0	35.06	0.029	R	EQEMQER	L	Oxidation (M)	0.0002000.0	index=75
51	A0A0F7V968	PHD-finger domain-containing protein OS=Toxoplasma gondii (strain ATCC 50861 / VEG) OX=432359 GN=BN1205_065010 PE=4 SV=1	89	602988	18	1	17	1	1985	10	0	1	488.2796	974.5447	2	974.4457	0.099	0	8.64	16	R	AWAEVEDR	M			index=2669
51	A0A0F7V968	PHD-finger domain-containing protein OS=Toxoplasma gondii (strain ATCC 50861 / VEG) OX=432359 GN=BN1205_065010 PE=4 SV=1	89	602988	18	1	17	1	2310	1	1	0	528.2737	1054.5328	2	1054.4567	0.0762	0	11.48	5.5	R	VSYEADESR	S			index=1675
51	A0A0F7V968	PHD-finger domain-containing protein OS=Toxoplasma gondii (strain ATCC 50861 / VEG) OX=432359 GN=BN1205_065010 PE=4 SV=1	89	602988	18	1	17	1	2388	6	0	1	536.2776	1070.5407	2	1070.6336	-0.0928	0	0.51	78	R	AVPTTVLSGVK	R			index=2271
51	A0A0F7V968	PHD-finger domain-containing protein OS=Toxoplasma gondii (strain ATCC 50861 / VEG) OX=432359 GN=BN1205_065010 PE=4 SV=1	89	602988	18	1	17	1	2391	7	1	1	536.3255	1070.6364	2	1070.6336	0.0029	0	5.65	24	R	AVPTTVLSGVK	R			index=3003
51	A0A0F7V968	PHD-finger domain-containing protein OS=Toxoplasma gondii (strain ATCC 50861 / VEG) OX=432359 GN=BN1205_065010 PE=4 SV=1	89	602988	18	1	17	1	2423	2	1	1	359.5195	1075.5367	3	1075.5145	0.0221	0	2.76	56	R	SVEENLTER	A			index=3246
51	A0A0F7V968	PHD-finger domain-containing protein OS=Toxoplasma gondii (strain ATCC 50861 / VEG) OX=432359 GN=BN1205_065010 PE=4 SV=1	89	602988	18	1	17	1	2539	8	1	1	551.2988	1100.583	2	1100.5938	-0.0107	1	7.72	16	K	VTAERLGAER	N			index=4946
51	A0A0F7V968	PHD-finger domain-containing protein OS=Toxoplasma gondii (strain ATCC 50861 / VEG) OX=432359 GN=BN1205_065010 PE=4 SV=1	89	602988	18	1	17	1	2810	6	1	0	384.5312	1150.5718	3	1150.5335	0.0382	1	0.35	73	-	MAGGSMQRAAR	Q	Oxidation (M)	0.20000000000.0	index=4324
51	A0A0F7V968	PHD-finger domain-containing protein OS=Toxoplasma gondii (strain ATCC 50861 / VEG) OX=432359 GN=BN1205_065010 PE=4 SV=1	89	602988	18	1	17	1	4519	1	1	1	509.5685	1525.6838	3	1525.8517	-0.168	1	2.08	43	R	LASHKPFAFPQRK	D			index=2531
51	A0A0F7V968	PHD-finger domain-containing protein OS=Toxoplasma gondii (strain ATCC 50861 / VEG) OX=432359 GN=BN1205_065010 PE=4 SV=1	89	602988	18	1	17	1	4531	4	0	1	510.6003	1528.779	3	1528.7018	0.0772	1	9.14	8.2	R	YGGSYNSEAAARAGR	L			index=3294
51	A0A0F7V968	PHD-finger domain-containing protein OS=Toxoplasma gondii (strain ATCC 50861 / VEG) OX=432359 GN=BN1205_065010 PE=4 SV=1	89	602988	18	1	17	1	4549	5	1	0	766.9106	1531.8067	2	1531.8214	-0.0147	1	7.81	12	K	MMVPSGVRLELLR	A	2 Oxidation (M)	0.2200000000000.0	index=6495
51	A0A0F7V968	PHD-finger domain-containing protein OS=Toxoplasma gondii (strain ATCC 50861 / VEG) OX=432359 GN=BN1205_065010 PE=4 SV=1	89	602988	18	1	17	1	5950	6	1	1	475.4637	1897.8257	4	1897.8667	-0.041	0	4.06	25	R	QTSQSASHAHPADPPPDR	K			index=792
51	A0A0F7V968	PHD-finger domain-containing protein OS=Toxoplasma gondii (strain ATCC 50861 / VEG) OX=432359 GN=BN1205_065010 PE=4 SV=1	89	602988	18	1	17	1	6304	3	1	1	509.2307	2032.8935	4	2032.8545	0.039	0	1.19	45	R	DGDCFHASSGASAGVGGPQEK	K	Carbamidomethyl (C)	0.000100000000000000000.0	index=3209
51	A0A0F7V968	PHD-finger domain-containing protein OS=Toxoplasma gondii (strain ATCC 50861 / VEG) OX=432359 GN=BN1205_065010 PE=4 SV=1	89	602988	18	1	17	1	7063	5	1	1	814.1301	2439.3685	3	2439.9595	-0.591	1	1.31	47	R	EEPSVGTDDDEDEDELDEMKK	R	Oxidation (M)	0.000000000000000000200.0	index=7769
51	A0A0F7V968	PHD-finger domain-containing protein OS=Toxoplasma gondii (strain ATCC 50861 / VEG) OX=432359 GN=BN1205_065010 PE=4 SV=1	89	602988	18	1	17	1	7480	2	1	1	892.7736	2675.299	3	2675.1406	0.1584	0	0.32	38	R	TPSQEDDNQGGLFSGSAFSPSSASMR	S	Oxidation (M)	0.00000000000000000000000020.0	index=5053
51	A0A0F7V968	PHD-finger domain-containing protein OS=Toxoplasma gondii (strain ATCC 50861 / VEG) OX=432359 GN=BN1205_065010 PE=4 SV=1	89	602988	18	1	17	1	7974	3	0	1	728.593	2910.3429	4	2910.2825	0.0604	1	1.25	29	R	ETAESQADGSKTDAGLGLCSPWSEETGK	T	Carbamidomethyl (C)	0.0000000000000000001000000000.0	index=4346
52	A0A0F7U9E8	DEAH-box RNA/DNA helicase, putative OS=Neospora caninum (strain Liverpool) OX=572307 GN=BN1204_011110 PE=4 SV=1	88	243078	13	0	10	0	500	4	0	0	546.2518	545.2445	1	545.2809	-0.0364	0	5	71	R	AQAEK	K			index=3889
52	A0A0F7U9E8	DEAH-box RNA/DNA helicase, putative OS=Neospora caninum (strain Liverpool) OX=572307 GN=BN1204_011110 PE=4 SV=1	88	243078	13	0	10	0	666	5	0	0	600.3288	599.3215	1	599.3755	-0.0539	0	6.55	21	R	ALLQR	K			index=8132
52	A0A0F7U9E8	DEAH-box RNA/DNA helicase, putative OS=Neospora caninum (strain Liverpool) OX=572307 GN=BN1204_011110 PE=4 SV=1	88	243078	13	0	10	0	1048	6	1	1	752.4659	751.4587	1	751.3725	0.0861	0	2.66	32	R	HQPSAGR	G			index=8205
52	A0A0F7U9E8	DEAH-box RNA/DNA helicase, putative OS=Neospora caninum (strain Liverpool) OX=572307 GN=BN1204_011110 PE=4 SV=1	88	243078	13	0	10	0	2083	4	0	0	500.7935	999.5724	2	999.5535	0.0188	0	12.91	4.7	K	LTPCQLLR	L	Carbamidomethyl (C)	0.00010000.0	index=1679
52	A0A0F7U9E8	DEAH-box RNA/DNA helicase, putative OS=Neospora caninum (strain Liverpool) OX=572307 GN=BN1204_011110 PE=4 SV=1	88	243078	13	0	10	0	2084	1	0	0	500.795	999.5754	2	999.5535	0.0219	0	29.51	0.1	K	LTPCQLLR	L	Carbamidomethyl (C)	0.00010000.0	index=497
52	A0A0F7U9E8	DEAH-box RNA/DNA helicase, putative OS=Neospora caninum (strain Liverpool) OX=572307 GN=BN1204_011110 PE=4 SV=1	88	243078	13	0	10	0	2127	2	0	0	506.3232	1010.6318	2	1010.5873	0.0445	0	23.49	0.36	R	LNAIVTQPR	R			index=1013
52	A0A0F7U9E8	DEAH-box RNA/DNA helicase, putative OS=Neospora caninum (strain Liverpool) OX=572307 GN=BN1204_011110 PE=4 SV=1	88	243078	13	0	10	0	2887	10	1	1	582.8436	1163.6726	2	1163.5717	0.1009	1	2.39	54	R	LDSRTGTVCR	Q	Carbamidomethyl (C)	0.0000000010.0	index=6325
52	A0A0F7U9E8	DEAH-box RNA/DNA helicase, putative OS=Neospora caninum (strain Liverpool) OX=572307 GN=BN1204_011110 PE=4 SV=1	88	243078	13	0	10	0	3571	9	0	1	432.9169	1295.729	3	1295.6768	0.0521	1	3.16	37	R	GAAGPPSLPMRSR	T			index=3653
52	A0A0F7U9E8	DEAH-box RNA/DNA helicase, putative OS=Neospora caninum (strain Liverpool) OX=572307 GN=BN1204_011110 PE=4 SV=1	88	243078	13	0	10	0	4795	2	0	0	531.5886	1591.7439	3	1591.7343	0.0096	0	2.03	46	R	MVHVAMMCVDLATR	L	Oxidation (M)	0.00000020000000.0	index=1620
52	A0A0F7U9E8	DEAH-box RNA/DNA helicase, putative OS=Neospora caninum (strain Liverpool) OX=572307 GN=BN1204_011110 PE=4 SV=1	88	243078	13	0	10	0	5384	5	0	0	583.6173	1747.8299	3	1747.8354	-0.0055	1	1.35	48	K	RMVHVAMMCVDLATR	L	Oxidation (M)	0.000000020000000.0	index=4991
52	A0A0F7U9E8	DEAH-box RNA/DNA helicase, putative OS=Neospora caninum (strain Liverpool) OX=572307 GN=BN1204_011110 PE=4 SV=1	88	243078	13	0	10	0	5387	1	0	0	437.9934	1747.9445	4	1747.8354	0.1091	1	18.22	1.1	K	RMVHVAMMCVDLATR	L	Oxidation (M)	0.000000020000000.0	index=3256
52	A0A0F7U9E8	DEAH-box RNA/DNA helicase, putative OS=Neospora caninum (strain Liverpool) OX=572307 GN=BN1204_011110 PE=4 SV=1	88	243078	13	0	10	0	5595	4	0	0	452.2486	1804.9653	4	1804.8569	0.1084	1	5.64	18	K	RMVHVAMMCVDLATR	L	Carbamidomethyl (C); Oxidation (M)	0.000000021000000.0	index=4196
52	A0A0F7U9E8	DEAH-box RNA/DNA helicase, putative OS=Neospora caninum (strain Liverpool) OX=572307 GN=BN1204_011110 PE=4 SV=1	88	243078	13	0	10	0	7196	4	1	1	850.4112	2548.2118	3	2548.2527	-0.0409	1	0.42	41	K	DVILDHIRTHPVTCIQGETGCGK	S	Carbamidomethyl (C)	0.00000000000000000000100.0	index=4777
53	F0V9U3	Uncharacterized protein OS=Neospora caninum (strain Liverpool) OX=572307 GN=NCLIV_011720 PE=4 SV=1	87	411820	21	0	17	0	551	1	1	1	559.2908	558.2836	1	558.3013	-0.0178	0	1.28	1.40E+02	R	VVLDN	-			index=6603
53	F0V9U3	Uncharacterized protein OS=Neospora caninum (strain Liverpool) OX=572307 GN=NCLIV_011720 PE=4 SV=1	87	411820	21	0	17	0	1030	1	1	0	374.6961	747.3776	2	747.4531	-0.0754	0	16.28	3	R	ELFLVK	R			index=4379
53	F0V9U3	Uncharacterized protein OS=Neospora caninum (strain Liverpool) OX=572307 GN=NCLIV_011720 PE=4 SV=1	87	411820	21	0	17	0	1049	2	1	1	377.0479	752.0812	2	751.4202	0.6611	1	2.61	69	R	AGVGHRR	N			index=1691
53	F0V9U3	Uncharacterized protein OS=Neospora caninum (strain Liverpool) OX=572307 GN=NCLIV_011720 PE=4 SV=1	87	411820	21	0	17	0	1075	1	1	0	381.2054	760.3962	2	760.4265	-0.0303	1	1.76	1.10E+02	R	RLLCEK	D			index=468
53	F0V9U3	Uncharacterized protein OS=Neospora caninum (strain Liverpool) OX=572307 GN=NCLIV_011720 PE=4 SV=1	87	411820	21	0	17	0	1212	2	0	1	396.2239	790.4331	2	790.3756	0.0576	1	7.76	24	M	GVCDKGR	C	Carbamidomethyl (C)	0.0010000.0	index=5661
53	F0V9U3	Uncharacterized protein OS=Neospora caninum (strain Liverpool) OX=572307 GN=NCLIV_011720 PE=4 SV=1	87	411820	21	0	17	0	1310	3	1	0	408.2078	814.4011	2	814.4701	-0.069	0	4.25	38	R	VAAQLWK	G			index=1282
53	F0V9U3	Uncharacterized protein OS=Neospora caninum (strain Liverpool) OX=572307 GN=NCLIV_011720 PE=4 SV=1	87	411820	21	0	17	0	2756	1	0	0	381.5537	1141.6393	3	1141.5291	0.1101	0	18.11	1.2	R	EEGGYFLAEK	G			index=4241
53	F0V9U3	Uncharacterized protein OS=Neospora caninum (strain Liverpool) OX=572307 GN=NCLIV_011720 PE=4 SV=1	87	411820	21	0	17	0	2758	4	0	0	571.8287	1141.6429	2	1141.5291	0.1138	0	9.55	8.7	R	EEGGYFLAEK	G			index=4248
53	F0V9U3	Uncharacterized protein OS=Neospora caninum (strain Liverpool) OX=572307 GN=NCLIV_011720 PE=4 SV=1	87	411820	21	0	17	0	2917	3	1	0	391.2256	1170.655	3	1170.5856	0.0695	0	10.48	8.1	R	IFHMPPTAGGK	R	Oxidation (M)	0.00020000000.0	index=4120
53	F0V9U3	Uncharacterized protein OS=Neospora caninum (strain Liverpool) OX=572307 GN=NCLIV_011720 PE=4 SV=1	87	411820	21	0	17	0	3223	9	1	0	615.28	1228.5454	2	1228.5394	0.006	0	0.09	88	R	LSFTTTCEDGR	W			index=2198
53	F0V9U3	Uncharacterized protein OS=Neospora caninum (strain Liverpool) OX=572307 GN=NCLIV_011720 PE=4 SV=1	87	411820	21	0	17	0	3372	8	1	0	419.54	1255.5983	3	1255.5781	0.0202	1	0.26	73	K	HWGRTFCHR	N	Carbamidomethyl (C)	0.000000100.0	index=4591
53	F0V9U3	Uncharacterized protein OS=Neospora caninum (strain Liverpool) OX=572307 GN=NCLIV_011720 PE=4 SV=1	87	411820	21	0	17	0	3556	7	0	1	647.7766	1293.5385	2	1293.5442	-0.0056	0	3.48	36	R	LCGCSGQDVGGNGK	T			index=2519
53	F0V9U3	Uncharacterized protein OS=Neospora caninum (strain Liverpool) OX=572307 GN=NCLIV_011720 PE=4 SV=1	87	411820	21	0	17	0	3685	4	1	0	441.5595	1321.6565	3	1321.6878	-0.0313	1	0.05	76	R	TEAKLGTSPSFGK	R			index=4475
[truncated: 13,405 more rows]
