# Supplementary material for: Evaluation of Immunodiagnostic Performances of Neospora caninum Peroxiredoxin 2 (NcPrx2), Microneme 4 (NcMIC4), and Surface Antigen 1 (NcSAG1) Recombinant Proteins for Bovine Neosporosis
Source: Animals (Basel). 2024 Feb 6;14(4):531. doi: 10.3390/ani14040531 (PMC10885977; doi:10.3390/ani14040531)
Supplement: Supplementary file 1 [file animals-14-00531-s001.zip › Supplementary material S2.csv]

Amino acid sequences of NcMIC4 identified by mass spectrometry
Search title	Submitted from neospora by Mascot Daemon on SEARCH-SERVER
Timestamp	2023-06-09T01:50:05Z
User
Email
Report URI	http://127.0.0.1/mascot/cgi/master_results.pl?file=../data/20230609/F003675.dat
Peak list data path	F:\mgf 2023\neospora_9Jun2023\NCMIC4.mgf
Peak list format	Mascot generic
Search type	MIS
Mascot version	2.3.0
Database	neospora
Fasta file	Neospora.fasta
Total sequences	17669
Total residues	15831961
Sequences after taxonomy filter	17669
Number of queries	5858
Variable modifications	--------------------------------------------------------
Identifier	Name	Delta	Neutral loss(es)
1	Carbamidomethyl (C)	57.021464
2	Oxidation (M)	15.994915	0	63.998285
Search Parameters	--------------------------------------------------------
Taxonomy filter	All entries
Enzyme	Trypsin
Maximum Missed Cleavages	1
Fixed modifications
Variable modifications	Carbamidomethyl (C),Oxidation (M)
Peptide Mass Tolerance	0.8
Peptide Mass Tolerance Units	Da
Fragment Mass Tolerance	0.8
Fragment Mass Tolerance Units	Da
Mass values	Monoisotopic
Instrument type	ESI-QUAD-TOF
Format parameters	--------------------------------------------------------
Significance threshold	0.05
Max. number of hits	0
Use MudPIT protein scoring	0
Ions score cut-off	0
Include same-set proteins	0
Include sub-set proteins	0
Include unassigned	0
Require bold red	0
Protein hits	--------------------------------------------------------
prot_hit_num	prot_acc	prot_desc	prot_score	prot_mass	prot_matches	prot_matches_sig	prot_sequences	prot_sequences_sig	prot_cover	prot_pi	pep_query	pep_rank	pep_isbold	pep_isunique	pep_exp_mz	pep_exp_mr	pep_exp_z	pep_calc_mr	pep_delta	pep_miss	pep_score	pep_expect	pep_res_before	pep_seq	pep_res_after	pep_var_mod	pep_var_mod_pos	pep_scan_title
1	F0V7W6	Microneme protein MIC4, putative OS=Neospora caninum (strain Liverpool) OX=572307 GN=BN1204_002940 PE=4 SV=1	2663	64427	96	65	41	35	78.5	6.29	789	1	1	1	357.671	713.3274	2	713.324	0.0034	0	13.6	3.5	K	MCYLK	S	Carbamidomethyl (C)	0.01000.0	index=897
1	F0V7W6	Microneme protein MIC4, putative OS=Neospora caninum (strain Liverpool) OX=572307 GN=BN1204_002940 PE=4 SV=1	2663	64427	96	65	41	35	78.5	6.29	835	7	1	1	365.668	729.3215	2	729.319	0.0026	0	4.44	44	K	MCYLK	S	Carbamidomethyl (C); Oxidation (M)	0.21000.0	index=909
1	F0V7W6	Microneme protein MIC4, putative OS=Neospora caninum (strain Liverpool) OX=572307 GN=BN1204_002940 PE=4 SV=1	2663	64427	96	65	41	35	78.5	6.29	836	1	1	1	365.6687	729.3228	2	729.319	0.0038	0	13.73	5.2	K	MCYLK	S	Carbamidomethyl (C); Oxidation (M)	0.21000.0	index=359
1	F0V7W6	Microneme protein MIC4, putative OS=Neospora caninum (strain Liverpool) OX=572307 GN=BN1204_002940 PE=4 SV=1	2663	64427	96	65	41	35	78.5	6.29	837	3	1	1	365.669	729.3235	2	729.319	0.0046	0	13.64	5.3	K	MCYLK	S	Carbamidomethyl (C); Oxidation (M)	0.21000.0	index=267
1	F0V7W6	Microneme protein MIC4, putative OS=Neospora caninum (strain Liverpool) OX=572307 GN=BN1204_002940 PE=4 SV=1	2663	64427	96	65	41	35	78.5	6.29	907	1	1	1	381.1949	760.3753	2	760.3715	0.0038	0	47.32	0.0031	R	DSVGDLR	R			index=820
1	F0V7W6	Microneme protein MIC4, putative OS=Neospora caninum (strain Liverpool) OX=572307 GN=BN1204_002940 PE=4 SV=1	2663	64427	96	65	41	35	78.5	6.29	908	6	1	1	381.198	760.3815	2	760.3715	0.01	0	3.38	77	R	DSVGDLR	R			index=1194
1	F0V7W6	Microneme protein MIC4, putative OS=Neospora caninum (strain Liverpool) OX=572307 GN=BN1204_002940 PE=4 SV=1	2663	64427	96	65	41	35	78.5	6.29	1178	8	1	1	425.2096	848.4047	2	848.3997	0.005	0	4.38	39	K	QCALVCR	E	Carbamidomethyl (C)	0.0100000.0	index=724
1	F0V7W6	Microneme protein MIC4, putative OS=Neospora caninum (strain Liverpool) OX=572307 GN=BN1204_002940 PE=4 SV=1	2663	64427	96	65	41	35	78.5	6.29	1179	1	1	1	425.2108	848.4071	2	848.3997	0.0075	0	23.36	0.49	K	QCALVCR	E	Carbamidomethyl (C)	0.0100000.0	index=545
1	F0V7W6	Microneme protein MIC4, putative OS=Neospora caninum (strain Liverpool) OX=572307 GN=BN1204_002940 PE=4 SV=1	2663	64427	96	65	41	35	78.5	6.29	1379	1	1	1	453.7221	905.4296	2	905.4211	0.0085	0	52.65	0.0006	K	QCALVCR	E	2 Carbamidomethyl (C)	0.0100010.0	index=553
1	F0V7W6	Microneme protein MIC4, putative OS=Neospora caninum (strain Liverpool) OX=572307 GN=BN1204_002940 PE=4 SV=1	2663	64427	96	65	41	35	78.5	6.29	1412	1	1	1	459.2468	916.4791	2	916.4726	0.0065	1	55.88	0.00033	R	DSVGDLRR	D			index=323
1	F0V7W6	Microneme protein MIC4, putative OS=Neospora caninum (strain Liverpool) OX=572307 GN=BN1204_002940 PE=4 SV=1	2663	64427	96	65	41	35	78.5	6.29	1799	1	1	1	523.7089	1045.4032	2	1045.3957	0.0074	0	66.15	2.90E-05	K	TCDTSCFR	R	2 Carbamidomethyl (C)	0.01000100.0	index=524
1	F0V7W6	Microneme protein MIC4, putative OS=Neospora caninum (strain Liverpool) OX=572307 GN=BN1204_002940 PE=4 SV=1	2663	64427	96	65	41	35	78.5	6.29	1902	1	1	1	536.2551	1070.4956	2	1070.4921	0.0036	0	43.91	0.0035	K	TFTFSEPDK	T			index=2456
1	F0V7W6	Microneme protein MIC4, putative OS=Neospora caninum (strain Liverpool) OX=572307 GN=BN1204_002940 PE=4 SV=1	2663	64427	96	65	41	35	78.5	6.29	1974	1	1	1	545.7159	1089.4172	2	1089.4107	0.0065	0	48.21	0.0018	R	SCDTTCFEK	G	Carbamidomethyl (C)	0.000001000.0	index=627
1	F0V7W6	Microneme protein MIC4, putative OS=Neospora caninum (strain Liverpool) OX=572307 GN=BN1204_002940 PE=4 SV=1	2663	64427	96	65	41	35	78.5	6.29	2214	1	1	1	383.1539	1146.44	3	1146.4322	0.0078	0	14.89	3.6	R	SCDTTCFEK	G	2 Carbamidomethyl (C)	0.010001000.0	index=615
1	F0V7W6	Microneme protein MIC4, putative OS=Neospora caninum (strain Liverpool) OX=572307 GN=BN1204_002940 PE=4 SV=1	2663	64427	96	65	41	35	78.5	6.29	2215	1	1	1	574.2295	1146.4444	2	1146.4322	0.0123	0	61.55	7.60E-05	R	SCDTTCFEK	G	2 Carbamidomethyl (C)	0.010001000.0	index=631
1	F0V7W6	Microneme protein MIC4, putative OS=Neospora caninum (strain Liverpool) OX=572307 GN=BN1204_002940 PE=4 SV=1	2663	64427	96	65	41	35	78.5	6.29	2217	2	1	1	574.2872	1146.5599	2	1146.4322	0.1277	0	4.53	35	R	SCDTTCFEK	G	2 Carbamidomethyl (C)	0.010001000.0	index=1235
1	F0V7W6	Microneme protein MIC4, putative OS=Neospora caninum (strain Liverpool) OX=572307 GN=BN1204_002940 PE=4 SV=1	2663	64427	96	65	41	35	78.5	6.29	2218	1	1	1	574.3103	1146.606	2	1146.4322	0.1739	0	50.25	0.00094	R	SCDTTCFEK	G	2 Carbamidomethyl (C)	0.010001000.0	index=929
1	F0V7W6	Microneme protein MIC4, putative OS=Neospora caninum (strain Liverpool) OX=572307 GN=BN1204_002940 PE=4 SV=1	2663	64427	96	65	41	35	78.5	6.29	2219	1	1	1	574.3119	1146.6092	2	1146.4322	0.1771	0	45.32	0.0029	R	SCDTTCFEK	G	2 Carbamidomethyl (C)	0.010001000.0	index=787
1	F0V7W6	Microneme protein MIC4, putative OS=Neospora caninum (strain Liverpool) OX=572307 GN=BN1204_002940 PE=4 SV=1	2663	64427	96	65	41	35	78.5	6.29	2259	1	1	1	580.2953	1158.576	2	1158.5743	0.0017	0	73.64	4.30E-06	R	CYLLTAGFSK	H	Carbamidomethyl (C)	0.1000000000.0	index=3905
1	F0V7W6	Microneme protein MIC4, putative OS=Neospora caninum (strain Liverpool) OX=572307 GN=BN1204_002940 PE=4 SV=1	2663	64427	96	65	41	35	78.5	6.29	2260	1	1	1	387.2003	1158.5791	3	1158.5743	0.0048	0	33.58	0.043	R	CYLLTAGFSK	H	Carbamidomethyl (C)	0.1000000000.0	index=3752
1	F0V7W6	Microneme protein MIC4, putative OS=Neospora caninum (strain Liverpool) OX=572307 GN=BN1204_002940 PE=4 SV=1	2663	64427	96	65	41	35	78.5	6.29	2261	1	1	1	580.2996	1158.5846	2	1158.5743	0.0103	0	75.87	2.50E-06	R	CYLLTAGFSK	H	Carbamidomethyl (C)	0.1000000000.0	index=3762
1	F0V7W6	Microneme protein MIC4, putative OS=Neospora caninum (strain Liverpool) OX=572307 GN=BN1204_002940 PE=4 SV=1	2663	64427	96	65	41	35	78.5	6.29	2387	2	1	1	397.1802	1188.5187	3	1188.6727	-0.154	0	0.84	75	K	KPHAVGAISGPR	E			index=964
1	F0V7W6	Microneme protein MIC4, putative OS=Neospora caninum (strain Liverpool) OX=572307 GN=BN1204_002940 PE=4 SV=1	2663	64427	96	65	41	35	78.5	6.29	2393	1	1	1	397.2342	1188.6808	3	1188.6727	0.008	0	77.18	1.80E-06	K	KPHAVGAISGPR	E			index=97
1	F0V7W6	Microneme protein MIC4, putative OS=Neospora caninum (strain Liverpool) OX=572307 GN=BN1204_002940 PE=4 SV=1	2663	64427	96	65	41	35	78.5	6.29	2446	1	1	1	401.5095	1201.5067	3	1201.4968	0.0099	1	31.11	0.076	K	TCDTSCFRR	G	2 Carbamidomethyl (C)	0.010001000.0	index=174
1	F0V7W6	Microneme protein MIC4, putative OS=Neospora caninum (strain Liverpool) OX=572307 GN=BN1204_002940 PE=4 SV=1	2663	64427	96	65	41	35	78.5	6.29	2483	1	1	1	405.1954	1212.5644	3	1212.5597	0.0046	0	32.6	0.043	K	MQLYPYAGDR	T			index=2970
1	F0V7W6	Microneme protein MIC4, putative OS=Neospora caninum (strain Liverpool) OX=572307 GN=BN1204_002940 PE=4 SV=1	2663	64427	96	65	41	35	78.5	6.29	2484	1	1	1	607.2905	1212.5664	2	1212.5597	0.0067	0	45.15	0.0024	K	MQLYPYAGDR	T			index=2994
1	F0V7W6	Microneme protein MIC4, putative OS=Neospora caninum (strain Liverpool) OX=572307 GN=BN1204_002940 PE=4 SV=1	2663	64427	96	65	41	35	78.5	6.29	2504	1	1	1	406.8293	1217.4662	3	1217.4594	0.0068	0	28.03	0.17	K	SCDTSCFWR	E	2 Carbamidomethyl (C)	0.010001000.0	index=2760
1	F0V7W6	Microneme protein MIC4, putative OS=Neospora caninum (strain Liverpool) OX=572307 GN=BN1204_002940 PE=4 SV=1	2663	64427	96	65	41	35	78.5	6.29	2505	1	1	1	609.7421	1217.4696	2	1217.4594	0.0102	0	71.23	7.70E-06	K	SCDTSCFWR	E	2 Carbamidomethyl (C)	0.010001000.0	index=2749
1	F0V7W6	Microneme protein MIC4, putative OS=Neospora caninum (strain Liverpool) OX=572307 GN=BN1204_002940 PE=4 SV=1	2663	64427	96	65	41	35	78.5	6.29	2535	1	1	1	410.5266	1228.5581	3	1228.5546	0.0034	0	36.7	0.019	K	MQLYPYAGDR	T	Oxidation (M)	0.2000000000.0	index=2025
1	F0V7W6	Microneme protein MIC4, putative OS=Neospora caninum (strain Liverpool) OX=572307 GN=BN1204_002940 PE=4 SV=1	2663	64427	96	65	41	35	78.5	6.29	2536	1	1	1	615.2871	1228.5595	2	1228.5546	0.0049	0	48.68	0.0012	K	MQLYPYAGDR	T	Oxidation (M)	0.2000000000.0	index=2036
1	F0V7W6	Microneme protein MIC4, putative OS=Neospora caninum (strain Liverpool) OX=572307 GN=BN1204_002940 PE=4 SV=1	2663	64427	96	65	41	35	78.5	6.29	2544	1	1	1	616.8041	1231.5937	2	1231.5914	0.0024	0	32	0.058	K	VFVWDYFEK	T			index=4792
1	F0V7W6	Microneme protein MIC4, putative OS=Neospora caninum (strain Liverpool) OX=572307 GN=BN1204_002940 PE=4 SV=1	2663	64427	96	65	41	35	78.5	6.29	2545	1	1	1	616.8041	1231.5937	2	1231.5914	0.0024	0	52.46	0.00052	K	VFVWDYFEK	T			index=5094
1	F0V7W6	Microneme protein MIC4, putative OS=Neospora caninum (strain Liverpool) OX=572307 GN=BN1204_002940 PE=4 SV=1	2663	64427	96	65	41	35	78.5	6.29	2771	1	1	1	433.5738	1297.6995	3	1297.6878	0.0117	0	73.19	3.70E-06	K	AATIGDPLPTGSAK	Q			index=2270
1	F0V7W6	Microneme protein MIC4, putative OS=Neospora caninum (strain Liverpool) OX=572307 GN=BN1204_002940 PE=4 SV=1	2663	64427	96	65	41	35	78.5	6.29	2772	1	1	1	649.8738	1297.733	2	1297.6878	0.0453	0	83.3	3.70E-07	K	AATIGDPLPTGSAK	Q			index=2279
1	F0V7W6	Microneme protein MIC4, putative OS=Neospora caninum (strain Liverpool) OX=572307 GN=BN1204_002940 PE=4 SV=1	2663	64427	96	65	41	35	78.5	6.29	2932	1	1	1	448.2256	1341.655	3	1341.6452	0.0098	0	62.42	4.30E-05	K	LYEYPGDLTGSK	T			index=2989
1	F0V7W6	Microneme protein MIC4, putative OS=Neospora caninum (strain Liverpool) OX=572307 GN=BN1204_002940 PE=4 SV=1	2663	64427	96	65	41	35	78.5	6.29	2933	1	1	1	671.8348	1341.6551	2	1341.6452	0.0099	0	39.92	0.0076	K	LYEYPGDLTGSK	T			index=3520
1	F0V7W6	Microneme protein MIC4, putative OS=Neospora caninum (strain Liverpool) OX=572307 GN=BN1204_002940 PE=4 SV=1	2663	64427	96	65	41	35	78.5	6.29	2935	1	1	1	671.8402	1341.6658	2	1341.6452	0.0206	0	55.96	0.00019	K	LYEYPGDLTGSK	T			index=2997
1	F0V7W6	Microneme protein MIC4, putative OS=Neospora caninum (strain Liverpool) OX=572307 GN=BN1204_002940 PE=4 SV=1	2663	64427	96	65	41	35	78.5	6.29	2993	1	1	1	453.5344	1357.5813	3	1357.5721	0.0092	0	37.91	0.013	K	CSHYTFNTNSK	Y	Carbamidomethyl (C)	0.10000000000.0	index=399
1	F0V7W6	Microneme protein MIC4, putative OS=Neospora caninum (strain Liverpool) OX=572307 GN=BN1204_002940 PE=4 SV=1	2663	64427	96	65	41	35	78.5	6.29	2995	4	1	1	679.8092	1357.6038	2	1357.5721	0.0318	0	3.89	32	K	CSHYTFNTNSK	Y	Carbamidomethyl (C)	0.10000000000.0	index=2190
1	F0V7W6	Microneme protein MIC4, putative OS=Neospora caninum (strain Liverpool) OX=572307 GN=BN1204_002940 PE=4 SV=1	2663	64427	96	65	41	35	78.5	6.29	3328	1	1	1	485.6192	1453.8358	3	1453.8266	0.0092	1	64.45	2.80E-05	K	HKKPHAVGAISGPR	E			index=30
1	F0V7W6	Microneme protein MIC4, putative OS=Neospora caninum (strain Liverpool) OX=572307 GN=BN1204_002940 PE=4 SV=1	2663	64427	96	65	41	35	78.5	6.29	3411	1	1	1	495.9125	1484.7156	3	1484.7082	0.0074	1	24.82	0.23	K	AGKMQLYPYAGDR	T	Oxidation (M)	0.0002000000000.0	index=1108
1	F0V7W6	Microneme protein MIC4, putative OS=Neospora caninum (strain Liverpool) OX=572307 GN=BN1204_002940 PE=4 SV=1	2663	64427	96	65	41	35	78.5	6.29	3419	1	1	1	496.2333	1485.678	3	1485.6671	0.011	1	74.92	2.40E-06	K	KCSHYTFNTNSK	Y	Carbamidomethyl (C)	0.010000000000.0	index=86
1	F0V7W6	Microneme protein MIC4, putative OS=Neospora caninum (strain Liverpool) OX=572307 GN=BN1204_002940 PE=4 SV=1	2663	64427	96	65	41	35	78.5	6.29	3420	1	1	1	372.4273	1485.6803	4	1485.6671	0.0132	1	19.94	0.76	K	KCSHYTFNTNSK	Y	Carbamidomethyl (C)	0.010000000000.0	index=85
1	F0V7W6	Microneme protein MIC4, putative OS=Neospora caninum (strain Liverpool) OX=572307 GN=BN1204_002940 PE=4 SV=1	2663	64427	96	65	41	35	78.5	6.29	3445	1	1	1	499.8741	1496.6006	3	1496.5925	0.0081	0	31.41	0.061	R	EFCDFGGNMHQR	E	Carbamidomethyl (C)	0.001000000000.0	index=1748
1	F0V7W6	Microneme protein MIC4, putative OS=Neospora caninum (strain Liverpool) OX=572307 GN=BN1204_002940 PE=4 SV=1	2663	64427	96	65	41	35	78.5	6.29	3477	1	1	1	505.207	1512.5991	3	1512.5874	0.0116	0	26.31	0.2	R	EFCDFGGNMHQR	E	Carbamidomethyl (C); Oxidation (M)	0.001000002000.0	index=1065
1	F0V7W6	Microneme protein MIC4, putative OS=Neospora caninum (strain Liverpool) OX=572307 GN=BN1204_002940 PE=4 SV=1	2663	64427	96	65	41	35	78.5	6.29	3665	1	1	1	532.9363	1595.7871	3	1595.7766	0.0105	1	35.48	0.019	K	MQLYPYAGDRTGPK	S			index=2145
1	F0V7W6	Microneme protein MIC4, putative OS=Neospora caninum (strain Liverpool) OX=572307 GN=BN1204_002940 PE=4 SV=1	2663	64427	96	65	41	35	78.5	6.29	3712	1	1	1	538.2664	1611.7773	3	1611.7715	0.0057	1	17.74	1.1	K	MQLYPYAGDRTGPK	S	Oxidation (M)	0.20000000000000.0	index=1444
1	F0V7W6	Microneme protein MIC4, putative OS=Neospora caninum (strain Liverpool) OX=572307 GN=BN1204_002940 PE=4 SV=1	2663	64427	96	65	41	35	78.5	6.29	3822	1	1	1	553.9115	1658.7127	3	1658.702	0.0107	0	19.45	0.83	R	EEADAANTDDPVDAAR	A			index=1401
1	F0V7W6	Microneme protein MIC4, putative OS=Neospora caninum (strain Liverpool) OX=572307 GN=BN1204_002940 PE=4 SV=1	2663	64427	96	65	41	35	78.5	6.29	3823	1	1	1	830.3652	1658.7159	2	1658.702	0.0139	0	123.33	3.40E-11	R	EEADAANTDDPVDAAR	A			index=1407
1	F0V7W6	Microneme protein MIC4, putative OS=Neospora caninum (strain Liverpool) OX=572307 GN=BN1204_002940 PE=4 SV=1	2663	64427	96	65	41	35	78.5	6.29	3905	1	1	1	424.4506	1693.7734	4	1693.7658	0.0076	1	23.44	0.3	K	TFTFSEPDKTCSFK	G	Carbamidomethyl (C)	0.00000000001000.0	index=2798
1	F0V7W6	Microneme protein MIC4, putative OS=Neospora caninum (strain Liverpool) OX=572307 GN=BN1204_002940 PE=4 SV=1	2663	64427	96	65	41	35	78.5	6.29	3906	1	1	1	847.8963	1693.778	2	1693.7658	0.0123	1	44.26	0.0025	K	TFTFSEPDKTCSFK	G	Carbamidomethyl (C)	0.00000000001000.0	index=2782
1	F0V7W6	Microneme protein MIC4, putative OS=Neospora caninum (strain Liverpool) OX=572307 GN=BN1204_002940 PE=4 SV=1	2663	64427	96	65	41	35	78.5	6.29	3907	1	1	1	565.6035	1693.7887	3	1693.7658	0.0229	1	68.15	1.00E-05	K	TFTFSEPDKTCSFK	G	Carbamidomethyl (C)	0.00000000001000.0	index=2777
1	F0V7W6	Microneme protein MIC4, putative OS=Neospora caninum (strain Liverpool) OX=572307 GN=BN1204_002940 PE=4 SV=1	2663	64427	96	65	41	35	78.5	6.29	4067	1	1	1	595.6067	1783.7983	3	1783.7835	0.0147	0	5.77	17	R	EVTECNHFTYNTQAK	M			index=1163
1	F0V7W6	Microneme protein MIC4, putative OS=Neospora caninum (strain Liverpool) OX=572307 GN=BN1204_002940 PE=4 SV=1	2663	64427	96	65	41	35	78.5	6.29	4087	1	1	1	599.5897	1795.7473	3	1795.7393	0.008	1	34.17	0.029	R	SCDTTCFEKGVSYDK	A	2 Carbamidomethyl (C)	0.010001000000000.0	index=1584
1	F0V7W6	Microneme protein MIC4, putative OS=Neospora caninum (strain Liverpool) OX=572307 GN=BN1204_002940 PE=4 SV=1	2663	64427	96	65	41	35	78.5	6.29	4184	1	1	1	461.2121	1840.8193	4	1840.805	0.0143	0	10.49	5.8	R	EVTECNHFTYNTQAK	M	Carbamidomethyl (C)	0.000010000000000.0	index=1170
1	F0V7W6	Microneme protein MIC4, putative OS=Neospora caninum (strain Liverpool) OX=572307 GN=BN1204_002940 PE=4 SV=1	2663	64427	96	65	41	35	78.5	6.29	4185	1	1	1	614.6231	1840.8475	3	1840.805	0.0425	0	64.41	2.30E-05	R	EVTECNHFTYNTQAK	M	Carbamidomethyl (C)	0.000010000000000.0	index=1151
1	F0V7W6	Microneme protein MIC4, putative OS=Neospora caninum (strain Liverpool) OX=572307 GN=BN1204_002940 PE=4 SV=1	2663	64427	96	65	41	35	78.5	6.29	4213	1	1	1	464.4755	1853.8727	4	1853.8618	0.011	0	29.44	0.068	K	SGKPDLYSYPGDMTAPR	S			index=2703
1	F0V7W6	Microneme protein MIC4, putative OS=Neospora caninum (strain Liverpool) OX=572307 GN=BN1204_002940 PE=4 SV=1	2663	64427	96	65	41	35	78.5	6.29	4214	1	1	1	618.9662	1853.8768	3	1853.8618	0.015	0	61.75	4.00E-05	K	SGKPDLYSYPGDMTAPR	S			index=2707
1	F0V7W6	Microneme protein MIC4, putative OS=Neospora caninum (strain Liverpool) OX=572307 GN=BN1204_002940 PE=4 SV=1	2663	64427	96	65	41	35	78.5	6.29	4242	1	1	1	623.3008	1866.8806	3	1866.8763	0.0042	1	28.06	0.098	K	VFVWDYFEKTCAFR	G	Carbamidomethyl (C)	0.00000000001000.0	index=5024
1	F0V7W6	Microneme protein MIC4, putative OS=Neospora caninum (strain Liverpool) OX=572307 GN=BN1204_002940 PE=4 SV=1	2663	64427	96	65	41	35	78.5	6.29	4251	1	1	1	468.4748	1869.8701	4	1869.8567	0.0134	0	59.38	6.90E-05	K	SGKPDLYSYPGDMTAPR	S	Oxidation (M)	0.00000000000020000.0	index=1891
1	F0V7W6	Microneme protein MIC4, putative OS=Neospora caninum (strain Liverpool) OX=572307 GN=BN1204_002940 PE=4 SV=1	2663	64427	96	65	41	35	78.5	6.29	4252	4	1	1	624.2974	1869.8703	3	1869.8567	0.0135	0	0.56	53	K	SGKPDLYSYPGDMTAPR	S	Oxidation (M)	0.00000000000020000.0	index=2717
1	F0V7W6	Microneme protein MIC4, putative OS=Neospora caninum (strain Liverpool) OX=572307 GN=BN1204_002940 PE=4 SV=1	2663	64427	96	65	41	35	78.5	6.29	4254	1	1	1	624.2983	1869.8732	3	1869.8567	0.0165	0	56.01	0.00015	K	SGKPDLYSYPGDMTAPR	S	Oxidation (M)	0.00000000000020000.0	index=1896
1	F0V7W6	Microneme protein MIC4, putative OS=Neospora caninum (strain Liverpool) OX=572307 GN=BN1204_002940 PE=4 SV=1	2663	64427	96	65	41	35	78.5	6.29	4301	1	1	1	631.9694	1892.8863	3	1892.8687	0.0175	0	133.68	2.70E-12	K	VAGVTSGPAQFCDSGGDLR	R	Carbamidomethyl (C)	0.0000000000010000000.0	index=3062
1	F0V7W6	Microneme protein MIC4, putative OS=Neospora caninum (strain Liverpool) OX=572307 GN=BN1204_002940 PE=4 SV=1	2663	64427	96	65	41	35	78.5	6.29	4387	1	1	1	481.7242	1922.8676	4	1922.859	0.0086	0	77.38	1.00E-06	K	CTHFTFNVTAGMCHLK	A	2 Carbamidomethyl (C)	0.1000000000001000.0	index=3097
1	F0V7W6	Microneme protein MIC4, putative OS=Neospora caninum (strain Liverpool) OX=572307 GN=BN1204_002940 PE=4 SV=1	2663	64427	96	65	41	35	78.5	6.29	4423	1	1	1	485.7254	1938.8724	4	1938.8539	0.0184	0	48.48	0.00084	K	CTHFTFNVTAGMCHLK	A	2 Carbamidomethyl (C); Oxidation (M)	0.1000000000021000.0	index=2277
1	F0V7W6	Microneme protein MIC4, putative OS=Neospora caninum (strain Liverpool) OX=572307 GN=BN1204_002940 PE=4 SV=1	2663	64427	96	65	41	35	78.5	6.29	4683	1	1	1	684.0013	2048.9822	3	2048.9698	0.0124	1	46.99	0.0011	K	VAGVTSGPAQFCDSGGDLRR	D	Carbamidomethyl (C)	0.00000000000100000000.0	index=2645
1	F0V7W6	Microneme protein MIC4, putative OS=Neospora caninum (strain Liverpool) OX=572307 GN=BN1204_002940 PE=4 SV=1	2663	64427	96	65	41	35	78.5	6.29	4684	1	1	1	513.2538	2048.9861	4	2048.9698	0.0163	1	95.3	1.60E-08	K	VAGVTSGPAQFCDSGGDLRR	D	Carbamidomethyl (C)	0.00000000000100000000.0	index=2315
1	F0V7W6	Microneme protein MIC4, putative OS=Neospora caninum (strain Liverpool) OX=572307 GN=BN1204_002940 PE=4 SV=1	2663	64427	96	65	41	35	78.5	6.29	4685	1	1	1	684.0068	2048.9986	3	2048.9698	0.0288	1	84.62	1.90E-07	K	VAGVTSGPAQFCDSGGDLRR	D	Carbamidomethyl (C)	0.00000000000100000000.0	index=2327
1	F0V7W6	Microneme protein MIC4, putative OS=Neospora caninum (strain Liverpool) OX=572307 GN=BN1204_002940 PE=4 SV=1	2663	64427	96	65	41	35	78.5	6.29	4716	1	1	1	692.3166	2073.9281	3	2073.9095	0.0186	0	104.14	2.20E-09	K	AGDIESPQPANDLTECMAR	C	Carbamidomethyl (C)	0.0000000000000001000.0	index=3375
1	F0V7W6	Microneme protein MIC4, putative OS=Neospora caninum (strain Liverpool) OX=572307 GN=BN1204_002940 PE=4 SV=1	2663	64427	96	65	41	35	78.5	6.29	4737	1	1	1	697.6472	2089.9198	3	2089.9044	0.0153	0	114.61	2.10E-10	K	AGDIESPQPANDLTECMAR	C	Carbamidomethyl (C); Oxidation (M)	0.0000000000000001200.0	index=2466
1	F0V7W6	Microneme protein MIC4, putative OS=Neospora caninum (strain Liverpool) OX=572307 GN=BN1204_002940 PE=4 SV=1	2663	64427	96	65	41	35	78.5	6.29	4980	1	1	1	586.0208	2340.0539	4	2340.045	0.0089	1	8.12	7.7	R	SEGKCTHFTFNVTAGMCHLK	A	2 Carbamidomethyl (C); Oxidation (M)	0.00001000000000021000.0	index=1764
1	F0V7W6	Microneme protein MIC4, putative OS=Neospora caninum (strain Liverpool) OX=572307 GN=BN1204_002940 PE=4 SV=1	2663	64427	96	65	41	35	78.5	6.29	5077	1	1	1	617.8114	2467.2165	4	2467.2026	0.0139	0	94.4	1.60E-08	R	ALPNAADHHQDLLCVHTGNIGSK	A	Carbamidomethyl (C)	0.00000000000001000000000.0	index=2334
1	F0V7W6	Microneme protein MIC4, putative OS=Neospora caninum (strain Liverpool) OX=572307 GN=BN1204_002940 PE=4 SV=1	2663	64427	96	65	41	35	78.5	6.29	5078	1	1	1	617.8131	2467.2233	4	2467.2026	0.0207	0	127.45	8.20E-12	R	ALPNAADHHQDLLCVHTGNIGSK	A	Carbamidomethyl (C)	0.00000000000001000000000.0	index=2093
1	F0V7W6	Microneme protein MIC4, putative OS=Neospora caninum (strain Liverpool) OX=572307 GN=BN1204_002940 PE=4 SV=1	2663	64427	96	65	41	35	78.5	6.29	5079	1	1	1	494.4522	2467.2245	5	2467.2026	0.0219	0	108.47	6.50E-10	R	ALPNAADHHQDLLCVHTGNIGSK	A	Carbamidomethyl (C)	0.00000000000001000000000.0	index=2087
1	F0V7W6	Microneme protein MIC4, putative OS=Neospora caninum (strain Liverpool) OX=572307 GN=BN1204_002940 PE=4 SV=1	2663	64427	96	65	41	35	78.5	6.29	5080	1	1	1	823.4166	2467.228	3	2467.2026	0.0253	0	10.92	3.7	R	ALPNAADHHQDLLCVHTGNIGSK	A	Carbamidomethyl (C)	0.00000000000001000000000.0	index=2354
1	F0V7W6	Microneme protein MIC4, putative OS=Neospora caninum (strain Liverpool) OX=572307 GN=BN1204_002940 PE=4 SV=1	2663	64427	96	65	41	35	78.5	6.29	5194	1	1	1	872.3984	2614.1735	3	2614.1574	0.0161	0	89.88	4.90E-08	K	APDVMNPISASQAVDCQAACAADPR	C	2 Carbamidomethyl (C)	0.0000000000000001000100000.0	index=4264
1	F0V7W6	Microneme protein MIC4, putative OS=Neospora caninum (strain Liverpool) OX=572307 GN=BN1204_002940 PE=4 SV=1	2663	64427	96	65	41	35	78.5	6.29	5205	1	1	1	877.7319	2630.174	3	2630.1523	0.0216	0	107.55	8.60E-10	K	APDVMNPISASQAVDCQAACAADPR	C	2 Carbamidomethyl (C); Oxidation (M)	0.0000200000000001000100000.0	index=3636
1	F0V7W6	Microneme protein MIC4, putative OS=Neospora caninum (strain Liverpool) OX=572307 GN=BN1204_002940 PE=4 SV=1	2663	64427	96	65	41	35	78.5	6.29	5206	1	1	1	658.5522	2630.1799	4	2630.1523	0.0276	0	37.98	0.0077	K	APDVMNPISASQAVDCQAACAADPR	C	2 Carbamidomethyl (C); Oxidation (M)	0.0000200000000001000100000.0	index=3629
1	F0V7W6	Microneme protein MIC4, putative OS=Neospora caninum (strain Liverpool) OX=572307 GN=BN1204_002940 PE=4 SV=1	2663	64427	96	65	41	35	78.5	6.29	5432	1	1	1	1020.4449	3058.313	3	3058.2873	0.0257	0	34.97	0.014	R	DGVEGAISGPYTFCDDSENLQVLEEEDA	-	Carbamidomethyl (C)	0.0000000000000100000000000000.0	index=5630
1	F0V7W6	Microneme protein MIC4, putative OS=Neospora caninum (strain Liverpool) OX=572307 GN=BN1204_002940 PE=4 SV=1	2663	64427	96	65	41	35	78.5	6.29	5433	1	1	1	765.5858	3058.3141	4	3058.2873	0.0268	0	11.05	3.5	R	DGVEGAISGPYTFCDDSENLQVLEEEDA	-	Carbamidomethyl (C)	0.0000000000000100000000000000.0	index=5485
1	F0V7W6	Microneme protein MIC4, putative OS=Neospora caninum (strain Liverpool) OX=572307 GN=BN1204_002940 PE=4 SV=1	2663	64427	96	65	41	35	78.5	6.29	5434	1	1	1	1020.4479	3058.3219	3	3058.2873	0.0345	0	69.33	5.10E-06	R	DGVEGAISGPYTFCDDSENLQVLEEEDA	-	Carbamidomethyl (C)	0.0000000000000100000000000000.0	index=5491
1	F0V7W6	Microneme protein MIC4, putative OS=Neospora caninum (strain Liverpool) OX=572307 GN=BN1204_002940 PE=4 SV=1	2663	64427	96	65	41	35	78.5	6.29	5468	1	1	1	1045.8425	3134.5057	3	3134.4835	0.0222	0	4.2	13	K	NQLSDLGSAYQILQPTDCQALCAANPLCK	V	Carbamidomethyl (C)	0.00000000000000000000000000010.0	index=5229
1	F0V7W6	Microneme protein MIC4, putative OS=Neospora caninum (strain Liverpool) OX=572307 GN=BN1204_002940 PE=4 SV=1	2663	64427	96	65	41	35	78.5	6.29	5471	1	1	1	785.3353	3137.3121	4	3137.2839	0.0282	1	35.95	0.012	R	EFCDFGGNMHQREEADAANTDDPVDAAR	A	Carbamidomethyl (C)	0.0010000000000000000000000000.0	index=2832
1	F0V7W6	Microneme protein MIC4, putative OS=Neospora caninum (strain Liverpool) OX=572307 GN=BN1204_002940 PE=4 SV=1	2663	64427	96	65	41	35	78.5	6.29	5475	1	1	1	789.333	3153.3029	4	3153.2789	0.024	1	43.18	0.0023	R	EFCDFGGNMHQREEADAANTDDPVDAAR	A	Carbamidomethyl (C); Oxidation (M)	0.0010000020000000000000000000.0	index=2414
1	F0V7W6	Microneme protein MIC4, putative OS=Neospora caninum (strain Liverpool) OX=572307 GN=BN1204_002940 PE=4 SV=1	2663	64427	96	65	41	35	78.5	6.29	5521	1	1	1	1072.4719	3214.3939	3	3214.3884	0.0054	1	40.64	0.0034	R	RDGVEGAISGPYTFCDDSENLQVLEEEDA	-	Carbamidomethyl (C)	0.00000000000000100000000000000.0	index=5175
1	F0V7W6	Microneme protein MIC4, putative OS=Neospora caninum (strain Liverpool) OX=572307 GN=BN1204_002940 PE=4 SV=1	2663	64427	96	65	41	35	78.5	6.29	5522	1	1	1	1072.4744	3214.4014	3	3214.3884	0.0129	1	62.57	2.20E-05	R	RDGVEGAISGPYTFCDDSENLQVLEEEDA	-	Carbamidomethyl (C)	0.00000000000000100000000000000.0	index=5082
1	F0V7W6	Microneme protein MIC4, putative OS=Neospora caninum (strain Liverpool) OX=572307 GN=BN1204_002940 PE=4 SV=1	2663	64427	96	65	41	35	78.5	6.29	5536	1	1	1	1083.8586	3248.554	3	3248.5264	0.0276	0	102.02	1.90E-09	K	NQLSDLGSAYQILQPTDCQALCAANPLCK	V	3 Carbamidomethyl (C)	0.00000000000000000100010000010.0	index=5263
1	F0V7W6	Microneme protein MIC4, putative OS=Neospora caninum (strain Liverpool) OX=572307 GN=BN1204_002940 PE=4 SV=1	2663	64427	96	65	41	35	78.5	6.29	5545	1	1	1	653.7035	3263.4814	5	3263.4645	0.0168	1	58.61	4.50E-05	K	GVSYDKAPDVMNPISASQAVDCQAACAADPR	C	2 Carbamidomethyl (C)	0.0000000000000000000001000100000.0	index=4164
1	F0V7W6	Microneme protein MIC4, putative OS=Neospora caninum (strain Liverpool) OX=572307 GN=BN1204_002940 PE=4 SV=1	2663	64427	96	65	41	35	78.5	6.29	5546	1	1	1	816.879	3263.4869	4	3263.4645	0.0224	1	87.96	5.20E-08	K	GVSYDKAPDVMNPISASQAVDCQAACAADPR	C	2 Carbamidomethyl (C)	0.0000000000000000000001000100000.0	index=4169
1	F0V7W6	Microneme protein MIC4, putative OS=Neospora caninum (strain Liverpool) OX=572307 GN=BN1204_002940 PE=4 SV=1	2663	64427	96	65	41	35	78.5	6.29	5561	1	1	1	820.8726	3279.4611	4	3279.4595	0.0017	1	82.15	2.00E-07	K	GVSYDKAPDVMNPISASQAVDCQAACAADPR	C	2 Carbamidomethyl (C); Oxidation (M)	0.0000000000200000000001000100000.0	index=4161
1	F0V7W6	Microneme protein MIC4, putative OS=Neospora caninum (strain Liverpool) OX=572307 GN=BN1204_002940 PE=4 SV=1	2663	64427	96	65	41	35	78.5	6.29	5562	1	1	1	656.9053	3279.4901	5	3279.4595	0.0307	1	32.77	0.017	K	GVSYDKAPDVMNPISASQAVDCQAACAADPR	C	2 Carbamidomethyl (C); Oxidation (M)	0.0000000000200000000001000100000.0	index=3616
1	F0V7W6	Microneme protein MIC4, putative OS=Neospora caninum (strain Liverpool) OX=572307 GN=BN1204_002940 PE=4 SV=1	2663	64427	96	65	41	35	78.5	6.29	5563	1	1	1	820.8824	3279.5007	4	3279.4595	0.0412	1	108.7	4.30E-10	K	GVSYDKAPDVMNPISASQAVDCQAACAADPR	C	2 Carbamidomethyl (C); Oxidation (M)	0.0000000000200000000001000100000.0	index=3605
1	F0V7W6	Microneme protein MIC4, putative OS=Neospora caninum (strain Liverpool) OX=572307 GN=BN1204_002940 PE=4 SV=1	2663	64427	96	65	41	35	78.5	6.29	5778	1	1	1	865.1963	4320.9451	5	4320.9395	0.0056	1	6.76	4	R	LQEQADQLYGCVHTEDVGSEAPNLSDPKPATSMEACMKR	C	Carbamidomethyl (C); Oxidation (M)	0.000000000010000000000000000000002000000.0	index=2835
1	F0V7W6	Microneme protein MIC4, putative OS=Neospora caninum (strain Liverpool) OX=572307 GN=BN1204_002940 PE=4 SV=1	2663	64427	96	65	41	35	78.5	6.29	5791	4	1	1	730.6688	4377.9689	6	4377.961	0.0079	1	5.35	5.4	R	LQEQADQLYGCVHTEDVGSEAPNLSDPKPATSMEACMKR	C	2 Carbamidomethyl (C); Oxidation (M)	0.000000000010000000000000000000000001200.0	index=2502
1	F0V7W6	Microneme protein MIC4, putative OS=Neospora caninum (strain Liverpool) OX=572307 GN=BN1204_002940 PE=4 SV=1	2663	64427	96	65	41	35	78.5	6.29	5794	1	1	1	879.8077	4394.0023	5	4393.9559	0.0464	1	31.78	0.012	R	LQEQADQLYGCVHTEDVGSEAPNLSDPKPATSMEACMKR	C	2 Carbamidomethyl (C); 2 Oxidation (M)	0.000000000010000000000000000000002001200.0	index=2911
1	F0V7W6	Microneme protein MIC4, putative OS=Neospora caninum (strain Liverpool) OX=572307 GN=BN1204_002940 PE=4 SV=1	2663	64427	96	65	41	35	78.5	6.29	5827	1	1	1	960.8531	4799.2291	5	4799.1956	0.0335	1	91.18	1.20E-08	R	RGVDYSTAPGVGKPWFTTLATDCQVACGAEDGCVAFTWHAPTSR	C	3 Carbamidomethyl (C)	0.00000000000000000000001000100000100000000000.0	index=4865	emPAI	19.84
2	O62617	Surface protein P36 OS=Neospora caninum OX=29176 GN=p36 PE=2 SV=1	1350	33049	39	21	21	17	64.6	7.89	825	2	1	0	363.1866	724.3586	2	724.3578	0.0008	0	7.11	12	K	FTLGCK	S	Carbamidomethyl (C)	0.000010.0	index=769
2	O62617	Surface protein P36 OS=Neospora caninum OX=29176 GN=p36 PE=2 SV=1	1350	33049	39	21	21	17	64.6	7.89	826	1	1	0	363.1885	724.3625	2	724.3578	0.0047	0	20.71	0.51	K	FTLGCK	S	Carbamidomethyl (C)	0.000010.0	index=1180
2	O62617	Surface protein P36 OS=Neospora caninum OX=29176 GN=p36 PE=2 SV=1	1350	33049	39	21	21	17	64.6	7.89	1142	1	1	1	419.7646	837.5146	2	837.5072	0.0074	0	38	0.012	K	LNHITLK	C			index=503
2	O62617	Surface protein P36 OS=Neospora caninum OX=29176 GN=p36 PE=2 SV=1	1350	33049	39	21	21	17	64.6	7.89	1663	1	1	1	500.8082	999.6018	2	999.5964	0.0054	0	93.19	4.50E-08	K	SSVAVLLSPK	L			index=2886
2	O62617	Surface protein P36 OS=Neospora caninum OX=29176 GN=p36 PE=2 SV=1	1350	33049	39	21	21	17	64.6	7.89	1667	1	1	0	501.7669	1001.5193	2	1001.5182	0.0012	1	23.22	0.48	K	GAFPPKEEK	F			index=666
2	O62617	Surface protein P36 OS=Neospora caninum OX=29176 GN=p36 PE=2 SV=1	1350	33049	39	21	21	17	64.6	7.89	2229	1	1	0	383.8851	1148.6336	3	1148.623	0.0106	0	67.79	1.60E-05	K	AKPFTDVFPK	F			index=2450
2	O62617	Surface protein P36 OS=Neospora caninum OX=29176 GN=p36 PE=2 SV=1	1350	33049	39	21	21	17	64.6	7.89	2592	1	1	0	623.8203	1245.626	2	1245.621	0.0051	0	44.64	0.0032	K	SCMVTVTVPPR	A	Carbamidomethyl (C)	0.01000000000.0	index=2421
2	O62617	Surface protein P36 OS=Neospora caninum OX=29176 GN=p36 PE=2 SV=1	1350	33049	39	21	21	17	64.6	7.89	2593	1	1	0	416.2167	1245.6282	3	1245.621	0.0072	0	28.81	0.12	K	SCMVTVTVPPR	A	Carbamidomethyl (C)	0.01000000000.0	index=2429
2	O62617	Surface protein P36 OS=Neospora caninum OX=29176 GN=p36 PE=2 SV=1	1350	33049	39	21	21	17	64.6	7.89	2596	2	1	0	416.2444	1245.7112	3	1245.621	0.0902	0	8.35	14	K	SCMVTVTVPPR	A	Carbamidomethyl (C)	0.01000000000.0	index=2790
2	O62617	Surface protein P36 OS=Neospora caninum OX=29176 GN=p36 PE=2 SV=1	1350	33049	39	21	21	17	64.6	7.89	2657	7	1	0	632.0632	1262.1119	2	1261.6159	0.496	0	2.59	99	K	SCMVTVTVPPR	A	Carbamidomethyl (C); Oxidation (M)	0.01200000000.0	index=3021
2	O62617	Surface protein P36 OS=Neospora caninum OX=29176 GN=p36 PE=2 SV=1	1350	33049	39	21	21	17	64.6	7.89	2994	1	1	0	453.5373	1357.5901	3	1357.582	0.0081	0	18.58	1.1	K	SFDVGCVSSDASK	S	Carbamidomethyl (C)	0.0000010000000.0	index=2183
2	O62617	Surface protein P36 OS=Neospora caninum OX=29176 GN=p36 PE=2 SV=1	1350	33049	39	21	21	17	64.6	7.89	2995	1	0	0	679.8092	1357.6038	2	1357.582	0.0218	0	93.99	3.20E-08	K	SFDVGCVSSDASK	S	Carbamidomethyl (C)	0.0000010000000.0	index=2190
2	O62617	Surface protein P36 OS=Neospora caninum OX=29176 GN=p36 PE=2 SV=1	1350	33049	39	21	21	17	64.6	7.89	3082	1	1	0	461.5526	1381.6358	3	1381.633	0.0028	1	6.25	18	K	QVCSGTTVKDCK	A	2 Carbamidomethyl (C)	0.001000000010.0	index=43
2	O62617	Surface protein P36 OS=Neospora caninum OX=29176 GN=p36 PE=2 SV=1	1350	33049	39	21	21	17	64.6	7.89	3083	1	1	0	461.5541	1381.6404	3	1381.633	0.0074	1	75.6	2.10E-06	K	QVCSGTTVKDCK	A	2 Carbamidomethyl (C)	0.001000000010.0	index=3
2	O62617	Surface protein P36 OS=Neospora caninum OX=29176 GN=p36 PE=2 SV=1	1350	33049	39	21	21	17	64.6	7.89	3107	1	1	0	696.1172	1390.2198	2	1390.7344	-0.5145	0	42.35	0.0099	K	LTIPEASFPTTSK	S			index=3211
2	O62617	Surface protein P36 OS=Neospora caninum OX=29176 GN=p36 PE=2 SV=1	1350	33049	39	21	21	17	64.6	7.89	3108	5	1	0	696.2887	1390.5628	2	1390.7344	-0.1715	0	1.22	71	K	LTIPEASFPTTSK	S			index=3434
2	O62617	Surface protein P36 OS=Neospora caninum OX=29176 GN=p36 PE=2 SV=1	1350	33049	39	21	21	17	64.6	7.89	3110	1	1	0	464.5884	1390.7433	3	1390.7344	0.0089	0	69.13	1.10E-05	K	LTIPEASFPTTSK	S			index=3833
2	O62617	Surface protein P36 OS=Neospora caninum OX=29176 GN=p36 PE=2 SV=1	1350	33049	39	21	21	17	64.6	7.89	3111	1	1	0	696.3795	1390.7444	2	1390.7344	0.01	0	67.48	1.50E-05	K	LTIPEASFPTTSK	S			index=3252
2	O62617	Surface protein P36 OS=Neospora caninum OX=29176 GN=p36 PE=2 SV=1	1350	33049	39	21	21	17	64.6	7.89	3112	1	1	0	464.5897	1390.7472	3	1390.7344	0.0128	0	4.27	32	K	LTIPEASFPTTSK	S			index=3240
2	O62617	Surface protein P36 OS=Neospora caninum OX=29176 GN=p36 PE=2 SV=1	1350	33049	39	21	21	17	64.6	7.89	3113	1	1	0	696.3812	1390.7478	2	1390.7344	0.0135	0	63.04	4.30E-05	K	LTIPEASFPTTSK	S			index=3845
2	O62617	Surface protein P36 OS=Neospora caninum OX=29176 GN=p36 PE=2 SV=1	1350	33049	39	21	21	17	64.6	7.89	3441	1	1	1	748.3356	1494.6567	2	1494.6443	0.0124	0	28.99	0.096	R	TVCPAESGGQTCTGK	E	Carbamidomethyl (C)	0.000000000001000.0	index=242
2	O62617	Surface protein P36 OS=Neospora caninum OX=29176 GN=p36 PE=2 SV=1	1350	33049	39	21	21	17	64.6	7.89	3442	2	1	1	499.2483	1494.723	3	1494.6443	0.0786	0	3.77	31	R	TVCPAESGGQTCTGK	E	Carbamidomethyl (C)	0.000000000001000.0	index=114
2	O62617	Surface protein P36 OS=Neospora caninum OX=29176 GN=p36 PE=2 SV=1	1350	33049	39	21	21	17	64.6	7.89	3571	1	1	1	518.2344	1551.6814	3	1551.6658	0.0156	0	101.34	5.30E-09	R	TVCPAESGGQTCTGK	E	2 Carbamidomethyl (C)	0.001000000001000.0	index=236
2	O62617	Surface protein P36 OS=Neospora caninum OX=29176 GN=p36 PE=2 SV=1	1350	33049	39	21	21	17	64.6	7.89	3601	1	1	1	392.1933	1564.7441	4	1564.731	0.013	0	11.91	4.6	K	FSADWWQGKPDTK	D			index=3236
2	O62617	Surface protein P36 OS=Neospora caninum OX=29176 GN=p36 PE=2 SV=1	1350	33049	39	21	21	17	64.6	7.89	3602	1	1	1	522.5904	1564.7494	3	1564.731	0.0183	0	71.61	4.90E-06	K	FSADWWQGKPDTK	D			index=3241
2	O62617	Surface protein P36 OS=Neospora caninum OX=29176 GN=p36 PE=2 SV=1	1350	33049	39	21	21	17	64.6	7.89	3638	4	1	1	527.9169	1580.7289	3	1580.7082	0.0207	0	2.76	36	K	FCADWWQGKPDTK	D			index=2618
2	O62617	Surface protein P36 OS=Neospora caninum OX=29176 GN=p36 PE=2 SV=1	1350	33049	39	21	21	17	64.6	7.89	3639	2	1	1	527.92	1580.7383	3	1580.7082	0.0301	0	7.05	13	K	FCADWWQGKPDTK	D			index=3243
2	O62617	Surface protein P36 OS=Neospora caninum OX=29176 GN=p36 PE=2 SV=1	1350	33049	39	21	21	17	64.6	7.89	4062	1	1	1	593.0009	1775.9807	3	1775.9669	0.0138	1	40.24	0.007	K	TGVKLTIPEASFPTTSK	S			index=3655
2	O62617	Surface protein P36 OS=Neospora caninum OX=29176 GN=p36 PE=2 SV=1	1350	33049	39	21	21	17	64.6	7.89	4195	1	1	1	615.6437	1843.9093	3	1843.8986	0.0107	0	73.5	2.70E-06	K	SPLLVNQVVTCDNEEK	S	Carbamidomethyl (C)	0.0000000000100000.0	index=3309
2	O62617	Surface protein P36 OS=Neospora caninum OX=29176 GN=p36 PE=2 SV=1	1350	33049	39	21	21	17	64.6	7.89	4336	1	1	1	952.4594	1902.9042	2	1902.8894	0.0148	0	10.49	5.6	K	CPDNSTAVPAALGYPTNR	T	Carbamidomethyl (C)	0.100000000000000000.0	index=3167
2	O62617	Surface protein P36 OS=Neospora caninum OX=29176 GN=p36 PE=2 SV=1	1350	33049	39	21	21	17	64.6	7.89	4337	1	1	1	635.3096	1902.907	3	1902.8894	0.0176	0	63.07	3.10E-05	K	CPDNSTAVPAALGYPTNR	T	Carbamidomethyl (C)	0.100000000000000000.0	index=3162
2	O62617	Surface protein P36 OS=Neospora caninum OX=29176 GN=p36 PE=2 SV=1	1350	33049	39	21	21	17	64.6	7.89	4414	1	1	1	484.9885	1935.9247	4	1935.9115	0.0132	1	60.05	6.10E-05	K	FSADWWQGKPDTKDGAK	L			index=2603
2	O62617	Surface protein P36 OS=Neospora caninum OX=29176 GN=p36 PE=2 SV=1	1350	33049	39	21	21	17	64.6	7.89	4415	1	1	1	646.3158	1935.9256	3	1935.9115	0.014	1	26.97	0.12	K	FSADWWQGKPDTKDGAK	L			index=2609
2	O62617	Surface protein P36 OS=Neospora caninum OX=29176 GN=p36 PE=2 SV=1	1350	33049	39	21	21	17	64.6	7.89	4425	1	1	1	647.3129	1938.9168	3	1938.8993	0.0175	0	115.69	1.50E-10	K	SVSSPEVYCTVQVEAER	A	Carbamidomethyl (C)	0.00000000100000000.0	index=3164
2	O62617	Surface protein P36 OS=Neospora caninum OX=29176 GN=p36 PE=2 SV=1	1350	33049	39	21	21	17	64.6	7.89	5042	1	1	1	809.4164	2425.2275	3	2425.2165	0.011	0	107.09	8.80E-10	K	EIPLESLLPGANDSWWSGVDIK	T			index=5686
2	O62617	Surface protein P36 OS=Neospora caninum OX=29176 GN=p36 PE=2 SV=1	1350	33049	39	21	21	17	64.6	7.89	5074	1	1	1	823.082	2466.2242	3	2466.206	0.0181	1	75.68	1.20E-06	K	SVSSPEVYCTVQVEAERASAGIK	S	Carbamidomethyl (C)	0.00000000100000000000000.0	index=4162
2	O62617	Surface protein P36 OS=Neospora caninum OX=29176 GN=p36 PE=2 SV=1	1350	33049	39	21	21	17	64.6	7.89	5075	1	1	1	617.5642	2466.2277	4	2466.206	0.0217	1	49.77	0.00046	K	SVSSPEVYCTVQVEAERASAGIK	S	Carbamidomethyl (C)	0.00000000100000000000000.0	index=4163
2	O62617	Surface protein P36 OS=Neospora caninum OX=29176 GN=p36 PE=2 SV=1	1350	33049	39	21	21	17	64.6	7.89	5280	2	1	1	681.6095	2722.4089	4	2722.3861	0.0228	1	0.22	41	K	LNHITLKCPDNSTAVPAALGYPTNR	T	Carbamidomethyl (C)	0.0000000100000000000000000.0	index=3228
2	O62617	Surface protein P36 OS=Neospora caninum OX=29176 GN=p36 PE=2 SV=1	1350	33049	39	21	21	17	64.6	7.89	5337	1	1	1	707.3818	2825.4983	4	2825.4845	0.0138	1	110.63	4.00E-10	K	SPLLVNQVVTCDNEEKSSVAVLLSPK	L	Carbamidomethyl (C)	0.00000000001000000000000000.0	index=4741	emPAI	7.2
3	F0VMJ1	Peroxidoxin 2, putative OS=Neospora caninum (strain Liverpool) OX=572307 GN=BN1204_053640 PE=3 SV=1	551	24518	12	10	9	8	46.9	5.84	1011	1	1	0	397.1891	792.3636	2	792.384	-0.0203	0	9.79	11	K	MAPEFAK	R			index=845
3	F0VMJ1	Peroxidoxin 2, putative OS=Neospora caninum (strain Liverpool) OX=572307 GN=BN1204_053640 PE=3 SV=1	551	24518	12	10	9	8	46.9	5.84	1957	1	1	1	543.3156	1084.6165	2	1084.6128	0.0037	0	40.82	0.0071	R	VLDGLQLAEK	Y			index=3181
3	F0VMJ1	Peroxidoxin 2, putative OS=Neospora caninum (strain Liverpool) OX=572307 GN=BN1204_053640 PE=3 SV=1	551	24518	12	10	9	8	46.9	5.84	2444	1	1	1	401.2483	1200.7231	3	1200.723	0	0	34.18	0.036	K	ALILYPVTVGR	N			index=4401
3	F0VMJ1	Peroxidoxin 2, putative OS=Neospora caninum (strain Liverpool) OX=572307 GN=BN1204_053640 PE=3 SV=1	551	24518	12	10	9	8	46.9	5.84	2445	1	1	1	601.3699	1200.7253	2	1200.723	0.0023	0	28.12	0.15	K	ALILYPVTVGR	N			index=4390
3	F0VMJ1	Peroxidoxin 2, putative OS=Neospora caninum (strain Liverpool) OX=572307 GN=BN1204_053640 PE=3 SV=1	551	24518	12	10	9	8	46.9	5.84	3470	1	1	1	503.9003	1508.6792	3	1508.6752	0.0039	0	34.55	0.024	K	LVGFSCDSVTCHK	D	2 Carbamidomethyl (C)	0.0000010000100.0	index=1906
3	F0VMJ1	Peroxidoxin 2, putative OS=Neospora caninum (strain Liverpool) OX=572307 GN=BN1204_053640 PE=3 SV=1	551	24518	12	10	9	8	46.9	5.84	4609	1	1	1	503.2389	2008.9266	4	2008.9135	0.013	1	48.64	0.00082	K	LVGFSCDSVTCHKDWAK	D	2 Carbamidomethyl (C)	0.00000100001000000.0	index=2512
3	F0VMJ1	Peroxidoxin 2, putative OS=Neospora caninum (strain Liverpool) OX=572307 GN=BN1204_053640 PE=3 SV=1	551	24518	12	10	9	8	46.9	5.84	5004	1	1	1	790.7449	2369.2129	3	2369.1937	0.0192	0	99.96	4.70E-09	K	DIMSVANLAGDLPFPIIADPER	K	Oxidation (M)	0.0020000000000000000000.0	index=5658
3	F0VMJ1	Peroxidoxin 2, putative OS=Neospora caninum (strain Liverpool) OX=572307 GN=BN1204_053640 PE=3 SV=1	551	24518	12	10	9	8	46.9	5.84	5086	1	1	1	828.1089	2481.3049	3	2481.2937	0.0112	1	123.6	2.20E-11	K	DIMSVANLAGDLPFPIIADPERK	L			index=5576
3	F0VMJ1	Peroxidoxin 2, putative OS=Neospora caninum (strain Liverpool) OX=572307 GN=BN1204_053640 PE=3 SV=1	551	24518	12	10	9	8	46.9	5.84	5102	1	1	1	833.4401	2497.2984	3	2497.2886	0.0097	1	121.03	3.70E-11	K	DIMSVANLAGDLPFPIIADPERK	L	Oxidation (M)	0.00200000000000000000000.0	index=5402
3	F0VMJ1	Peroxidoxin 2, putative OS=Neospora caninum (strain Liverpool) OX=572307 GN=BN1204_053640 PE=3 SV=1	551	24518	12	10	9	8	46.9	5.84	5147	1	1	1	853.4216	2557.2431	3	2557.2152	0.0278	1	49.46	0.0005	K	LANDLGIMDPEEKDQAGIPVTCR	A	Carbamidomethyl (C); Oxidation (M)	0.00000002000000000000010.0	index=3379
3	F0VMJ1	Peroxidoxin 2, putative OS=Neospora caninum (strain Liverpool) OX=572307 GN=BN1204_053640 PE=3 SV=1	551	24518	12	10	9	8	46.9	5.84	5202	1	1	1	877.4575	2629.3507	3	2629.3428	0.0079	1	110.18	4.70E-10	R	VLDGLQLAEKYPVATPEGWFPGDK	V			index=5081
3	F0VMJ1	Peroxidoxin 2, putative OS=Neospora caninum (strain Liverpool) OX=572307 GN=BN1204_053640 PE=3 SV=1	551	24518	12	10	9	8	46.9	5.84	5203	1	1	1	658.3469	2629.3585	4	2629.3428	0.0157	1	53.96	0.0002	R	VLDGLQLAEKYPVATPEGWFPGDK	V			index=5087	emPAI	2.59
4	Q9NJS9	SAG1 OS=Neospora hughesi OX=83675 GN=SAG1 PE=4 SV=1	527	32984	23	10	10	7	40.9	8.51	825	2	0	0	363.1866	724.3586	2	724.3578	0.0008	0	7.11	12	K	FTLGCK	S	Carbamidomethyl (C)	0.000010.0	index=769
4	Q9NJS9	SAG1 OS=Neospora hughesi OX=83675 GN=SAG1 PE=4 SV=1	527	32984	23	10	10	7	40.9	8.51	826	1	0	0	363.1885	724.3625	2	724.3578	0.0047	0	20.71	0.51	K	FTLGCK	S	Carbamidomethyl (C)	0.000010.0	index=1180
4	Q9NJS9	SAG1 OS=Neospora hughesi OX=83675 GN=SAG1 PE=4 SV=1	527	32984	23	10	10	7	40.9	8.51	1667	1	0	0	501.7669	1001.5193	2	1001.5182	0.0012	1	23.22	0.48	K	GAFPPKEEK	F			index=666
4	Q9NJS9	SAG1 OS=Neospora hughesi OX=83675 GN=SAG1 PE=4 SV=1	527	32984	23	10	10	7	40.9	8.51	2229	1	0	0	383.8851	1148.6336	3	1148.623	0.0106	0	67.79	1.60E-05	K	AKPFTDVFPK	F			index=2450
4	Q9NJS9	SAG1 OS=Neospora hughesi OX=83675 GN=SAG1 PE=4 SV=1	527	32984	23	10	10	7	40.9	8.51	2592	1	0	0	623.8203	1245.626	2	1245.621	0.0051	0	44.64	0.0032	K	SCMVTVTVPPR	A	Carbamidomethyl (C)	0.01000000000.0	index=2421
4	Q9NJS9	SAG1 OS=Neospora hughesi OX=83675 GN=SAG1 PE=4 SV=1	527	32984	23	10	10	7	40.9	8.51	2593	1	0	0	416.2167	1245.6282	3	1245.621	0.0072	0	28.81	0.12	K	SCMVTVTVPPR	A	Carbamidomethyl (C)	0.01000000000.0	index=2429
4	Q9NJS9	SAG1 OS=Neospora hughesi OX=83675 GN=SAG1 PE=4 SV=1	527	32984	23	10	10	7	40.9	8.51	2596	2	0	0	416.2444	1245.7112	3	1245.621	0.0902	0	8.35	14	K	SCMVTVTVPPR	A	Carbamidomethyl (C)	0.01000000000.0	index=2790
4	Q9NJS9	SAG1 OS=Neospora hughesi OX=83675 GN=SAG1 PE=4 SV=1	527	32984	23	10	10	7	40.9	8.51	2657	7	0	0	632.0632	1262.1119	2	1261.6159	0.496	0	2.59	99	K	SCMVTVTVPPR	A	Carbamidomethyl (C); Oxidation (M)	0.01200000000.0	index=3021
4	Q9NJS9	SAG1 OS=Neospora hughesi OX=83675 GN=SAG1 PE=4 SV=1	527	32984	23	10	10	7	40.9	8.51	2994	1	0	0	453.5373	1357.5901	3	1357.582	0.0081	0	18.58	1.1	K	SFDVGCVSSDASK	S	Carbamidomethyl (C)	0.0000010000000.0	index=2183
4	Q9NJS9	SAG1 OS=Neospora hughesi OX=83675 GN=SAG1 PE=4 SV=1	527	32984	23	10	10	7	40.9	8.51	2995	1	0	0	679.8092	1357.6038	2	1357.582	0.0218	0	93.99	3.20E-08	K	SFDVGCVSSDASK	S	Carbamidomethyl (C)	0.0000010000000.0	index=2190
4	Q9NJS9	SAG1 OS=Neospora hughesi OX=83675 GN=SAG1 PE=4 SV=1	527	32984	23	10	10	7	40.9	8.51	3082	1	0	0	461.5526	1381.6358	3	1381.633	0.0028	1	6.25	18	K	QVCSGTTVKDCK	A	2 Carbamidomethyl (C)	0.001000000010.0	index=43
4	Q9NJS9	SAG1 OS=Neospora hughesi OX=83675 GN=SAG1 PE=4 SV=1	527	32984	23	10	10	7	40.9	8.51	3083	1	0	0	461.5541	1381.6404	3	1381.633	0.0074	1	75.6	2.10E-06	K	QVCSGTTVKDCK	A	2 Carbamidomethyl (C)	0.001000000010.0	index=3
4	Q9NJS9	SAG1 OS=Neospora hughesi OX=83675 GN=SAG1 PE=4 SV=1	527	32984	23	10	10	7	40.9	8.51	3107	1	0	0	696.1172	1390.2198	2	1390.7344	-0.5145	0	42.35	0.0099	K	LTIPEASFPTTSK	S			index=3211
4	Q9NJS9	SAG1 OS=Neospora hughesi OX=83675 GN=SAG1 PE=4 SV=1	527	32984	23	10	10	7	40.9	8.51	3108	5	0	0	696.2887	1390.5628	2	1390.7344	-0.1715	0	1.22	71	K	LTIPEASFPTTSK	S			index=3434
4	Q9NJS9	SAG1 OS=Neospora hughesi OX=83675 GN=SAG1 PE=4 SV=1	527	32984	23	10	10	7	40.9	8.51	3110	1	0	0	464.5884	1390.7433	3	1390.7344	0.0089	0	69.13	1.10E-05	K	LTIPEASFPTTSK	S			index=3833
4	Q9NJS9	SAG1 OS=Neospora hughesi OX=83675 GN=SAG1 PE=4 SV=1	527	32984	23	10	10	7	40.9	8.51	3111	1	0	0	696.3795	1390.7444	2	1390.7344	0.01	0	67.48	1.50E-05	K	LTIPEASFPTTSK	S			index=3252
4	Q9NJS9	SAG1 OS=Neospora hughesi OX=83675 GN=SAG1 PE=4 SV=1	527	32984	23	10	10	7	40.9	8.51	3112	1	0	0	464.5897	1390.7472	3	1390.7344	0.0128	0	4.27	32	K	LTIPEASFPTTSK	S			index=3240
4	Q9NJS9	SAG1 OS=Neospora hughesi OX=83675 GN=SAG1 PE=4 SV=1	527	32984	23	10	10	7	40.9	8.51	3113	1	0	0	696.3812	1390.7478	2	1390.7344	0.0135	0	63.04	4.30E-05	K	LTIPEASFPTTSK	S			index=3845
4	Q9NJS9	SAG1 OS=Neospora hughesi OX=83675 GN=SAG1 PE=4 SV=1	527	32984	23	10	10	7	40.9	8.51	3601	1	0	0	392.1933	1564.7441	4	1564.731	0.013	0	11.91	4.6	K	FSADWWQGKPDTK	D			index=3236
4	Q9NJS9	SAG1 OS=Neospora hughesi OX=83675 GN=SAG1 PE=4 SV=1	527	32984	23	10	10	7	40.9	8.51	3602	1	0	0	522.5904	1564.7494	3	1564.731	0.0183	0	71.61	4.90E-06	K	FSADWWQGKPDTK	D			index=3241
4	Q9NJS9	SAG1 OS=Neospora hughesi OX=83675 GN=SAG1 PE=4 SV=1	527	32984	23	10	10	7	40.9	8.51	4414	1	0	0	484.9885	1935.9247	4	1935.9115	0.0132	1	60.05	6.10E-05	K	FSADWWQGKPDTKDGAK	L			index=2603
4	Q9NJS9	SAG1 OS=Neospora hughesi OX=83675 GN=SAG1 PE=4 SV=1	527	32984	23	10	10	7	40.9	8.51	4415	1	0	0	646.3158	1935.9256	3	1935.9115	0.014	1	26.97	0.12	K	FSADWWQGKPDTKDGAK	L			index=2609
4	Q9NJS9	SAG1 OS=Neospora hughesi OX=83675 GN=SAG1 PE=4 SV=1	527	32984	23	10	10	7	40.9	8.51	5733	3	1	1	794.759	3968.7586	5	3968.9839	-0.2253	1	2.64	13	R	AVSVGVFAAPALVAFFDCGAMASGKSPLLVNQVVTCDNK	G	Carbamidomethyl (C); Oxidation (M)	0.000000000000000001002000000000000000000.0	index=3299	emPAI	1.61
5	A0A0F7U751	HECT-domain (Ubiquitin-transferase) containing protein, putative OS=Neospora caninum (strain Liverpool) OX=572307 GN=BN1204_003410 PE=4 SV=1	142	1292679	36	0	32	0	3.5	6.46	622	2	1	0	600.3375	599.3302	1	599.3755	-0.0452	0	23.8	0.4	K	KPLSR	W			index=1766
5	A0A0F7U751	HECT-domain (Ubiquitin-transferase) containing protein, putative OS=Neospora caninum (strain Liverpool) OX=572307 GN=BN1204_003410 PE=4 SV=1	142	1292679	36	0	32	0	3.5	6.46	1114	2	1	1	415.2438	828.473	2	828.4817	-0.0087	1	21.27	0.78	R	RLGGGLEK	G			index=2151
5	A0A0F7U751	HECT-domain (Ubiquitin-transferase) containing protein, putative OS=Neospora caninum (strain Liverpool) OX=572307 GN=BN1204_003410 PE=4 SV=1	142	1292679	36	0	32	0	3.5	6.46	1151	9	1	1	420.7051	839.3955	2	839.5229	-0.1273	0	4.28	26	R	ASPLALLR	S			index=890
5	A0A0F7U751	HECT-domain (Ubiquitin-transferase) containing protein, putative OS=Neospora caninum (strain Liverpool) OX=572307 GN=BN1204_003410 PE=4 SV=1	142	1292679	36	0	32	0	3.5	6.46	1154	6	1	1	421.2333	840.4521	2	840.5181	-0.066	0	6.28	18	K	AAVQLLAR	W			index=486
5	A0A0F7U751	HECT-domain (Ubiquitin-transferase) containing protein, putative OS=Neospora caninum (strain Liverpool) OX=572307 GN=BN1204_003410 PE=4 SV=1	142	1292679	36	0	32	0	3.5	6.46	1193	1	1	1	426.738	851.4614	2	851.425	0.0365	0	2.54	46	R	DPTIGHGR	S			index=910
5	A0A0F7U751	HECT-domain (Ubiquitin-transferase) containing protein, putative OS=Neospora caninum (strain Liverpool) OX=572307 GN=BN1204_003410 PE=4 SV=1	142	1292679	36	0	32	0	3.5	6.46	1649	8	1	0	499.3001	996.5856	2	996.5103	0.0754	0	9.52	8.7	R	YAGWMLLK	L	Oxidation (M)	0.00002000.0	index=5317
5	A0A0F7U751	HECT-domain (Ubiquitin-transferase) containing protein, putative OS=Neospora caninum (strain Liverpool) OX=572307 GN=BN1204_003410 PE=4 SV=1	142	1292679	36	0	32	0	3.5	6.46	1845	6	1	1	529.3041	1056.5936	2	1056.5312	0.0624	1	5.23	26	R	ERDGLQSPR	R			index=2040
5	A0A0F7U751	HECT-domain (Ubiquitin-transferase) containing protein, putative OS=Neospora caninum (strain Liverpool) OX=572307 GN=BN1204_003410 PE=4 SV=1	142	1292679	36	0	32	0	3.5	6.46	1849	7	1	1	529.3063	1056.598	2	1056.5312	0.0668	1	3.27	41	R	ERDGLQSPR	R			index=1458
5	A0A0F7U751	HECT-domain (Ubiquitin-transferase) containing protein, putative OS=Neospora caninum (strain Liverpool) OX=572307 GN=BN1204_003410 PE=4 SV=1	142	1292679	36	0	32	0	3.5	6.46	1943	8	1	1	541.7699	1081.5252	2	1081.6131	-0.0879	0	8.93	9.3	R	LAGVPEEVLR	M			index=1805
5	A0A0F7U751	HECT-domain (Ubiquitin-transferase) containing protein, putative OS=Neospora caninum (strain Liverpool) OX=572307 GN=BN1204_003410 PE=4 SV=1	142	1292679	36	0	32	0	3.5	6.46	2022	4	1	1	551.7105	1101.4063	2	1101.488	-0.0816	0	7.62	21	R	SSFFSWGER	G			index=3182
5	A0A0F7U751	HECT-domain (Ubiquitin-transferase) containing protein, putative OS=Neospora caninum (strain Liverpool) OX=572307 GN=BN1204_003410 PE=4 SV=1	142	1292679	36	0	32	0	3.5	6.46	2064	7	1	1	556.7559	1111.4972	2	1111.5188	-0.0216	0	4.7	27	R	LTCMLSAVCR	A	Oxidation (M)	0.0002000000.0	index=2762
5	A0A0F7U751	HECT-domain (Ubiquitin-transferase) containing protein, putative OS=Neospora caninum (strain Liverpool) OX=572307 GN=BN1204_003410 PE=4 SV=1	142	1292679	36	0	32	0	3.5	6.46	2131	9	1	1	564.2342	1126.4538	2	1126.5479	-0.0941	1	7.42	17	K	RQSNPGESPR	R			index=2729
5	A0A0F7U751	HECT-domain (Ubiquitin-transferase) containing protein, putative OS=Neospora caninum (strain Liverpool) OX=572307 GN=BN1204_003410 PE=4 SV=1	142	1292679	36	0	32	0	3.5	6.46	2372	3	1	0	395.8928	1184.6565	3	1184.6513	0.0051	0	5.92	22	R	ELALNGQLTAR	S			index=464
5	A0A0F7U751	HECT-domain (Ubiquitin-transferase) containing protein, putative OS=Neospora caninum (strain Liverpool) OX=572307 GN=BN1204_003410 PE=4 SV=1	142	1292679	36	0	32	0	3.5	6.46	2955	2	1	1	450.5424	1348.6054	3	1348.6735	-0.0681	0	3.24	39	R	SWSASSAVASLQR	S			index=50
5	A0A0F7U751	HECT-domain (Ubiquitin-transferase) containing protein, putative OS=Neospora caninum (strain Liverpool) OX=572307 GN=BN1204_003410 PE=4 SV=1	142	1292679	36	0	32	0	3.5	6.46	2956	2	1	1	450.5431	1348.6074	3	1348.6735	-0.0662	0	3.08	41	R	SWSASSAVASLQR	S			index=306
5	A0A0F7U751	HECT-domain (Ubiquitin-transferase) containing protein, putative OS=Neospora caninum (strain Liverpool) OX=572307 GN=BN1204_003410 PE=4 SV=1	142	1292679	36	0	32	0	3.5	6.46	3140	5	1	1	466.9026	1397.6861	3	1397.7878	-0.1017	0	2.45	41	R	LLEGQGSLEALLR	G			index=2638
5	A0A0F7U751	HECT-domain (Ubiquitin-transferase) containing protein, putative OS=Neospora caninum (strain Liverpool) OX=572307 GN=BN1204_003410 PE=4 SV=1	142	1292679	36	0	32	0	3.5	6.46	3163	6	1	1	468.8734	1403.5982	3	1403.6364	-0.0382	1	1.17	65	R	GYSPHCRSGLDGR	A			index=762
5	A0A0F7U751	HECT-domain (Ubiquitin-transferase) containing protein, putative OS=Neospora caninum (strain Liverpool) OX=572307 GN=BN1204_003410 PE=4 SV=1	142	1292679	36	0	32	0	3.5	6.46	3179	9	1	1	470.9445	1409.8117	3	1409.6787	0.1331	0	2.47	44	R	TAASSFSLVADEGR	E			index=2658
5	A0A0F7U751	HECT-domain (Ubiquitin-transferase) containing protein, putative OS=Neospora caninum (strain Liverpool) OX=572307 GN=BN1204_003410 PE=4 SV=1	142	1292679	36	0	32	0	3.5	6.46	3191	3	1	1	471.955	1412.8432	3	1412.7735	0.0697	1	3.58	38	R	SRLQEPLTSNLR	S			index=2196
5	A0A0F7U751	HECT-domain (Ubiquitin-transferase) containing protein, putative OS=Neospora caninum (strain Liverpool) OX=572307 GN=BN1204_003410 PE=4 SV=1	142	1292679	36	0	32	0	3.5	6.46	3347	3	1	0	488.271	1461.7911	3	1461.7551	0.036	1	2.67	43	R	LTFWMVARHTGK	D	Oxidation (M)	0.000020000000.0	index=4411
5	A0A0F7U751	HECT-domain (Ubiquitin-transferase) containing protein, putative OS=Neospora caninum (strain Liverpool) OX=572307 GN=BN1204_003410 PE=4 SV=1	142	1292679	36	0	32	0	3.5	6.46	3496	3	1	1	508.257	1521.7492	3	1521.6981	0.0512	0	7.61	13	K	DVSLEEMISAADAR	A	Oxidation (M)	0.00000020000000.0	index=1958
5	A0A0F7U751	HECT-domain (Ubiquitin-transferase) containing protein, putative OS=Neospora caninum (strain Liverpool) OX=572307 GN=BN1204_003410 PE=4 SV=1	142	1292679	36	0	32	0	3.5	6.46	3498	9	1	1	508.2927	1521.8563	3	1521.6981	0.1583	0	1.63	55	K	DVSLEEMISAADAR	A	Oxidation (M)	0.00000020000000.0	index=1694
5	A0A0F7U751	HECT-domain (Ubiquitin-transferase) containing protein, putative OS=Neospora caninum (strain Liverpool) OX=572307 GN=BN1204_003410 PE=4 SV=1	142	1292679	36	0	32	0	3.5	6.46	3587	5	1	1	520.6107	1558.8102	3	1558.7773	0.0328	1	6.81	16	R	VCGDREVDLDLLR	S	Carbamidomethyl (C)	0.0100000000000.0	index=4888
5	A0A0F7U751	HECT-domain (Ubiquitin-transferase) containing protein, putative OS=Neospora caninum (strain Liverpool) OX=572307 GN=BN1204_003410 PE=4 SV=1	142	1292679	36	0	32	0	3.5	6.46	3691	1	1	1	535.2663	1602.7771	3	1602.7759	0.0012	1	6.38	17	R	FVPVNGCGLRECPR	R	Carbamidomethyl (C)	0.00000000000100.0	index=834
5	A0A0F7U751	HECT-domain (Ubiquitin-transferase) containing protein, putative OS=Neospora caninum (strain Liverpool) OX=572307 GN=BN1204_003410 PE=4 SV=1	142	1292679	36	0	32	0	3.5	6.46	3876	4	1	0	559.9792	1676.9158	3	1676.8225	0.0932	1	1.8	48	R	LEDVCSCLEELLRR	L			index=3107
5	A0A0F7U751	HECT-domain (Ubiquitin-transferase) containing protein, putative OS=Neospora caninum (strain Liverpool) OX=572307 GN=BN1204_003410 PE=4 SV=1	142	1292679	36	0	32	0	3.5	6.46	3934	5	1	1	427.9762	1707.8758	4	1707.7846	0.0912	1	1.04	51	R	SGMSSSGDVDGGEVRLR	L			index=1807
5	A0A0F7U751	HECT-domain (Ubiquitin-transferase) containing protein, putative OS=Neospora caninum (strain Liverpool) OX=572307 GN=BN1204_003410 PE=4 SV=1	142	1292679	36	0	32	0	3.5	6.46	4055	6	1	1	591.9655	1772.8745	3	1772.8237	0.0508	0	3.42	29	R	HGGGRPSGAAGAGPHGMQR	G	Oxidation (M)	0.0000000000000000200.0	index=3133
5	A0A0F7U751	HECT-domain (Ubiquitin-transferase) containing protein, putative OS=Neospora caninum (strain Liverpool) OX=572307 GN=BN1204_003410 PE=4 SV=1	142	1292679	36	0	32	0	3.5	6.46	4078	1	1	0	597.6205	1789.8397	3	1789.9774	-0.1377	1	2.85	33	K	LRGRPGDRPFMVVFK	G	Oxidation (M)	0.000000000020000.0	index=366
5	A0A0F7U751	HECT-domain (Ubiquitin-transferase) containing protein, putative OS=Neospora caninum (strain Liverpool) OX=572307 GN=BN1204_003410 PE=4 SV=1	142	1292679	36	0	32	0	3.5	6.46	4079	2	1	0	597.9178	1790.7316	3	1789.9774	0.7542	1	10.92	6.2	K	LRGRPGDRPFMVVFK	G	Oxidation (M)	0.000000000020000.0	index=307
5	A0A0F7U751	HECT-domain (Ubiquitin-transferase) containing protein, putative OS=Neospora caninum (strain Liverpool) OX=572307 GN=BN1204_003410 PE=4 SV=1	142	1292679	36	0	32	0	3.5	6.46	4412	1	1	0	484.7204	1934.8524	4	1935.1306	-0.2782	1	9.61	7	R	STRWPLLLDLLVPVASR	S			index=1207
5	A0A0F7U751	HECT-domain (Ubiquitin-transferase) containing protein, putative OS=Neospora caninum (strain Liverpool) OX=572307 GN=BN1204_003410 PE=4 SV=1	142	1292679	36	0	32	0	3.5	6.46	4666	2	1	1	680.9868	2039.9386	3	2040.002	-0.0634	1	2.13	35	R	AEVCCSLLGSLRAFLEDSK	V			index=1729
5	A0A0F7U751	HECT-domain (Ubiquitin-transferase) containing protein, putative OS=Neospora caninum (strain Liverpool) OX=572307 GN=BN1204_003410 PE=4 SV=1	142	1292679	36	0	32	0	3.5	6.46	4762	2	1	1	703.0839	2106.2299	3	2107.0229	-0.793	1	1.38	61	K	RGNCVDEVSGLRPFTSTGR	L	Carbamidomethyl (C)	0.0001000000000000000.0	index=5507
5	A0A0F7U751	HECT-domain (Ubiquitin-transferase) containing protein, putative OS=Neospora caninum (strain Liverpool) OX=572307 GN=BN1204_003410 PE=4 SV=1	142	1292679	36	0	32	0	3.5	6.46	4825	7	1	1	716.6531	2146.9375	3	2147.1334	-0.196	1	0.52	54	R	QLRIAQETAAPPAEGTAGAAPK	L			index=2462
5	A0A0F7U751	HECT-domain (Ubiquitin-transferase) containing protein, putative OS=Neospora caninum (strain Liverpool) OX=572307 GN=BN1204_003410 PE=4 SV=1	142	1292679	36	0	32	0	3.5	6.46	4930	4	1	1	568.0421	2268.1393	4	2268.0797	0.0596	0	1.94	32	R	LIGGEPAEAEEEPSDAVIEWK	R			index=4877
5	A0A0F7U751	HECT-domain (Ubiquitin-transferase) containing protein, putative OS=Neospora caninum (strain Liverpool) OX=572307 GN=BN1204_003410 PE=4 SV=1	142	1292679	36	0	32	0	3.5	6.46	5027	1	1	1	800.4351	2398.2834	3	2398.2565	0.0269	1	10.26	5.1	R	SGSKGDLLSSPGVAVGGSVRPQSTR	S			index=4097
5	A0A0F7U751	HECT-domain (Ubiquitin-transferase) containing protein, putative OS=Neospora caninum (strain Liverpool) OX=572307 GN=BN1204_003410 PE=4 SV=1	142	1292679	36	0	32	0	3.5	6.46	5147	6	0	1	853.4216	2557.2431	3	2557.2352	0.0079	1	0.83	37	R	RGACRPLSCFDPLEISPVGAPCR	D	2 Carbamidomethyl (C)	0.00000000100000000000010.0	index=3379
6	A0A0F7USX6	Chaperone clpB 1 protein, putative OS=Toxoplasma gondii (strain ATCC 50861 / VEG) OX=432359 GN=BN1205_055550 PE=3 SV=1	124	115368	7	1	7	1	7.4	7.93	705	3	1	1	657.31	656.3027	1	656.3493	-0.0466	0	1.69	57	K	AGADVPK	M			index=2058
6	A0A0F7USX6	Chaperone clpB 1 protein, putative OS=Toxoplasma gondii (strain ATCC 50861 / VEG) OX=432359 GN=BN1205_055550 PE=3 SV=1	124	115368	7	1	7	1	7.4	7.93	1581	5	1	0	487.2712	972.5278	2	972.5352	-0.0074	1	19.78	1.2	R	DLTAAARAGK	L			index=252
6	A0A0F7USX6	Chaperone clpB 1 protein, putative OS=Toxoplasma gondii (strain ATCC 50861 / VEG) OX=432359 GN=BN1205_055550 PE=3 SV=1	124	115368	7	1	7	1	7.4	7.93	1845	1	0	0	529.3041	1056.5936	2	1056.5927	0.0009	0	54.06	0.00034	K	TAIVEGLAQR	I			index=2040
6	A0A0F7USX6	Chaperone clpB 1 protein, putative OS=Toxoplasma gondii (strain ATCC 50861 / VEG) OX=432359 GN=BN1205_055550 PE=3 SV=1	124	115368	7	1	7	1	7.4	7.93	1955	1	1	0	362.5067	1084.4983	3	1084.4937	0.0045	1	22.59	0.47	K	YRGEFEER	L			index=314
6	A0A0F7USX6	Chaperone clpB 1 protein, putative OS=Toxoplasma gondii (strain ATCC 50861 / VEG) OX=432359 GN=BN1205_055550 PE=3 SV=1	124	115368	7	1	7	1	7.4	7.93	3921	1	1	0	567.6622	1699.9648	3	1700.7637	-0.7989	0	8.02	12	R	SLAELMFDSEDAMVK	I	Oxidation (M)	0.000002000000000.0	index=4154
6	A0A0F7USX6	Chaperone clpB 1 protein, putative OS=Toxoplasma gondii (strain ATCC 50861 / VEG) OX=432359 GN=BN1205_055550 PE=3 SV=1	124	115368	7	1	7	1	7.4	7.93	4333	7	1	1	634.665	1900.9733	3	1901.004	-0.0307	1	9.51	6.9	K	SIVGLEMANVADRLLER	K	Oxidation (M)	0.00000020000000000.0	index=4760
6	A0A0F7USX6	Chaperone clpB 1 protein, putative OS=Toxoplasma gondii (strain ATCC 50861 / VEG) OX=432359 GN=BN1205_055550 PE=3 SV=1	124	115368	7	1	7	1	7.4	7.93	5356	1	1	0	715.8503	2859.3721	4	2859.221	0.1511	1	8.64	5.3	R	SLAELMFDSEDAMVKIDMSEYMEK	H	3 Oxidation (M)	0.000002000000200002000000.0	index=4274	emPAI	0.03
7	F0VQM4	Uncharacterized protein OS=Neospora caninum (strain Liverpool) OX=572307 GN=NCLIV_064470 PE=4 SV=1	123	1255524	23	0	21	0	2.4	9.05	653	5	1	0	619.346	618.3387	1	618.2973	0.0414	0	2.47	86	R	DVETR	D			index=4809
7	F0VQM4	Uncharacterized protein OS=Neospora caninum (strain Liverpool) OX=572307 GN=NCLIV_064470 PE=4 SV=1	123	1255524	23	0	21	0	2.4	9.05	834	1	1	1	365.2292	728.4439	2	728.4181	0.0259	0	18.92	1.4	R	ADAVVVR	S			index=992
7	F0VQM4	Uncharacterized protein OS=Neospora caninum (strain Liverpool) OX=572307 GN=NCLIV_064470 PE=4 SV=1	123	1255524	23	0	21	0	2.4	9.05	1076	7	1	1	408.2147	814.4149	2	814.3933	0.0216	1	15.09	3.1	R	KADGDGPR	L			index=849
7	F0VQM4	Uncharacterized protein OS=Neospora caninum (strain Liverpool) OX=572307 GN=NCLIV_064470 PE=4 SV=1	123	1255524	23	0	21	0	2.4	9.05	1114	7	0	1	415.2438	828.473	2	828.493	-0.02	1	6.86	22	K	RGAASVLR	E			index=2151
7	F0VQM4	Uncharacterized protein OS=Neospora caninum (strain Liverpool) OX=572307 GN=NCLIV_064470 PE=4 SV=1	123	1255524	23	0	21	0	2.4	9.05	1801	1	1	1	523.7815	1045.5484	2	1045.5404	0.0081	0	23.95	0.45	R	LSPSSSAELR	S			index=1296
7	F0VQM4	Uncharacterized protein OS=Neospora caninum (strain Liverpool) OX=572307 GN=NCLIV_064470 PE=4 SV=1	123	1255524	23	0	21	0	2.4	9.05	2170	4	1	1	567.7919	1133.5692	2	1133.5499	0.0194	0	6.34	23	R	VSASSSVCPAAR	T			index=1124
7	F0VQM4	Uncharacterized protein OS=Neospora caninum (strain Liverpool) OX=572307 GN=NCLIV_064470 PE=4 SV=1	123	1255524	23	0	21	0	2.4	9.05	2424	1	1	1	400.214	1197.6201	3	1197.6618	-0.0418	1	11.81	4.9	K	RSPAATFVPPR	S			index=1545
7	F0VQM4	Uncharacterized protein OS=Neospora caninum (strain Liverpool) OX=572307 GN=NCLIV_064470 PE=4 SV=1	123	1255524	23	0	21	0	2.4	9.05	2481	2	1	1	404.8735	1211.5988	3	1211.5755	0.0233	1	4.54	26	R	GGRQSGEHASAR	A			index=822
7	F0VQM4	Uncharacterized protein OS=Neospora caninum (strain Liverpool) OX=572307 GN=NCLIV_064470 PE=4 SV=1	123	1255524	23	0	21	0	2.4	9.05	2736	4	1	1	645.3146	1288.6146	2	1288.6371	-0.0225	1	8.12	14	R	RDSAGLGEDTLR	G			index=668
7	F0VQM4	Uncharacterized protein OS=Neospora caninum (strain Liverpool) OX=572307 GN=NCLIV_064470 PE=4 SV=1	123	1255524	23	0	21	0	2.4	9.05	2795	2	1	1	651.8616	1301.7087	2	1301.596	0.1127	1	8.52	11	R	EGEGIDAERNGR	K			index=4532
7	F0VQM4	Uncharacterized protein OS=Neospora caninum (strain Liverpool) OX=572307 GN=NCLIV_064470 PE=4 SV=1	123	1255524	23	0	21	0	2.4	9.05	2796	5	1	1	434.9105	1301.7097	3	1301.596	0.1138	1	13.58	3.5	R	EGEGIDAERNGR	K			index=5199
7	F0VQM4	Uncharacterized protein OS=Neospora caninum (strain Liverpool) OX=572307 GN=NCLIV_064470 PE=4 SV=1	123	1255524	23	0	21	0	2.4	9.05	2797	5	1	1	651.8637	1301.7127	2	1301.596	0.1168	1	10.11	7.9	R	EGEGIDAERNGR	K			index=5204
7	F0VQM4	Uncharacterized protein OS=Neospora caninum (strain Liverpool) OX=572307 GN=NCLIV_064470 PE=4 SV=1	123	1255524	23	0	21	0	2.4	9.05	2900	10	1	1	445.8704	1334.5894	3	1334.5885	0.0009	1	1.55	57	R	TCPSGKTGAGDER	A	Carbamidomethyl (C)	0.0100000000000.0	index=575
7	F0VQM4	Uncharacterized protein OS=Neospora caninum (strain Liverpool) OX=572307 GN=NCLIV_064470 PE=4 SV=1	123	1255524	23	0	21	0	2.4	9.05	3083	8	0	1	461.5541	1381.6404	3	1381.6779	-0.0375	0	3.3	36	R	QVPQYFNPAYR	A			index=3
7	F0VQM4	Uncharacterized protein OS=Neospora caninum (strain Liverpool) OX=572307 GN=NCLIV_064470 PE=4 SV=1	123	1255524	23	0	21	0	2.4	9.05	3136	5	1	1	466.5714	1396.6924	3	1396.731	-0.0387	0	0.93	55	R	TAPQASVSSPLPSR	T			index=577
7	F0VQM4	Uncharacterized protein OS=Neospora caninum (strain Liverpool) OX=572307 GN=NCLIV_064470 PE=4 SV=1	123	1255524	23	0	21	0	2.4	9.05	3508	6	1	1	382.6799	1526.6906	4	1526.8416	-0.151	1	0.12	67	R	LERAPTLTGLEATR	F			index=71
7	F0VQM4	Uncharacterized protein OS=Neospora caninum (strain Liverpool) OX=572307 GN=NCLIV_064470 PE=4 SV=1	123	1255524	23	0	21	0	2.4	9.05	3606	5	1	1	783.8793	1565.744	2	1565.7685	-0.0245	0	12.49	4	R	AEGDTASLAGHAEPLK	R			index=3091
7	F0VQM4	Uncharacterized protein OS=Neospora caninum (strain Liverpool) OX=572307 GN=NCLIV_064470 PE=4 SV=1	123	1255524	23	0	21	0	2.4	9.05	3668	4	1	1	400.1903	1596.7321	4	1596.6443	0.0878	1	0.93	55	R	GSCGMEQTTKCHSR	E	Carbamidomethyl (C); Oxidation (M)	0.00002000001000.0	index=3235
7	F0VQM4	Uncharacterized protein OS=Neospora caninum (strain Liverpool) OX=572307 GN=NCLIV_064470 PE=4 SV=1	123	1255524	23	0	21	0	2.4	9.05	3969	7	1	1	862.4043	1722.794	2	1722.7494	0.0446	0	1.2	49	R	SSSWQLFSYVGCMR	I	Carbamidomethyl (C); Oxidation (M)	0.00000000000120.0	index=2324
7	F0VQM4	Uncharacterized protein OS=Neospora caninum (strain Liverpool) OX=572307 GN=NCLIV_064470 PE=4 SV=1	123	1255524	23	0	21	0	2.4	9.05	4377	7	1	1	481.2225	1920.861	4	1921.107	-0.246	0	3.65	28	R	LSAPPVIPLSVALTMLQR	L	Oxidation (M)	0.000000000000002000.0	index=2064
7	F0VQM4	Uncharacterized protein OS=Neospora caninum (strain Liverpool) OX=572307 GN=NCLIV_064470 PE=4 SV=1	123	1255524	23	0	21	0	2.4	9.05	4575	1	1	1	998.9758	1995.937	2	1995.8558	0.0812	1	6.68	12	R	QDSSWYSEREAADAEPR	R			index=3262
7	F0VQM4	Uncharacterized protein OS=Neospora caninum (strain Liverpool) OX=572307 GN=NCLIV_064470 PE=4 SV=1	123	1255524	23	0	21	0	2.4	9.05	5147	4	0	1	853.4216	2557.2431	3	2557.2907	-0.0476	1	1	35	R	RPCLHLRFLASPAPPCASGHASR	H	2 Carbamidomethyl (C)	0.00100000000000010000000.0	index=3379
7	F0VQM4	Uncharacterized protein OS=Neospora caninum (strain Liverpool) OX=572307 GN=NCLIV_064470 PE=4 SV=1	123	1255524	23	0	21	0	2.4	9.05	5251	3	1	1	896.5008	2686.4806	3	2686.1776	0.303	1	2.14	35	R	GEPGAGEREADQEGLEEERPEAGMK	G	Oxidation (M)	0.0000000000000000000000020.0	index=5479
8	F0VH54	ATP-dependent Clp protease, Hsp 100, ATP-binding subunit ClpB, putative OS=Neospora caninum (strain Liverpool) OX=572307 GN=BN1204_028370 PE=3 SV=1	121	104235	6	2	6	2	6.3	6.22	1661	6	1	1	500.7942	999.5738	2	999.6328	-0.059	1	10.57	8.1	R	LTAVLKEVK	D			index=1121
8	F0VH54	ATP-dependent Clp protease, Hsp 100, ATP-binding subunit ClpB, putative OS=Neospora caninum (strain Liverpool) OX=572307 GN=BN1204_028370 PE=3 SV=1	121	104235	6	2	6	2	6.3	6.22	1955	1	0	0	362.5067	1084.4983	3	1084.4937	0.0045	1	22.59	0.47	K	YRGEFEER	L			index=314
8	F0VH54	ATP-dependent Clp protease, Hsp 100, ATP-binding subunit ClpB, putative OS=Neospora caninum (strain Liverpool) OX=572307 GN=BN1204_028370 PE=3 SV=1	121	104235	6	2	6	2	6.3	6.22	2282	10	1	1	582.3212	1162.6278	2	1162.5441	0.0838	1	2	61	R	VLCDWDEKR	R			index=3632
8	F0VH54	ATP-dependent Clp protease, Hsp 100, ATP-binding subunit ClpB, putative OS=Neospora caninum (strain Liverpool) OX=572307 GN=BN1204_028370 PE=3 SV=1	121	104235	6	2	6	2	6.3	6.22	2758	1	1	0	647.3644	1292.7142	2	1292.7088	0.0054	0	46.22	0.002	K	NNPVLIGEPGVGK	S			index=2672
8	F0VH54	ATP-dependent Clp protease, Hsp 100, ATP-binding subunit ClpB, putative OS=Neospora caninum (strain Liverpool) OX=572307 GN=BN1204_028370 PE=3 SV=1	121	104235	6	2	6	2	6.3	6.22	3498	1	0	0	508.2927	1521.8563	3	1521.8515	0.0048	1	35.06	0.025	R	TKNNPVLIGEPGVGK	S			index=1694
8	F0VH54	ATP-dependent Clp protease, Hsp 100, ATP-binding subunit ClpB, putative OS=Neospora caninum (strain Liverpool) OX=572307 GN=BN1204_028370 PE=3 SV=1	121	104235	6	2	6	2	6.3	6.22	3977	2	1	1	577.941	1730.8012	3	1730.972	-0.1708	0	4.9	20	R	NKPIGSFLFLGPTGVGK	T			index=189	emPAI	0.06
9	A0A0F7V027	Non-specific serine/threonine protein kinase OS=Toxoplasma gondii (strain ATCC 50861 / VEG) OX=432359 GN=BN1205_080540 PE=4 SV=1	117	954021	31	0	30	0	5.1	6.48	497	7	1	0	545.2497	544.2424	1	544.2791	-0.0367	0	0.78	1.90E+02	-	MAAPR	I			index=837
9	A0A0F7V027	Non-specific serine/threonine protein kinase OS=Toxoplasma gondii (strain ATCC 50861 / VEG) OX=432359 GN=BN1205_080540 PE=4 SV=1	117	954021	31	0	30	0	5.1	6.48	1032	4	1	1	400.7358	799.457	2	799.4664	-0.0094	1	16.54	2.2	K	ALLRGDR	V			index=712
9	A0A0F7V027	Non-specific serine/threonine protein kinase OS=Toxoplasma gondii (strain ATCC 50861 / VEG) OX=432359 GN=BN1205_080540 PE=4 SV=1	117	954021	31	0	30	0	5.1	6.48	1162	5	1	1	422.2569	842.4992	2	842.4722	0.027	1	9.36	11	R	RASPGLSR	Q			index=980
9	A0A0F7V027	Non-specific serine/threonine protein kinase OS=Toxoplasma gondii (strain ATCC 50861 / VEG) OX=432359 GN=BN1205_080540 PE=4 SV=1	117	954021	31	0	30	0	5.1	6.48	1285	5	1	1	439.771	877.5275	2	877.4691	0.0584	1	9.72	12	R	KMETVVR	M	Oxidation (M)	0.0200000.0	index=1437
9	A0A0F7V027	Non-specific serine/threonine protein kinase OS=Toxoplasma gondii (strain ATCC 50861 / VEG) OX=432359 GN=BN1205_080540 PE=4 SV=1	117	954021	31	0	30	0	5.1	6.48	1295	3	1	1	441.2656	880.5167	2	880.4402	0.0764	0	1.7	49	K	EAAHAASPK	R			index=1871
9	A0A0F7V027	Non-specific serine/threonine protein kinase OS=Toxoplasma gondii (strain ATCC 50861 / VEG) OX=432359 GN=BN1205_080540 PE=4 SV=1	117	954021	31	0	30	0	5.1	6.48	1430	9	1	0	463.7705	925.5264	2	925.4253	0.1011	0	0.32	67	R	DEGEAHLR	L			index=29
9	A0A0F7V027	Non-specific serine/threonine protein kinase OS=Toxoplasma gondii (strain ATCC 50861 / VEG) OX=432359 GN=BN1205_080540 PE=4 SV=1	117	954021	31	0	30	0	5.1	6.48	1472	1	1	1	470.2745	938.5344	2	938.4682	0.0662	1	12.56	4.4	R	QPGGGRDPR	L			index=2593
9	A0A0F7V027	Non-specific serine/threonine protein kinase OS=Toxoplasma gondii (strain ATCC 50861 / VEG) OX=432359 GN=BN1205_080540 PE=4 SV=1	117	954021	31	0	30	0	5.1	6.48	1853	3	1	1	529.7864	1057.5583	2	1057.588	-0.0297	1	5.54	25	K	VTGDLLERR	K			index=2619
9	A0A0F7V027	Non-specific serine/threonine protein kinase OS=Toxoplasma gondii (strain ATCC 50861 / VEG) OX=432359 GN=BN1205_080540 PE=4 SV=1	117	954021	31	0	30	0	5.1	6.48	1914	3	1	1	358.5334	1072.5783	3	1072.5811	-0.0029	1	12.06	6.4	R	LGVACARDLR	Q			index=44
9	A0A0F7V027	Non-specific serine/threonine protein kinase OS=Toxoplasma gondii (strain ATCC 50861 / VEG) OX=432359 GN=BN1205_080540 PE=4 SV=1	117	954021	31	0	30	0	5.1	6.48	2446	10	0	1	401.5095	1201.5067	3	1201.5258	-0.0191	1	6.96	20	R	TAERSGEHCR	E	Carbamidomethyl (C)	0.0000000010.0	index=174
9	A0A0F7V027	Non-specific serine/threonine protein kinase OS=Toxoplasma gondii (strain ATCC 50861 / VEG) OX=432359 GN=BN1205_080540 PE=4 SV=1	117	954021	31	0	30	0	5.1	6.48	2496	10	1	1	608.8054	1215.5962	2	1215.5632	0.033	1	1.2	67	R	WTPERDADAR	R			index=2724
9	A0A0F7V027	Non-specific serine/threonine protein kinase OS=Toxoplasma gondii (strain ATCC 50861 / VEG) OX=432359 GN=BN1205_080540 PE=4 SV=1	117	954021	31	0	30	0	5.1	6.48	2564	2	1	1	618.8178	1235.6209	2	1235.5717	0.0493	1	5.97	21	R	DRAPGFAEMAR	R	Oxidation (M)	0.00000000200.0	index=2625
9	A0A0F7V027	Non-specific serine/threonine protein kinase OS=Toxoplasma gondii (strain ATCC 50861 / VEG) OX=432359 GN=BN1205_080540 PE=4 SV=1	117	954021	31	0	30	0	5.1	6.48	2569	6	1	1	619.7975	1237.5804	2	1237.5795	0.001	1	2.28	45	R	REACTTEMVAK	G			index=1993
9	A0A0F7V027	Non-specific serine/threonine protein kinase OS=Toxoplasma gondii (strain ATCC 50861 / VEG) OX=432359 GN=BN1205_080540 PE=4 SV=1	117	954021	31	0	30	0	5.1	6.48	2639	6	1	1	420.5048	1258.4925	3	1258.7319	-0.2394	1	2.52	58	R	RIDLMELILK	V	Oxidation (M)	0.0000200000.0	index=362
9	A0A0F7V027	Non-specific serine/threonine protein kinase OS=Toxoplasma gondii (strain ATCC 50861 / VEG) OX=432359 GN=BN1205_080540 PE=4 SV=1	117	954021	31	0	30	0	5.1	6.48	2782	10	1	1	434.5424	1300.6053	3	1300.7034	-0.0981	1	0.17	83	R	TARAAAALAVCAR	L	Carbamidomethyl (C)	0.0000000000100.0	index=279
9	A0A0F7V027	Non-specific serine/threonine protein kinase OS=Toxoplasma gondii (strain ATCC 50861 / VEG) OX=432359 GN=BN1205_080540 PE=4 SV=1	117	954021	31	0	30	0	5.1	6.48	2909	3	1	1	669.7519	1337.4893	2	1337.684	-0.1947	0	4.51	36	R	AFHSLQPQASPR	S			index=3012
9	A0A0F7V027	Non-specific serine/threonine protein kinase OS=Toxoplasma gondii (strain ATCC 50861 / VEG) OX=432359 GN=BN1205_080540 PE=4 SV=1	117	954021	31	0	30	0	5.1	6.48	3069	1	1	1	460.9063	1379.6971	3	1379.6715	0.0256	1	6.44	17	R	RGMTLSDAASDLK	S	Oxidation (M)	0.0020000000000.0	index=1469
9	A0A0F7V027	Non-specific serine/threonine protein kinase OS=Toxoplasma gondii (strain ATCC 50861 / VEG) OX=432359 GN=BN1205_080540 PE=4 SV=1	117	954021	31	0	30	0	5.1	6.48	3072	6	1	1	460.9256	1379.755	3	1379.6591	0.0959	1	0.19	72	R	MWMAWRASVAR	R	Oxidation (M)	0.00200000000.0	index=3913
9	A0A0F7V027	Non-specific serine/threonine protein kinase OS=Toxoplasma gondii (strain ATCC 50861 / VEG) OX=432359 GN=BN1205_080540 PE=4 SV=1	117	954021	31	0	30	0	5.1	6.48	3427	6	1	1	496.9402	1487.7988	3	1487.66	0.1387	1	4.83	26	R	DAGDEAREGAGLGDR	V			index=3566
9	A0A0F7V027	Non-specific serine/threonine protein kinase OS=Toxoplasma gondii (strain ATCC 50861 / VEG) OX=432359 GN=BN1205_080540 PE=4 SV=1	117	954021	31	0	30	0	5.1	6.48	3480	5	1	1	505.5353	1513.5842	3	1513.7235	-0.1393	0	1.18	70	R	EMLFASLFGGAEAR	L	Oxidation (M)	0.02000000000000.0	index=1503
9	A0A0F7V027	Non-specific serine/threonine protein kinase OS=Toxoplasma gondii (strain ATCC 50861 / VEG) OX=432359 GN=BN1205_080540 PE=4 SV=1	117	954021	31	0	30	0	5.1	6.48	3618	5	1	1	393.6995	1570.769	4	1570.8362	-0.0672	1	0.8	57	R	ISRAVGAACAALAQGR	L	Carbamidomethyl (C)	0.0000000010000000.0	index=69
9	A0A0F7V027	Non-specific serine/threonine protein kinase OS=Toxoplasma gondii (strain ATCC 50861 / VEG) OX=432359 GN=BN1205_080540 PE=4 SV=1	117	954021	31	0	30	0	5.1	6.48	3619	5	1	1	393.6997	1570.7695	4	1570.8362	-0.0667	1	0.8	57	R	ISRAVGAACAALAQGR	L	Carbamidomethyl (C)	0.0000000010000000.0	index=24
9	A0A0F7V027	Non-specific serine/threonine protein kinase OS=Toxoplasma gondii (strain ATCC 50861 / VEG) OX=432359 GN=BN1205_080540 PE=4 SV=1	117	954021	31	0	30	0	5.1	6.48	4169	5	1	1	460.0022	1835.9797	4	1835.7922	0.1875	0	5.73	18	R	GQAEGGEANQSPFSDSQK	R			index=1809
9	A0A0F7V027	Non-specific serine/threonine protein kinase OS=Toxoplasma gondii (strain ATCC 50861 / VEG) OX=432359 GN=BN1205_080540 PE=4 SV=1	117	954021	31	0	30	0	5.1	6.48	4497	2	1	1	655.6592	1963.9559	3	1963.9334	0.0225	0	2.64	31	R	SSPDPSTLSTPSASLSSSTR	F			index=4789
9	A0A0F7V027	Non-specific serine/threonine protein kinase OS=Toxoplasma gondii (strain ATCC 50861 / VEG) OX=432359 GN=BN1205_080540 PE=4 SV=1	117	954021	31	0	30	0	5.1	6.48	4577	3	1	1	666.3199	1995.9379	3	1996.0274	-0.0895	0	4.02	23	K	FMGAVQLLQCLFASLAER	S			index=3261
9	A0A0F7V027	Non-specific serine/threonine protein kinase OS=Toxoplasma gondii (strain ATCC 50861 / VEG) OX=432359 GN=BN1205_080540 PE=4 SV=1	117	954021	31	0	30	0	5.1	6.48	4691	9	1	1	685.3807	2053.1203	3	2053.0513	0.0689	1	1.01	49	R	LDLEEASALCDGAKLLHAGK	F			index=4846
9	A0A0F7V027	Non-specific serine/threonine protein kinase OS=Toxoplasma gondii (strain ATCC 50861 / VEG) OX=432359 GN=BN1205_080540 PE=4 SV=1	117	954021	31	0	30	0	5.1	6.48	4918	2	1	1	748.3875	2242.1407	3	2242.2759	-0.1353	0	8.38	7.6	R	VAVSLGVLEVLLCITPASVFR	T	Carbamidomethyl (C)	0.000000000000100000000.0	index=2898
9	A0A0F7V027	Non-specific serine/threonine protein kinase OS=Toxoplasma gondii (strain ATCC 50861 / VEG) OX=432359 GN=BN1205_080540 PE=4 SV=1	117	954021	31	0	30	0	5.1	6.48	5070	7	1	1	615.9001	2459.5713	4	2460.1526	-0.5813	1	7.09	16	R	LGDSMPGAAVCTPGETAVWRDATR	L			index=2092
9	A0A0F7V027	Non-specific serine/threonine protein kinase OS=Toxoplasma gondii (strain ATCC 50861 / VEG) OX=432359 GN=BN1205_080540 PE=4 SV=1	117	954021	31	0	30	0	5.1	6.48	5564	5	1	1	821.1206	3280.4533	4	3280.7052	-0.2519	1	0.47	31	R	EREEDISTPLPSLSPQGAVHLLQVADGAPVR	A			index=4059
9	A0A0F7V027	Non-specific serine/threonine protein kinase OS=Toxoplasma gondii (strain ATCC 50861 / VEG) OX=432359 GN=BN1205_080540 PE=4 SV=1	117	954021	31	0	30	0	5.1	6.48	5578	1	1	1	827.6318	3306.4981	4	3305.7632	0.7349	1	17.5	0.61	R	RTATLETAAHQPFHSLSEAPLHAPIASLALR	R			index=3737
9	A0A0F7V027	Non-specific serine/threonine protein kinase OS=Toxoplasma gondii (strain ATCC 50861 / VEG) OX=432359 GN=BN1205_080540 PE=4 SV=1	117	954021	31	0	30	0	5.1	6.48	5840	1	1	1	628.6665	5021.2738	8	5021.723	-0.4492	1	0.93	10	R	GAVFSASLQVALLFVSLSPRHPASSSPLLLSSVSSPLPPLSQSLTFSSR	T			index=3487
10	A0A0F7U4X5	Chaperone protein ClpB, related OS=Neospora caninum (strain Liverpool) OX=572307 GN=BN1204_007220 PE=3 SV=1	114	112966	7	1	7	1	9.8	8.35	1581	5	0	0	487.2712	972.5278	2	972.5352	-0.0074	1	19.78	1.2	R	DLTAAARAGK	L			index=252
10	A0A0F7U4X5	Chaperone protein ClpB, related OS=Neospora caninum (strain Liverpool) OX=572307 GN=BN1204_007220 PE=3 SV=1	114	112966	7	1	7	1	9.8	8.35	1845	1	0	0	529.3041	1056.5936	2	1056.5927	0.0009	0	54.06	0.00034	K	TAIVEGLAQR	I			index=2040
10	A0A0F7U4X5	Chaperone protein ClpB, related OS=Neospora caninum (strain Liverpool) OX=572307 GN=BN1204_007220 PE=3 SV=1	114	112966	7	1	7	1	9.8	8.35	1955	1	0	0	362.5067	1084.4983	3	1084.4937	0.0045	1	22.59	0.47	K	YRGEFEER	L			index=314
10	A0A0F7U4X5	Chaperone protein ClpB, related OS=Neospora caninum (strain Liverpool) OX=572307 GN=BN1204_007220 PE=3 SV=1	114	112966	7	1	7	1	9.8	8.35	3921	1	0	0	567.6622	1699.9648	3	1700.7637	-0.7989	0	8.02	12	R	SLAELMFDSEDAMVK	I	Oxidation (M)	0.000002000000000.0	index=4154
10	A0A0F7U4X5	Chaperone protein ClpB, related OS=Neospora caninum (strain Liverpool) OX=572307 GN=BN1204_007220 PE=3 SV=1	114	112966	7	1	7	1	9.8	8.35	4656	8	1	1	510.2343	2036.9081	4	2036.9408	-0.0327	1	0.93	45	R	FNLPQMGDGPTCRSTELR	M	Oxidation (M)	0.000002000000000000.0	index=1800
10	A0A0F7U4X5	Chaperone protein ClpB, related OS=Neospora caninum (strain Liverpool) OX=572307 GN=BN1204_007220 PE=3 SV=1	114	112966	7	1	7	1	9.8	8.35	5356	1	0	0	715.8503	2859.3721	4	2859.221	0.1511	1	8.64	5.3	R	SLAELMFDSEDAMVKIDMSEYMEK	H	3 Oxidation (M)	0.000002000000200002000000.0	index=4274
10	A0A0F7U4X5	Chaperone protein ClpB, related OS=Neospora caninum (strain Liverpool) OX=572307 GN=BN1204_007220 PE=3 SV=1	114	112966	7	1	7	1	9.8	8.35	5403	2	1	1	1001.4296	3001.2669	3	3001.4736	-0.2067	1	0.07	48	R	EVETPIAQNMLKGMVNESDVVAVAAEGGK	L	Oxidation (M)	0.00000000000002000000000000000.0	index=3678	emPAI	0.03
11	V4ZJP8	Amine-terminal region of chorein, A TM vesicle-mediated sorter OS=Toxoplasma gondii (strain ATCC 50861 / VEG) OX=432359 GN=BN1205_066730 PE=4 SV=1	112	1319405	29	1	27	1	2.8	8.85	395	1	1	0	506.3002	505.293	1	505.2496	0.0434	0	1.97	88	R	SSANK	V			index=5816
11	V4ZJP8	Amine-terminal region of chorein, A TM vesicle-mediated sorter OS=Toxoplasma gondii (strain ATCC 50861 / VEG) OX=432359 GN=BN1205_066730 PE=4 SV=1	112	1319405	29	1	27	1	2.8	8.85	605	3	1	0	590.2999	589.2926	1	589.3547	-0.0621	1	4.48	77	K	LSRSK	S			index=4625
11	V4ZJP8	Amine-terminal region of chorein, A TM vesicle-mediated sorter OS=Toxoplasma gondii (strain ATCC 50861 / VEG) OX=432359 GN=BN1205_066730 PE=4 SV=1	112	1319405	29	1	27	1	2.8	8.85	606	3	1	0	590.3017	589.2944	1	589.3547	-0.0603	1	4.48	77	K	LSRSK	S			index=4542
11	V4ZJP8	Amine-terminal region of chorein, A TM vesicle-mediated sorter OS=Toxoplasma gondii (strain ATCC 50861 / VEG) OX=432359 GN=BN1205_066730 PE=4 SV=1	112	1319405	29	1	27	1	2.8	8.85	1057	2	1	1	405.2045	808.3945	2	808.3749	0.0196	1	6.71	16	K	CTDAGSKK	E			index=1938
11	V4ZJP8	Amine-terminal region of chorein, A TM vesicle-mediated sorter OS=Toxoplasma gondii (strain ATCC 50861 / VEG) OX=432359 GN=BN1205_066730 PE=4 SV=1	112	1319405	29	1	27	1	2.8	8.85	1194	1	1	1	426.7466	851.4786	2	851.4171	0.0615	0	22.42	0.48	R	MATLSTGR	G	Oxidation (M)	0.20000000.0	index=1621
11	V4ZJP8	Amine-terminal region of chorein, A TM vesicle-mediated sorter OS=Toxoplasma gondii (strain ATCC 50861 / VEG) OX=432359 GN=BN1205_066730 PE=4 SV=1	112	1319405	29	1	27	1	2.8	8.85	1214	5	1	1	429.2297	856.4449	2	856.4879	-0.043	1	9.23	12	R	STLRGAPR	A			index=442
11	V4ZJP8	Amine-terminal region of chorein, A TM vesicle-mediated sorter OS=Toxoplasma gondii (strain ATCC 50861 / VEG) OX=432359 GN=BN1205_066730 PE=4 SV=1	112	1319405	29	1	27	1	2.8	8.85	1466	6	1	1	469.2117	936.4088	2	936.4777	-0.0689	0	6.8	18	R	HGVADSVPR	H			index=3028
11	V4ZJP8	Amine-terminal region of chorein, A TM vesicle-mediated sorter OS=Toxoplasma gondii (strain ATCC 50861 / VEG) OX=432359 GN=BN1205_066730 PE=4 SV=1	112	1319405	29	1	27	1	2.8	8.85	1497	10	1	1	473.7185	945.4224	2	945.5356	-0.1132	1	5.74	32	R	SSRVALGTR	R			index=1988
11	V4ZJP8	Amine-terminal region of chorein, A TM vesicle-mediated sorter OS=Toxoplasma gondii (strain ATCC 50861 / VEG) OX=432359 GN=BN1205_066730 PE=4 SV=1	112	1319405	29	1	27	1	2.8	8.85	1646	1	1	1	499.2264	996.4382	2	996.495	-0.0568	0	3.48	35	R	AVSLMFADK	Q	Oxidation (M)	0.000020000.0	index=2314
11	V4ZJP8	Amine-terminal region of chorein, A TM vesicle-mediated sorter OS=Toxoplasma gondii (strain ATCC 50861 / VEG) OX=432359 GN=BN1205_066730 PE=4 SV=1	112	1319405	29	1	27	1	2.8	8.85	1969	9	1	1	363.8756	1088.6049	3	1088.521	0.0839	1	0.96	85	R	SSADGASPNRK	G			index=2571
11	V4ZJP8	Amine-terminal region of chorein, A TM vesicle-mediated sorter OS=Toxoplasma gondii (strain ATCC 50861 / VEG) OX=432359 GN=BN1205_066730 PE=4 SV=1	112	1319405	29	1	27	1	2.8	8.85	2007	9	1	1	366.8818	1097.6236	3	1097.569	0.0546	1	6.25	19	R	VRDQDRPGR	S			index=802
11	V4ZJP8	Amine-terminal region of chorein, A TM vesicle-mediated sorter OS=Toxoplasma gondii (strain ATCC 50861 / VEG) OX=432359 GN=BN1205_066730 PE=4 SV=1	112	1319405	29	1	27	1	2.8	8.85	2109	8	1	1	375.5179	1123.5318	3	1123.5179	0.0139	0	1.74	49	R	LAGTASSNMEK	R	Oxidation (M)	0.00000000200.0	index=3911
11	V4ZJP8	Amine-terminal region of chorein, A TM vesicle-mediated sorter OS=Toxoplasma gondii (strain ATCC 50861 / VEG) OX=432359 GN=BN1205_066730 PE=4 SV=1	112	1319405	29	1	27	1	2.8	8.85	2148	10	1	1	566.262	1130.5094	2	1130.5567	-0.0474	0	2.76	52	K	ASLDPSEGLSR	S			index=1490
11	V4ZJP8	Amine-terminal region of chorein, A TM vesicle-mediated sorter OS=Toxoplasma gondii (strain ATCC 50861 / VEG) OX=432359 GN=BN1205_066730 PE=4 SV=1	112	1319405	29	1	27	1	2.8	8.85	2424	2	0	1	400.214	1197.6201	3	1197.6214	-0.0014	1	0.24	70	R	RSPTSSLSAHR	C			index=1545
11	V4ZJP8	Amine-terminal region of chorein, A TM vesicle-mediated sorter OS=Toxoplasma gondii (strain ATCC 50861 / VEG) OX=432359 GN=BN1205_066730 PE=4 SV=1	112	1319405	29	1	27	1	2.8	8.85	2458	1	1	1	402.2433	1203.7081	3	1203.6282	0.0799	0	3.69	44	R	LSSCGSSVVLPR	Y			index=3366
11	V4ZJP8	Amine-terminal region of chorein, A TM vesicle-mediated sorter OS=Toxoplasma gondii (strain ATCC 50861 / VEG) OX=432359 GN=BN1205_066730 PE=4 SV=1	112	1319405	29	1	27	1	2.8	8.85	2504	9	0	1	406.8293	1217.4662	3	1217.4805	-0.0143	0	3.79	44	R	TGCSMYAAGDAR	D	Oxidation (M)	0.000020000000.0	index=2760
11	V4ZJP8	Amine-terminal region of chorein, A TM vesicle-mediated sorter OS=Toxoplasma gondii (strain ATCC 50861 / VEG) OX=432359 GN=BN1205_066730 PE=4 SV=1	112	1319405	29	1	27	1	2.8	8.85	2640	1	1	1	420.5155	1258.5248	3	1258.507	0.0177	0	4.68	32	R	TGCSMYAAGDAR	D	Carbamidomethyl (C)	0.001000000000.0	index=255
11	V4ZJP8	Amine-terminal region of chorein, A TM vesicle-mediated sorter OS=Toxoplasma gondii (strain ATCC 50861 / VEG) OX=432359 GN=BN1205_066730 PE=4 SV=1	112	1319405	29	1	27	1	2.8	8.85	2770	3	1	1	649.3635	1296.7124	2	1296.6132	0.0992	1	3.04	37	R	DKVAPGSSSFMR	L	Oxidation (M)	0.000000000020.0	index=2017
11	V4ZJP8	Amine-terminal region of chorein, A TM vesicle-mediated sorter OS=Toxoplasma gondii (strain ATCC 50861 / VEG) OX=432359 GN=BN1205_066730 PE=4 SV=1	112	1319405	29	1	27	1	2.8	8.85	2813	1	1	1	436.5665	1306.6777	3	1306.7105	-0.0329	1	36.38	0.019	R	LHRIEEQNLR	R			index=2382
11	V4ZJP8	Amine-terminal region of chorein, A TM vesicle-mediated sorter OS=Toxoplasma gondii (strain ATCC 50861 / VEG) OX=432359 GN=BN1205_066730 PE=4 SV=1	112	1319405	29	1	27	1	2.8	8.85	2819	2	1	1	436.9168	1307.7286	3	1307.7058	0.0227	1	3.01	41	R	RQQVSHLGDLR	S			index=154
11	V4ZJP8	Amine-terminal region of chorein, A TM vesicle-mediated sorter OS=Toxoplasma gondii (strain ATCC 50861 / VEG) OX=432359 GN=BN1205_066730 PE=4 SV=1	112	1319405	29	1	27	1	2.8	8.85	2986	1	1	1	679.3141	1356.6136	2	1356.6344	-0.0207	0	0.94	66	R	SMATLPFSASSSR	S	Oxidation (M)	0.0200000000000.0	index=1899
11	V4ZJP8	Amine-terminal region of chorein, A TM vesicle-mediated sorter OS=Toxoplasma gondii (strain ATCC 50861 / VEG) OX=432359 GN=BN1205_066730 PE=4 SV=1	112	1319405	29	1	27	1	2.8	8.85	3386	1	1	1	492.6036	1474.7889	3	1474.6583	0.1306	1	9.51	8.6	R	SVNSDRMVGHSDR	L	Oxidation (M)	0.0000002000000.0	index=878
11	V4ZJP8	Amine-terminal region of chorein, A TM vesicle-mediated sorter OS=Toxoplasma gondii (strain ATCC 50861 / VEG) OX=432359 GN=BN1205_066730 PE=4 SV=1	112	1319405	29	1	27	1	2.8	8.85	4049	7	1	1	590.2747	1767.8022	3	1767.8904	-0.0883	1	4.32	24	R	DPVTSTLFGRNVSYGR	D			index=463
11	V4ZJP8	Amine-terminal region of chorein, A TM vesicle-mediated sorter OS=Toxoplasma gondii (strain ATCC 50861 / VEG) OX=432359 GN=BN1205_066730 PE=4 SV=1	112	1319405	29	1	27	1	2.8	8.85	4073	9	1	1	448.2142	1788.8278	4	1788.7923	0.0355	1	2.85	35	R	EENILFMQDRYCR	D	Carbamidomethyl (C); Oxidation (M)	0.0000002000010.0	index=541
11	V4ZJP8	Amine-terminal region of chorein, A TM vesicle-mediated sorter OS=Toxoplasma gondii (strain ATCC 50861 / VEG) OX=432359 GN=BN1205_066730 PE=4 SV=1	112	1319405	29	1	27	1	2.8	8.85	5043	10	1	1	809.699	2426.0753	3	2426.2079	-0.1326	0	0.02	48	K	MEEDDLLYLPTELVLLWYR	Q	Oxidation (M)	0.2000000000000000000.0	index=3264
11	V4ZJP8	Amine-terminal region of chorein, A TM vesicle-mediated sorter OS=Toxoplasma gondii (strain ATCC 50861 / VEG) OX=432359 GN=BN1205_066730 PE=4 SV=1	112	1319405	29	1	27	1	2.8	8.85	5047	1	1	1	609.3334	2433.3045	4	2433.3162	-0.0117	1	7.81	9.1	R	RILLRPSLQTLSLFSGSTADCR	G			index=5126
11	V4ZJP8	Amine-terminal region of chorein, A TM vesicle-mediated sorter OS=Toxoplasma gondii (strain ATCC 50861 / VEG) OX=432359 GN=BN1205_066730 PE=4 SV=1	112	1319405	29	1	27	1	2.8	8.85	5702	1	1	1	975.1877	3896.7219	4	3895.9482	0.7737	1	0.18	24	R	STISELTDGTIAASLAGVGASPLLCASASLEVGCCFLRR	L	Carbamidomethyl (C)	0.000000000000000000000000000000000010000.0	index=4051
11	V4ZJP8	Amine-terminal region of chorein, A TM vesicle-mediated sorter OS=Toxoplasma gondii (strain ATCC 50861 / VEG) OX=432359 GN=BN1205_066730 PE=4 SV=1	112	1319405	29	1	27	1	2.8	8.85	5716	2	1	1	982.6932	3926.7437	4	3926.7541	-0.0104	0	0.15	25	R	DNDSAALQCFDDDEVNLILPTTEQGSHSHPPTFEK	T	Carbamidomethyl (C)	0.00000000100000000000000000000000000.0	index=3273
11	V4ZJP8	Amine-terminal region of chorein, A TM vesicle-mediated sorter OS=Toxoplasma gondii (strain ATCC 50861 / VEG) OX=432359 GN=BN1205_066730 PE=4 SV=1	112	1319405	29	1	27	1	2.8	8.85	5725	4	1	1	989.446	3953.7549	4	3952.9697	0.7852	1	0.3	23	R	RSTISELTDGTIAASLAGVGASPLLCASASLEVGCCFLR	R	2 Carbamidomethyl (C)	0.000000000000000000000000010000000001000.0	index=3500	emPAI	0
12	F0VJR4	Uncharacterized protein OS=Neospora caninum (strain Liverpool) OX=572307 GN=NCLIV_037570 PE=4 SV=1	111	749656	20	0	18	0	3.1	9.59	622	2	0	0	600.3375	599.3302	1	599.3391	-0.0089	0	23.8	0.4	R	QPLSR	S			index=1766
12	F0VJR4	Uncharacterized protein OS=Neospora caninum (strain Liverpool) OX=572307 GN=NCLIV_037570 PE=4 SV=1	111	749656	20	0	18	0	3.1	9.59	857	3	1	1	371.6855	741.3565	2	741.4609	-0.1044	1	3.75	33	R	QARVLR	R			index=2231
12	F0VJR4	Uncharacterized protein OS=Neospora caninum (strain Liverpool) OX=572307 GN=NCLIV_037570 PE=4 SV=1	111	749656	20	0	18	0	3.1	9.59	921	3	1	1	382.7203	763.4261	2	763.4089	0.0172	1	0.59	87	R	AAGFSRR	V			index=1555
12	F0VJR4	Uncharacterized protein OS=Neospora caninum (strain Liverpool) OX=572307 GN=NCLIV_037570 PE=4 SV=1	111	749656	20	0	18	0	3.1	9.59	1111	1	1	1	414.2725	826.5304	2	826.4773	0.0531	0	22.35	0.42	R	LAGRPASR	S			index=1620
12	F0VJR4	Uncharacterized protein OS=Neospora caninum (strain Liverpool) OX=572307 GN=NCLIV_037570 PE=4 SV=1	111	749656	20	0	18	0	3.1	9.59	1219	2	1	1	429.7563	857.498	2	857.4971	0.001	0	13.54	4.8	R	VSVQAQVK	G			index=19
12	F0VJR4	Uncharacterized protein OS=Neospora caninum (strain Liverpool) OX=572307 GN=NCLIV_037570 PE=4 SV=1	111	749656	20	0	18	0	3.1	9.59	1432	3	1	1	464.2536	926.4927	2	926.5549	-0.0622	0	2.78	40	K	VPITAAISR	V			index=5393
12	F0VJR4	Uncharacterized protein OS=Neospora caninum (strain Liverpool) OX=572307 GN=NCLIV_037570 PE=4 SV=1	111	749656	20	0	18	0	3.1	9.59	1440	6	1	1	466.2344	930.4543	2	930.4407	0.0137	0	10.4	11	R	DEASSPGLR	V			index=337
12	F0VJR4	Uncharacterized protein OS=Neospora caninum (strain Liverpool) OX=572307 GN=NCLIV_037570 PE=4 SV=1	111	749656	20	0	18	0	3.1	9.59	2579	2	1	1	621.3791	1240.7437	2	1240.62	0.1237	0	6.18	20	K	QPEGEWAVVAR	T			index=3109
12	F0VJR4	Uncharacterized protein OS=Neospora caninum (strain Liverpool) OX=572307 GN=NCLIV_037570 PE=4 SV=1	111	749656	20	0	18	0	3.1	9.59	2960	2	1	1	451.2101	1350.6086	3	1350.6384	-0.0298	0	1.05	59	K	QGVQCTTMVTAGR	E			index=2274
12	F0VJR4	Uncharacterized protein OS=Neospora caninum (strain Liverpool) OX=572307 GN=NCLIV_037570 PE=4 SV=1	111	749656	20	0	18	0	3.1	9.59	3364	10	1	1	490.2759	1467.8058	3	1467.8045	0.0013	0	0.29	69	K	TAAVPSGNPLALTTR	Q			index=3806
12	F0VJR4	Uncharacterized protein OS=Neospora caninum (strain Liverpool) OX=572307 GN=NCLIV_037570 PE=4 SV=1	111	749656	20	0	18	0	3.1	9.59	3436	2	1	1	498.2739	1491.7999	3	1491.6736	0.1263	1	6.4	18	R	GVDACEGNETRSVR	L			index=4255
12	F0VJR4	Uncharacterized protein OS=Neospora caninum (strain Liverpool) OX=572307 GN=NCLIV_037570 PE=4 SV=1	111	749656	20	0	18	0	3.1	9.59	3437	2	1	1	498.2742	1491.8007	3	1491.6736	0.1271	1	7.6	14	R	GVDACEGNETRSVR	L			index=4147
12	F0VJR4	Uncharacterized protein OS=Neospora caninum (strain Liverpool) OX=572307 GN=NCLIV_037570 PE=4 SV=1	111	749656	20	0	18	0	3.1	9.59	4041	1	1	1	589.2533	1764.7381	3	1764.7268	0.0113	1	11.83	4.8	R	AGGRGEGAEQSEGCACAR	E	Carbamidomethyl (C)	0.000000000000010000.0	index=2606
12	F0VJR4	Uncharacterized protein OS=Neospora caninum (strain Liverpool) OX=572307 GN=NCLIV_037570 PE=4 SV=1	111	749656	20	0	18	0	3.1	9.59	4043	7	1	1	442.2342	1764.9078	4	1764.7268	0.181	1	2.93	33	R	AGGRGEGAEQSEGCACAR	E	Carbamidomethyl (C)	0.000000000000000100.0	index=2584
12	F0VJR4	Uncharacterized protein OS=Neospora caninum (strain Liverpool) OX=572307 GN=NCLIV_037570 PE=4 SV=1	111	749656	20	0	18	0	3.1	9.59	4061	7	1	1	592.3424	1774.0054	3	1773.9486	0.0568	1	1.44	56	R	GKLLEQLLGDQGGHGPR	S			index=3516
12	F0VJR4	Uncharacterized protein OS=Neospora caninum (strain Liverpool) OX=572307 GN=NCLIV_037570 PE=4 SV=1	111	749656	20	0	18	0	3.1	9.59	4244	9	1	1	623.3167	1866.9283	3	1866.7472	0.1811	1	0.71	54	R	GEGAEQSEGCACAREENK	V			index=3008
12	F0VJR4	Uncharacterized protein OS=Neospora caninum (strain Liverpool) OX=572307 GN=NCLIV_037570 PE=4 SV=1	111	749656	20	0	18	0	3.1	9.59	4265	6	1	1	625.6622	1873.9648	3	1873.9464	0.0184	0	5.14	18	R	VCVSIIGCEVCLPPLSSR	R			index=4611
12	F0VJR4	Uncharacterized protein OS=Neospora caninum (strain Liverpool) OX=572307 GN=NCLIV_037570 PE=4 SV=1	111	749656	20	0	18	0	3.1	9.59	4519	1	1	1	988.0449	1974.0752	2	1974.0064	0.0688	1	9.3	7.3	K	ASRGAMAASAAAAAASAAAAAIR	G	Oxidation (M)	0.00000200000000000000000.0	index=4801
12	F0VJR4	Uncharacterized protein OS=Neospora caninum (strain Liverpool) OX=572307 GN=NCLIV_037570 PE=4 SV=1	111	749656	20	0	18	0	3.1	9.59	5374	3	1	1	968.8014	2903.3824	3	2903.4092	-0.0268	1	7.72	6.3	R	GTSWEQQRVCVSIIGCEVCLPPLSSR	R	Carbamidomethyl (C)	0.00000000010000000000000000.0	index=4973
12	F0VJR4	Uncharacterized protein OS=Neospora caninum (strain Liverpool) OX=572307 GN=NCLIV_037570 PE=4 SV=1	111	749656	20	0	18	0	3.1	9.59	5583	3	1	1	662.6849	3308.3883	5	3307.7778	0.6105	0	0.25	38	R	TISACFVVVVEDLLVLPGGQFASLYVDVAVK	Q	Carbamidomethyl (C)	0.0000100000000000000000000000000.0	index=1770
13	A0A0F7VA91	Uncharacterized protein OS=Toxoplasma gondii (strain ATCC 50861 / VEG) OX=432359 GN=BN1205_098690 PE=3 SV=1	106	1449470	31	0	28	0	2.5	9.01	388	1	1	0	503.1057	502.0984	1	502.2387	-0.1404	0	0.16	3.90E+02	R	SDPGK	I			index=5363
13	A0A0F7VA91	Uncharacterized protein OS=Toxoplasma gondii (strain ATCC 50861 / VEG) OX=432359 GN=BN1205_098690 PE=3 SV=1	106	1449470	31	0	28	0	2.5	9.01	690	2	1	1	646.3229	645.3156	1	645.2831	0.0326	0	6.09	54	R	GNDGQR	M			index=3010
13	A0A0F7VA91	Uncharacterized protein OS=Toxoplasma gondii (strain ATCC 50861 / VEG) OX=432359 GN=BN1205_098690 PE=3 SV=1	106	1449470	31	0	28	0	2.5	9.01	694	2	1	0	648.6359	647.6286	1	648.3303	-0.7017	1	11	24	R	SRSSGR	Q			index=1185
13	A0A0F7VA91	Uncharacterized protein OS=Toxoplasma gondii (strain ATCC 50861 / VEG) OX=432359 GN=BN1205_098690 PE=3 SV=1	106	1449470	31	0	28	0	2.5	9.01	802	4	1	1	359.705	717.3954	2	717.3882	0.0072	1	5.84	43	R	RSATQR	K			index=117
13	A0A0F7VA91	Uncharacterized protein OS=Toxoplasma gondii (strain ATCC 50861 / VEG) OX=432359 GN=BN1205_098690 PE=3 SV=1	106	1449470	31	0	28	0	2.5	9.01	1005	2	1	1	396.2322	790.4499	2	790.3974	0.0526	0	3.97	56	R	FPDSVAR	A			index=5551
13	A0A0F7VA91	Uncharacterized protein OS=Toxoplasma gondii (strain ATCC 50861 / VEG) OX=432359 GN=BN1205_098690 PE=3 SV=1	106	1449470	31	0	28	0	2.5	9.01	1177	2	1	1	425.2072	848.3997	2	848.4464	-0.0467	1	10.94	8.5	R	TSTAARSR	R			index=967
13	A0A0F7VA91	Uncharacterized protein OS=Toxoplasma gondii (strain ATCC 50861 / VEG) OX=432359 GN=BN1205_098690 PE=3 SV=1	106	1449470	31	0	28	0	2.5	9.01	1178	10	0	1	425.2096	848.4047	2	848.4464	-0.0417	1	4.12	41	R	TSTAARSR	R			index=724
13	A0A0F7VA91	Uncharacterized protein OS=Toxoplasma gondii (strain ATCC 50861 / VEG) OX=432359 GN=BN1205_098690 PE=3 SV=1	106	1449470	31	0	28	0	2.5	9.01	1200	5	1	1	427.249	852.4834	2	852.493	-0.0096	1	8.22	10	R	TKHQALR	V			index=204
13	A0A0F7VA91	Uncharacterized protein OS=Toxoplasma gondii (strain ATCC 50861 / VEG) OX=432359 GN=BN1205_098690 PE=3 SV=1	106	1449470	31	0	28	0	2.5	9.01	1265	4	1	1	437.7093	873.4041	2	873.5032	-0.0991	1	3.72	51	R	GLSNSLKR	A			index=488
13	A0A0F7VA91	Uncharacterized protein OS=Toxoplasma gondii (strain ATCC 50861 / VEG) OX=432359 GN=BN1205_098690 PE=3 SV=1	106	1449470	31	0	28	0	2.5	9.01	1267	1	1	1	437.7417	873.4688	2	873.5032	-0.0344	1	18.82	1.6	R	GLSNSLKR	A			index=568
13	A0A0F7VA91	Uncharacterized protein OS=Toxoplasma gondii (strain ATCC 50861 / VEG) OX=432359 GN=BN1205_098690 PE=3 SV=1	106	1449470	31	0	28	0	2.5	9.01	1402	1	1	1	457.2917	912.5688	2	912.4566	0.1122	0	12.8	4.3	K	WSVTHQR	C			index=1925
13	A0A0F7VA91	Uncharacterized protein OS=Toxoplasma gondii (strain ATCC 50861 / VEG) OX=432359 GN=BN1205_098690 PE=3 SV=1	106	1449470	31	0	28	0	2.5	9.01	1811	5	1	1	524.9962	1047.9778	2	1047.4581	0.5197	1	1.05	1.70E+02	R	RGEDEETGR	D			index=2177
13	A0A0F7VA91	Uncharacterized protein OS=Toxoplasma gondii (strain ATCC 50861 / VEG) OX=432359 GN=BN1205_098690 PE=3 SV=1	106	1449470	31	0	28	0	2.5	9.01	1998	4	1	1	365.5381	1093.5926	3	1093.4135	0.1792	0	1.35	61	R	EAEDDWACR	A			index=889
13	A0A0F7VA91	Uncharacterized protein OS=Toxoplasma gondii (strain ATCC 50861 / VEG) OX=432359 GN=BN1205_098690 PE=3 SV=1	106	1449470	31	0	28	0	2.5	9.01	2183	1	1	1	570.2908	1138.567	2	1138.4738	0.0932	1	7.85	11	R	RDSDSSEESK	S			index=3538
13	A0A0F7VA91	Uncharacterized protein OS=Toxoplasma gondii (strain ATCC 50861 / VEG) OX=432359 GN=BN1205_098690 PE=3 SV=1	106	1449470	31	0	28	0	2.5	9.01	2263	1	1	1	580.3388	1158.6629	2	1158.6146	0.0484	0	3.6	44	R	HAFSTTAIVGR	S			index=5804
13	A0A0F7VA91	Uncharacterized protein OS=Toxoplasma gondii (strain ATCC 50861 / VEG) OX=432359 GN=BN1205_098690 PE=3 SV=1	106	1449470	31	0	28	0	2.5	9.01	2280	6	1	1	388.5367	1162.5884	3	1162.5592	0.0292	1	0.65	83	R	GANHPSGPRDR	E			index=3955
13	A0A0F7VA91	Uncharacterized protein OS=Toxoplasma gondii (strain ATCC 50861 / VEG) OX=432359 GN=BN1205_098690 PE=3 SV=1	106	1449470	31	0	28	0	2.5	9.01	2442	3	1	1	601.3512	1200.6878	2	1200.6098	0.078	0	15.56	2.5	K	ASTEVDARPGAK	G			index=102
13	A0A0F7VA91	Uncharacterized protein OS=Toxoplasma gondii (strain ATCC 50861 / VEG) OX=432359 GN=BN1205_098690 PE=3 SV=1	106	1449470	31	0	28	0	2.5	9.01	2572	5	1	1	620.2858	1238.557	2	1238.6367	-0.0797	1	9.16	9.6	K	EGPRPVERGDK	G			index=976
13	A0A0F7VA91	Uncharacterized protein OS=Toxoplasma gondii (strain ATCC 50861 / VEG) OX=432359 GN=BN1205_098690 PE=3 SV=1	106	1449470	31	0	28	0	2.5	9.01	2800	5	1	0	435.2229	1302.6469	3	1302.6867	-0.0398	1	6.57	19	R	AMWPASIRVTR	E	Oxidation (M)	0.02000000000.0	index=823
13	A0A0F7VA91	Uncharacterized protein OS=Toxoplasma gondii (strain ATCC 50861 / VEG) OX=432359 GN=BN1205_098690 PE=3 SV=1	106	1449470	31	0	28	0	2.5	9.01	3040	2	1	1	457.9131	1370.7174	3	1370.7154	0.002	1	11.66	5.4	K	LADRAVGEQTSPK	Q			index=2143
13	A0A0F7VA91	Uncharacterized protein OS=Toxoplasma gondii (strain ATCC 50861 / VEG) OX=432359 GN=BN1205_098690 PE=3 SV=1	106	1449470	31	0	28	0	2.5	9.01	3061	4	1	1	459.5767	1375.7083	3	1375.6554	0.0529	0	0.15	81	R	CVEAQPFIDAAR	S	Carbamidomethyl (C)	0.100000000000.0	index=1456
13	A0A0F7VA91	Uncharacterized protein OS=Toxoplasma gondii (strain ATCC 50861 / VEG) OX=432359 GN=BN1205_098690 PE=3 SV=1	106	1449470	31	0	28	0	2.5	9.01	3365	1	1	1	735.2549	1468.4953	2	1468.6439	-0.1486	0	7.32	22	K	GAECTGVPSQAFMR	R	Oxidation (M)	0.00000000000020.0	index=4313
13	A0A0F7VA91	Uncharacterized protein OS=Toxoplasma gondii (strain ATCC 50861 / VEG) OX=432359 GN=BN1205_098690 PE=3 SV=1	106	1449470	31	0	28	0	2.5	9.01	3367	3	1	1	490.5933	1468.7582	3	1468.6439	0.1143	0	2.55	38	K	GAECTGVPSQAFMR	R	Oxidation (M)	0.00000000000020.0	index=2364
13	A0A0F7VA91	Uncharacterized protein OS=Toxoplasma gondii (strain ATCC 50861 / VEG) OX=432359 GN=BN1205_098690 PE=3 SV=1	106	1449470	31	0	28	0	2.5	9.01	3706	3	1	1	537.2401	1608.6983	3	1608.7501	-0.0518	1	1.78	45	K	GAECTGVPSQAFMRR	S			index=283
13	A0A0F7VA91	Uncharacterized protein OS=Toxoplasma gondii (strain ATCC 50861 / VEG) OX=432359 GN=BN1205_098690 PE=3 SV=1	106	1449470	31	0	28	0	2.5	9.01	3833	1	1	1	415.9574	1659.8005	4	1659.9494	-0.1489	0	6.43	16	R	TFCIRPIQILLSTR	A			index=387
13	A0A0F7VA91	Uncharacterized protein OS=Toxoplasma gondii (strain ATCC 50861 / VEG) OX=432359 GN=BN1205_098690 PE=3 SV=1	106	1449470	31	0	28	0	2.5	9.01	4181	7	1	1	920.9869	1839.9593	2	1839.8044	0.1549	0	1.04	48	R	MSTESEDQLDAATGLEK	M	Oxidation (M)	0.20000000000000000.0	index=4506
13	A0A0F7VA91	Uncharacterized protein OS=Toxoplasma gondii (strain ATCC 50861 / VEG) OX=432359 GN=BN1205_098690 PE=3 SV=1	106	1449470	31	0	28	0	2.5	9.01	4838	7	1	1	541.2891	2161.1273	4	2160.9932	0.1341	1	0.41	47	R	DGNNMCSRSIGLSASPVYFK	K	Oxidation (M)	0.00002000000000000000.0	index=2972
13	A0A0F7VA91	Uncharacterized protein OS=Toxoplasma gondii (strain ATCC 50861 / VEG) OX=432359 GN=BN1205_098690 PE=3 SV=1	106	1449470	31	0	28	0	2.5	9.01	4961	1	1	1	579.0273	2312.0801	4	2312.0783	0.0018	1	6.56	10	R	SMTAEESVVEPWKWDISFR	H	Oxidation (M)	0.0200000000000000000.0	index=1081
13	A0A0F7VA91	Uncharacterized protein OS=Toxoplasma gondii (strain ATCC 50861 / VEG) OX=432359 GN=BN1205_098690 PE=3 SV=1	106	1449470	31	0	28	0	2.5	9.01	5267	4	1	1	901.7672	2702.2796	3	2703.0582	-0.7786	0	0.01	41	K	SMPGACEVGESICTDTSEAEGTDNER	T	Oxidation (M)	0.02000000000000000000000000.0	index=4222
13	A0A0F7VA91	Uncharacterized protein OS=Toxoplasma gondii (strain ATCC 50861 / VEG) OX=432359 GN=BN1205_098690 PE=3 SV=1	106	1449470	31	0	28	0	2.5	9.01	5430	10	1	1	1020.1121	3057.3145	3	3057.5732	-0.2588	1	0.37	41	R	HIYESTAFPLDSPLSPGSAMLDEKLVLK	R			index=5450
13	A0A0F7VA91	Uncharacterized protein OS=Toxoplasma gondii (strain ATCC 50861 / VEG) OX=432359 GN=BN1205_098690 PE=3 SV=1	106	1449470	31	0	28	0	2.5	9.01	5475	4	0	1	789.333	3153.3029	4	3152.5924	0.7105	1	5.03	15	R	EMEQHPVLTPDAASALQRQPLVPEPSGQK	L			index=2414
14	A0A0F7UGJ7	DUF4455 domain-containing protein OS=Neospora caninum (strain Liverpool) OX=572307 GN=BN1204_034710 PE=4 SV=1	105	276593	14	0	11	0	6.1	8.56	1574	6	1	1	486.7674	971.5203	2	971.5334	-0.0131	0	11.33	7.7	R	LQCLRPSR	V			index=2640
14	A0A0F7UGJ7	DUF4455 domain-containing protein OS=Neospora caninum (strain Liverpool) OX=572307 GN=BN1204_034710 PE=4 SV=1	105	276593	14	0	11	0	6.1	8.56	1930	3	1	0	539.702	1077.3894	2	1077.488	-0.0985	0	2.01	67	K	DIWWTDSR	G			index=526
14	A0A0F7UGJ7	DUF4455 domain-containing protein OS=Neospora caninum (strain Liverpool) OX=572307 GN=BN1204_034710 PE=4 SV=1	105	276593	14	0	11	0	6.1	8.56	1981	4	1	1	545.8215	1089.6285	2	1089.5203	0.1082	0	12.2	6.6	K	TINSFSEHR	N			index=3795
14	A0A0F7UGJ7	DUF4455 domain-containing protein OS=Neospora caninum (strain Liverpool) OX=572307 GN=BN1204_034710 PE=4 SV=1	105	276593	14	0	11	0	6.1	8.56	2172	6	1	1	379.1989	1134.5749	3	1134.6285	-0.0536	0	2.68	53	R	FISASSSLPVK	T			index=3507
14	A0A0F7UGJ7	DUF4455 domain-containing protein OS=Neospora caninum (strain Liverpool) OX=572307 GN=BN1204_034710 PE=4 SV=1	105	276593	14	0	11	0	6.1	8.56	2342	6	1	0	590.3076	1178.6006	2	1178.6044	-0.0038	1	7.74	14	K	YSALVEERGR	T			index=2436
14	A0A0F7UGJ7	DUF4455 domain-containing protein OS=Neospora caninum (strain Liverpool) OX=572307 GN=BN1204_034710 PE=4 SV=1	105	276593	14	0	11	0	6.1	8.56	3304	4	1	0	483.5939	1447.76	3	1447.7341	0.0259	0	1.74	52	K	MSSSPSSASLLLPR	S	Oxidation (M)	0.20000000000000.0	index=3940
14	A0A0F7UGJ7	DUF4455 domain-containing protein OS=Neospora caninum (strain Liverpool) OX=572307 GN=BN1204_034710 PE=4 SV=1	105	276593	14	0	11	0	6.1	8.56	3305	1	1	0	724.8892	1447.7638	2	1447.7341	0.0297	0	21.89	0.51	K	MSSSPSSASLLLPR	S	Oxidation (M)	0.20000000000000.0	index=3796
14	A0A0F7UGJ7	DUF4455 domain-containing protein OS=Neospora caninum (strain Liverpool) OX=572307 GN=BN1204_034710 PE=4 SV=1	105	276593	14	0	11	0	6.1	8.56	3306	1	1	0	724.8899	1447.7652	2	1447.7341	0.0312	0	19.25	0.93	K	MSSSPSSASLLLPR	S	Oxidation (M)	0.20000000000000.0	index=3946
14	A0A0F7UGJ7	DUF4455 domain-containing protein OS=Neospora caninum (strain Liverpool) OX=572307 GN=BN1204_034710 PE=4 SV=1	105	276593	14	0	11	0	6.1	8.56	3690	2	1	0	401.7011	1602.7753	4	1602.8981	-0.1228	0	5.19	22	K	IQFIEQSVIASLQK	V			index=830
14	A0A0F7UGJ7	DUF4455 domain-containing protein OS=Neospora caninum (strain Liverpool) OX=572307 GN=BN1204_034710 PE=4 SV=1	105	276593	14	0	11	0	6.1	8.56	4127	3	1	0	606.322	1815.9442	3	1815.9214	0.0228	1	3.54	28	K	SSSVLTAEVAAPGGEKGEK	T			index=4243
14	A0A0F7UGJ7	DUF4455 domain-containing protein OS=Neospora caninum (strain Liverpool) OX=572307 GN=BN1204_034710 PE=4 SV=1	105	276593	14	0	11	0	6.1	8.56	4577	1	0	0	666.3199	1995.9379	3	1995.9466	-0.0088	1	21.11	0.44	R	CKAATAVVCASSTGGGASSVGR	G	Carbamidomethyl (C)	0.1000000000000000000000.0	index=3261
14	A0A0F7UGJ7	DUF4455 domain-containing protein OS=Neospora caninum (strain Liverpool) OX=572307 GN=BN1204_034710 PE=4 SV=1	105	276593	14	0	11	0	6.1	8.56	4578	1	1	0	666.3215	1995.9428	3	1995.9466	-0.0039	1	5.79	15	R	CKAATAVVCASSTGGGASSVGR	G	Carbamidomethyl (C)	0.0000000010000000000000.0	index=3115
14	A0A0F7UGJ7	DUF4455 domain-containing protein OS=Neospora caninum (strain Liverpool) OX=572307 GN=BN1204_034710 PE=4 SV=1	105	276593	14	0	11	0	6.1	8.56	4763	1	1	0	703.3391	2106.9955	3	2107.0408	-0.0453	1	11.69	3.7	R	EVGEAWMRNLVGDFIDLK	E	Oxidation (M)	0.000000200000000000.0	index=3057
14	A0A0F7UGJ7	DUF4455 domain-containing protein OS=Neospora caninum (strain Liverpool) OX=572307 GN=BN1204_034710 PE=4 SV=1	105	276593	14	0	11	0	6.1	8.56	5272	2	1	0	679.1029	2712.3825	4	2712.4686	-0.0861	1	7.83	7.2	R	AEHHVCLRLLVFLSQVGSFLAAFR	E			index=5111	emPAI	0.01
15	F0V7P3	Putative SET domain-containing protein OS=Neospora caninum (strain Liverpool) OX=572307 GN=BN1204_002210 PE=4 SV=1	103	553709	22	0	18	0	4	9.3	379	3	1	1	501.2777	500.2705	1	500.2707	-0.0002	0	12.94	7.9	K	AGPTR	F			index=434
15	F0V7P3	Putative SET domain-containing protein OS=Neospora caninum (strain Liverpool) OX=572307 GN=BN1204_002210 PE=4 SV=1	103	553709	22	0	18	0	4	9.3	1091	7	1	1	821.8776	820.8703	1	821.3879	-0.5176	0	2	1.20E+02	R	ADSSLSSR	V			index=4165
15	F0V7P3	Putative SET domain-containing protein OS=Neospora caninum (strain Liverpool) OX=572307 GN=BN1204_002210 PE=4 SV=1	103	553709	22	0	18	0	4	9.3	1112	5	1	1	414.7167	827.4189	2	827.4726	-0.0536	1	2.61	47	R	RQGLAGAR	E			index=1024
15	F0V7P3	Putative SET domain-containing protein OS=Neospora caninum (strain Liverpool) OX=572307 GN=BN1204_002210 PE=4 SV=1	103	553709	22	0	18	0	4	9.3	1121	9	1	1	830.6183	829.611	1	829.3566	0.2544	0	7.06	32	R	EGEGADPR	R			index=3617
15	F0V7P3	Putative SET domain-containing protein OS=Neospora caninum (strain Liverpool) OX=572307 GN=BN1204_002210 PE=4 SV=1	103	553709	22	0	18	0	4	9.3	1226	6	1	1	859.5671	858.5599	1	858.4195	0.1403	0	4.86	42	R	SSPSGTPAR	A			index=3740
15	F0V7P3	Putative SET domain-containing protein OS=Neospora caninum (strain Liverpool) OX=572307 GN=BN1204_002210 PE=4 SV=1	103	553709	22	0	18	0	4	9.3	1468	1	1	1	469.7144	937.4143	2	937.411	0.0033	0	3.72	30	R	ASLAGCTCGR	R			index=559
15	F0V7P3	Putative SET domain-containing protein OS=Neospora caninum (strain Liverpool) OX=572307 GN=BN1204_002210 PE=4 SV=1	103	553709	22	0	18	0	4	9.3	2193	3	1	1	571.7699	1141.5252	2	1141.5251	0.0001	0	12.46	4.4	R	APAAEDASGPEK	T			index=4707
15	F0V7P3	Putative SET domain-containing protein OS=Neospora caninum (strain Liverpool) OX=572307 GN=BN1204_002210 PE=4 SV=1	103	553709	22	0	18	0	4	9.3	2480	9	1	1	606.313	1210.6114	2	1210.7285	-0.1171	1	3.14	35	R	QIVLLSDKAPK	R			index=2851
15	F0V7P3	Putative SET domain-containing protein OS=Neospora caninum (strain Liverpool) OX=572307 GN=BN1204_002210 PE=4 SV=1	103	553709	22	0	18	0	4	9.3	2542	8	1	1	616.3159	1230.6172	2	1230.584	0.0333	1	0.37	86	R	LEAEEEREAR	L			index=4991
15	F0V7P3	Putative SET domain-containing protein OS=Neospora caninum (strain Liverpool) OX=572307 GN=BN1204_002210 PE=4 SV=1	103	553709	22	0	18	0	4	9.3	2635	4	1	1	420.2446	1257.7121	3	1257.6975	0.0145	1	6.07	22	K	QRCVSAAAALLR	L			index=185
15	F0V7P3	Putative SET domain-containing protein OS=Neospora caninum (strain Liverpool) OX=572307 GN=BN1204_002210 PE=4 SV=1	103	553709	22	0	18	0	4	9.3	2869	3	1	1	441.8537	1322.5393	3	1322.6943	-0.155	1	3.74	36	R	LSFVVDSSASRR	F			index=1689
15	F0V7P3	Putative SET domain-containing protein OS=Neospora caninum (strain Liverpool) OX=572307 GN=BN1204_002210 PE=4 SV=1	103	553709	22	0	18	0	4	9.3	3078	7	1	1	461.2666	1380.778	3	1380.9221	-0.1441	1	2.69	41	R	LLGLRVLFPLLK	N			index=1659
15	F0V7P3	Putative SET domain-containing protein OS=Neospora caninum (strain Liverpool) OX=572307 GN=BN1204_002210 PE=4 SV=1	103	553709	22	0	18	0	4	9.3	3148	3	1	1	700.3622	1398.7099	2	1398.6739	0.036	1	5.9	19	R	APAAEDASGPEKTR	R			index=3961
15	F0V7P3	Putative SET domain-containing protein OS=Neospora caninum (strain Liverpool) OX=572307 GN=BN1204_002210 PE=4 SV=1	103	553709	22	0	18	0	4	9.3	3259	9	1	1	477.588	1429.7423	3	1429.7599	-0.0176	0	16.41	1.8	R	SAALLMQELVEAR	Q			index=701
15	F0V7P3	Putative SET domain-containing protein OS=Neospora caninum (strain Liverpool) OX=572307 GN=BN1204_002210 PE=4 SV=1	103	553709	22	0	18	0	4	9.3	3743	3	1	1	812.3881	1622.7616	2	1622.7359	0.0258	0	20.09	0.65	R	GADGDCLPPQLHSEK	K	Carbamidomethyl (C)	0.000001000000000.0	index=3141
15	F0V7P3	Putative SET domain-containing protein OS=Neospora caninum (strain Liverpool) OX=572307 GN=BN1204_002210 PE=4 SV=1	103	553709	22	0	18	0	4	9.3	3744	2	1	1	812.3882	1622.7619	2	1622.7359	0.0261	0	18.1	1	R	GADGDCLPPQLHSEK	K	Carbamidomethyl (C)	0.000001000000000.0	index=3052
15	F0V7P3	Putative SET domain-containing protein OS=Neospora caninum (strain Liverpool) OX=572307 GN=BN1204_002210 PE=4 SV=1	103	553709	22	0	18	0	4	9.3	3745	2	1	1	812.3896	1622.7646	2	1622.7359	0.0288	0	10.09	6.5	R	GADGDCLPPQLHSEK	K	Carbamidomethyl (C)	0.000001000000000.0	index=2944
15	F0V7P3	Putative SET domain-containing protein OS=Neospora caninum (strain Liverpool) OX=572307 GN=BN1204_002210 PE=4 SV=1	103	553709	22	0	18	0	4	9.3	3784	4	1	1	411.7447	1642.9495	4	1642.9076	0.0419	1	0.83	66	K	ATEQPLSRVMSALLK	C			index=3304
15	F0V7P3	Putative SET domain-containing protein OS=Neospora caninum (strain Liverpool) OX=572307 GN=BN1204_002210 PE=4 SV=1	103	553709	22	0	18	0	4	9.3	3786	1	1	1	411.7461	1642.9553	4	1642.9076	0.0477	1	9.23	9.8	K	ATEQPLSRVMSALLK	C			index=3441
15	F0V7P3	Putative SET domain-containing protein OS=Neospora caninum (strain Liverpool) OX=572307 GN=BN1204_002210 PE=4 SV=1	103	553709	22	0	18	0	4	9.3	3787	1	1	1	548.6592	1642.9559	3	1642.9076	0.0483	1	17.58	1.4	K	ATEQPLSRVMSALLK	C			index=3447
15	F0V7P3	Putative SET domain-containing protein OS=Neospora caninum (strain Liverpool) OX=572307 GN=BN1204_002210 PE=4 SV=1	103	553709	22	0	18	0	4	9.3	3866	4	1	1	559.324	1674.9503	3	1674.738	0.2123	1	0.4	74	R	EHDADLQSSSRMQR	S	Oxidation (M)	0.00000000000200.0	index=3462
15	F0V7P3	Putative SET domain-containing protein OS=Neospora caninum (strain Liverpool) OX=572307 GN=BN1204_002210 PE=4 SV=1	103	553709	22	0	18	0	4	9.3	5563	8	0	1	820.8824	3279.5007	4	3279.667	-0.1663	1	0.15	31	R	DAAPLVGSSSCRLLAAQWQTADPALLAQAAER	M			index=3605
16	A0A0F7UUG6	HECT-domain (Ubiquitin-transferase) containing protein OS=Toxoplasma gondii (strain ATCC 50861 / VEG) OX=432359 GN=BN1205_039460 PE=4 SV=1	102	1308357	35	0	32	0	3.4	6.72	964	4	1	1	390.7087	779.4029	2	779.3847	0.0182	0	1.88	45	R	TTMGLNK	E	Oxidation (M)	0.0020000.0	index=1509
16	A0A0F7UUG6	HECT-domain (Ubiquitin-transferase) containing protein OS=Toxoplasma gondii (strain ATCC 50861 / VEG) OX=432359 GN=BN1205_039460 PE=4 SV=1	102	1308357	35	0	32	0	3.4	6.72	995	6	1	1	394.2394	786.4643	2	786.4236	0.0408	0	11.99	7.5	R	LGQGGLDK	D			index=2268
16	A0A0F7UUG6	HECT-domain (Ubiquitin-transferase) containing protein OS=Toxoplasma gondii (strain ATCC 50861 / VEG) OX=432359 GN=BN1205_039460 PE=4 SV=1	102	1308357	35	0	32	0	3.4	6.72	1400	6	1	1	457.2581	912.5016	2	912.4777	0.0239	1	9.82	8.3	R	DRGEALPR	G			index=1881
16	A0A0F7UUG6	HECT-domain (Ubiquitin-transferase) containing protein OS=Toxoplasma gondii (strain ATCC 50861 / VEG) OX=432359 GN=BN1205_039460 PE=4 SV=1	102	1308357	35	0	32	0	3.4	6.72	1504	1	1	1	475.7176	949.4207	2	949.4353	-0.0145	0	1.36	68	R	DADLSSTGGK	T			index=1307
16	A0A0F7UUG6	HECT-domain (Ubiquitin-transferase) containing protein OS=Toxoplasma gondii (strain ATCC 50861 / VEG) OX=432359 GN=BN1205_039460 PE=4 SV=1	102	1308357	35	0	32	0	3.4	6.72	1620	3	1	1	494.3025	986.5904	2	986.4821	0.1083	0	0.59	96	R	YTSNSIFR	Q			index=5346
16	A0A0F7UUG6	HECT-domain (Ubiquitin-transferase) containing protein OS=Toxoplasma gondii (strain ATCC 50861 / VEG) OX=432359 GN=BN1205_039460 PE=4 SV=1	102	1308357	35	0	32	0	3.4	6.72	1637	2	1	1	497.3091	992.6036	2	992.4815	0.1221	0	1	77	K	TPLDQYEK	E			index=2431
16	A0A0F7UUG6	HECT-domain (Ubiquitin-transferase) containing protein OS=Toxoplasma gondii (strain ATCC 50861 / VEG) OX=432359 GN=BN1205_039460 PE=4 SV=1	102	1308357	35	0	32	0	3.4	6.72	1649	8	0	0	499.3001	996.5856	2	996.5103	0.0754	0	9.52	8.7	R	YAGWMLLK	L	Oxidation (M)	0.00002000.0	index=5317
16	A0A0F7UUG6	HECT-domain (Ubiquitin-transferase) containing protein OS=Toxoplasma gondii (strain ATCC 50861 / VEG) OX=432359 GN=BN1205_039460 PE=4 SV=1	102	1308357	35	0	32	0	3.4	6.72	1692	1	1	1	506.2632	1010.5118	2	1010.5621	-0.0503	1	5.71	20	R	SANLPTPRR	L			index=3706
16	A0A0F7UUG6	HECT-domain (Ubiquitin-transferase) containing protein OS=Toxoplasma gondii (strain ATCC 50861 / VEG) OX=432359 GN=BN1205_039460 PE=4 SV=1	102	1308357	35	0	32	0	3.4	6.72	1752	1	1	1	516.2669	1030.5192	2	1030.4866	0.0327	0	7.02	22	R	GDGPAGLGTMR	E			index=945
16	A0A0F7UUG6	HECT-domain (Ubiquitin-transferase) containing protein OS=Toxoplasma gondii (strain ATCC 50861 / VEG) OX=432359 GN=BN1205_039460 PE=4 SV=1	102	1308357	35	0	32	0	3.4	6.72	2005	9	1	1	549.7824	1097.5502	2	1097.6305	-0.0803	1	3.75	32	R	GGLASTALPRR	H			index=786
16	A0A0F7UUG6	HECT-domain (Ubiquitin-transferase) containing protein OS=Toxoplasma gondii (strain ATCC 50861 / VEG) OX=432359 GN=BN1205_039460 PE=4 SV=1	102	1308357	35	0	32	0	3.4	6.72	2087	4	1	1	560.2958	1118.577	2	1118.6084	-0.0314	0	8.53	15	R	VGPSLYSQLR	I			index=4056
16	A0A0F7UUG6	HECT-domain (Ubiquitin-transferase) containing protein OS=Toxoplasma gondii (strain ATCC 50861 / VEG) OX=432359 GN=BN1205_039460 PE=4 SV=1	102	1308357	35	0	32	0	3.4	6.72	2088	4	1	1	560.2988	1118.583	2	1118.6084	-0.0254	0	3.84	45	R	VGPSLYSQLR	I			index=3653
16	A0A0F7UUG6	HECT-domain (Ubiquitin-transferase) containing protein OS=Toxoplasma gondii (strain ATCC 50861 / VEG) OX=432359 GN=BN1205_039460 PE=4 SV=1	102	1308357	35	0	32	0	3.4	6.72	2177	4	1	1	569.3038	1136.5931	2	1136.5132	0.08	0	21.99	0.5	R	AASDAMSESLR	H			index=1835
16	A0A0F7UUG6	HECT-domain (Ubiquitin-transferase) containing protein OS=Toxoplasma gondii (strain ATCC 50861 / VEG) OX=432359 GN=BN1205_039460 PE=4 SV=1	102	1308357	35	0	32	0	3.4	6.72	2344	6	1	1	590.3351	1178.6556	2	1178.4986	0.1571	0	5.06	27	R	QSEGGMSAGSPR	A	Oxidation (M)	0.000002000000.0	index=4648
16	A0A0F7UUG6	HECT-domain (Ubiquitin-transferase) containing protein OS=Toxoplasma gondii (strain ATCC 50861 / VEG) OX=432359 GN=BN1205_039460 PE=4 SV=1	102	1308357	35	0	32	0	3.4	6.72	2372	3	0	0	395.8928	1184.6565	3	1184.6513	0.0051	0	5.92	22	R	ELALNGQLTAR	S			index=464
16	A0A0F7UUG6	HECT-domain (Ubiquitin-transferase) containing protein OS=Toxoplasma gondii (strain ATCC 50861 / VEG) OX=432359 GN=BN1205_039460 PE=4 SV=1	102	1308357	35	0	32	0	3.4	6.72	2791	8	1	1	434.5811	1300.7216	3	1300.7755	-0.0538	1	2.73	46	R	VLPEKIQSFLK	L			index=1964
16	A0A0F7UUG6	HECT-domain (Ubiquitin-transferase) containing protein OS=Toxoplasma gondii (strain ATCC 50861 / VEG) OX=432359 GN=BN1205_039460 PE=4 SV=1	102	1308357	35	0	32	0	3.4	6.72	3071	4	1	1	460.9167	1379.7284	3	1379.5623	0.1661	0	0.98	59	K	MTPSGEDEGQGTR	T	Oxidation (M)	0.2000000000000.0	index=2113
16	A0A0F7UUG6	HECT-domain (Ubiquitin-transferase) containing protein OS=Toxoplasma gondii (strain ATCC 50861 / VEG) OX=432359 GN=BN1205_039460 PE=4 SV=1	102	1308357	35	0	32	0	3.4	6.72	3246	2	1	1	714.8314	1427.6482	2	1427.6793	-0.0311	1	5.07	25	R	HEPPDASASFSKR	E			index=1518
16	A0A0F7UUG6	HECT-domain (Ubiquitin-transferase) containing protein OS=Toxoplasma gondii (strain ATCC 50861 / VEG) OX=432359 GN=BN1205_039460 PE=4 SV=1	102	1308357	35	0	32	0	3.4	6.72	3251	6	1	1	476.9466	1427.818	3	1427.7844	0.0335	1	3.7	37	R	ELALNGQLTARSR	E			index=1678
16	A0A0F7UUG6	HECT-domain (Ubiquitin-transferase) containing protein OS=Toxoplasma gondii (strain ATCC 50861 / VEG) OX=432359 GN=BN1205_039460 PE=4 SV=1	102	1308357	35	0	32	0	3.4	6.72	3347	3	0	0	488.271	1461.7911	3	1461.7551	0.036	1	2.67	43	R	LTFWMVARHTGK	D	Oxidation (M)	0.000020000000.0	index=4411
16	A0A0F7UUG6	HECT-domain (Ubiquitin-transferase) containing protein OS=Toxoplasma gondii (strain ATCC 50861 / VEG) OX=432359 GN=BN1205_039460 PE=4 SV=1	102	1308357	35	0	32	0	3.4	6.72	3438	3	1	1	498.586	1492.7363	3	1492.6576	0.0787	1	6.16	17	R	QEATDCTAAEGKGGR	Q			index=678
16	A0A0F7UUG6	HECT-domain (Ubiquitin-transferase) containing protein OS=Toxoplasma gondii (strain ATCC 50861 / VEG) OX=432359 GN=BN1205_039460 PE=4 SV=1	102	1308357	35	0	32	0	3.4	6.72	3568	1	1	1	517.5941	1549.7605	3	1549.6791	0.0814	1	2.87	37	R	QEATDCTAAEGKGGR	Q	Carbamidomethyl (C)	0.000001000000000.0	index=784
16	A0A0F7UUG6	HECT-domain (Ubiquitin-transferase) containing protein OS=Toxoplasma gondii (strain ATCC 50861 / VEG) OX=432359 GN=BN1205_039460 PE=4 SV=1	102	1308357	35	0	32	0	3.4	6.72	3585	5	1	1	519.6121	1555.8144	3	1555.759	0.0553	1	1.04	55	R	EDEEGRDVRPAGVK	E			index=3953
16	A0A0F7UUG6	HECT-domain (Ubiquitin-transferase) containing protein OS=Toxoplasma gondii (strain ATCC 50861 / VEG) OX=432359 GN=BN1205_039460 PE=4 SV=1	102	1308357	35	0	32	0	3.4	6.72	3876	4	0	0	559.9792	1676.9158	3	1676.8225	0.0932	1	1.8	48	R	LEDVCSCLEELLRR	L			index=3107
16	A0A0F7UUG6	HECT-domain (Ubiquitin-transferase) containing protein OS=Toxoplasma gondii (strain ATCC 50861 / VEG) OX=432359 GN=BN1205_039460 PE=4 SV=1	102	1308357	35	0	32	0	3.4	6.72	4005	9	1	1	583.2693	1746.7861	3	1746.9558	-0.1697	1	1.11	51	R	LLAAEALKMMVAAMLR	L	Oxidation (M)	0.0000000000000200.0	index=796
16	A0A0F7UUG6	HECT-domain (Ubiquitin-transferase) containing protein OS=Toxoplasma gondii (strain ATCC 50861 / VEG) OX=432359 GN=BN1205_039460 PE=4 SV=1	102	1308357	35	0	32	0	3.4	6.72	4078	1	0	0	597.6205	1789.8397	3	1789.9774	-0.1377	1	2.85	33	K	LRGRPGDRPFMVVFK	G	Oxidation (M)	0.000000000020000.0	index=366
16	A0A0F7UUG6	HECT-domain (Ubiquitin-transferase) containing protein OS=Toxoplasma gondii (strain ATCC 50861 / VEG) OX=432359 GN=BN1205_039460 PE=4 SV=1	102	1308357	35	0	32	0	3.4	6.72	4079	2	0	0	597.9178	1790.7316	3	1789.9774	0.7542	1	10.92	6.2	K	LRGRPGDRPFMVVFK	G	Oxidation (M)	0.000000000020000.0	index=307
16	A0A0F7UUG6	HECT-domain (Ubiquitin-transferase) containing protein OS=Toxoplasma gondii (strain ATCC 50861 / VEG) OX=432359 GN=BN1205_039460 PE=4 SV=1	102	1308357	35	0	32	0	3.4	6.72	4208	4	1	1	618.649	1852.9253	3	1852.9102	0.0152	1	2.9	31	R	RTSLPFSTVMTQQGER	E	Oxidation (M)	0.0000000002000000.0	index=4742
16	A0A0F7UUG6	HECT-domain (Ubiquitin-transferase) containing protein OS=Toxoplasma gondii (strain ATCC 50861 / VEG) OX=432359 GN=BN1205_039460 PE=4 SV=1	102	1308357	35	0	32	0	3.4	6.72	4222	1	1	1	465.4657	1857.8338	4	1857.9948	-0.161	1	2.4	36	R	LGKWDGSSNAALLQLASK	T			index=2732
16	A0A0F7UUG6	HECT-domain (Ubiquitin-transferase) containing protein OS=Toxoplasma gondii (strain ATCC 50861 / VEG) OX=432359 GN=BN1205_039460 PE=4 SV=1	102	1308357	35	0	32	0	3.4	6.72	4353	5	1	1	478.2565	1908.997	4	1908.8059	0.1911	1	4.32	25	R	NGGDDPGNGGGGDGPGPSGGRR	D			index=371
16	A0A0F7UUG6	HECT-domain (Ubiquitin-transferase) containing protein OS=Toxoplasma gondii (strain ATCC 50861 / VEG) OX=432359 GN=BN1205_039460 PE=4 SV=1	102	1308357	35	0	32	0	3.4	6.72	4412	1	0	0	484.7204	1934.8524	4	1935.1306	-0.2782	1	9.61	7	R	STRWPLLLDLLVPVASR	S			index=1207
16	A0A0F7UUG6	HECT-domain (Ubiquitin-transferase) containing protein OS=Toxoplasma gondii (strain ATCC 50861 / VEG) OX=432359 GN=BN1205_039460 PE=4 SV=1	102	1308357	35	0	32	0	3.4	6.72	4830	8	1	1	539.0474	2152.1603	4	2151.9855	0.1748	0	1.76	41	R	CLSQVSDASPFQIQGDSASR	T	Carbamidomethyl (C)	0.10000000000000000000.0	index=5410
16	A0A0F7UUG6	HECT-domain (Ubiquitin-transferase) containing protein OS=Toxoplasma gondii (strain ATCC 50861 / VEG) OX=432359 GN=BN1205_039460 PE=4 SV=1	102	1308357	35	0	32	0	3.4	6.72	5005	1	1	1	594.5486	2374.1655	4	2374.2452	-0.0797	1	0.94	36	R	LLQIPGGSSVSGASSRTSLTQSNK	L			index=2839
16	A0A0F7UUG6	HECT-domain (Ubiquitin-transferase) containing protein OS=Toxoplasma gondii (strain ATCC 50861 / VEG) OX=432359 GN=BN1205_039460 PE=4 SV=1	102	1308357	35	0	32	0	3.4	6.72	5086	4	0	1	828.1089	2481.3049	3	2481.4327	-0.1279	1	1.34	37	K	NSMVVLALVQMTLRLWPLILR	L	Oxidation (M)	0.002000000000000000000.0	index=5576
16	A0A0F7UUG6	HECT-domain (Ubiquitin-transferase) containing protein OS=Toxoplasma gondii (strain ATCC 50861 / VEG) OX=432359 GN=BN1205_039460 PE=4 SV=1	102	1308357	35	0	32	0	3.4	6.72	5193	1	1	1	654.3004	2613.1725	4	2613.2897	-0.1172	0	6.33	12	R	NCLSFAAAEAAIAAGEAFTPYTVLGR	V			index=2422
17	B9Q562	Non-specific serine/threonine protein kinase OS=Toxoplasma gondii (strain ATCC 50861 / VEG) OX=432359 GN=BN1205_015350 PE=4 SV=1	100	903232	19	0	18	0	2.2	5.98	628	5	1	1	604.3187	603.3114	1	603.2976	0.0138	0	6.16	59	R	ASVDGR	E			index=4550
17	B9Q562	Non-specific serine/threonine protein kinase OS=Toxoplasma gondii (strain ATCC 50861 / VEG) OX=432359 GN=BN1205_015350 PE=4 SV=1	100	903232	19	0	18	0	2.2	5.98	669	1	1	0	632.3147	631.3074	1	631.2925	0.0149	0	2.13	1.40E+02	K	DDNLR	E			index=2909
17	B9Q562	Non-specific serine/threonine protein kinase OS=Toxoplasma gondii (strain ATCC 50861 / VEG) OX=432359 GN=BN1205_015350 PE=4 SV=1	100	903232	19	0	18	0	2.2	5.98	776	7	1	0	353.7292	705.4438	2	705.3731	0.0708	0	10.7	10	R	IVEAMK	T	Oxidation (M)	0.000020.0	index=3188
17	B9Q562	Non-specific serine/threonine protein kinase OS=Toxoplasma gondii (strain ATCC 50861 / VEG) OX=432359 GN=BN1205_015350 PE=4 SV=1	100	903232	19	0	18	0	2.2	5.98	791	1	1	1	358.1858	714.357	2	714.4136	-0.0566	1	0.19	1.20E+02	R	ALRAER	V			index=1190
17	B9Q562	Non-specific serine/threonine protein kinase OS=Toxoplasma gondii (strain ATCC 50861 / VEG) OX=432359 GN=BN1205_015350 PE=4 SV=1	100	903232	19	0	18	0	2.2	5.98	952	7	1	1	388.7092	775.4039	2	775.3712	0.0327	0	9.53	17	K	INGSEEK	L			index=778
17	B9Q562	Non-specific serine/threonine protein kinase OS=Toxoplasma gondii (strain ATCC 50861 / VEG) OX=432359 GN=BN1205_015350 PE=4 SV=1	100	903232	19	0	18	0	2.2	5.98	1306	5	1	1	442.7538	883.4929	2	883.5352	-0.0422	1	11.12	5.7	R	ARLQGLAR	L			index=677
17	B9Q562	Non-specific serine/threonine protein kinase OS=Toxoplasma gondii (strain ATCC 50861 / VEG) OX=432359 GN=BN1205_015350 PE=4 SV=1	100	903232	19	0	18	0	2.2	5.98	1644	4	1	1	498.7956	995.5767	2	995.5625	0.0142	0	6.9	15	K	AVGGGGRPLGR	R			index=3293
17	B9Q562	Non-specific serine/threonine protein kinase OS=Toxoplasma gondii (strain ATCC 50861 / VEG) OX=432359 GN=BN1205_015350 PE=4 SV=1	100	903232	19	0	18	0	2.2	5.98	1655	2	1	1	500.2574	998.5002	2	998.5284	-0.0282	0	4.5	30	R	LPTDLESPK	S			index=4219
17	B9Q562	Non-specific serine/threonine protein kinase OS=Toxoplasma gondii (strain ATCC 50861 / VEG) OX=432359 GN=BN1205_015350 PE=4 SV=1	100	903232	19	0	18	0	2.2	5.98	1871	4	1	1	532.2598	1062.505	2	1062.571	-0.066	0	4.04	42	R	LTETPFSLR	S			index=972
17	B9Q562	Non-specific serine/threonine protein kinase OS=Toxoplasma gondii (strain ATCC 50861 / VEG) OX=432359 GN=BN1205_015350 PE=4 SV=1	100	903232	19	0	18	0	2.2	5.98	2136	6	1	1	376.5666	1126.678	3	1126.6207	0.0573	1	1.69	59	R	NRLALEANAR	R			index=2140
17	B9Q562	Non-specific serine/threonine protein kinase OS=Toxoplasma gondii (strain ATCC 50861 / VEG) OX=432359 GN=BN1205_015350 PE=4 SV=1	100	903232	19	0	18	0	2.2	5.98	2177	8	0	1	569.3038	1136.5931	2	1136.605	-0.0119	1	18.73	1.1	K	LQHSAPSGKGR	N			index=1835
17	B9Q562	Non-specific serine/threonine protein kinase OS=Toxoplasma gondii (strain ATCC 50861 / VEG) OX=432359 GN=BN1205_015350 PE=4 SV=1	100	903232	19	0	18	0	2.2	5.98	2278	1	1	1	582.2931	1162.5717	2	1162.4738	0.0979	1	4.14	37	K	KDEDQEDER	V			index=2882
17	B9Q562	Non-specific serine/threonine protein kinase OS=Toxoplasma gondii (strain ATCC 50861 / VEG) OX=432359 GN=BN1205_015350 PE=4 SV=1	100	903232	19	0	18	0	2.2	5.98	2994	5	0	1	453.5373	1357.5901	3	1357.6473	-0.0572	1	3.44	36	K	GPVREESEEGAAK	S			index=2183
17	B9Q562	Non-specific serine/threonine protein kinase OS=Toxoplasma gondii (strain ATCC 50861 / VEG) OX=432359 GN=BN1205_015350 PE=4 SV=1	100	903232	19	0	18	0	2.2	5.98	3232	8	1	1	712.3516	1422.6886	2	1422.6012	0.0874	0	2.53	41	R	SVSWSQGDSEDAR	S			index=2055
17	B9Q562	Non-specific serine/threonine protein kinase OS=Toxoplasma gondii (strain ATCC 50861 / VEG) OX=432359 GN=BN1205_015350 PE=4 SV=1	100	903232	19	0	18	0	2.2	5.98	3346	7	1	1	488.2495	1461.7265	3	1461.6639	0.0626	1	12.86	4	R	SMREHCGAMLVR	F	Carbamidomethyl (C); Oxidation (M)	0.000001002000.0	index=703
17	B9Q562	Non-specific serine/threonine protein kinase OS=Toxoplasma gondii (strain ATCC 50861 / VEG) OX=432359 GN=BN1205_015350 PE=4 SV=1	100	903232	19	0	18	0	2.2	5.98	3461	2	1	1	377.4126	1505.6213	4	1505.5367	0.0846	1	4.02	33	R	ESESCCMSGGGCGKR	R	Oxidation (M)	0.000000200000000.0	index=378
17	B9Q562	Non-specific serine/threonine protein kinase OS=Toxoplasma gondii (strain ATCC 50861 / VEG) OX=432359 GN=BN1205_015350 PE=4 SV=1	100	903232	19	0	18	0	2.2	5.98	4151	2	1	1	609.6544	1825.9413	3	1826.0374	-0.0961	1	12.26	3.6	R	RLSASEVNQISLQLIR	C			index=5254
17	B9Q562	Non-specific serine/threonine protein kinase OS=Toxoplasma gondii (strain ATCC 50861 / VEG) OX=432359 GN=BN1205_015350 PE=4 SV=1	100	903232	19	0	18	0	2.2	5.98	4684	6	0	0	513.2538	2048.9861	4	2049.1405	-0.1544	1	0.42	50	R	GLQPCLSLEPSRLLPTLR	C	Carbamidomethyl (C)	0.000010000000000000.0	index=2315
17	B9Q562	Non-specific serine/threonine protein kinase OS=Toxoplasma gondii (strain ATCC 50861 / VEG) OX=432359 GN=BN1205_015350 PE=4 SV=1	100	903232	19	0	18	0	2.2	5.98	4685	10	0	0	684.0068	2048.9986	3	2049.1405	-0.1419	1	0.86	45	R	GLQPCLSLEPSRLLPTLR	C	Carbamidomethyl (C)	0.000010000000000000.0	index=2327
18	A0A0F7UGG7	Chorein_N domain-containing protein OS=Neospora caninum (strain Liverpool) OX=572307 GN=BN1204_032070 PE=4 SV=1	100	1080205	34	0	31	0	4.4	8.69	294	5	1	0	474.9342	473.9269	1	474.2438	-0.3169	0	0.57	4.20E+02	R	EGAAK	A			index=1343
18	A0A0F7UGG7	Chorein_N domain-containing protein OS=Neospora caninum (strain Liverpool) OX=572307 GN=BN1204_032070 PE=4 SV=1	100	1080205	34	0	31	0	4.4	8.69	451	3	1	0	529.2427	528.2354	1	528.302	-0.0666	0	10.06	13	R	SGPLR	G			index=4803
18	A0A0F7UGG7	Chorein_N domain-containing protein OS=Neospora caninum (strain Liverpool) OX=572307 GN=BN1204_032070 PE=4 SV=1	100	1080205	34	0	31	0	4.4	8.69	616	2	1	1	599.2955	598.2883	1	598.3438	-0.0556	0	3.24	24	R	GPNALK	R			index=5086
18	A0A0F7UGG7	Chorein_N domain-containing protein OS=Neospora caninum (strain Liverpool) OX=572307 GN=BN1204_032070 PE=4 SV=1	100	1080205	34	0	31	0	4.4	8.69	619	2	1	1	599.3637	598.3564	1	598.3438	0.0125	0	3.24	24	R	GPNALK	R			index=5183
18	A0A0F7UGG7	Chorein_N domain-containing protein OS=Neospora caninum (strain Liverpool) OX=572307 GN=BN1204_032070 PE=4 SV=1	100	1080205	34	0	31	0	4.4	8.69	828	5	1	1	363.7011	725.3875	2	725.4296	-0.0421	1	2.73	33	R	LGPRQR	E			index=1922
18	A0A0F7UGG7	Chorein_N domain-containing protein OS=Neospora caninum (strain Liverpool) OX=572307 GN=BN1204_032070 PE=4 SV=1	100	1080205	34	0	31	0	4.4	8.69	1146	1	1	1	420.2541	838.4937	2	838.4297	0.064	0	15.75	1.7	R	LDLHGER	K			index=921
18	A0A0F7UGG7	Chorein_N domain-containing protein OS=Neospora caninum (strain Liverpool) OX=572307 GN=BN1204_032070 PE=4 SV=1	100	1080205	34	0	31	0	4.4	8.69	1540	1	1	1	480.7607	959.5067	2	959.4859	0.0209	0	14.08	4.5	R	LTVGACGSPR	S			index=445
18	A0A0F7UGG7	Chorein_N domain-containing protein OS=Neospora caninum (strain Liverpool) OX=572307 GN=BN1204_032070 PE=4 SV=1	100	1080205	34	0	31	0	4.4	8.69	1800	7	1	1	523.7512	1045.4878	2	1045.5629	-0.0751	1	9.68	12	R	TVAGVSGGRSR	E			index=1212
18	A0A0F7UGG7	Chorein_N domain-containing protein OS=Neospora caninum (strain Liverpool) OX=572307 GN=BN1204_032070 PE=4 SV=1	100	1080205	34	0	31	0	4.4	8.69	1801	8	0	1	523.7815	1045.5484	2	1045.5629	-0.0144	1	13.45	5	R	TVAGVSGGRSR	E			index=1296
18	A0A0F7UGG7	Chorein_N domain-containing protein OS=Neospora caninum (strain Liverpool) OX=572307 GN=BN1204_032070 PE=4 SV=1	100	1080205	34	0	31	0	4.4	8.69	2030	7	1	0	552.298	1102.5814	2	1102.5991	-0.0177	1	0.06	1.10E+02	R	KQVVMVPMR	G	Oxidation (M)	0.000020000.0	index=4297
18	A0A0F7UGG7	Chorein_N domain-containing protein OS=Neospora caninum (strain Liverpool) OX=572307 GN=BN1204_032070 PE=4 SV=1	100	1080205	34	0	31	0	4.4	8.69	2115	6	1	1	563.2758	1124.537	2	1124.5826	-0.0456	0	9.32	9.1	R	AEDVQTPLPR	Y			index=880
18	A0A0F7UGG7	Chorein_N domain-containing protein OS=Neospora caninum (strain Liverpool) OX=572307 GN=BN1204_032070 PE=4 SV=1	100	1080205	34	0	31	0	4.4	8.69	2120	6	1	1	563.3423	1124.67	2	1124.5826	0.0875	0	10.08	8	R	AEDVQTPLPR	Y			index=812
18	A0A0F7UGG7	Chorein_N domain-containing protein OS=Neospora caninum (strain Liverpool) OX=572307 GN=BN1204_032070 PE=4 SV=1	100	1080205	34	0	31	0	4.4	8.69	2187	3	1	1	570.7877	1139.5608	2	1139.6047	-0.0439	1	1.19	55	R	GRATVAPPSER	D			index=3837
18	A0A0F7UGG7	Chorein_N domain-containing protein OS=Neospora caninum (strain Liverpool) OX=572307 GN=BN1204_032070 PE=4 SV=1	100	1080205	34	0	31	0	4.4	8.69	2371	7	1	0	593.2877	1184.5608	2	1184.5713	-0.0105	0	1.63	58	R	YAELPYNTSK	I			index=4064
18	A0A0F7UGG7	Chorein_N domain-containing protein OS=Neospora caninum (strain Liverpool) OX=572307 GN=BN1204_032070 PE=4 SV=1	100	1080205	34	0	31	0	4.4	8.69	2516	1	1	1	611.3575	1220.7005	2	1220.6149	0.0856	1	0.43	80	K	KHSDPPAENVK	T			index=5301
18	A0A0F7UGG7	Chorein_N domain-containing protein OS=Neospora caninum (strain Liverpool) OX=572307 GN=BN1204_032070 PE=4 SV=1	100	1080205	34	0	31	0	4.4	8.69	2532	10	1	1	410.1464	1227.4174	3	1226.6983	0.7192	0	0.29	1.10E+02	R	SLGTSLAPKPTR	K			index=697
18	A0A0F7UGG7	Chorein_N domain-containing protein OS=Neospora caninum (strain Liverpool) OX=572307 GN=BN1204_032070 PE=4 SV=1	100	1080205	34	0	31	0	4.4	8.69	2799	5	1	1	435.2224	1302.6452	3	1302.6568	-0.0116	0	4.53	30	R	DSFAVVGELPGGR	N			index=1565
18	A0A0F7UGG7	Chorein_N domain-containing protein OS=Neospora caninum (strain Liverpool) OX=572307 GN=BN1204_032070 PE=4 SV=1	100	1080205	34	0	31	0	4.4	8.69	2850	2	1	0	659.3229	1316.6313	2	1316.7374	-0.106	0	4.2	32	-	MLTNILDQLIK	T	Oxidation (M)	0.20000000000.0	index=4764
18	A0A0F7UGG7	Chorein_N domain-containing protein OS=Neospora caninum (strain Liverpool) OX=572307 GN=BN1204_032070 PE=4 SV=1	100	1080205	34	0	31	0	4.4	8.69	3108	1	0	0	696.2887	1390.5628	2	1390.8184	-0.2555	1	4.14	36	R	GDIPVILKNTPPK	D			index=3434
18	A0A0F7UGG7	Chorein_N domain-containing protein OS=Neospora caninum (strain Liverpool) OX=572307 GN=BN1204_032070 PE=4 SV=1	100	1080205	34	0	31	0	4.4	8.69	3482	1	1	1	379.458	1513.8031	4	1513.7273	0.0757	0	3.87	29	R	QWQAQNLEDAVGR	G			index=1369
18	A0A0F7UGG7	Chorein_N domain-containing protein OS=Neospora caninum (strain Liverpool) OX=572307 GN=BN1204_032070 PE=4 SV=1	100	1080205	34	0	31	0	4.4	8.69	3517	3	1	1	510.6356	1528.8849	3	1528.7668	0.1181	1	2.13	47	R	TMRAEDVQTPLPR	Y	Oxidation (M)	0.0200000000000.0	index=5538
18	A0A0F7UGG7	Chorein_N domain-containing protein OS=Neospora caninum (strain Liverpool) OX=572307 GN=BN1204_032070 PE=4 SV=1	100	1080205	34	0	31	0	4.4	8.69	3568	4	0	1	517.5941	1549.7605	3	1549.7889	-0.0284	0	0.16	69	K	SLYGSAPLYGAAGAPR	G			index=784
18	A0A0F7UGG7	Chorein_N domain-containing protein OS=Neospora caninum (strain Liverpool) OX=572307 GN=BN1204_032070 PE=4 SV=1	100	1080205	34	0	31	0	4.4	8.69	3585	2	0	1	519.6121	1555.8144	3	1555.646	0.1683	0	4.48	25	R	GADSDDAAFQCLSEK	Q			index=3953
18	A0A0F7UGG7	Chorein_N domain-containing protein OS=Neospora caninum (strain Liverpool) OX=572307 GN=BN1204_032070 PE=4 SV=1	100	1080205	34	0	31	0	4.4	8.69	3614	5	1	1	523.6581	1567.9525	3	1567.8682	0.0843	1	0.08	94	R	VSGLVTEDIPGVARR	R			index=3803
18	A0A0F7UGG7	Chorein_N domain-containing protein OS=Neospora caninum (strain Liverpool) OX=572307 GN=BN1204_032070 PE=4 SV=1	100	1080205	34	0	31	0	4.4	8.69	4045	3	1	1	884.3943	1766.774	2	1766.9163	-0.1422	0	0.25	65	R	AEAAGASVSSLPDPQVLR	G			index=3559
18	A0A0F7UGG7	Chorein_N domain-containing protein OS=Neospora caninum (strain Liverpool) OX=572307 GN=BN1204_032070 PE=4 SV=1	100	1080205	34	0	31	0	4.4	8.69	4069	1	1	1	595.9654	1784.8744	3	1784.8628	0.0116	1	13.1	3	R	RLSGAAGPEHAGYPMQK	Y	Oxidation (M)	0.00000000000000200.0	index=5010
18	A0A0F7UGG7	Chorein_N domain-containing protein OS=Neospora caninum (strain Liverpool) OX=572307 GN=BN1204_032070 PE=4 SV=1	100	1080205	34	0	31	0	4.4	8.69	4282	9	1	1	628.6611	1882.9616	3	1883.0411	-0.0795	1	4.25	23	K	RMDLTGISTARPPLSLR	F			index=5177
18	A0A0F7UGG7	Chorein_N domain-containing protein OS=Neospora caninum (strain Liverpool) OX=572307 GN=BN1204_032070 PE=4 SV=1	100	1080205	34	0	31	0	4.4	8.69	4407	1	1	1	483.9958	1931.9541	4	1931.8362	0.1179	0	9.65	6.4	K	MALWSGSTSIVMGCCTR	Y	2 Carbamidomethyl (C); Oxidation (M)	0.00000000000201100.0	index=3461
18	A0A0F7UGG7	Chorein_N domain-containing protein OS=Neospora caninum (strain Liverpool) OX=572307 GN=BN1204_032070 PE=4 SV=1	100	1080205	34	0	31	0	4.4	8.69	4907	1	1	1	743.0537	2226.1393	3	2226.056	0.0833	1	1.84	34	R	SRLGGRPSATAASSGTAYSCGGR	G	Carbamidomethyl (C)	0.00000000000000000001000.0	index=3017
18	A0A0F7UGG7	Chorein_N domain-containing protein OS=Neospora caninum (strain Liverpool) OX=572307 GN=BN1204_032070 PE=4 SV=1	100	1080205	34	0	31	0	4.4	8.69	4927	10	1	1	755.7164	2264.1275	3	2263.9941	0.1333	1	0.68	40	R	AEAEGDISRTGDGLDSWSEGGR	G			index=5266
18	A0A0F7UGG7	Chorein_N domain-containing protein OS=Neospora caninum (strain Liverpool) OX=572307 GN=BN1204_032070 PE=4 SV=1	100	1080205	34	0	31	0	4.4	8.69	5263	2	1	1	675.345	2697.3509	4	2697.2424	0.1085	1	2.61	22	K	GGDNAMMCKVSVHPTFCSVDPFLVK	T	Oxidation (M)	0.0000002000000000000000000.0	index=3971
18	A0A0F7UGG7	Chorein_N domain-containing protein OS=Neospora caninum (strain Liverpool) OX=572307 GN=BN1204_032070 PE=4 SV=1	100	1080205	34	0	31	0	4.4	8.69	5468	8	0	1	1045.8425	3134.5057	3	3134.4377	0.068	0	0.53	30	R	GGGIGGARPAGHAGGSELASGWSGCPDGQTWGPK	N			index=5229
18	A0A0F7UGG7	Chorein_N domain-containing protein OS=Neospora caninum (strain Liverpool) OX=572307 GN=BN1204_032070 PE=4 SV=1	100	1080205	34	0	31	0	4.4	8.69	5578	5	0	1	827.6318	3306.4981	4	3306.5212	-0.0231	1	2.47	20	R	SSTAAGSSHFVSSATGPTSAPGDGTSPPPMNFKR	Y	Oxidation (M)	0.0000000000000000000000000000020000.0	index=3737
18	A0A0F7UGG7	Chorein_N domain-containing protein OS=Neospora caninum (strain Liverpool) OX=572307 GN=BN1204_032070 PE=4 SV=1	100	1080205	34	0	31	0	4.4	8.69	5592	3	1	1	665.1108	3320.5176	5	3320.6145	-0.0968	1	1.65	21	R	FQVCAVRNCTWTMAALVLFDTEYAAVLR	R	2 Carbamidomethyl (C); Oxidation (M)	0.0001000010002000000000000000.0	index=2943
19	A0A0F7V9Z2	Membrane attachment protein, putative OS=Toxoplasma gondii (strain ATCC 50861 / VEG) OX=432359 GN=BN1205_070190 PE=4 SV=1	98	520003	25	0	19	0	4.6	9.29	583	1	1	1	579.2871	578.2798	1	578.2482	0.0316	0	4.4	42	R	NMNGK	G	Oxidation (M)	0.02000.0	index=5343
19	A0A0F7V9Z2	Membrane attachment protein, putative OS=Toxoplasma gondii (strain ATCC 50861 / VEG) OX=432359 GN=BN1205_070190 PE=4 SV=1	98	520003	25	0	19	0	4.6	9.29	1222	4	1	1	430.2322	858.4498	2	858.4671	-0.0173	1	5.53	35	R	DAVRATAR	K			index=2008
19	A0A0F7V9Z2	Membrane attachment protein, putative OS=Toxoplasma gondii (strain ATCC 50861 / VEG) OX=432359 GN=BN1205_070190 PE=4 SV=1	98	520003	25	0	19	0	4.6	9.29	1260	1	1	1	436.7474	871.4802	2	871.5127	-0.0325	1	12.38	6	R	LVDEIRK	L			index=1075
19	A0A0F7V9Z2	Membrane attachment protein, putative OS=Toxoplasma gondii (strain ATCC 50861 / VEG) OX=432359 GN=BN1205_070190 PE=4 SV=1	98	520003	25	0	19	0	4.6	9.29	1318	10	1	1	444.1978	886.381	2	886.4872	-0.1062	0	3.42	52	R	QLVGLSDR	V			index=2347
19	A0A0F7V9Z2	Membrane attachment protein, putative OS=Toxoplasma gondii (strain ATCC 50861 / VEG) OX=432359 GN=BN1205_070190 PE=4 SV=1	98	520003	25	0	19	0	4.6	9.29	1367	3	1	1	450.789	899.5635	2	899.4825	0.081	0	2.22	57	K	TQAATGPVR	A			index=5580
19	A0A0F7V9Z2	Membrane attachment protein, putative OS=Toxoplasma gondii (strain ATCC 50861 / VEG) OX=432359 GN=BN1205_070190 PE=4 SV=1	98	520003	25	0	19	0	4.6	9.29	1920	1	1	1	359.2042	1074.5907	3	1074.6145	-0.0239	1	19.62	1.2	R	SRSVSSLALR	G			index=1483
19	A0A0F7V9Z2	Membrane attachment protein, putative OS=Toxoplasma gondii (strain ATCC 50861 / VEG) OX=432359 GN=BN1205_070190 PE=4 SV=1	98	520003	25	0	19	0	4.6	9.29	1977	7	1	1	545.7767	1089.5388	2	1089.4938	0.045	0	8.18	17	R	SDEAVSETPR	D			index=1175
19	A0A0F7V9Z2	Membrane attachment protein, putative OS=Toxoplasma gondii (strain ATCC 50861 / VEG) OX=432359 GN=BN1205_070190 PE=4 SV=1	98	520003	25	0	19	0	4.6	9.29	2064	4	0	1	556.7559	1111.4972	2	1111.5986	-0.1014	1	6.66	17	R	LTEETVRHK	A			index=2762
19	A0A0F7V9Z2	Membrane attachment protein, putative OS=Toxoplasma gondii (strain ATCC 50861 / VEG) OX=432359 GN=BN1205_070190 PE=4 SV=1	98	520003	25	0	19	0	4.6	9.29	2294	4	1	1	583.2983	1164.5821	2	1164.6503	-0.0681	0	9.34	9.9	R	DAEGLLVAIHK	L			index=1570
19	A0A0F7V9Z2	Membrane attachment protein, putative OS=Toxoplasma gondii (strain ATCC 50861 / VEG) OX=432359 GN=BN1205_070190 PE=4 SV=1	98	520003	25	0	19	0	4.6	9.29	2371	1	0	1	593.2877	1184.5608	2	1184.6077	-0.0468	0	12.2	5.1	R	LYAEYSAQLK	R			index=4064
19	A0A0F7V9Z2	Membrane attachment protein, putative OS=Toxoplasma gondii (strain ATCC 50861 / VEG) OX=432359 GN=BN1205_070190 PE=4 SV=1	98	520003	25	0	19	0	4.6	9.29	2375	7	1	1	594.283	1186.5514	2	1186.6193	-0.068	0	4.61	31	R	QQELSVINEK	W			index=3684
19	A0A0F7V9Z2	Membrane attachment protein, putative OS=Toxoplasma gondii (strain ATCC 50861 / VEG) OX=432359 GN=BN1205_070190 PE=4 SV=1	98	520003	25	0	19	0	4.6	9.29	2488	8	1	1	607.812	1213.6093	2	1213.6779	-0.0685	1	8.72	11	R	TLKNVEANLGR	I			index=2368
19	A0A0F7V9Z2	Membrane attachment protein, putative OS=Toxoplasma gondii (strain ATCC 50861 / VEG) OX=432359 GN=BN1205_070190 PE=4 SV=1	98	520003	25	0	19	0	4.6	9.29	2513	1	1	1	610.807	1219.5993	2	1219.6561	-0.0567	0	4.12	37	R	SALEGFAGIISR	V			index=1767
19	A0A0F7V9Z2	Membrane attachment protein, putative OS=Toxoplasma gondii (strain ATCC 50861 / VEG) OX=432359 GN=BN1205_070190 PE=4 SV=1	98	520003	25	0	19	0	4.6	9.29	3037	9	1	1	686.3626	1370.7105	2	1370.7769	-0.0664	0	2.06	49	R	LASVSGVAEQIVAK	K			index=2423
19	A0A0F7V9Z2	Membrane attachment protein, putative OS=Toxoplasma gondii (strain ATCC 50861 / VEG) OX=432359 GN=BN1205_070190 PE=4 SV=1	98	520003	25	0	19	0	4.6	9.29	3038	5	1	1	686.3638	1370.7131	2	1370.7769	-0.0638	0	2.05	49	R	LASVSGVAEQIVAK	K			index=2321
19	A0A0F7V9Z2	Membrane attachment protein, putative OS=Toxoplasma gondii (strain ATCC 50861 / VEG) OX=432359 GN=BN1205_070190 PE=4 SV=1	98	520003	25	0	19	0	4.6	9.29	3040	3	0	1	457.9131	1370.7174	3	1370.7769	-0.0596	0	9.77	8.3	R	LASVSGVAEQIVAK	K			index=2143
19	A0A0F7V9Z2	Membrane attachment protein, putative OS=Toxoplasma gondii (strain ATCC 50861 / VEG) OX=432359 GN=BN1205_070190 PE=4 SV=1	98	520003	25	0	19	0	4.6	9.29	3043	10	1	1	457.9383	1370.793	3	1370.7769	0.016	0	7.77	14	R	LASVSGVAEQIVAK	K			index=1547
19	A0A0F7V9Z2	Membrane attachment protein, putative OS=Toxoplasma gondii (strain ATCC 50861 / VEG) OX=432359 GN=BN1205_070190 PE=4 SV=1	98	520003	25	0	19	0	4.6	9.29	3089	2	1	1	693.3356	1384.6567	2	1384.7198	-0.0631	0	3.53	34	K	EIADLPTAVDSVR	R			index=2611
19	A0A0F7V9Z2	Membrane attachment protein, putative OS=Toxoplasma gondii (strain ATCC 50861 / VEG) OX=432359 GN=BN1205_070190 PE=4 SV=1	98	520003	25	0	19	0	4.6	9.29	3461	9	0	1	377.4126	1505.6213	4	1505.8565	-0.2352	1	0.3	78	R	AAEHEAKAALLALAK	Q			index=378
19	A0A0F7V9Z2	Membrane attachment protein, putative OS=Toxoplasma gondii (strain ATCC 50861 / VEG) OX=432359 GN=BN1205_070190 PE=4 SV=1	98	520003	25	0	19	0	4.6	9.29	3674	3	1	1	799.9093	1597.804	2	1597.8358	-0.0318	1	3.69	29	R	EATNNGPVLMARAVR	S			index=4317
19	A0A0F7V9Z2	Membrane attachment protein, putative OS=Toxoplasma gondii (strain ATCC 50861 / VEG) OX=432359 GN=BN1205_070190 PE=4 SV=1	98	520003	25	0	19	0	4.6	9.29	4516	4	1	1	986.1924	1970.3702	2	1970.0796	0.2906	1	1.44	81	R	ATGLGTSAQALVAVAKEDLR	D			index=4035
19	A0A0F7V9Z2	Membrane attachment protein, putative OS=Toxoplasma gondii (strain ATCC 50861 / VEG) OX=432359 GN=BN1205_070190 PE=4 SV=1	98	520003	25	0	19	0	4.6	9.29	4597	4	1	1	668.7014	2003.0824	3	2002.9571	0.1253	1	3.13	30	R	IAYGQCDAASKSFWTSLR	K			index=4364
19	A0A0F7V9Z2	Membrane attachment protein, putative OS=Toxoplasma gondii (strain ATCC 50861 / VEG) OX=432359 GN=BN1205_070190 PE=4 SV=1	98	520003	25	0	19	0	4.6	9.29	4598	5	1	1	501.7797	2003.0895	4	2002.9571	0.1325	1	2.72	33	R	IAYGQCDAASKSFWTSLR	K			index=4358
19	A0A0F7V9Z2	Membrane attachment protein, putative OS=Toxoplasma gondii (strain ATCC 50861 / VEG) OX=432359 GN=BN1205_070190 PE=4 SV=1	98	520003	25	0	19	0	4.6	9.29	4700	1	1	1	687.7043	2060.0912	3	2059.9785	0.1127	1	5.45	16	R	IAYGQCDAASKSFWTSLR	K	Carbamidomethyl (C)	0.000001000000000000.0	index=4341
19	A0A0F7V9Z2	Membrane attachment protein, putative OS=Toxoplasma gondii (strain ATCC 50861 / VEG) OX=432359 GN=BN1205_070190 PE=4 SV=1	98	520003	25	0	19	0	4.6	9.29	4701	1	1	1	516.0302	2060.0917	4	2059.9785	0.1132	1	6.41	13	R	IAYGQCDAASKSFWTSLR	K	Carbamidomethyl (C)	0.000001000000000000.0	index=4329
20	F0VK11	Phosphatidylinositol 3-and 4-kinase domain-containing pr ot ein OS=Neospora caninum (strain Liverpool) OX=572307 GN=BN1204_044900 PE=4 SV=1	97	691131	23	0	21	0	3.1	9.26	286	1	1	0	473.2598	472.2525	1	472.2645	-0.012	0	9.65	16	R	GTPAK	T			index=3494
20	F0VK11	Phosphatidylinositol 3-and 4-kinase domain-containing pr ot ein OS=Neospora caninum (strain Liverpool) OX=572307 GN=BN1204_044900 PE=4 SV=1	97	691131	23	0	21	0	3.1	9.26	287	1	1	0	473.2642	472.2569	1	472.2645	-0.0077	0	9.65	16	R	GTPAK	T			index=3637
20	F0VK11	Phosphatidylinositol 3-and 4-kinase domain-containing pr ot ein OS=Neospora caninum (strain Liverpool) OX=572307 GN=BN1204_044900 PE=4 SV=1	97	691131	23	0	21	0	3.1	9.26	467	1	1	1	533.2913	532.284	1	532.2428	0.0412	0	5.06	89	R	CPSAR	L			index=3836
20	F0VK11	Phosphatidylinositol 3-and 4-kinase domain-containing pr ot ein OS=Neospora caninum (strain Liverpool) OX=572307 GN=BN1204_044900 PE=4 SV=1	97	691131	23	0	21	0	3.1	9.26	519	1	1	1	553.2875	552.2802	1	552.302	-0.0218	0	0.96	54	K	TPHAK	S			index=3898
20	F0VK11	Phosphatidylinositol 3-and 4-kinase domain-containing pr ot ein OS=Neospora caninum (strain Liverpool) OX=572307 GN=BN1204_044900 PE=4 SV=1	97	691131	23	0	21	0	3.1	9.26	622	2	0	0	600.3375	599.3302	1	599.3391	-0.0089	0	23.8	0.4	R	QPLSR	R			index=1766
20	F0VK11	Phosphatidylinositol 3-and 4-kinase domain-containing pr ot ein OS=Neospora caninum (strain Liverpool) OX=572307 GN=BN1204_044900 PE=4 SV=1	97	691131	23	0	21	0	3.1	9.26	774	2	1	1	352.6967	703.3788	2	703.3501	0.0287	0	10.84	13	R	LDTEAR	T			index=369
20	F0VK11	Phosphatidylinositol 3-and 4-kinase domain-containing pr ot ein OS=Neospora caninum (strain Liverpool) OX=572307 GN=BN1204_044900 PE=4 SV=1	97	691131	23	0	21	0	3.1	9.26	808	5	1	1	721.0382	720.0309	1	720.4283	-0.3973	1	1.21	1.80E+02	R	KGLFTR	V			index=4129
20	F0VK11	Phosphatidylinositol 3-and 4-kinase domain-containing pr ot ein OS=Neospora caninum (strain Liverpool) OX=572307 GN=BN1204_044900 PE=4 SV=1	97	691131	23	0	21	0	3.1	9.26	979	1	1	1	392.7165	783.4185	2	783.4715	-0.0529	1	1.16	51	K	AKPGGAKR	R			index=1890
20	F0VK11	Phosphatidylinositol 3-and 4-kinase domain-containing pr ot ein OS=Neospora caninum (strain Liverpool) OX=572307 GN=BN1204_044900 PE=4 SV=1	97	691131	23	0	21	0	3.1	9.26	1046	2	1	1	402.7225	803.4305	2	803.4905	-0.06	1	7.31	31	K	APFKLTK	E			index=642
20	F0VK11	Phosphatidylinositol 3-and 4-kinase domain-containing pr ot ein OS=Neospora caninum (strain Liverpool) OX=572307 GN=BN1204_044900 PE=4 SV=1	97	691131	23	0	21	0	3.1	9.26	1064	4	1	1	405.7462	809.4777	2	809.4872	-0.0094	1	3.08	33	R	KGAGPKPR	S			index=920
20	F0VK11	Phosphatidylinositol 3-and 4-kinase domain-containing pr ot ein OS=Neospora caninum (strain Liverpool) OX=572307 GN=BN1204_044900 PE=4 SV=1	97	691131	23	0	21	0	3.1	9.26	1110	3	1	1	414.2504	826.4862	2	826.5388	-0.0526	1	2.48	39	R	LGGLLARK	K			index=194
20	F0VK11	Phosphatidylinositol 3-and 4-kinase domain-containing pr ot ein OS=Neospora caninum (strain Liverpool) OX=572307 GN=BN1204_044900 PE=4 SV=1	97	691131	23	0	21	0	3.1	9.26	1207	10	1	1	428.2566	854.4987	2	854.545	-0.0462	1	4.43	26	R	RLGGLLAR	K			index=1622
20	F0VK11	Phosphatidylinositol 3-and 4-kinase domain-containing pr ot ein OS=Neospora caninum (strain Liverpool) OX=572307 GN=BN1204_044900 PE=4 SV=1	97	691131	23	0	21	0	3.1	9.26	1506	7	1	1	475.7287	949.4428	2	949.3964	0.0465	0	6.12	23	K	GEEGWMGGK	R			index=4218
20	F0VK11	Phosphatidylinositol 3-and 4-kinase domain-containing pr ot ein OS=Neospora caninum (strain Liverpool) OX=572307 GN=BN1204_044900 PE=4 SV=1	97	691131	23	0	21	0	3.1	9.26	2115	5	0	1	563.2758	1124.537	2	1124.6091	-0.0721	1	9.99	7.8	R	SLAFFARASR	W			index=880
20	F0VK11	Phosphatidylinositol 3-and 4-kinase domain-containing pr ot ein OS=Neospora caninum (strain Liverpool) OX=572307 GN=BN1204_044900 PE=4 SV=1	97	691131	23	0	21	0	3.1	9.26	2843	2	1	1	439.26	1314.7581	3	1314.7255	0.0326	0	16.68	1.8	R	ALESRPSTVLSR	A			index=1742
20	F0VK11	Phosphatidylinositol 3-and 4-kinase domain-containing pr ot ein OS=Neospora caninum (strain Liverpool) OX=572307 GN=BN1204_044900 PE=4 SV=1	97	691131	23	0	21	0	3.1	9.26	2870	3	1	1	441.8984	1322.6734	3	1322.7995	-0.1262	0	6.87	16	R	LQLALLMALPPK	R	Oxidation (M)	0.000000200000.0	index=1318
20	F0VK11	Phosphatidylinositol 3-and 4-kinase domain-containing pr ot ein OS=Neospora caninum (strain Liverpool) OX=572307 GN=BN1204_044900 PE=4 SV=1	97	691131	23	0	21	0	3.1	9.26	3587	9	0	1	520.6107	1558.8102	3	1558.8388	-0.0287	1	5.44	22	R	AMEALLLDEATRVK	E			index=4888
20	F0VK11	Phosphatidylinositol 3-and 4-kinase domain-containing pr ot ein OS=Neospora caninum (strain Liverpool) OX=572307 GN=BN1204_044900 PE=4 SV=1	97	691131	23	0	21	0	3.1	9.26	3778	1	1	1	547.9221	1640.7445	3	1640.8369	-0.0925	0	2.91	34	R	QALVTQPSALEEEAR	R			index=77
20	F0VK11	Phosphatidylinositol 3-and 4-kinase domain-containing pr ot ein OS=Neospora caninum (strain Liverpool) OX=572307 GN=BN1204_044900 PE=4 SV=1	97	691131	23	0	21	0	3.1	9.26	3861	1	1	1	558.9336	1673.7791	3	1673.7944	-0.0153	1	0.83	56	K	KDNVNGCPFSGVQPR	A	Carbamidomethyl (C)	0.000000100000000.0	index=63
20	F0VK11	Phosphatidylinositol 3-and 4-kinase domain-containing pr ot ein OS=Neospora caninum (strain Liverpool) OX=572307 GN=BN1204_044900 PE=4 SV=1	97	691131	23	0	21	0	3.1	9.26	3912	4	1	1	566.5613	1696.6621	3	1696.8759	-0.2139	0	3.89	36	R	FCLWLSPPASPGPLR	G	Carbamidomethyl (C)	0.010000000000000.0	index=1403
20	F0VK11	Phosphatidylinositol 3-and 4-kinase domain-containing pr ot ein OS=Neospora caninum (strain Liverpool) OX=572307 GN=BN1204_044900 PE=4 SV=1	97	691131	23	0	21	0	3.1	9.26	4019	8	1	1	439.2453	1752.9522	4	1753.7321	-0.7799	0	2.57	38	R	CTDLSDMTMPLDPSR	L	Carbamidomethyl (C); Oxidation (M)	0.100000200000000.0	index=3532
20	F0VK11	Phosphatidylinositol 3-and 4-kinase domain-containing pr ot ein OS=Neospora caninum (strain Liverpool) OX=572307 GN=BN1204_044900 PE=4 SV=1	97	691131	23	0	21	0	3.1	9.26	4206	1	1	1	617.9807	1850.9203	3	1851.0764	-0.1561	1	6.88	13	R	TLLPQLIQLMRVDVGR	A			index=4244
20	F0VK11	Phosphatidylinositol 3-and 4-kinase domain-containing pr ot ein OS=Neospora caninum (strain Liverpool) OX=572307 GN=BN1204_044900 PE=4 SV=1	97	691131	23	0	21	0	3.1	9.26	4244	8	0	1	623.3167	1866.9283	3	1867.0713	-0.1431	1	0.96	51	R	TLLPQLIQLMRVDVGR	A	Oxidation (M)	0.0000000002000000.0	index=3008
21	F0VEL9	MGC83258 protein, related OS=Neospora caninum (strain Liverpool) OX=572307 GN=BN1204_019520 PE=4 SV=1	95	1724983	36	0	32	0	2.8	7.88	784	3	1	0	355.6762	709.3379	2	709.3759	-0.0379	0	6.23	15	R	ASTIYR	V			index=739
21	F0VEL9	MGC83258 protein, related OS=Neospora caninum (strain Liverpool) OX=572307 GN=BN1204_019520 PE=4 SV=1	95	1724983	36	0	32	0	2.8	7.88	785	1	1	0	355.678	709.3415	2	709.3759	-0.0343	0	5.14	20	R	ASTIYR	V			index=1084
21	F0VEL9	MGC83258 protein, related OS=Neospora caninum (strain Liverpool) OX=572307 GN=BN1204_019520 PE=4 SV=1	95	1724983	36	0	32	0	2.8	7.88	941	10	1	1	385.7344	769.4542	2	769.4922	-0.038	1	12.37	4.1	R	AVVARVR	L			index=422
21	F0VEL9	MGC83258 protein, related OS=Neospora caninum (strain Liverpool) OX=572307 GN=BN1204_019520 PE=4 SV=1	95	1724983	36	0	32	0	2.8	7.88	1278	2	1	1	439.7013	877.3881	2	877.4188	-0.0307	1	7.37	20	K	STRAQCR	Q	Carbamidomethyl (C)	0.0000010.0	index=549
21	F0VEL9	MGC83258 protein, related OS=Neospora caninum (strain Liverpool) OX=572307 GN=BN1204_019520 PE=4 SV=1	95	1724983	36	0	32	0	2.8	7.88	1313	7	1	1	443.7307	885.4468	2	885.5032	-0.0564	0	3.54	44	R	TLQQLQR	Q			index=3173
21	F0VEL9	MGC83258 protein, related OS=Neospora caninum (strain Liverpool) OX=572307 GN=BN1204_019520 PE=4 SV=1	95	1724983	36	0	32	0	2.8	7.88	1472	3	0	1	470.2745	938.5344	2	938.428	0.1065	0	9.36	9.1	R	LDAAFCSR	V	Carbamidomethyl (C)	0.00000100.0	index=2593
21	F0VEL9	MGC83258 protein, related OS=Neospora caninum (strain Liverpool) OX=572307 GN=BN1204_019520 PE=4 SV=1	95	1724983	36	0	32	0	2.8	7.88	1901	10	1	1	357.559	1069.6552	3	1069.6284	0.0268	0	7.03	17	R	LQALGLWAAK	Q			index=1774
21	F0VEL9	MGC83258 protein, related OS=Neospora caninum (strain Liverpool) OX=572307 GN=BN1204_019520 PE=4 SV=1	95	1724983	36	0	32	0	2.8	7.88	1943	4	0	1	541.7699	1081.5252	2	1081.5226	0.0026	0	11.45	5.2	R	VAAYSDVMAR	V			index=1805
21	F0VEL9	MGC83258 protein, related OS=Neospora caninum (strain Liverpool) OX=572307 GN=BN1204_019520 PE=4 SV=1	95	1724983	36	0	32	0	2.8	7.88	2080	8	1	0	373.195	1116.5633	3	1116.6404	-0.0771	1	3	50	R	ERAFVVQLR	G			index=3506
21	F0VEL9	MGC83258 protein, related OS=Neospora caninum (strain Liverpool) OX=572307 GN=BN1204_019520 PE=4 SV=1	95	1724983	36	0	32	0	2.8	7.88	2143	1	1	1	565.7731	1129.5316	2	1129.6707	-0.139	1	14.58	3.2	R	DKVLVALSGTK	A			index=3381
21	F0VEL9	MGC83258 protein, related OS=Neospora caninum (strain Liverpool) OX=572307 GN=BN1204_019520 PE=4 SV=1	95	1724983	36	0	32	0	2.8	7.88	2286	4	1	1	388.8963	1163.6672	3	1163.5571	0.1101	1	1.95	58	R	KASTAETDWR	G			index=2150
21	F0VEL9	MGC83258 protein, related OS=Neospora caninum (strain Liverpool) OX=572307 GN=BN1204_019520 PE=4 SV=1	95	1724983	36	0	32	0	2.8	7.88	2437	3	1	1	600.7878	1199.5611	2	1199.6371	-0.0759	1	2.76	46	R	EGARGGASLIGGR	R			index=4906
21	F0VEL9	MGC83258 protein, related OS=Neospora caninum (strain Liverpool) OX=572307 GN=BN1204_019520 PE=4 SV=1	95	1724983	36	0	32	0	2.8	7.88	2734	2	1	1	645.3135	1288.6124	2	1288.5644	0.0481	1	10.93	7.4	R	RGEDEGDQVER	R			index=4869
21	F0VEL9	MGC83258 protein, related OS=Neospora caninum (strain Liverpool) OX=572307 GN=BN1204_019520 PE=4 SV=1	95	1724983	36	0	32	0	2.8	7.88	2738	3	1	1	645.3156	1288.6166	2	1288.5644	0.0523	1	8.82	12	R	RGEDEGDQVER	R			index=5209
21	F0VEL9	MGC83258 protein, related OS=Neospora caninum (strain Liverpool) OX=572307 GN=BN1204_019520 PE=4 SV=1	95	1724983	36	0	32	0	2.8	7.88	3048	3	1	1	687.1898	1372.365	2	1371.6751	0.6898	0	6.03	40	R	LAMVVHGGTGQMR	H	Oxidation (M)	0.0020000000000.0	index=4786
21	F0VEL9	MGC83258 protein, related OS=Neospora caninum (strain Liverpool) OX=572307 GN=BN1204_019520 PE=4 SV=1	95	1724983	36	0	32	0	2.8	7.88	3614	3	0	1	523.6581	1567.9525	3	1568.7107	-0.7582	0	0.91	78	R	GFYVGSLADSDPGER	D			index=3803
21	F0VEL9	MGC83258 protein, related OS=Neospora caninum (strain Liverpool) OX=572307 GN=BN1204_019520 PE=4 SV=1	95	1724983	36	0	32	0	2.8	7.88	3617	3	1	1	524.2566	1569.748	3	1569.8912	-0.1432	1	1.31	51	K	ELLLQCKVLQDLR	G			index=4788
21	F0VEL9	MGC83258 protein, related OS=Neospora caninum (strain Liverpool) OX=572307 GN=BN1204_019520 PE=4 SV=1	95	1724983	36	0	32	0	2.8	7.88	3805	2	1	1	550.9226	1649.746	3	1649.8485	-0.1025	0	6.2	17	R	GQVAPSAAGGAAAGLAEPR	R			index=2775
21	F0VEL9	MGC83258 protein, related OS=Neospora caninum (strain Liverpool) OX=572307 GN=BN1204_019520 PE=4 SV=1	95	1724983	36	0	32	0	2.8	7.88	3851	10	1	1	557.2773	1668.8101	3	1668.8253	-0.0152	1	0.11	63	R	GRLYTQSASMLEAAR	G	Oxidation (M)	0.000000000200000.0	index=2046
21	F0VEL9	MGC83258 protein, related OS=Neospora caninum (strain Liverpool) OX=572307 GN=BN1204_019520 PE=4 SV=1	95	1724983	36	0	32	0	2.8	7.88	3903	3	1	1	565.271	1692.7912	3	1692.0913	0.6999	1	1.39	49	K	VLVALSGTKALLLPAVK	N			index=2562
21	F0VEL9	MGC83258 protein, related OS=Neospora caninum (strain Liverpool) OX=572307 GN=BN1204_019520 PE=4 SV=1	95	1724983	36	0	32	0	2.8	7.88	4109	5	1	1	452.4758	1805.874	4	1805.9496	-0.0756	1	2.06	40	R	GQVAPSAAGGAAAGLAEPRR	A			index=1198
21	F0VEL9	MGC83258 protein, related OS=Neospora caninum (strain Liverpool) OX=572307 GN=BN1204_019520 PE=4 SV=1	95	1724983	36	0	32	0	2.8	7.88	4110	8	1	1	602.9655	1805.8745	3	1805.9496	-0.0751	1	0.73	54	R	GQVAPSAAGGAAAGLAEPRR	A			index=1217
21	F0VEL9	MGC83258 protein, related OS=Neospora caninum (strain Liverpool) OX=572307 GN=BN1204_019520 PE=4 SV=1	95	1724983	36	0	32	0	2.8	7.88	4186	1	1	1	461.2326	1840.9013	4	1840.8751	0.0262	1	3.58	27	R	AWRRPACGGETAGEPAGR	S			index=4466
21	F0VEL9	MGC83258 protein, related OS=Neospora caninum (strain Liverpool) OX=572307 GN=BN1204_019520 PE=4 SV=1	95	1724983	36	0	32	0	2.8	7.88	4237	1	1	1	467.2006	1864.7734	4	1864.8594	-0.086	0	0.36	69	R	QQCCAALQTLDALGMQR	T	Oxidation (M)	0.00000000000000200.0	index=1146
21	F0VEL9	MGC83258 protein, related OS=Neospora caninum (strain Liverpool) OX=572307 GN=BN1204_019520 PE=4 SV=1	95	1724983	36	0	32	0	2.8	7.88	4240	1	1	1	622.9266	1865.7581	3	1866.0476	-0.2895	1	2.82	37	R	LNVALIDFVHGRSQVAK	A			index=1355
21	F0VEL9	MGC83258 protein, related OS=Neospora caninum (strain Liverpool) OX=572307 GN=BN1204_019520 PE=4 SV=1	95	1724983	36	0	32	0	2.8	7.88	4349	1	1	1	477.9966	1907.9575	4	1907.8093	0.1482	1	0.48	55	R	TGEGRAESTESEDQAGER	G			index=1830
21	F0VEL9	MGC83258 protein, related OS=Neospora caninum (strain Liverpool) OX=572307 GN=BN1204_019520 PE=4 SV=1	95	1724983	36	0	32	0	2.8	7.88	4497	1	0	1	655.6592	1963.9559	3	1963.9711	-0.0152	1	6.7	12	R	APSRAGPETEPAAASPAASAR	Q			index=4789
21	F0VEL9	MGC83258 protein, related OS=Neospora caninum (strain Liverpool) OX=572307 GN=BN1204_019520 PE=4 SV=1	95	1724983	36	0	32	0	2.8	7.88	4533	1	1	1	661.2992	1980.8758	3	1980.9865	-0.1107	1	2.65	32	R	DPEEIVSRNASASSGPLPR	R			index=2825
21	F0VEL9	MGC83258 protein, related OS=Neospora caninum (strain Liverpool) OX=572307 GN=BN1204_019520 PE=4 SV=1	95	1724983	36	0	32	0	2.8	7.88	4586	7	1	1	500.7299	1998.8906	4	1998.783	0.1076	0	0.96	47	R	DACGRPDAAQDSCMQSGGSK	E	Oxidation (M)	0.00000000000002000000.0	index=1294
21	F0VEL9	MGC83258 protein, related OS=Neospora caninum (strain Liverpool) OX=572307 GN=BN1204_019520 PE=4 SV=1	95	1724983	36	0	32	0	2.8	7.88	4620	2	1	1	672.9601	2015.8585	3	2015.1197	0.7388	1	3.11	31	K	TAAGSTLRLVAEALLCSALR	N			index=3320
21	F0VEL9	MGC83258 protein, related OS=Neospora caninum (strain Liverpool) OX=572307 GN=BN1204_019520 PE=4 SV=1	95	1724983	36	0	32	0	2.8	7.88	4776	3	1	1	530.2845	2117.1091	4	2116.9847	0.1244	0	1.04	44	R	AAASPADPSPSSPLASASACFR	A	Carbamidomethyl (C)	0.0000000000000000000100.0	index=4535
21	F0VEL9	MGC83258 protein, related OS=Neospora caninum (strain Liverpool) OX=572307 GN=BN1204_019520 PE=4 SV=1	95	1724983	36	0	32	0	2.8	7.88	4893	1	1	1	553.3042	2209.1877	4	2208.9139	0.2738	1	3.91	23	R	SHGQADWRDLWAMACDMK	N	Carbamidomethyl (C); 2 Oxidation (M)	0.000000000000201020.0	index=4784
21	F0VEL9	MGC83258 protein, related OS=Neospora caninum (strain Liverpool) OX=572307 GN=BN1204_019520 PE=4 SV=1	95	1724983	36	0	32	0	2.8	7.88	5286	2	1	1	547.0994	2730.4605	5	2730.2669	0.1935	0	2.37	26	K	LAIMSCVDIDLDALHHDLDFAQFE	-			index=4932
21	F0VEL9	MGC83258 protein, related OS=Neospora caninum (strain Liverpool) OX=572307 GN=BN1204_019520 PE=4 SV=1	95	1724983	36	0	32	0	2.8	7.88	5466	2	1	1	1045.165	3132.4732	3	3132.6531	-0.1799	1	1.3	25	R	LVAEALLCSALRNGCMSDILLTILVCLR	Q	2 Carbamidomethyl (C); Oxidation (M)	0.0000000100000012000000000000.0	index=5463
21	F0VEL9	MGC83258 protein, related OS=Neospora caninum (strain Liverpool) OX=572307 GN=BN1204_019520 PE=4 SV=1	95	1724983	36	0	32	0	2.8	7.88	5467	3	1	1	1045.1697	3132.4873	3	3132.6531	-0.1658	1	0.8	27	R	LVAEALLCSALRNGCMSDILLTILVCLR	Q	2 Carbamidomethyl (C); Oxidation (M)	0.0000000100000012000000000000.0	index=5340
21	F0VEL9	MGC83258 protein, related OS=Neospora caninum (strain Liverpool) OX=572307 GN=BN1204_019520 PE=4 SV=1	95	1724983	36	0	32	0	2.8	7.88	5490	1	1	1	529.0953	3168.5284	6	3168.7038	-0.1755	1	6.77	6.7	R	LLLEEAAVLLANTATCALLEAYAVHCLKR	Q	Carbamidomethyl (C)	0.00000000000000000000000001000.0	index=4667
22	A0A0F7V187	Heat shock protein, putative OS=Toxoplasma gondii (strain ATCC 50861 / VEG) OX=432359 GN=BN1205_076550 PE=3 SV=1	92	104233	3	2	3	2	2.6	6.08	1661	6	0	1	500.7942	999.5738	2	999.5964	-0.0226	0	10.57	8.1	R	LTAVLQEVK	D			index=1121
22	A0A0F7V187	Heat shock protein, putative OS=Toxoplasma gondii (strain ATCC 50861 / VEG) OX=432359 GN=BN1205_076550 PE=3 SV=1	92	104233	3	2	3	2	2.6	6.08	2758	1	0	0	647.3644	1292.7142	2	1292.7088	0.0054	0	46.22	0.002	K	NNPVLIGEPGVGK	S			index=2672
22	A0A0F7V187	Heat shock protein, putative OS=Toxoplasma gondii (strain ATCC 50861 / VEG) OX=432359 GN=BN1205_076550 PE=3 SV=1	92	104233	3	2	3	2	2.6	6.08	3498	1	0	0	508.2927	1521.8563	3	1521.8515	0.0048	1	35.06	0.025	R	TKNNPVLIGEPGVGK	S			index=1694	emPAI	0.06
23	A0A0F7ULY4	AGAP005082-PA, related OS=Neospora caninum (strain Liverpool) OX=572307 GN=BN1204_056900 PE=3 SV=1	85	1436580	36	0	33	0	3	9.3	451	3	0	0	529.2427	528.2354	1	528.302	-0.0666	0	10.06	13	R	SGPLR	R			index=4803
23	A0A0F7ULY4	AGAP005082-PA, related OS=Neospora caninum (strain Liverpool) OX=572307 GN=BN1204_056900 PE=3 SV=1	85	1436580	36	0	33	0	3	9.3	632	8	1	1	605.3307	604.3234	1	604.3003	0.0232	0	2.36	77	R	MDALR	L			index=4412
23	A0A0F7ULY4	AGAP005082-PA, related OS=Neospora caninum (strain Liverpool) OX=572307 GN=BN1204_056900 PE=3 SV=1	85	1436580	36	0	33	0	3	9.3	681	4	1	1	642.7863	641.779	1	642.3337	-0.5546	0	0.89	1.40E+02	R	EAAQPK	G			index=1521
23	A0A0F7ULY4	AGAP005082-PA, related OS=Neospora caninum (strain Liverpool) OX=572307 GN=BN1204_056900 PE=3 SV=1	85	1436580	36	0	33	0	3	9.3	709	7	1	1	661.3311	660.3238	1	660.2827	0.0411	0	2.04	1.20E+02	R	GAGEGDR	G			index=3103
23	A0A0F7ULY4	AGAP005082-PA, related OS=Neospora caninum (strain Liverpool) OX=572307 GN=BN1204_056900 PE=3 SV=1	85	1436580	36	0	33	0	3	9.3	710	2	1	1	662.052	661.0447	1	661.3144	-0.2696	0	8.58	55	R	GGASTGGR	E			index=2689
23	A0A0F7ULY4	AGAP005082-PA, related OS=Neospora caninum (strain Liverpool) OX=572307 GN=BN1204_056900 PE=3 SV=1	85	1436580	36	0	33	0	3	9.3	760	2	1	1	350.1634	698.3122	2	698.3347	-0.0226	0	5.25	23	R	DPSPQR	G			index=5797
23	A0A0F7ULY4	AGAP005082-PA, related OS=Neospora caninum (strain Liverpool) OX=572307 GN=BN1204_056900 PE=3 SV=1	85	1436580	36	0	33	0	3	9.3	828	9	0	1	363.7011	725.3875	2	725.4296	-0.0421	0	2.06	38	R	GIGRPAR	V			index=1922
23	A0A0F7ULY4	AGAP005082-PA, related OS=Neospora caninum (strain Liverpool) OX=572307 GN=BN1204_056900 PE=3 SV=1	85	1436580	36	0	33	0	3	9.3	1042	5	1	1	401.7321	801.4496	2	801.4345	0.0151	0	1.95	91	K	VTDLAGAR	D			index=321
23	A0A0F7ULY4	AGAP005082-PA, related OS=Neospora caninum (strain Liverpool) OX=572307 GN=BN1204_056900 PE=3 SV=1	85	1436580	36	0	33	0	3	9.3	1564	7	1	1	485.7012	969.3879	2	969.488	-0.1001	0	0.72	70	R	DAGLPVDQR	V			index=329
23	A0A0F7ULY4	AGAP005082-PA, related OS=Neospora caninum (strain Liverpool) OX=572307 GN=BN1204_056900 PE=3 SV=1	85	1436580	36	0	33	0	3	9.3	1726	4	1	1	511.6951	1021.3756	2	1021.4312	-0.0556	0	21.81	0.63	R	SSDDALSDGR	S			index=783
23	A0A0F7ULY4	AGAP005082-PA, related OS=Neospora caninum (strain Liverpool) OX=572307 GN=BN1204_056900 PE=3 SV=1	85	1436580	36	0	33	0	3	9.3	1728	4	1	1	511.7617	1021.5088	2	1021.4312	0.0775	0	24.88	0.29	R	SSDDALSDGR	S			index=754
23	A0A0F7ULY4	AGAP005082-PA, related OS=Neospora caninum (strain Liverpool) OX=572307 GN=BN1204_056900 PE=3 SV=1	85	1436580	36	0	33	0	3	9.3	1793	6	1	1	523.2869	1044.5592	2	1044.5563	0.0029	1	1.79	70	K	AGEAAEKTIR	S			index=1637
23	A0A0F7ULY4	AGAP005082-PA, related OS=Neospora caninum (strain Liverpool) OX=572307 GN=BN1204_056900 PE=3 SV=1	85	1436580	36	0	33	0	3	9.3	1896	1	1	1	357.2192	1068.6359	3	1068.5968	0.0391	0	17.09	1.5	R	EWGVPLGLAK	M			index=1337
23	A0A0F7ULY4	AGAP005082-PA, related OS=Neospora caninum (strain Liverpool) OX=572307 GN=BN1204_056900 PE=3 SV=1	85	1436580	36	0	33	0	3	9.3	2144	4	1	1	565.7898	1129.565	2	1129.5952	-0.0301	1	5.5	26	R	AANRIQASGSR	L			index=4802
23	A0A0F7ULY4	AGAP005082-PA, related OS=Neospora caninum (strain Liverpool) OX=572307 GN=BN1204_056900 PE=3 SV=1	85	1436580	36	0	33	0	3	9.3	2283	7	1	1	388.5689	1162.6849	3	1162.5652	0.1197	1	2.27	60	R	RLEEAAAEMK	L	Oxidation (M)	0.0000000020.0	index=5513
23	A0A0F7ULY4	AGAP005082-PA, related OS=Neospora caninum (strain Liverpool) OX=572307 GN=BN1204_056900 PE=3 SV=1	85	1436580	36	0	33	0	3	9.3	2409	4	1	1	399.1862	1194.5368	3	1194.4151	0.1217	0	0.17	72	K	CCACCGTAGGHR	G	Carbamidomethyl (C)	0.000010000000.0	index=965
23	A0A0F7ULY4	AGAP005082-PA, related OS=Neospora caninum (strain Liverpool) OX=572307 GN=BN1204_056900 PE=3 SV=1	85	1436580	36	0	33	0	3	9.3	2772	2	0	1	649.8738	1297.733	2	1297.7466	-0.0135	1	10.7	6.8	R	AAPSSRLSAGLLR	G			index=2279
23	A0A0F7ULY4	AGAP005082-PA, related OS=Neospora caninum (strain Liverpool) OX=572307 GN=BN1204_056900 PE=3 SV=1	85	1436580	36	0	33	0	3	9.3	2800	5	0	0	435.2229	1302.6469	3	1302.6867	-0.0398	1	6.57	19	R	AMWPASIRVTR	D	Oxidation (M)	0.02000000000.0	index=823
23	A0A0F7ULY4	AGAP005082-PA, related OS=Neospora caninum (strain Liverpool) OX=572307 GN=BN1204_056900 PE=3 SV=1	85	1436580	36	0	33	0	3	9.3	2872	1	1	1	662.468	1322.9214	2	1322.767	0.1544	1	0.46	1.30E+02	R	LSRTSSLPPLPR	S			index=3290
23	A0A0F7ULY4	AGAP005082-PA, related OS=Neospora caninum (strain Liverpool) OX=572307 GN=BN1204_056900 PE=3 SV=1	85	1436580	36	0	33	0	3	9.3	3175	9	1	1	470.6103	1408.8091	3	1408.7211	0.0879	1	2.34	48	R	LHEGWGGEKVAAR	R			index=2653
23	A0A0F7ULY4	AGAP005082-PA, related OS=Neospora caninum (strain Liverpool) OX=572307 GN=BN1204_056900 PE=3 SV=1	85	1436580	36	0	33	0	3	9.3	3232	5	0	1	712.3516	1422.6886	2	1422.7143	-0.0258	0	4.89	24	R	TGFGPDLETFLAR	S			index=2055
23	A0A0F7ULY4	AGAP005082-PA, related OS=Neospora caninum (strain Liverpool) OX=572307 GN=BN1204_056900 PE=3 SV=1	85	1436580	36	0	33	0	3	9.3	3388	2	1	1	492.9333	1475.778	3	1475.6926	0.0853	0	2.3	45	R	APSPSLTLSGDGCSK	S	Carbamidomethyl (C)	0.000000000000100.0	index=1103
23	A0A0F7ULY4	AGAP005082-PA, related OS=Neospora caninum (strain Liverpool) OX=572307 GN=BN1204_056900 PE=3 SV=1	85	1436580	36	0	33	0	3	9.3	3389	3	1	1	738.8964	1475.7782	2	1475.6926	0.0856	0	2.24	46	R	APSPSLTLSGDGCSK	S	Carbamidomethyl (C)	0.000000000000100.0	index=1107
23	A0A0F7ULY4	AGAP005082-PA, related OS=Neospora caninum (strain Liverpool) OX=572307 GN=BN1204_056900 PE=3 SV=1	85	1436580	36	0	33	0	3	9.3	3556	7	1	1	515.9481	1544.8225	3	1544.7141	0.1084	0	1.62	50	R	GESVPDACLVVGDER	V			index=3666
23	A0A0F7ULY4	AGAP005082-PA, related OS=Neospora caninum (strain Liverpool) OX=572307 GN=BN1204_056900 PE=3 SV=1	85	1436580	36	0	33	0	3	9.3	3670	6	1	1	533.2576	1596.751	3	1596.7454	0.0056	0	3.2	32	R	GSSALFCDDVSLIDR	F			index=4889
23	A0A0F7ULY4	AGAP005082-PA, related OS=Neospora caninum (strain Liverpool) OX=572307 GN=BN1204_056900 PE=3 SV=1	85	1436580	36	0	33	0	3	9.3	3717	2	1	1	404.1885	1612.7251	4	1612.8223	-0.0972	1	4.09	27	R	HAGGRTDFLFSIHR	F			index=3232
23	A0A0F7ULY4	AGAP005082-PA, related OS=Neospora caninum (strain Liverpool) OX=572307 GN=BN1204_056900 PE=3 SV=1	85	1436580	36	0	33	0	3	9.3	3966	6	1	1	430.7086	1718.8051	4	1718.8046	0.0005	0	0.44	65	R	SPLPPSCATPSHDASPR	S			index=258
23	A0A0F7ULY4	AGAP005082-PA, related OS=Neospora caninum (strain Liverpool) OX=572307 GN=BN1204_056900 PE=3 SV=1	85	1436580	36	0	33	0	3	9.3	4043	1	0	1	442.2342	1764.9078	4	1764.6913	0.2165	1	7.64	11	K	CCACCGTAGGHRGEAQGK	R	Carbamidomethyl (C)	0.000100000000000000.0	index=2584
23	A0A0F7ULY4	AGAP005082-PA, related OS=Neospora caninum (strain Liverpool) OX=572307 GN=BN1204_056900 PE=3 SV=1	85	1436580	36	0	33	0	3	9.3	4141	1	1	1	608.2996	1821.8769	3	1821.7127	0.1641	1	4.21	24	K	CCACCGTAGGHRGEAQGK	R	2 Carbamidomethyl (C)	0.010010000000000000.0	index=4205
23	A0A0F7ULY4	AGAP005082-PA, related OS=Neospora caninum (strain Liverpool) OX=572307 GN=BN1204_056900 PE=3 SV=1	85	1436580	36	0	33	0	3	9.3	4339	5	1	1	635.641	1903.9012	3	1903.9098	-0.0086	1	0.4	57	R	APASDCSLQEFKGPELR	E	Carbamidomethyl (C)	0.00000100000000000.0	index=3481
23	A0A0F7ULY4	AGAP005082-PA, related OS=Neospora caninum (strain Liverpool) OX=572307 GN=BN1204_056900 PE=3 SV=1	85	1436580	36	0	33	0	3	9.3	4420	3	1	1	646.9839	1937.9299	3	1937.9418	-0.0119	1	1.6	39	R	GTPGWSGMRVFGSVELSR	R	Oxidation (M)	0.000000020000000000.0	index=3011
23	A0A0F7ULY4	AGAP005082-PA, related OS=Neospora caninum (strain Liverpool) OX=572307 GN=BN1204_056900 PE=3 SV=1	85	1436580	36	0	33	0	3	9.3	4479	5	1	1	653.9839	1958.9299	3	1958.7999	0.1299	1	0.52	50	R	DNEQPKMGEAHADGCWR	S	Oxidation (M)	0.00000020000000000.0	index=3102
23	A0A0F7ULY4	AGAP005082-PA, related OS=Neospora caninum (strain Liverpool) OX=572307 GN=BN1204_056900 PE=3 SV=1	85	1436580	36	0	33	0	3	9.3	4575	3	0	1	998.9758	1995.937	2	1995.1517	0.7853	0	4.88	18	R	GGAPSIIFSLIVPLLTGANR	H			index=3262
23	A0A0F7ULY4	AGAP005082-PA, related OS=Neospora caninum (strain Liverpool) OX=572307 GN=BN1204_056900 PE=3 SV=1	85	1436580	36	0	33	0	3	9.3	4737	9	0	1	697.6472	2089.9198	3	2090.0262	-0.1064	1	0.48	54	R	SLQTPACPDHRPPCLRSR	S	Carbamidomethyl (C)	0.000000000000010000.0	index=2466
23	A0A0F7ULY4	AGAP005082-PA, related OS=Neospora caninum (strain Liverpool) OX=572307 GN=BN1204_056900 PE=3 SV=1	85	1436580	36	0	33	0	3	9.3	4915	9	1	1	747.723	2240.1471	3	2240.1332	0.0139	1	0.23	50	R	EVSPQSACGAIGIGGPTRLQSR	S	Carbamidomethyl (C)	0.0000000100000000000000.0	index=4848
23	A0A0F7ULY4	AGAP005082-PA, related OS=Neospora caninum (strain Liverpool) OX=572307 GN=BN1204_056900 PE=3 SV=1	85	1436580	36	0	33	0	3	9.3	5065	1	1	1	820.4265	2458.2575	3	2458.0013	0.2562	1	1.7	32	R	QSERFVGCEADGEDGEDTCGVQK	D			index=4980
24	B9QAD0	tRNA methyl transferase OS=Toxoplasma gondii (strain ATCC 50861 / VEG) OX=432359 GN=BN1205_093240 PE=4 SV=1	85	173252	10	1	8	1	4.7	6.62	760	2	0	1	350.1634	698.3122	2	698.4439	-0.1317	1	5.25	23	R	VLSPKR	E			index=5797
24	B9QAD0	tRNA methyl transferase OS=Toxoplasma gondii (strain ATCC 50861 / VEG) OX=432359 GN=BN1205_093240 PE=4 SV=1	85	173252	10	1	8	1	4.7	6.62	890	9	1	1	378.7213	755.4279	2	755.4402	-0.0123	1	7.57	13	R	LGRSAPR	G			index=670
24	B9QAD0	tRNA methyl transferase OS=Toxoplasma gondii (strain ATCC 50861 / VEG) OX=432359 GN=BN1205_093240 PE=4 SV=1	85	173252	10	1	8	1	4.7	6.62	1226	4	0	1	859.5671	858.5599	1	858.4745	0.0853	0	5.18	39	R	VAGCAALVR	I			index=3740
24	B9QAD0	tRNA methyl transferase OS=Toxoplasma gondii (strain ATCC 50861 / VEG) OX=432359 GN=BN1205_093240 PE=4 SV=1	85	173252	10	1	8	1	4.7	6.62	1631	10	1	1	496.2468	990.4791	2	990.4366	0.0425	1	3.09	53	K	ERGSEEER	R			index=2348
24	B9QAD0	tRNA methyl transferase OS=Toxoplasma gondii (strain ATCC 50861 / VEG) OX=432359 GN=BN1205_093240 PE=4 SV=1	85	173252	10	1	8	1	4.7	6.62	2121	1	1	1	375.8979	1124.6719	3	1124.6019	0.0701	0	11.63	5.6	R	GFAPQAFFIK	V			index=726
24	B9QAD0	tRNA methyl transferase OS=Toxoplasma gondii (strain ATCC 50861 / VEG) OX=432359 GN=BN1205_093240 PE=4 SV=1	85	173252	10	1	8	1	4.7	6.62	2122	9	1	1	375.898	1124.6721	3	1124.6019	0.0702	0	4.15	31	R	GFAPQAFFIK	V			index=804
24	B9QAD0	tRNA methyl transferase OS=Toxoplasma gondii (strain ATCC 50861 / VEG) OX=432359 GN=BN1205_093240 PE=4 SV=1	85	173252	10	1	8	1	4.7	6.62	2123	8	1	1	375.8982	1124.6728	3	1124.6019	0.0709	0	2.93	42	R	GFAPQAFFIK	V			index=2360
24	B9QAD0	tRNA methyl transferase OS=Toxoplasma gondii (strain ATCC 50861 / VEG) OX=432359 GN=BN1205_093240 PE=4 SV=1	85	173252	10	1	8	1	4.7	6.62	2130	3	1	1	376.4658	1126.3756	3	1126.4349	-0.0593	0	5.14	35	R	DCFANSAEDR	R			index=614
24	B9QAD0	tRNA methyl transferase OS=Toxoplasma gondii (strain ATCC 50861 / VEG) OX=432359 GN=BN1205_093240 PE=4 SV=1	85	173252	10	1	8	1	4.7	6.62	2256	1	1	1	579.792	1157.5694	2	1157.6227	-0.0532	1	37.4	0.016	R	KGVTPCIDVAR	V			index=2655
24	B9QAD0	tRNA methyl transferase OS=Toxoplasma gondii (strain ATCC 50861 / VEG) OX=432359 GN=BN1205_093240 PE=4 SV=1	85	173252	10	1	8	1	4.7	6.62	2854	1	1	1	659.7828	1317.5511	2	1317.6235	-0.0723	0	17.22	1.7	R	EAGLMPSSTPSGGK	G			index=978	emPAI	0.02
25	F0VIX8	PI-PLC Y-box domain-containing protein OS=Neospora caninum (strain Liverpool) OX=572307 GN=NCLIV_034710 PE=4 SV=1	84	209470	12	0	9	0	7.2	7.03	1930	3	0	0	539.702	1077.3894	2	1077.488	-0.0985	0	2.01	67	K	DIWWTDSR	G			index=526
25	F0VIX8	PI-PLC Y-box domain-containing protein OS=Neospora caninum (strain Liverpool) OX=572307 GN=NCLIV_034710 PE=4 SV=1	84	209470	12	0	9	0	7.2	7.03	2342	6	0	0	590.3076	1178.6006	2	1178.6044	-0.0038	1	7.74	14	K	YSALVEERGR	T			index=2436
25	F0VIX8	PI-PLC Y-box domain-containing protein OS=Neospora caninum (strain Liverpool) OX=572307 GN=NCLIV_034710 PE=4 SV=1	84	209470	12	0	9	0	7.2	7.03	2585	10	1	1	415.5355	1243.5846	3	1243.7652	-0.1807	1	3.07	43	K	ELFIVNLRLK	F			index=304
25	F0VIX8	PI-PLC Y-box domain-containing protein OS=Neospora caninum (strain Liverpool) OX=572307 GN=NCLIV_034710 PE=4 SV=1	84	209470	12	0	9	0	7.2	7.03	3304	4	0	0	483.5939	1447.76	3	1447.7341	0.0259	0	1.74	52	K	MSSSPSSASLLLPR	S	Oxidation (M)	0.20000000000000.0	index=3940
25	F0VIX8	PI-PLC Y-box domain-containing protein OS=Neospora caninum (strain Liverpool) OX=572307 GN=NCLIV_034710 PE=4 SV=1	84	209470	12	0	9	0	7.2	7.03	3305	1	0	0	724.8892	1447.7638	2	1447.7341	0.0297	0	21.89	0.51	K	MSSSPSSASLLLPR	S	Oxidation (M)	0.20000000000000.0	index=3796
25	F0VIX8	PI-PLC Y-box domain-containing protein OS=Neospora caninum (strain Liverpool) OX=572307 GN=NCLIV_034710 PE=4 SV=1	84	209470	12	0	9	0	7.2	7.03	3306	1	0	0	724.8899	1447.7652	2	1447.7341	0.0312	0	19.25	0.93	K	MSSSPSSASLLLPR	S	Oxidation (M)	0.20000000000000.0	index=3946
25	F0VIX8	PI-PLC Y-box domain-containing protein OS=Neospora caninum (strain Liverpool) OX=572307 GN=NCLIV_034710 PE=4 SV=1	84	209470	12	0	9	0	7.2	7.03	3690	2	0	0	401.7011	1602.7753	4	1602.8981	-0.1228	0	5.19	22	K	IQFIEQSVIASLQK	V			index=830
25	F0VIX8	PI-PLC Y-box domain-containing protein OS=Neospora caninum (strain Liverpool) OX=572307 GN=NCLIV_034710 PE=4 SV=1	84	209470	12	0	9	0	7.2	7.03	4127	3	0	0	606.322	1815.9442	3	1815.9214	0.0228	1	3.54	28	K	SSSVLTAEVAAPGGEKGEK	T			index=4243
25	F0VIX8	PI-PLC Y-box domain-containing protein OS=Neospora caninum (strain Liverpool) OX=572307 GN=NCLIV_034710 PE=4 SV=1	84	209470	12	0	9	0	7.2	7.03	4577	1	0	0	666.3199	1995.9379	3	1995.9466	-0.0088	1	21.11	0.44	R	CKAATAVVCASSTGGGASSVGR	G	Carbamidomethyl (C)	0.1000000000000000000000.0	index=3261
25	F0VIX8	PI-PLC Y-box domain-containing protein OS=Neospora caninum (strain Liverpool) OX=572307 GN=NCLIV_034710 PE=4 SV=1	84	209470	12	0	9	0	7.2	7.03	4578	1	0	0	666.3215	1995.9428	3	1995.9466	-0.0039	1	5.79	15	R	CKAATAVVCASSTGGGASSVGR	G	Carbamidomethyl (C)	0.0000000010000000000000.0	index=3115
25	F0VIX8	PI-PLC Y-box domain-containing protein OS=Neospora caninum (strain Liverpool) OX=572307 GN=NCLIV_034710 PE=4 SV=1	84	209470	12	0	9	0	7.2	7.03	4763	1	0	0	703.3391	2106.9955	3	2107.0408	-0.0453	1	11.69	3.7	R	EVGEAWMRNLVGDFIDLK	E	Oxidation (M)	0.000000200000000000.0	index=3057
25	F0VIX8	PI-PLC Y-box domain-containing protein OS=Neospora caninum (strain Liverpool) OX=572307 GN=NCLIV_034710 PE=4 SV=1	84	209470	12	0	9	0	7.2	7.03	5272	2	0	0	679.1029	2712.3825	4	2712.4686	-0.0861	1	7.83	7.2	R	AEHHVCLRLLVFLSQVGSFLAAFR	E			index=5111	emPAI	0.02
26	F0VJN7	Uncharacterized protein OS=Neospora caninum (strain Liverpool) OX=572307 GN=NCLIV_037300 PE=4 SV=1	82	627528	20	0	19	0	3.8	8.84	294	1	0	0	474.9342	473.9269	1	473.2962	0.6308	1	1.59	3.30E+02	R	GAKAK	L			index=1343
26	F0VJN7	Uncharacterized protein OS=Neospora caninum (strain Liverpool) OX=572307 GN=NCLIV_037300 PE=4 SV=1	82	627528	20	0	19	0	3.8	8.84	1152	1	1	0	840.8854	839.8782	1	839.5341	0.3441	1	10.1	14	R	LVRSLPR	N			index=3478
26	F0VJN7	Uncharacterized protein OS=Neospora caninum (strain Liverpool) OX=572307 GN=NCLIV_037300 PE=4 SV=1	82	627528	20	0	19	0	3.8	8.84	1370	5	1	0	451.2302	900.4458	2	900.3937	0.0521	0	19.16	1.3	K	EAENEGPR	E			index=1879
26	F0VJN7	Uncharacterized protein OS=Neospora caninum (strain Liverpool) OX=572307 GN=NCLIV_037300 PE=4 SV=1	82	627528	20	0	19	0	3.8	8.84	1983	3	1	0	364.516	1090.5262	3	1090.4899	0.0362	0	0.96	83	R	TESAMMHLR	S	Oxidation (M)	0.000020000.0	index=179
26	F0VJN7	Uncharacterized protein OS=Neospora caninum (strain Liverpool) OX=572307 GN=NCLIV_037300 PE=4 SV=1	82	627528	20	0	19	0	3.8	8.84	2097	4	1	1	561.2982	1120.5818	2	1120.5521	0.0297	1	11.26	6.9	K	RECCWLLAK	S			index=2128
26	F0VJN7	Uncharacterized protein OS=Neospora caninum (strain Liverpool) OX=572307 GN=NCLIV_037300 PE=4 SV=1	82	627528	20	0	19	0	3.8	8.84	2232	6	1	0	384.209	1149.6051	3	1149.5197	0.0855	1	13.66	3.8	K	EASSRDVACR	L	Carbamidomethyl (C)	0.0000000010.0	index=182
26	F0VJN7	Uncharacterized protein OS=Neospora caninum (strain Liverpool) OX=572307 GN=NCLIV_037300 PE=4 SV=1	82	627528	20	0	19	0	3.8	8.84	2372	5	0	0	395.8928	1184.6565	3	1184.5574	0.099	0	2.14	52	R	GANASASASFFR	R			index=464
26	F0VJN7	Uncharacterized protein OS=Neospora caninum (strain Liverpool) OX=572307 GN=NCLIV_037300 PE=4 SV=1	82	627528	20	0	19	0	3.8	8.84	2483	6	0	1	405.1954	1212.5644	3	1212.5524	0.012	0	6.69	17	R	TTGYTGSQGWR	R			index=2970
26	F0VJN7	Uncharacterized protein OS=Neospora caninum (strain Liverpool) OX=572307 GN=NCLIV_037300 PE=4 SV=1	82	627528	20	0	19	0	3.8	8.84	2683	1	1	0	636.332	1270.6495	2	1270.7132	-0.0637	0	10.31	7.5	R	LLGSPASSAVLEK	D			index=2243
26	F0VJN7	Uncharacterized protein OS=Neospora caninum (strain Liverpool) OX=572307 GN=NCLIV_037300 PE=4 SV=1	82	627528	20	0	19	0	3.8	8.84	2732	9	1	0	644.3704	1286.7262	2	1286.6289	0.0973	0	2.56	48	R	MLPSPLSNQER	G	Oxidation (M)	0.20000000000.0	index=3773
26	F0VJN7	Uncharacterized protein OS=Neospora caninum (strain Liverpool) OX=572307 GN=NCLIV_037300 PE=4 SV=1	82	627528	20	0	19	0	3.8	8.84	2953	2	1	0	674.3306	1346.6466	2	1346.6538	-0.0072	1	0.33	80	R	SASRIQEGEASGR	S			index=4322
26	F0VJN7	Uncharacterized protein OS=Neospora caninum (strain Liverpool) OX=572307 GN=NCLIV_037300 PE=4 SV=1	82	627528	20	0	19	0	3.8	8.84	3114	4	1	0	464.8666	1391.5781	3	1391.6285	-0.0504	1	2.21	49	R	ERTESAMMHLR	S	2 Oxidation (M)	0.00000022000.0	index=2991
26	F0VJN7	Uncharacterized protein OS=Neospora caninum (strain Liverpool) OX=572307 GN=NCLIV_037300 PE=4 SV=1	82	627528	20	0	19	0	3.8	8.84	3119	8	1	0	464.9315	1391.7727	3	1391.6252	0.1475	1	0.38	73	K	DRETVSGPSCWR	E			index=1952
26	F0VJN7	Uncharacterized protein OS=Neospora caninum (strain Liverpool) OX=572307 GN=NCLIV_037300 PE=4 SV=1	82	627528	20	0	19	0	3.8	8.84	3373	9	1	0	491.547	1471.6191	3	1471.7783	-0.1592	0	5.03	26	R	SFAGLASAVAASPPAR	S			index=683
26	F0VJN7	Uncharacterized protein OS=Neospora caninum (strain Liverpool) OX=572307 GN=NCLIV_037300 PE=4 SV=1	82	627528	20	0	19	0	3.8	8.84	3518	2	1	0	510.968	1529.8822	3	1529.9406	-0.0584	1	2.86	41	R	LLPLVHALRIETR	S			index=5462
26	F0VJN7	Uncharacterized protein OS=Neospora caninum (strain Liverpool) OX=572307 GN=NCLIV_037300 PE=4 SV=1	82	627528	20	0	19	0	3.8	8.84	3519	1	1	0	765.9492	1529.8838	2	1529.9406	-0.0568	1	17.52	1.4	R	LLPLVHALRIETR	S			index=5461
26	F0VJN7	Uncharacterized protein OS=Neospora caninum (strain Liverpool) OX=572307 GN=NCLIV_037300 PE=4 SV=1	82	627528	20	0	19	0	3.8	8.84	3747	8	1	0	812.9564	1623.8982	2	1623.8879	0.0104	1	1.8	49	R	RCEHLLSLGSLAIR	Q	Carbamidomethyl (C)	0.01000000000000.0	index=3962
26	F0VJN7	Uncharacterized protein OS=Neospora caninum (strain Liverpool) OX=572307 GN=NCLIV_037300 PE=4 SV=1	82	627528	20	0	19	0	3.8	8.84	4085	2	1	0	598.9834	1793.9284	3	1793.9094	0.019	0	2.93	33	R	LSASSLPSVCHPLSPSGR	T			index=3789
26	F0VJN7	Uncharacterized protein OS=Neospora caninum (strain Liverpool) OX=572307 GN=NCLIV_037300 PE=4 SV=1	82	627528	20	0	19	0	3.8	8.84	4556	6	1	1	498.977	1991.879	4	1991.8367	0.0423	1	1.99	38	R	CGEAVASRCWWDQDGGPR	S			index=1272
26	F0VJN7	Uncharacterized protein OS=Neospora caninum (strain Liverpool) OX=572307 GN=NCLIV_037300 PE=4 SV=1	82	627528	20	0	19	0	3.8	8.84	5009	6	1	0	794.736	2381.1862	3	2381.0302	0.1559	1	0.74	42	R	GGDSNHGSMPEPQPTDEPTTRR	Q	Oxidation (M)	0.0000000020000000000000.0	index=4892
27	A0A0F7U763	Uncharacterized protein OS=Neospora caninum (strain Liverpool) OX=572307 GN=BN1204_015370 PE=4 SV=1	81	458963	17	0	17	0	5.5	8.24	565	3	1	1	574.3042	573.2969	1	573.2758	0.0211	0	12.41	12	K	NESPK	S			index=4149
27	A0A0F7U763	Uncharacterized protein OS=Neospora caninum (strain Liverpool) OX=572307 GN=BN1204_015370 PE=4 SV=1	81	458963	17	0	17	0	5.5	8.24	653	1	0	0	619.346	618.3387	1	618.3198	0.019	1	3.62	66	R	GGSSRR	L			index=4809
27	A0A0F7U763	Uncharacterized protein OS=Neospora caninum (strain Liverpool) OX=572307 GN=BN1204_015370 PE=4 SV=1	81	458963	17	0	17	0	5.5	8.24	831	1	1	1	364.205	726.3954	2	726.3409	0.0545	0	13.6	2.9	R	VDGGSHR	S			index=140
27	A0A0F7U763	Uncharacterized protein OS=Neospora caninum (strain Liverpool) OX=572307 GN=BN1204_015370 PE=4 SV=1	81	458963	17	0	17	0	5.5	8.24	832	2	1	1	365.2176	728.4207	2	728.4181	0.0027	0	20.17	1	R	GTVSPLR	R			index=1062
27	A0A0F7U763	Uncharacterized protein OS=Neospora caninum (strain Liverpool) OX=572307 GN=BN1204_015370 PE=4 SV=1	81	458963	17	0	17	0	5.5	8.24	1022	7	1	1	399.701	797.3874	2	797.3667	0.0206	0	5.1	21	K	ENAHEAK	T			index=2628
27	A0A0F7U763	Uncharacterized protein OS=Neospora caninum (strain Liverpool) OX=572307 GN=BN1204_015370 PE=4 SV=1	81	458963	17	0	17	0	5.5	8.24	1863	1	1	1	530.7796	1059.5446	2	1059.5673	-0.0226	1	4.84	34	R	RGISVQDASK	S			index=3160
27	A0A0F7U763	Uncharacterized protein OS=Neospora caninum (strain Liverpool) OX=572307 GN=BN1204_015370 PE=4 SV=1	81	458963	17	0	17	0	5.5	8.24	2180	1	1	1	569.7053	1137.396	2	1137.4655	-0.0695	1	6.68	21	R	CSRGNACGEK	K	2 Carbamidomethyl (C)	0.1000001000.0	index=611
27	A0A0F7U763	Uncharacterized protein OS=Neospora caninum (strain Liverpool) OX=572307 GN=BN1204_015370 PE=4 SV=1	81	458963	17	0	17	0	5.5	8.24	3003	10	1	1	680.3729	1358.7312	2	1358.679	0.0522	0	4.74	28	R	ATLDDTAQSRPGK	F			index=5192
27	A0A0F7U763	Uncharacterized protein OS=Neospora caninum (strain Liverpool) OX=572307 GN=BN1204_015370 PE=4 SV=1	81	458963	17	0	17	0	5.5	8.24	3063	4	1	1	459.8757	1376.6052	3	1376.7313	-0.1261	1	2.16	52	R	VRSFFAASLHSR	Q			index=867
27	A0A0F7U763	Uncharacterized protein OS=Neospora caninum (strain Liverpool) OX=572307 GN=BN1204_015370 PE=4 SV=1	81	458963	17	0	17	0	5.5	8.24	3438	2	0	1	498.586	1492.7363	3	1492.7609	-0.0246	1	6.34	16	K	TNRWVAAALNFCK	V			index=678
27	A0A0F7U763	Uncharacterized protein OS=Neospora caninum (strain Liverpool) OX=572307 GN=BN1204_015370 PE=4 SV=1	81	458963	17	0	17	0	5.5	8.24	3573	3	1	1	518.5764	1552.7074	3	1552.8031	-0.0958	1	3.65	31	K	ETEQHLVRMGLPK	F	Oxidation (M)	0.0000000020000.0	index=22
27	A0A0F7U763	Uncharacterized protein OS=Neospora caninum (strain Liverpool) OX=572307 GN=BN1204_015370 PE=4 SV=1	81	458963	17	0	17	0	5.5	8.24	3912	8	0	1	566.5613	1696.6621	3	1695.8792	0.7829	0	2.32	51	R	QLSSVGPELTGPVEQR	V			index=1403
27	A0A0F7U763	Uncharacterized protein OS=Neospora caninum (strain Liverpool) OX=572307 GN=BN1204_015370 PE=4 SV=1	81	458963	17	0	17	0	5.5	8.24	4656	6	0	1	510.2343	2036.9081	4	2036.9673	-0.0592	0	2.01	35	K	STALMHFVHEAVHNCVAR	R	Oxidation (M)	0.000020000000000000.0	index=1800
27	A0A0F7U763	Uncharacterized protein OS=Neospora caninum (strain Liverpool) OX=572307 GN=BN1204_015370 PE=4 SV=1	81	458963	17	0	17	0	5.5	8.24	4744	9	1	1	525.7415	2098.9369	4	2099.1772	-0.2404	1	1.25	44	R	RAAGAVSMTPTAAVSLVLQLK	Q	Oxidation (M)	0.000000020000000000000.0	index=609
27	A0A0F7U763	Uncharacterized protein OS=Neospora caninum (strain Liverpool) OX=572307 GN=BN1204_015370 PE=4 SV=1	81	458963	17	0	17	0	5.5	8.24	4777	4	1	1	530.2861	2117.1154	4	2117.0068	0.1087	1	1.15	44	R	AAVCLMTLPPDSCPDGSLRR	H	Oxidation (M)	0.00000200000000000000.0	index=4446
27	A0A0F7U763	Uncharacterized protein OS=Neospora caninum (strain Liverpool) OX=572307 GN=BN1204_015370 PE=4 SV=1	81	458963	17	0	17	0	5.5	8.24	5209	5	1	1	877.7646	2630.2721	3	2630.3374	-0.0653	1	0.21	41	K	ASPPTASATPPDAMGAEAVPPPVLSKR	Q	Oxidation (M)	0.000000000000020000000000000.0	index=2692
27	A0A0F7U763	Uncharacterized protein OS=Neospora caninum (strain Liverpool) OX=572307 GN=BN1204_015370 PE=4 SV=1	81	458963	17	0	17	0	5.5	8.24	5528	6	1	1	806.5821	3222.2995	4	3222.3015	-0.002	0	2.93	25	R	EQETAGEGEAEESEGEGDGGCAIPGASTVDER	S	Carbamidomethyl (C)	0.00000000000000000000100000000000.0	index=1126
28	B9QMH6	RNA pseudouridine synthase domain containing protein OS=Toxoplasma gondii (strain ATCC 50861 / VEG) OX=432359 GN=BN1205_108140 PE=4 SV=1	80	675913	14	1	14	1	3.1	6.34	625	4	1	1	602.246	601.2387	1	601.3071	-0.0684	0	2.75	1.00E+02	K	AAPSEK	S			index=492
28	B9QMH6	RNA pseudouridine synthase domain containing protein OS=Toxoplasma gondii (strain ATCC 50861 / VEG) OX=432359 GN=BN1205_108140 PE=4 SV=1	80	675913	14	1	14	1	3.1	6.34	1229	2	1	0	430.7326	859.4506	2	859.4148	0.0359	0	11.96	8.3	K	LGDSQQGR	R			index=781
28	B9QMH6	RNA pseudouridine synthase domain containing protein OS=Toxoplasma gondii (strain ATCC 50861 / VEG) OX=432359 GN=BN1205_108140 PE=4 SV=1	80	675913	14	1	14	1	3.1	6.34	1332	3	1	0	446.2609	890.5073	2	890.4545	0.0528	1	6.54	28	R	RWSCAIR	K			index=5641
28	B9QMH6	RNA pseudouridine synthase domain containing protein OS=Toxoplasma gondii (strain ATCC 50861 / VEG) OX=432359 GN=BN1205_108140 PE=4 SV=1	80	675913	14	1	14	1	3.1	6.34	1613	1	1	1	493.2883	984.562	2	984.5604	0.0017	0	34.44	0.033	K	EIQVLLDR	E			index=3125
28	B9QMH6	RNA pseudouridine synthase domain containing protein OS=Toxoplasma gondii (strain ATCC 50861 / VEG) OX=432359 GN=BN1205_108140 PE=4 SV=1	80	675913	14	1	14	1	3.1	6.34	2484	4	0	0	607.2905	1212.5664	2	1212.7329	-0.1665	0	6.23	18	R	LLVDELGTLLK	D			index=2994
28	B9QMH6	RNA pseudouridine synthase domain containing protein OS=Toxoplasma gondii (strain ATCC 50861 / VEG) OX=432359 GN=BN1205_108140 PE=4 SV=1	80	675913	14	1	14	1	3.1	6.34	2886	2	1	1	664.8835	1327.7525	2	1327.6368	0.1157	0	0.67	70	K	DAPLSPSSGEGGVR	Q			index=4857
28	B9QMH6	RNA pseudouridine synthase domain containing protein OS=Toxoplasma gondii (strain ATCC 50861 / VEG) OX=432359 GN=BN1205_108140 PE=4 SV=1	80	675913	14	1	14	1	3.1	6.34	3267	5	1	1	717.334	1432.6534	2	1432.7562	-0.1027	0	1.24	59	R	EAAAILVDEFLSR	V			index=4304
28	B9QMH6	RNA pseudouridine synthase domain containing protein OS=Toxoplasma gondii (strain ATCC 50861 / VEG) OX=432359 GN=BN1205_108140 PE=4 SV=1	80	675913	14	1	14	1	3.1	6.34	3314	1	1	1	483.9393	1448.796	3	1448.8602	-0.0643	1	5.76	20	R	KIPLTLPLPGSGEK	S			index=2168
28	B9QMH6	RNA pseudouridine synthase domain containing protein OS=Toxoplasma gondii (strain ATCC 50861 / VEG) OX=432359 GN=BN1205_108140 PE=4 SV=1	80	675913	14	1	14	1	3.1	6.34	3430	2	1	0	497.2976	1488.8711	3	1488.8235	0.0476	1	8.99	12	K	AVLKALHMHDVQK	M			index=5322
28	B9QMH6	RNA pseudouridine synthase domain containing protein OS=Toxoplasma gondii (strain ATCC 50861 / VEG) OX=432359 GN=BN1205_108140 PE=4 SV=1	80	675913	14	1	14	1	3.1	6.34	3573	7	0	1	518.5764	1552.7074	3	1552.7151	-0.0078	1	2.89	37	K	GCAAGTVDGSSGAASSKK	K			index=22
28	B9QMH6	RNA pseudouridine synthase domain containing protein OS=Toxoplasma gondii (strain ATCC 50861 / VEG) OX=432359 GN=BN1205_108140 PE=4 SV=1	80	675913	14	1	14	1	3.1	6.34	3731	5	1	1	540.5984	1618.7734	3	1618.7798	-0.0065	1	6.14	17	K	SAQASVSPDKEGTASGK	K			index=293
28	B9QMH6	RNA pseudouridine synthase domain containing protein OS=Toxoplasma gondii (strain ATCC 50861 / VEG) OX=432359 GN=BN1205_108140 PE=4 SV=1	80	675913	14	1	14	1	3.1	6.34	4273	3	1	1	627.2613	1878.7621	3	1878.9072	-0.1451	0	3.09	37	R	FGAPGESLASSSASLASGGAR	T			index=1155
28	B9QMH6	RNA pseudouridine synthase domain containing protein OS=Toxoplasma gondii (strain ATCC 50861 / VEG) OX=432359 GN=BN1205_108140 PE=4 SV=1	80	675913	14	1	14	1	3.1	6.34	4560	2	1	1	499.2427	1992.9416	4	1993.0229	-0.0812	1	1.28	43	R	ASQPPVKSPETGGSSPVAAAR	A			index=2816
28	B9QMH6	RNA pseudouridine synthase domain containing protein OS=Toxoplasma gondii (strain ATCC 50861 / VEG) OX=432359 GN=BN1205_108140 PE=4 SV=1	80	675913	14	1	14	1	3.1	6.34	5482	8	1	1	790.1229	3156.4625	4	3156.5947	-0.1322	1	2.59	19	R	QLADSSAPDITILLVAAPQRCCSEASAWLK	G			index=3681	emPAI	0
29	A0A0F7V406	Peroxidoxin 2 OS=Toxoplasma gondii (strain ATCC 50861 / VEG) OX=432359 GN=BN1205_093340 PE=3 SV=1	80	24446	3	1	3	1	18.8	6.11	1011	1	0	0	397.1891	792.3636	2	792.384	-0.0203	0	9.79	11	R	MAPEFAK	R			index=845
29	A0A0F7V406	Peroxidoxin 2 OS=Toxoplasma gondii (strain ATCC 50861 / VEG) OX=432359 GN=BN1205_093340 PE=3 SV=1	80	24446	3	1	3	1	18.8	6.11	3343	1	1	1	730.9031	1459.7916	2	1459.7228	0.0688	0	10.28	7.5	K	VMVQPTLTDEEAK	A			index=5112
29	A0A0F7V406	Peroxidoxin 2 OS=Toxoplasma gondii (strain ATCC 50861 / VEG) OX=432359 GN=BN1205_093340 PE=3 SV=1	80	24446	3	1	3	1	18.8	6.11	5004	2	0	1	790.7449	2369.2129	3	2369.2301	-0.0172	1	60.26	4.30E-05	K	DVMSVAKLSGDLPFPIIADPER	K			index=5658	emPAI	0.14
30	A0A0F7US48	Uncharacterized protein OS=Toxoplasma gondii (strain ATCC 50861 / VEG) OX=432359 GN=BN1205_051920 PE=4 SV=1	80	445944	9	1	8	1	2.6	6.57	907	6	0	1	381.1949	760.3753	2	760.3828	-0.0075	1	18.86	2.2	R	DSDRLR	L			index=820
30	A0A0F7US48	Uncharacterized protein OS=Toxoplasma gondii (strain ATCC 50861 / VEG) OX=432359 GN=BN1205_051920 PE=4 SV=1	80	445944	9	1	8	1	2.6	6.57	1091	7	0	1	821.8776	820.8703	1	821.4243	-0.554	0	2	1.20E+02	M	SVSSSLSR	R			index=4165
30	A0A0F7US48	Uncharacterized protein OS=Toxoplasma gondii (strain ATCC 50861 / VEG) OX=432359 GN=BN1205_051920 PE=4 SV=1	80	445944	9	1	8	1	2.6	6.57	1109	2	1	1	414.2427	826.4708	2	826.5025	-0.0317	0	18.39	1	R	LGGAALVAR	G			index=457
30	A0A0F7US48	Uncharacterized protein OS=Toxoplasma gondii (strain ATCC 50861 / VEG) OX=432359 GN=BN1205_051920 PE=4 SV=1	80	445944	9	1	8	1	2.6	6.57	1726	1	0	1	511.6951	1021.3756	2	1021.4676	-0.092	0	26.82	0.2	R	SSSLSSPSDR	K			index=783
30	A0A0F7US48	Uncharacterized protein OS=Toxoplasma gondii (strain ATCC 50861 / VEG) OX=432359 GN=BN1205_051920 PE=4 SV=1	80	445944	9	1	8	1	2.6	6.57	1728	1	0	1	511.7617	1021.5088	2	1021.4676	0.0412	0	40.81	0.0073	R	SSSLSSPSDR	K			index=754
30	A0A0F7US48	Uncharacterized protein OS=Toxoplasma gondii (strain ATCC 50861 / VEG) OX=432359 GN=BN1205_051920 PE=4 SV=1	80	445944	9	1	8	1	2.6	6.57	1819	8	1	1	525.7667	1049.5188	2	1049.5328	-0.0139	0	5.49	27	R	LASSCLPFR	E	Carbamidomethyl (C)	0.000010000.0	index=1534
30	A0A0F7US48	Uncharacterized protein OS=Toxoplasma gondii (strain ATCC 50861 / VEG) OX=432359 GN=BN1205_051920 PE=4 SV=1	80	445944	9	1	8	1	2.6	6.57	1987	2	1	1	546.7534	1091.4922	2	1091.5261	-0.0338	1	5.29	29	R	QGFEWGGRR	V			index=2881
30	A0A0F7US48	Uncharacterized protein OS=Toxoplasma gondii (strain ATCC 50861 / VEG) OX=432359 GN=BN1205_051920 PE=4 SV=1	80	445944	9	1	8	1	2.6	6.57	2469	2	1	1	604.7481	1207.4816	2	1207.4476	0.034	0	0.25	83	K	EESEDEAEDR	E			index=3907
30	A0A0F7US48	Uncharacterized protein OS=Toxoplasma gondii (strain ATCC 50861 / VEG) OX=432359 GN=BN1205_051920 PE=4 SV=1	80	445944	9	1	8	1	2.6	6.57	5833	1	1	1	828.5502	4965.2575	6	4965.3174	-0.0599	1	0.28	13	R	WVEPSHAVAGHGVCTLESPGPADAPFATTACHYLAPRSSFVAASACR	S	3 Carbamidomethyl (C)	0.00000000000001000000000000000010000000000000010.0	index=3996	emPAI	0.01
31	F0VCZ1	Streptococcal surface antigen repeat-containing protein OS=Neospora caninum (strain Liverpool) OX=572307 GN=BN1204_012990 PE=4 SV=1	78	760765	27	0	25	0	3.6	5.31	459	1	1	0	531.7856	530.7784	1	530.2813	0.4971	0	7.36	89	R	DAGLR	R			index=1214
31	F0VCZ1	Streptococcal surface antigen repeat-containing protein OS=Neospora caninum (strain Liverpool) OX=572307 GN=BN1204_012990 PE=4 SV=1	78	760765	27	0	25	0	3.6	5.31	669	1	0	0	632.3147	631.3074	1	631.3289	-0.0215	0	2.13	1.40E+02	R	DQTLR	E			index=2909
31	F0VCZ1	Streptococcal surface antigen repeat-containing protein OS=Neospora caninum (strain Liverpool) OX=572307 GN=BN1204_012990 PE=4 SV=1	78	760765	27	0	25	0	3.6	5.31	672	1	1	0	633.3673	632.36	1	632.2765	0.0834	0	4.47	52	R	EEEAR	R			index=5188
31	F0VCZ1	Streptococcal surface antigen repeat-containing protein OS=Neospora caninum (strain Liverpool) OX=572307 GN=BN1204_012990 PE=4 SV=1	78	760765	27	0	25	0	3.6	5.31	673	2	1	0	633.369	632.3617	1	632.2765	0.0852	0	3.15	71	R	EEEAR	R			index=5259
31	F0VCZ1	Streptococcal surface antigen repeat-containing protein OS=Neospora caninum (strain Liverpool) OX=572307 GN=BN1204_012990 PE=4 SV=1	78	760765	27	0	25	0	3.6	5.31	709	3	0	0	661.3311	660.3238	1	660.3078	0.0159	0	2.54	1.10E+02	R	QGEAEK	A			index=3103
31	F0VCZ1	Streptococcal surface antigen repeat-containing protein OS=Neospora caninum (strain Liverpool) OX=572307 GN=BN1204_012990 PE=4 SV=1	78	760765	27	0	25	0	3.6	5.31	873	7	1	1	375.2117	748.4089	2	748.3538	0.0551	0	6.28	32	R	ETQLCR	Q			index=5599
31	F0VCZ1	Streptococcal surface antigen repeat-containing protein OS=Neospora caninum (strain Liverpool) OX=572307 GN=BN1204_012990 PE=4 SV=1	78	760765	27	0	25	0	3.6	5.31	1000	1	1	1	395.2162	788.4179	2	788.4279	-0.0101	0	9.14	17	R	IESLEAK	L			index=711
31	F0VCZ1	Streptococcal surface antigen repeat-containing protein OS=Neospora caninum (strain Liverpool) OX=572307 GN=BN1204_012990 PE=4 SV=1	78	760765	27	0	25	0	3.6	5.31	1006	8	1	0	396.2406	790.4667	2	790.3821	0.0846	1	4.09	55	K	TEEEKR	D			index=5477
31	F0VCZ1	Streptococcal surface antigen repeat-containing protein OS=Neospora caninum (strain Liverpool) OX=572307 GN=BN1204_012990 PE=4 SV=1	78	760765	27	0	25	0	3.6	5.31	1070	1	1	1	406.7643	811.5139	2	811.4552	0.0588	0	0.72	60	R	APALSTPR	D			index=5539
31	F0VCZ1	Streptococcal surface antigen repeat-containing protein OS=Neospora caninum (strain Liverpool) OX=572307 GN=BN1204_012990 PE=4 SV=1	78	760765	27	0	25	0	3.6	5.31	1071	5	1	1	406.765	811.5154	2	811.4552	0.0602	0	4.13	27	R	APALSTPR	D			index=5495
31	F0VCZ1	Streptococcal surface antigen repeat-containing protein OS=Neospora caninum (strain Liverpool) OX=572307 GN=BN1204_012990 PE=4 SV=1	78	760765	27	0	25	0	3.6	5.31	1225	1	1	1	430.2458	858.477	2	858.4195	0.0575	0	16.86	2.6	R	ALQDDAAR	L			index=1511
31	F0VCZ1	Streptococcal surface antigen repeat-containing protein OS=Neospora caninum (strain Liverpool) OX=572307 GN=BN1204_012990 PE=4 SV=1	78	760765	27	0	25	0	3.6	5.31	1361	5	1	1	450.2754	898.5363	2	898.4872	0.0491	1	5.13	28	R	DPLAAKER	A			index=5269
31	F0VCZ1	Streptococcal surface antigen repeat-containing protein OS=Neospora caninum (strain Liverpool) OX=572307 GN=BN1204_012990 PE=4 SV=1	78	760765	27	0	25	0	3.6	5.31	1406	2	1	1	458.2683	914.5219	2	914.457	0.065	0	10.09	10	K	AAQNVQER	L			index=33
31	F0VCZ1	Streptococcal surface antigen repeat-containing protein OS=Neospora caninum (strain Liverpool) OX=572307 GN=BN1204_012990 PE=4 SV=1	78	760765	27	0	25	0	3.6	5.31	1531	1	1	1	478.7825	955.5504	2	955.4835	0.0669	1	12.92	4.4	R	RGAAEEAPR	N			index=3672
31	F0VCZ1	Streptococcal surface antigen repeat-containing protein OS=Neospora caninum (strain Liverpool) OX=572307 GN=BN1204_012990 PE=4 SV=1	78	760765	27	0	25	0	3.6	5.31	1580	9	1	1	487.2711	972.5276	2	972.4988	0.0288	1	18.26	1.6	R	ELAEARER	S			index=2258
31	F0VCZ1	Streptococcal surface antigen repeat-containing protein OS=Neospora caninum (strain Liverpool) OX=572307 GN=BN1204_012990 PE=4 SV=1	78	760765	27	0	25	0	3.6	5.31	1633	4	1	1	497.2497	992.4848	2	992.5073	-0.0224	1	1.55	65	K	KNTLQMSR	A	Oxidation (M)	0.00000200.0	index=1457
31	F0VCZ1	Streptococcal surface antigen repeat-containing protein OS=Neospora caninum (strain Liverpool) OX=572307 GN=BN1204_012990 PE=4 SV=1	78	760765	27	0	25	0	3.6	5.31	1754	9	1	1	516.3048	1030.5949	2	1030.5407	0.0543	1	3.28	52	R	QRDAAELTK	Q			index=3159
31	F0VCZ1	Streptococcal surface antigen repeat-containing protein OS=Neospora caninum (strain Liverpool) OX=572307 GN=BN1204_012990 PE=4 SV=1	78	760765	27	0	25	0	3.6	5.31	1855	8	1	1	530.2756	1058.5367	2	1058.5356	0.0011	1	8.54	15	R	GEAAELREGK	R			index=681
31	F0VCZ1	Streptococcal surface antigen repeat-containing protein OS=Neospora caninum (strain Liverpool) OX=572307 GN=BN1204_012990 PE=4 SV=1	78	760765	27	0	25	0	3.6	5.31	1917	1	1	1	537.7856	1073.5566	2	1073.5214	0.0353	0	4.14	41	R	SRPASASGEGR	G			index=4013
31	F0VCZ1	Streptococcal surface antigen repeat-containing protein OS=Neospora caninum (strain Liverpool) OX=572307 GN=BN1204_012990 PE=4 SV=1	78	760765	27	0	25	0	3.6	5.31	1959	6	1	0	363.2098	1086.6075	3	1086.5417	0.0658	1	3.71	40	R	EQLAGEERR	R			index=39
31	F0VCZ1	Streptococcal surface antigen repeat-containing protein OS=Neospora caninum (strain Liverpool) OX=572307 GN=BN1204_012990 PE=4 SV=1	78	760765	27	0	25	0	3.6	5.31	2741	3	1	1	645.3237	1288.6328	2	1288.6557	-0.0229	1	0.67	79	K	RVLESALADCR	R	Carbamidomethyl (C)	0.00000000010.0	index=1884
31	F0VCZ1	Streptococcal surface antigen repeat-containing protein OS=Neospora caninum (strain Liverpool) OX=572307 GN=BN1204_012990 PE=4 SV=1	78	760765	27	0	25	0	3.6	5.31	3219	8	1	1	473.9361	1418.7864	3	1418.6347	0.1517	0	3.03	41	R	ECEAALAALEEDR	K			index=4837
31	F0VCZ1	Streptococcal surface antigen repeat-containing protein OS=Neospora caninum (strain Liverpool) OX=572307 GN=BN1204_012990 PE=4 SV=1	78	760765	27	0	25	0	3.6	5.31	3453	2	1	1	751.383	1500.7514	2	1500.7685	-0.017	1	2.72	41	R	LLAGETVGEDRWR	D			index=3993
31	F0VCZ1	Streptococcal surface antigen repeat-containing protein OS=Neospora caninum (strain Liverpool) OX=572307 GN=BN1204_012990 PE=4 SV=1	78	760765	27	0	25	0	3.6	5.31	3601	10	0	1	392.1933	1564.7441	4	1564.7515	-0.0074	1	0.38	65	R	SCSAVTELQAKESR	Y	Carbamidomethyl (C)	0.01000000000000.0	index=3236
31	F0VCZ1	Streptococcal surface antigen repeat-containing protein OS=Neospora caninum (strain Liverpool) OX=572307 GN=BN1204_012990 PE=4 SV=1	78	760765	27	0	25	0	3.6	5.31	3746	2	1	1	541.9454	1622.8145	3	1622.874	-0.0595	0	4.15	26	R	VAESVGLSLSQQLHR	Q			index=2559
31	F0VCZ1	Streptococcal surface antigen repeat-containing protein OS=Neospora caninum (strain Liverpool) OX=572307 GN=BN1204_012990 PE=4 SV=1	78	760765	27	0	25	0	3.6	5.31	4787	5	1	1	708.7099	2123.1079	3	2122.9953	0.1126	1	4.34	22	R	LEECSRQEAFATAALEAER	K			index=5446
31	F0VCZ1	Streptococcal surface antigen repeat-containing protein OS=Neospora caninum (strain Liverpool) OX=572307 GN=BN1204_012990 PE=4 SV=1	78	760765	27	0	25	0	3.6	5.31	5135	6	1	1	635.5889	2538.3264	4	2538.1768	0.1495	1	1.5	35	R	GEREQLESDNVMLASHQNPEQK	L			index=5134
32	F0VJC6	Uncharacterized protein OS=Neospora caninum (strain Liverpool) OX=572307 GN=NCLIV_036180 PE=4 SV=1	78	1040575	24	0	23	0	3.1	6.62	497	2	0	0	545.2497	544.2424	1	544.2605	-0.0181	0	8.37	34	R	DPASR	T			index=837
32	F0VJC6	Uncharacterized protein OS=Neospora caninum (strain Liverpool) OX=572307 GN=NCLIV_036180 PE=4 SV=1	78	1040575	24	0	23	0	3.1	6.62	682	10	1	1	643.2893	642.282	1	642.3085	-0.0265	0	0.02	96	K	EANPGR	D			index=1682
32	F0VJC6	Uncharacterized protein OS=Neospora caninum (strain Liverpool) OX=572307 GN=NCLIV_036180 PE=4 SV=1	78	1040575	24	0	23	0	3.1	6.62	909	4	1	0	381.2119	760.4091	2	760.4265	-0.0174	0	12.73	8.9	R	LMGVAVR	G	Oxidation (M)	0.0200000.0	index=671
32	F0VJC6	Uncharacterized protein OS=Neospora caninum (strain Liverpool) OX=572307 GN=NCLIV_036180 PE=4 SV=1	78	1040575	24	0	23	0	3.1	6.62	1229	4	0	1	430.7326	859.4506	2	859.4148	0.0359	1	7.84	22	R	ERLDGDR	F			index=781
32	F0VJC6	Uncharacterized protein OS=Neospora caninum (strain Liverpool) OX=572307 GN=NCLIV_036180 PE=4 SV=1	78	1040575	24	0	23	0	3.1	6.62	1297	6	1	1	441.7571	881.4997	2	881.3992	0.1006	0	2.64	40	R	GFGASGGSSR	D			index=15
32	F0VJC6	Uncharacterized protein OS=Neospora caninum (strain Liverpool) OX=572307 GN=NCLIV_036180 PE=4 SV=1	78	1040575	24	0	23	0	3.1	6.62	1317	3	1	1	444.1976	886.3806	2	886.5058	-0.1253	0	7.42	21	R	AVAVLQMR	H			index=2101
32	F0VJC6	Uncharacterized protein OS=Neospora caninum (strain Liverpool) OX=572307 GN=NCLIV_036180 PE=4 SV=1	78	1040575	24	0	23	0	3.1	6.62	1318	6	0	1	444.1978	886.381	2	886.5058	-0.1248	0	5.99	29	R	AVAVLQMR	H			index=2347
32	F0VJC6	Uncharacterized protein OS=Neospora caninum (strain Liverpool) OX=572307 GN=NCLIV_036180 PE=4 SV=1	78	1040575	24	0	23	0	3.1	6.62	1495	3	1	0	473.259	944.5035	2	944.5919	-0.0884	1	8.13	17	K	AFALRVLR	S			index=539
32	F0VJC6	Uncharacterized protein OS=Neospora caninum (strain Liverpool) OX=572307 GN=NCLIV_036180 PE=4 SV=1	78	1040575	24	0	23	0	3.1	6.62	1769	6	1	1	519.2582	1036.5019	2	1036.4243	0.0776	1	4.68	29	R	GERCDSNEK	A			index=2654
32	F0VJC6	Uncharacterized protein OS=Neospora caninum (strain Liverpool) OX=572307 GN=NCLIV_036180 PE=4 SV=1	78	1040575	24	0	23	0	3.1	6.62	2025	3	1	0	368.2089	1101.6049	3	1101.603	0.0019	0	8.98	13	R	LVELLDSASR	R			index=2119
32	F0VJC6	Uncharacterized protein OS=Neospora caninum (strain Liverpool) OX=572307 GN=NCLIV_036180 PE=4 SV=1	78	1040575	24	0	23	0	3.1	6.62	2043	2	1	1	553.3321	1104.6497	2	1104.5274	0.1224	0	2.9	56	R	YTSTLAMYR	D			index=5328
32	F0VJC6	Uncharacterized protein OS=Neospora caninum (strain Liverpool) OX=572307 GN=NCLIV_036180 PE=4 SV=1	78	1040575	24	0	23	0	3.1	6.62	2331	2	1	1	588.3155	1174.6164	2	1174.5176	0.0989	0	0.36	88	R	DSPMDPLEAGK	Q	Oxidation (M)	0.00020000000.0	index=4008
32	F0VJC6	Uncharacterized protein OS=Neospora caninum (strain Liverpool) OX=572307 GN=NCLIV_036180 PE=4 SV=1	78	1040575	24	0	23	0	3.1	6.62	3242	5	1	1	713.8862	1425.7578	2	1425.8456	-0.0878	1	11.11	5.8	R	RLSPFSPLGVVVR	Y			index=2282
32	F0VJC6	Uncharacterized protein OS=Neospora caninum (strain Liverpool) OX=572307 GN=NCLIV_036180 PE=4 SV=1	78	1040575	24	0	23	0	3.1	6.62	3278	6	1	1	480.6	1438.7781	3	1438.6982	0.0799	0	1.41	55	R	TMMVSALCELLR	S	Carbamidomethyl (C); Oxidation (M)	0.002000010000.0	index=1549
32	F0VJC6	Uncharacterized protein OS=Neospora caninum (strain Liverpool) OX=572307 GN=NCLIV_036180 PE=4 SV=1	78	1040575	24	0	23	0	3.1	6.62	3443	3	1	1	499.5686	1495.6839	3	1495.7644	-0.0805	1	2.15	46	R	WPRNPSAGLGASQR	S			index=12
32	F0VJC6	Uncharacterized protein OS=Neospora caninum (strain Liverpool) OX=572307 GN=NCLIV_036180 PE=4 SV=1	78	1040575	24	0	23	0	3.1	6.62	3589	3	1	1	520.9705	1559.8897	3	1559.7692	0.1205	1	5.36	23	R	EAETARAGDVAPAFR	Q			index=3238
32	F0VJC6	Uncharacterized protein OS=Neospora caninum (strain Liverpool) OX=572307 GN=NCLIV_036180 PE=4 SV=1	78	1040575	24	0	23	0	3.1	6.62	3637	1	1	1	527.6367	1579.8883	3	1579.7995	0.0888	0	3.24	38	R	GHETAFLLEDVPPR	A			index=1817
32	F0VJC6	Uncharacterized protein OS=Neospora caninum (strain Liverpool) OX=572307 GN=NCLIV_036180 PE=4 SV=1	78	1040575	24	0	23	0	3.1	6.62	3865	7	1	1	559.3234	1674.9484	3	1674.6904	0.258	0	4.12	31	K	CPQADEEGSDAINGGR	M	Carbamidomethyl (C)	0.1000000000000000.0	index=4345
32	F0VJC6	Uncharacterized protein OS=Neospora caninum (strain Liverpool) OX=572307 GN=NCLIV_036180 PE=4 SV=1	78	1040575	24	0	23	0	3.1	6.62	4311	3	1	1	632.6743	1895.0011	3	1894.8401	0.161	0	1.96	41	R	TPSLECLASQTTDCQNGK	R			index=5237
32	F0VJC6	Uncharacterized protein OS=Neospora caninum (strain Liverpool) OX=572307 GN=NCLIV_036180 PE=4 SV=1	78	1040575	24	0	23	0	3.1	6.62	4574	2	1	1	499.9826	1995.9012	4	1996.0014	-0.1002	0	4.6	20	R	SLEAGVEEPARPGWLTER	D			index=2705
32	F0VJC6	Uncharacterized protein OS=Neospora caninum (strain Liverpool) OX=572307 GN=NCLIV_036180 PE=4 SV=1	78	1040575	24	0	23	0	3.1	6.62	4704	4	1	1	688.6991	2063.0755	3	2063.1779	-0.1024	0	1.65	42	R	ILFLPLLLSLSDEHAVQR	H			index=3699
32	F0VJC6	Uncharacterized protein OS=Neospora caninum (strain Liverpool) OX=572307 GN=NCLIV_036180 PE=4 SV=1	78	1040575	24	0	23	0	3.1	6.62	4956	3	1	1	768.3944	2302.1614	3	2302.0284	0.133	0	5.83	13	R	FASASTAPHAPEATVCEESGQR	G	Carbamidomethyl (C)	0.0000000000000001000000.0	index=5300
32	F0VJC6	Uncharacterized protein OS=Neospora caninum (strain Liverpool) OX=572307 GN=NCLIV_036180 PE=4 SV=1	78	1040575	24	0	23	0	3.1	6.62	5110	1	1	1	627.0997	2504.3697	4	2504.0954	0.2743	1	4.82	19	R	EACLGQCASCSAGRAAAQSPPQER	L	2 Carbamidomethyl (C)	0.001000100000000000000000.0	index=3410
32	F0VJC6	Uncharacterized protein OS=Neospora caninum (strain Liverpool) OX=572307 GN=NCLIV_036180 PE=4 SV=1	78	1040575	24	0	23	0	3.1	6.62	5376	1	1	1	729.6446	2914.5495	4	2914.3564	0.1931	1	0.7	39	R	LQACDIFGRLFHAMEWCTAAGVTGSSK	L	Oxidation (M)	0.000000000000020000000000000.0	index=4743
33	V4Z5T8	Uncharacterized protein OS=Toxoplasma gondii (strain ATCC 50861 / VEG) OX=432359 GN=BN1205_035080 PE=4 SV=1	77	354263	13	0	12	0	3.5	7.27	378	5	1	0	501.2432	500.2359	1	500.2707	-0.0348	0	3.23	74	R	TPGAR	E			index=3717
33	V4Z5T8	Uncharacterized protein OS=Toxoplasma gondii (strain ATCC 50861 / VEG) OX=432359 GN=BN1205_035080 PE=4 SV=1	77	354263	13	0	12	0	3.5	7.27	902	2	1	1	380.2065	758.3984	2	758.4286	-0.0302	0	0.79	1.10E+02	R	LALESAR	D			index=2448
33	V4Z5T8	Uncharacterized protein OS=Toxoplasma gondii (strain ATCC 50861 / VEG) OX=432359 GN=BN1205_035080 PE=4 SV=1	77	354263	13	0	12	0	3.5	7.27	1046	10	0	1	402.7225	803.4305	2	803.4323	-0.0018	1	6.49	37	K	AMGLREK	V			index=642
33	V4Z5T8	Uncharacterized protein OS=Toxoplasma gondii (strain ATCC 50861 / VEG) OX=432359 GN=BN1205_035080 PE=4 SV=1	77	354263	13	0	12	0	3.5	7.27	1379	6	0	1	453.7221	905.4296	2	905.3913	0.0384	0	14.79	3.7	R	EEVDVCR	L	Carbamidomethyl (C)	0.0000010.0	index=553
33	V4Z5T8	Uncharacterized protein OS=Toxoplasma gondii (strain ATCC 50861 / VEG) OX=432359 GN=BN1205_035080 PE=4 SV=1	77	354263	13	0	12	0	3.5	7.27	1740	7	1	1	513.3116	1024.6087	2	1024.5526	0.0561	1	6.37	18	R	LQHTQRSR	I			index=600
33	V4Z5T8	Uncharacterized protein OS=Toxoplasma gondii (strain ATCC 50861 / VEG) OX=432359 GN=BN1205_035080 PE=4 SV=1	77	354263	13	0	12	0	3.5	7.27	1808	4	1	1	524.7948	1047.575	2	1047.5019	0.0732	1	13.21	5.2	R	ITSEPCKDR	Q			index=216
33	V4Z5T8	Uncharacterized protein OS=Toxoplasma gondii (strain ATCC 50861 / VEG) OX=432359 GN=BN1205_035080 PE=4 SV=1	77	354263	13	0	12	0	3.5	7.27	1835	6	1	1	528.7219	1055.4292	2	1055.536	-0.1068	1	8.18	13	R	HTPRSTETK	R			index=905
33	V4Z5T8	Uncharacterized protein OS=Toxoplasma gondii (strain ATCC 50861 / VEG) OX=432359 GN=BN1205_035080 PE=4 SV=1	77	354263	13	0	12	0	3.5	7.27	2158	7	1	1	378.2116	1131.613	3	1131.5706	0.0423	0	12.85	5.3	R	GASQGMLVTPR	G	Oxidation (M)	0.00000200000.0	index=1656
33	V4Z5T8	Uncharacterized protein OS=Toxoplasma gondii (strain ATCC 50861 / VEG) OX=432359 GN=BN1205_035080 PE=4 SV=1	77	354263	13	0	12	0	3.5	7.27	2160	7	1	1	566.8144	1131.6143	2	1131.5706	0.0437	0	11.09	8	R	GASQGMLVTPR	G	Oxidation (M)	0.00000200000.0	index=1663
33	V4Z5T8	Uncharacterized protein OS=Toxoplasma gondii (strain ATCC 50861 / VEG) OX=432359 GN=BN1205_035080 PE=4 SV=1	77	354263	13	0	12	0	3.5	7.27	2631	4	1	1	419.8899	1256.6478	3	1256.72	-0.0723	1	4.77	26	R	ALRDSAATLALR	A			index=1593
33	V4Z5T8	Uncharacterized protein OS=Toxoplasma gondii (strain ATCC 50861 / VEG) OX=432359 GN=BN1205_035080 PE=4 SV=1	77	354263	13	0	12	0	3.5	7.27	2693	4	1	1	425.4713	1273.392	3	1273.5543	-0.1623	1	2.61	88	R	MVNRSYDMSR	A	Oxidation (M)	0.2000000000.0	index=2741
33	V4Z5T8	Uncharacterized protein OS=Toxoplasma gondii (strain ATCC 50861 / VEG) OX=432359 GN=BN1205_035080 PE=4 SV=1	77	354263	13	0	12	0	3.5	7.27	3346	4	0	1	488.2495	1461.7265	3	1461.6882	0.0384	0	15.87	2	K	NGAALTALDSCAEAR	L			index=703
33	V4Z5T8	Uncharacterized protein OS=Toxoplasma gondii (strain ATCC 50861 / VEG) OX=432359 GN=BN1205_035080 PE=4 SV=1	77	354263	13	0	12	0	3.5	7.27	3856	6	1	1	558.6091	1672.8056	3	1672.7778	0.0277	1	1.31	50	R	SPRHPENSQGHQGSR	R			index=3081
34	F0VP24	Uncharacterized protein OS=Neospora caninum (strain Liverpool) OX=572307 GN=BN1204_058930 PE=4 SV=1	77	363590	9	0	8	0	2.5	7.02	945	4	1	1	387.217	772.4194	2	772.4443	-0.0249	0	14.9	4.2	R	IGDSLLR	L			index=982
34	F0VP24	Uncharacterized protein OS=Neospora caninum (strain Liverpool) OX=572307 GN=BN1204_058930 PE=4 SV=1	77	363590	9	0	8	0	2.5	7.02	1078	1	1	0	408.2346	814.4547	2	814.4661	-0.0114	0	15.26	3	R	AVQTLQR	C			index=696
34	F0VP24	Uncharacterized protein OS=Neospora caninum (strain Liverpool) OX=572307 GN=BN1204_058930 PE=4 SV=1	77	363590	9	0	8	0	2.5	7.02	1080	10	1	1	409.2313	816.4481	2	816.4202	0.0279	1	18.43	1.9	R	GEAAARSR	I			index=467
34	F0VP24	Uncharacterized protein OS=Neospora caninum (strain Liverpool) OX=572307 GN=BN1204_058930 PE=4 SV=1	77	363590	9	0	8	0	2.5	7.02	1821	4	1	1	526.2629	1050.5112	2	1050.4512	0.06	1	0.7	72	R	CSRSEAEGR	T	Carbamidomethyl (C)	0.100000000.0	index=4176
34	F0VP24	Uncharacterized protein OS=Neospora caninum (strain Liverpool) OX=572307 GN=BN1204_058930 PE=4 SV=1	77	363590	9	0	8	0	2.5	7.02	1867	8	1	1	531.2929	1060.5711	2	1060.5302	0.041	0	3.55	50	R	AGTEGVWSVR	L			index=745
34	F0VP24	Uncharacterized protein OS=Neospora caninum (strain Liverpool) OX=572307 GN=BN1204_058930 PE=4 SV=1	77	363590	9	0	8	0	2.5	7.02	2205	1	1	1	573.2174	1144.4202	2	1144.5513	-0.131	0	20.78	1	R	FSADPDGLPAR	L			index=630
34	F0VP24	Uncharacterized protein OS=Neospora caninum (strain Liverpool) OX=572307 GN=BN1204_058930 PE=4 SV=1	77	363590	9	0	8	0	2.5	7.02	2206	2	1	1	573.2886	1144.5626	2	1144.5513	0.0114	0	15.24	3	R	FSADPDGLPAR	L			index=591
34	F0VP24	Uncharacterized protein OS=Neospora caninum (strain Liverpool) OX=572307 GN=BN1204_058930 PE=4 SV=1	77	363590	9	0	8	0	2.5	7.02	3325	2	1	1	485.5736	1453.699	3	1453.5441	0.1549	0	8.49	10	R	TESGSEDTGDGEDR	T			index=702
34	F0VP24	Uncharacterized protein OS=Neospora caninum (strain Liverpool) OX=572307 GN=BN1204_058930 PE=4 SV=1	77	363590	9	0	8	0	2.5	7.02	4476	8	1	1	653.6645	1957.9718	3	1958.019	-0.0471	1	0.01	60	R	GQLAVCRAMLQAVQDIAR	G	Oxidation (M)	0.000000002000000000.0	index=2501
35	F0V9X6	Putative ubiquitin carboxyl-terminal hydrolase OS=Neospora caninum (strain Liverpool) OX=572307 GN=NCLIV_012050 PE=4 SV=1	77	432485	12	0	12	0	3.6	7.19	541	6	1	0	560.306	559.2987	1	559.2966	0.0022	0	10.88	19	K	QDAVK	R			index=2284
35	F0V9X6	Putative ubiquitin carboxyl-terminal hydrolase OS=Neospora caninum (strain Liverpool) OX=572307 GN=NCLIV_012050 PE=4 SV=1	77	432485	12	0	12	0	3.6	7.19	1125	5	1	1	416.7138	831.4129	2	831.445	-0.0321	1	13.88	6.3	R	DSLDVKR	A			index=2208
35	F0V9X6	Putative ubiquitin carboxyl-terminal hydrolase OS=Neospora caninum (strain Liverpool) OX=572307 GN=NCLIV_012050 PE=4 SV=1	77	432485	12	0	12	0	3.6	7.19	1382	2	1	1	454.2212	906.4278	2	906.3865	0.0413	0	7.2	19	R	CEGTDVQR	S			index=1744
35	F0V9X6	Putative ubiquitin carboxyl-terminal hydrolase OS=Neospora caninum (strain Liverpool) OX=572307 GN=NCLIV_012050 PE=4 SV=1	77	432485	12	0	12	0	3.6	7.19	1590	9	1	1	489.2216	976.4287	2	976.5276	-0.099	1	4.79	39	K	RTVFMAPR	R			index=651
35	F0V9X6	Putative ubiquitin carboxyl-terminal hydrolase OS=Neospora caninum (strain Liverpool) OX=572307 GN=NCLIV_012050 PE=4 SV=1	77	432485	12	0	12	0	3.6	7.19	1836	9	1	1	528.767	1055.5194	2	1055.536	-0.0165	0	12.47	4.6	R	QGGATAPDLAR	L			index=3615
35	F0V9X6	Putative ubiquitin carboxyl-terminal hydrolase OS=Neospora caninum (strain Liverpool) OX=572307 GN=NCLIV_012050 PE=4 SV=1	77	432485	12	0	12	0	3.6	7.19	2412	8	1	1	399.2341	1194.6806	3	1194.5378	0.1428	0	0.94	62	R	NDGHATQPEAR	D			index=1756
35	F0V9X6	Putative ubiquitin carboxyl-terminal hydrolase OS=Neospora caninum (strain Liverpool) OX=572307 GN=NCLIV_012050 PE=4 SV=1	77	432485	12	0	12	0	3.6	7.19	2458	5	0	1	402.2433	1203.7081	3	1203.6611	0.0469	0	2.4	59	R	LSGAPAELPPPR	S			index=3366
35	F0V9X6	Putative ubiquitin carboxyl-terminal hydrolase OS=Neospora caninum (strain Liverpool) OX=572307 GN=NCLIV_012050 PE=4 SV=1	77	432485	12	0	12	0	3.6	7.19	2587	3	1	1	415.5719	1243.694	3	1243.6343	0.0597	0	18.55	1.2	R	GMSGGSALQPLAR	N			index=485
35	F0V9X6	Putative ubiquitin carboxyl-terminal hydrolase OS=Neospora caninum (strain Liverpool) OX=572307 GN=NCLIV_012050 PE=4 SV=1	77	432485	12	0	12	0	3.6	7.19	2654	3	1	1	631.8052	1261.5958	2	1261.6588	-0.0629	0	4.9	29	R	TVLGDMESAVLK	L			index=1030
35	F0V9X6	Putative ubiquitin carboxyl-terminal hydrolase OS=Neospora caninum (strain Liverpool) OX=572307 GN=NCLIV_012050 PE=4 SV=1	77	432485	12	0	12	0	3.6	7.19	4067	3	0	1	595.6067	1783.7983	3	1783.8345	-0.0363	0	1.53	44	R	LATATEPGVHPSCTCAAR	L			index=1163
35	F0V9X6	Putative ubiquitin carboxyl-terminal hydrolase OS=Neospora caninum (strain Liverpool) OX=572307 GN=NCLIV_012050 PE=4 SV=1	77	432485	12	0	12	0	3.6	7.19	4097	2	1	1	601.6255	1801.8547	3	1801.9323	-0.0776	0	7.66	11	R	TSNTAFQEGSLAVPRPK	C			index=3231
35	F0V9X6	Putative ubiquitin carboxyl-terminal hydrolase OS=Neospora caninum (strain Liverpool) OX=572307 GN=NCLIV_012050 PE=4 SV=1	77	432485	12	0	12	0	3.6	7.19	5559	1	1	1	820.6309	3278.4943	4	3278.5951	-0.1008	1	7.86	5.1	R	TATLVPFKSLAVAMTQEAQEQACYYSSLR	A	Carbamidomethyl (C); Oxidation (M)	0.00000000000002000000001000000.0	index=3425
36	A0A0F7V0M0	Uncharacterized protein OS=Toxoplasma gondii (strain ATCC 50861 / VEG) OX=432359 GN=BN1205_084090 PE=4 SV=1	76	304228	6	0	6	0	1.8	6.26	918	3	1	0	382.2276	762.4407	2	762.4388	0.0019	1	16.16	3.3	R	EAFLRK	Q			index=829
36	A0A0F7V0M0	Uncharacterized protein OS=Toxoplasma gondii (strain ATCC 50861 / VEG) OX=432359 GN=BN1205_084090 PE=4 SV=1	76	304228	6	0	6	0	1.8	6.26	1076	4	0	1	408.2147	814.4149	2	814.4409	-0.026	1	16.06	2.5	R	RSVGGPSR	A			index=849
36	A0A0F7V0M0	Uncharacterized protein OS=Toxoplasma gondii (strain ATCC 50861 / VEG) OX=432359 GN=BN1205_084090 PE=4 SV=1	76	304228	6	0	6	0	1.8	6.26	1279	2	1	1	439.7151	877.4157	2	877.389	0.0268	0	8.91	14	K	QDTQGSSR	A			index=336
36	A0A0F7V0M0	Uncharacterized protein OS=Toxoplasma gondii (strain ATCC 50861 / VEG) OX=432359 GN=BN1205_084090 PE=4 SV=1	76	304228	6	0	6	0	1.8	6.26	1323	4	1	1	444.7213	887.428	2	887.4899	-0.0618	1	5.26	37	R	RLLMPDK	A	Oxidation (M)	0.0002000.0	index=782
36	A0A0F7V0M0	Uncharacterized protein OS=Toxoplasma gondii (strain ATCC 50861 / VEG) OX=432359 GN=BN1205_084090 PE=4 SV=1	76	304228	6	0	6	0	1.8	6.26	2326	4	1	1	587.2828	1172.551	2	1172.7142	-0.1632	1	11.79	6.3	R	RSLVHVPPLR	G			index=4759
36	A0A0F7V0M0	Uncharacterized protein OS=Toxoplasma gondii (strain ATCC 50861 / VEG) OX=432359 GN=BN1205_084090 PE=4 SV=1	76	304228	6	0	6	0	1.8	6.26	2360	2	1	1	394.9047	1181.6924	3	1181.6516	0.0408	0	17.92	1.2	R	ASPNLAQKPTR	R			index=917
37	F0VBJ0	DNA-directed DNA polymerase OS=Neospora caninum (strain Liverpool) OX=572307 GN=NCLIV_040490 PE=3 SV=1	76	419910	11	0	11	0	3.6	8.5	563	2	1	1	573.0558	572.0485	1	572.303	-0.2545	0	1.11	2.30E+02	K	GAAAAGR	G			index=2765
37	F0VBJ0	DNA-directed DNA polymerase OS=Neospora caninum (strain Liverpool) OX=572307 GN=NCLIV_040490 PE=3 SV=1	76	419910	11	0	11	0	3.6	8.5	584	5	1	1	579.3108	578.3036	1	578.237	0.0666	0	5.45	33	R	ACEEK	L			index=5856
37	F0VBJ0	DNA-directed DNA polymerase OS=Neospora caninum (strain Liverpool) OX=572307 GN=NCLIV_040490 PE=3 SV=1	76	419910	11	0	11	0	3.6	8.5	861	1	1	1	745.3655	744.3582	1	744.3878	-0.0296	0	14.84	4.9	R	QGGALSGR	L			index=4253
37	F0VBJ0	DNA-directed DNA polymerase OS=Neospora caninum (strain Liverpool) OX=572307 GN=NCLIV_040490 PE=3 SV=1	76	419910	11	0	11	0	3.6	8.5	1226	5	0	1	859.5671	858.5599	1	858.4559	0.1039	0	5.09	39	R	AVDATLGGR	S			index=3740
37	F0VBJ0	DNA-directed DNA polymerase OS=Neospora caninum (strain Liverpool) OX=572307 GN=NCLIV_040490 PE=3 SV=1	76	419910	11	0	11	0	3.6	8.5	1270	1	1	1	438.2222	874.4298	2	874.4508	-0.021	1	9.07	18	R	DAVSAREK	A			index=1144
37	F0VBJ0	DNA-directed DNA polymerase OS=Neospora caninum (strain Liverpool) OX=572307 GN=NCLIV_040490 PE=3 SV=1	76	419910	11	0	11	0	3.6	8.5	1618	4	1	1	493.7683	985.522	2	985.4829	0.0392	0	12.23	5.8	R	EAADAGPTVR	D			index=1550
37	F0VBJ0	DNA-directed DNA polymerase OS=Neospora caninum (strain Liverpool) OX=572307 GN=NCLIV_040490 PE=3 SV=1	76	419910	11	0	11	0	3.6	8.5	2258	3	1	1	579.8302	1157.6458	2	1157.6517	-0.0058	1	25.07	0.28	K	TGALRDVSAIR	A			index=3393
37	F0VBJ0	DNA-directed DNA polymerase OS=Neospora caninum (strain Liverpool) OX=572307 GN=NCLIV_040490 PE=3 SV=1	76	419910	11	0	11	0	3.6	8.5	3752	1	1	0	543.9619	1628.8639	3	1628.7828	0.081	0	9.24	7.8	R	LLDCAVSPEQVEGGGR	A			index=3093
37	F0VBJ0	DNA-directed DNA polymerase OS=Neospora caninum (strain Liverpool) OX=572307 GN=NCLIV_040490 PE=3 SV=1	76	419910	11	0	11	0	3.6	8.5	4679	7	1	1	1024.0702	2046.1258	2	2046.1109	0.0149	1	1.2	53	K	SELASYGALLAVEVLAERR	L			index=5115
37	F0VBJ0	DNA-directed DNA polymerase OS=Neospora caninum (strain Liverpool) OX=572307 GN=NCLIV_040490 PE=3 SV=1	76	419910	11	0	11	0	3.6	8.5	5001	5	1	1	789.1212	2364.3418	3	2364.1209	0.2209	0	2.72	39	R	TGSWFSSLFLSLPPHAAEDMR	R	Oxidation (M)	0.000000000000000000020.0	index=4576
37	F0VBJ0	DNA-directed DNA polymerase OS=Neospora caninum (strain Liverpool) OX=572307 GN=NCLIV_040490 PE=3 SV=1	76	419910	11	0	11	0	3.6	8.5	5422	6	1	1	761.6226	3042.4611	4	3042.5451	-0.0839	1	0.99	31	R	RAEEAADGLAYFDASIIVFVDQVYKPR	L			index=4172
38	F0VPB7	Uncharacterized protein OS=Neospora caninum (strain Liverpool) OX=572307 GN=BN1204_059880 PE=3 SV=1	76	1053531	21	0	20	0	2.8	9.48	718	2	1	1	665.8299	664.8226	1	665.2439	-0.4213	0	7.27	29	R	DSDACR	G			index=3437
38	F0VPB7	Uncharacterized protein OS=Neospora caninum (strain Liverpool) OX=572307 GN=BN1204_059880 PE=3 SV=1	76	1053531	21	0	20	0	2.8	9.48	1092	4	1	1	411.7224	821.4302	2	821.345	0.0853	1	1.41	72	R	RDSDACR	G			index=2062
38	F0VPB7	Uncharacterized protein OS=Neospora caninum (strain Liverpool) OX=572307 GN=BN1204_059880 PE=3 SV=1	76	1053531	21	0	20	0	2.8	9.48	1239	6	1	1	432.731	863.4474	2	863.4032	0.0442	1	5.05	34	R	GANRTCSR	T			index=676
38	F0VPB7	Uncharacterized protein OS=Neospora caninum (strain Liverpool) OX=572307 GN=BN1204_059880 PE=3 SV=1	76	1053531	21	0	20	0	2.8	9.48	1253	6	1	1	435.7566	869.4986	2	869.4984	0.0002	1	6.55	19	K	ARPGRWK	G			index=506
38	F0VPB7	Uncharacterized protein OS=Neospora caninum (strain Liverpool) OX=572307 GN=BN1204_059880 PE=3 SV=1	76	1053531	21	0	20	0	2.8	9.48	1387	1	1	1	454.273	906.5314	2	906.4018	0.1296	0	6.15	24	R	CTAPSWSR	Q			index=13
38	F0VPB7	Uncharacterized protein OS=Neospora caninum (strain Liverpool) OX=572307 GN=BN1204_059880 PE=3 SV=1	76	1053531	21	0	20	0	2.8	9.48	1389	2	1	1	454.2731	906.5316	2	906.4018	0.1298	0	9.9	10	R	CTAPSWSR	Q			index=9
38	F0VPB7	Uncharacterized protein OS=Neospora caninum (strain Liverpool) OX=572307 GN=BN1204_059880 PE=3 SV=1	76	1053531	21	0	20	0	2.8	9.48	1543	6	1	1	481.7364	961.4583	2	961.5457	-0.0874	1	0.66	1.00E+02	R	AAHPKSPVR	S			index=1005
38	F0VPB7	Uncharacterized protein OS=Neospora caninum (strain Liverpool) OX=572307 GN=BN1204_059880 PE=3 SV=1	76	1053531	21	0	20	0	2.8	9.48	1696	2	1	1	507.2397	1012.4648	2	1012.509	-0.0442	0	10.69	7.1	R	HIWSSEVR	L			index=163
38	F0VPB7	Uncharacterized protein OS=Neospora caninum (strain Liverpool) OX=572307 GN=BN1204_059880 PE=3 SV=1	76	1053531	21	0	20	0	2.8	9.48	1701	10	1	1	508.2278	1014.4409	2	1014.5094	-0.0685	0	1.67	64	R	VISGGASDGPR	S			index=732
38	F0VPB7	Uncharacterized protein OS=Neospora caninum (strain Liverpool) OX=572307 GN=BN1204_059880 PE=3 SV=1	76	1053531	21	0	20	0	2.8	9.48	1916	1	1	1	537.766	1073.5174	2	1073.5101	0.0073	0	21.29	0.78	R	NVENENLSR	A			index=1950
38	F0VPB7	Uncharacterized protein OS=Neospora caninum (strain Liverpool) OX=572307 GN=BN1204_059880 PE=3 SV=1	76	1053531	21	0	20	0	2.8	9.48	2016	2	1	1	367.8339	1100.4798	3	1100.6091	-0.1293	0	2.06	59	K	AHPPLPLSGGR	D			index=1029
38	F0VPB7	Uncharacterized protein OS=Neospora caninum (strain Liverpool) OX=572307 GN=BN1204_059880 PE=3 SV=1	76	1053531	21	0	20	0	2.8	9.48	2584	1	1	1	622.319	1242.6235	2	1242.639	-0.0155	1	3.1	42	R	THLLARMEEK	A	Oxidation (M)	0.0000002000.0	index=3641
38	F0VPB7	Uncharacterized protein OS=Neospora caninum (strain Liverpool) OX=572307 GN=BN1204_059880 PE=3 SV=1	76	1053531	21	0	20	0	2.8	9.48	2779	8	1	1	434.259	1299.7551	3	1299.6531	0.102	1	0.82	71	R	ERVISGGASDGPR	S			index=1527
38	F0VPB7	Uncharacterized protein OS=Neospora caninum (strain Liverpool) OX=572307 GN=BN1204_059880 PE=3 SV=1	76	1053531	21	0	20	0	2.8	9.48	2971	5	1	1	677.6953	1353.376	2	1353.6749	-0.2989	1	1.6	93	R	GGTASQNARNPPGK	R			index=2180
38	F0VPB7	Uncharacterized protein OS=Neospora caninum (strain Liverpool) OX=572307 GN=BN1204_059880 PE=3 SV=1	76	1053531	21	0	20	0	2.8	9.48	3203	7	1	1	708.3489	1414.6832	2	1414.778	-0.0947	1	1.45	54	R	LSLSPSQKQTGAAK	A			index=4221
38	F0VPB7	Uncharacterized protein OS=Neospora caninum (strain Liverpool) OX=572307 GN=BN1204_059880 PE=3 SV=1	76	1053531	21	0	20	0	2.8	9.48	3642	10	1	1	528.3861	1582.1365	3	1581.7933	0.3432	0	0.45	1.20E+02	R	QARPPMPSSLETPR	R	Oxidation (M)	0.00000200000000.0	index=589
38	F0VPB7	Uncharacterized protein OS=Neospora caninum (strain Liverpool) OX=572307 GN=BN1204_059880 PE=3 SV=1	76	1053531	21	0	20	0	2.8	9.48	4048	3	1	1	590.274	1767.8003	3	1767.8136	-0.0133	1	0.33	59	R	GQPGAGLPSDGAEGDERR	T			index=955
38	F0VPB7	Uncharacterized protein OS=Neospora caninum (strain Liverpool) OX=572307 GN=BN1204_059880 PE=3 SV=1	76	1053531	21	0	20	0	2.8	9.48	4106	1	1	1	452.2495	1804.9689	4	1804.7711	0.1978	0	9.13	8.2	R	ATGEEEAVAGESQEENR	R			index=2528
38	F0VPB7	Uncharacterized protein OS=Neospora caninum (strain Liverpool) OX=572307 GN=BN1204_059880 PE=3 SV=1	76	1053531	21	0	20	0	2.8	9.48	5148	3	1	1	640.3281	2557.2833	4	2558.0351	-0.7518	0	1.48	33	R	GSSGTSLCEGENEEADEAFEPSTGR	G			index=3138
38	F0VPB7	Uncharacterized protein OS=Neospora caninum (strain Liverpool) OX=572307 GN=BN1204_059880 PE=3 SV=1	76	1053531	21	0	20	0	2.8	9.48	5180	1	1	1	650.5933	2598.3439	4	2598.3918	-0.0479	1	2.79	23	R	RPSFSFLSVLPPRDSSAVPPSSLR	S			index=4971
38	F0VPB7	Uncharacterized protein OS=Neospora caninum (strain Liverpool) OX=572307 GN=BN1204_059880 PE=3 SV=1	76	1053531	21	0	20	0	2.8	9.48	5846	2	1	1	726.6229	5079.3091	7	5079.4715	-0.1624	0	6.22	3	R	VGNASAFLHFLSFACTCGSCGELLAALSTSPQATAGTCSHLAALGLAVPTSR	R			index=3467
39	A0A0F7UKC7	Chorein_N domain-containing protein OS=Neospora caninum (strain Liverpool) OX=572307 GN=BN1204_047070 PE=4 SV=1	76	1316205	23	1	21	1	2.3	9.13	735	3	1	1	679.37	678.3627	1	678.3297	0.0331	0	5.26	25	R	GSTTASR	G			index=4851
39	A0A0F7UKC7	Chorein_N domain-containing protein OS=Neospora caninum (strain Liverpool) OX=572307 GN=BN1204_047070 PE=4 SV=1	76	1316205	23	1	21	1	2.3	9.13	1179	8	0	1	425.2108	848.4071	2	848.4141	-0.0069	0	9.84	11	R	SSWVSAGR	T			index=545
39	A0A0F7UKC7	Chorein_N domain-containing protein OS=Neospora caninum (strain Liverpool) OX=572307 GN=BN1204_047070 PE=4 SV=1	76	1316205	23	1	21	1	2.3	9.13	1355	6	1	1	449.7169	897.4192	2	897.4742	-0.055	1	1.74	50	R	FSMTRLK	E	Oxidation (M)	0.0020000.0	index=413
39	A0A0F7UKC7	Chorein_N domain-containing protein OS=Neospora caninum (strain Liverpool) OX=572307 GN=BN1204_047070 PE=4 SV=1	76	1316205	23	1	21	1	2.3	9.13	1356	5	1	1	449.7411	897.4677	2	897.4742	-0.0065	1	3.52	33	R	FSMTRLK	E	Oxidation (M)	0.0020000.0	index=460
39	A0A0F7UKC7	Chorein_N domain-containing protein OS=Neospora caninum (strain Liverpool) OX=572307 GN=BN1204_047070 PE=4 SV=1	76	1316205	23	1	21	1	2.3	9.13	1364	1	1	1	450.748	899.4815	2	899.5188	-0.0373	1	33.53	0.042	K	LKLNEQR	R			index=664
39	A0A0F7UKC7	Chorein_N domain-containing protein OS=Neospora caninum (strain Liverpool) OX=572307 GN=BN1204_047070 PE=4 SV=1	76	1316205	23	1	21	1	2.3	9.13	1642	8	1	1	498.2653	994.516	2	994.4866	0.0295	1	2.84	42	R	RTGSICSSK	R	Carbamidomethyl (C)	0.000001000.0	index=3716
39	A0A0F7UKC7	Chorein_N domain-containing protein OS=Neospora caninum (strain Liverpool) OX=572307 GN=BN1204_047070 PE=4 SV=1	76	1316205	23	1	21	1	2.3	9.13	1781	1	1	1	521.8007	1041.5868	2	1041.6043	-0.0175	1	2.01	51	K	VNRLASNIR	D			index=2736
39	A0A0F7UKC7	Chorein_N domain-containing protein OS=Neospora caninum (strain Liverpool) OX=572307 GN=BN1204_047070 PE=4 SV=1	76	1316205	23	1	21	1	2.3	9.13	2023	10	1	1	368.2007	1101.5802	3	1101.5237	0.0565	0	5.37	29	R	GMAGTAAPSSPR	R			index=1114
39	A0A0F7UKC7	Chorein_N domain-containing protein OS=Neospora caninum (strain Liverpool) OX=572307 GN=BN1204_047070 PE=4 SV=1	76	1316205	23	1	21	1	2.3	9.13	2412	7	0	1	399.2341	1194.6806	3	1194.5378	0.1428	1	1.33	57	R	SGRDGGSEFAGR	K			index=1756
39	A0A0F7UKC7	Chorein_N domain-containing protein OS=Neospora caninum (strain Liverpool) OX=572307 GN=BN1204_047070 PE=4 SV=1	76	1316205	23	1	21	1	2.3	9.13	2532	6	0	1	410.1464	1227.4174	3	1226.6367	0.7807	1	0.6	1.00E+02	R	SPDQNKQGVVR	V			index=697
39	A0A0F7UKC7	Chorein_N domain-containing protein OS=Neospora caninum (strain Liverpool) OX=572307 GN=BN1204_047070 PE=4 SV=1	76	1316205	23	1	21	1	2.3	9.13	2928	3	1	1	671.3439	1340.6732	2	1340.6738	-0.0005	1	4.04	29	R	LYEGPGHARWR	R			index=2690
39	A0A0F7UKC7	Chorein_N domain-containing protein OS=Neospora caninum (strain Liverpool) OX=572307 GN=BN1204_047070 PE=4 SV=1	76	1316205	23	1	21	1	2.3	9.13	2971	2	0	1	677.6953	1353.376	2	1353.6902	-0.3141	1	6.51	30	R	QARLYEGPGHAR	W			index=2180
39	A0A0F7UKC7	Chorein_N domain-containing protein OS=Neospora caninum (strain Liverpool) OX=572307 GN=BN1204_047070 PE=4 SV=1	76	1316205	23	1	21	1	2.3	9.13	3888	6	1	1	421.7067	1682.7978	4	1682.8587	-0.0609	1	0.2	60	R	SKTADPSAQAPGDVALR	S			index=538
39	A0A0F7UKC7	Chorein_N domain-containing protein OS=Neospora caninum (strain Liverpool) OX=572307 GN=BN1204_047070 PE=4 SV=1	76	1316205	23	1	21	1	2.3	9.13	3909	6	1	1	565.967	1694.8793	3	1694.9468	-0.0675	1	2.01	41	R	SLLSYFSAIRRPGTK	G			index=4344
39	A0A0F7UKC7	Chorein_N domain-containing protein OS=Neospora caninum (strain Liverpool) OX=572307 GN=BN1204_047070 PE=4 SV=1	76	1316205	23	1	21	1	2.3	9.13	4106	2	0	1	452.2495	1804.9689	4	1804.9584	0.0105	1	8.82	8.9	R	AGTSFPLQRSAIFAPSR	A			index=2528
39	A0A0F7UKC7	Chorein_N domain-containing protein OS=Neospora caninum (strain Liverpool) OX=572307 GN=BN1204_047070 PE=4 SV=1	76	1316205	23	1	21	1	2.3	9.13	4180	1	1	1	614.3261	1839.9565	3	1839.8673	0.0892	0	6.33	14	R	STGMSSGGIFESIPEGLR	Q	Oxidation (M)	0.000200000000000000.0	index=4511
39	A0A0F7UKC7	Chorein_N domain-containing protein OS=Neospora caninum (strain Liverpool) OX=572307 GN=BN1204_047070 PE=4 SV=1	76	1316205	23	1	21	1	2.3	9.13	4181	10	0	1	920.9869	1839.9593	2	1839.8673	0.092	0	0.61	54	R	STGMSSGGIFESIPEGLR	Q	Oxidation (M)	0.000200000000000000.0	index=4506
39	A0A0F7UKC7	Chorein_N domain-containing protein OS=Neospora caninum (strain Liverpool) OX=572307 GN=BN1204_047070 PE=4 SV=1	76	1316205	23	1	21	1	2.3	9.13	4507	6	1	1	492.741	1966.9348	4	1966.9232	0.0116	1	0.92	46	R	KSAASTEFGGIGSLEQDDR	L			index=986
39	A0A0F7UKC7	Chorein_N domain-containing protein OS=Neospora caninum (strain Liverpool) OX=572307 GN=BN1204_047070 PE=4 SV=1	76	1316205	23	1	21	1	2.3	9.13	4531	10	1	1	496.0275	1980.081	4	1979.9735	0.1076	1	0.37	61	R	RSTGMSSGGIFESIPEGLR	Q			index=3382
39	A0A0F7UKC7	Chorein_N domain-containing protein OS=Neospora caninum (strain Liverpool) OX=572307 GN=BN1204_047070 PE=4 SV=1	76	1316205	23	1	21	1	2.3	9.13	4701	10	0	1	516.0302	2060.0917	4	2060.1088	-0.0171	0	1.74	38	R	LAAALAMNQFTLSAGVLDVR	V			index=4329
39	A0A0F7UKC7	Chorein_N domain-containing protein OS=Neospora caninum (strain Liverpool) OX=572307 GN=BN1204_047070 PE=4 SV=1	76	1316205	23	1	21	1	2.3	9.13	4835	6	1	1	720.027	2157.0592	3	2156.9586	0.1006	0	1.22	38	R	GAWIGGNAASFSPDGSAGGMFGK	N	Oxidation (M)	0.00000000000000000002000.0	index=4898
39	A0A0F7UKC7	Chorein_N domain-containing protein OS=Neospora caninum (strain Liverpool) OX=572307 GN=BN1204_047070 PE=4 SV=1	76	1316205	23	1	21	1	2.3	9.13	5016	2	1	1	798.7898	2393.3476	3	2394.0948	-0.7473	1	3.99	26	R	QDAGHVASWIEDRPDEERER	E			index=5411
39	A0A0F7UKC7	Chorein_N domain-containing protein OS=Neospora caninum (strain Liverpool) OX=572307 GN=BN1204_047070 PE=4 SV=1	76	1316205	23	1	21	1	2.3	9.13	5443	1	1	1	770.8861	3079.5153	4	3079.449	0.0663	1	5.58	9	R	CNAAVSAASALVSQADDAHGDPGAAGIGGNRTR	G			index=4929	emPAI	0
40	A0A0F7U6G8	Short-chain dehydrogenase/reductase SDR, related OS=Neospora caninum (strain Liverpool) OX=572307 GN=BN1204_001690 PE=4 SV=1	75	1091674	25	0	24	0	3.2	5.91	794	9	1	1	358.2161	714.4176	2	714.4388	-0.0212	0	14.24	4.5	R	AVVASIR	D			index=318
40	A0A0F7U6G8	Short-chain dehydrogenase/reductase SDR, related OS=Neospora caninum (strain Liverpool) OX=572307 GN=BN1204_001690 PE=4 SV=1	75	1091674	25	0	24	0	3.2	5.91	958	1	1	1	390.2232	778.4318	2	778.3895	0.0424	0	3.99	39	K	TPSSMLK	G	Oxidation (M)	0.0000200.0	index=501
40	A0A0F7U6G8	Short-chain dehydrogenase/reductase SDR, related OS=Neospora caninum (strain Liverpool) OX=572307 GN=BN1204_001690 PE=4 SV=1	75	1091674	25	0	24	0	3.2	5.91	1316	7	1	1	443.7566	885.4987	2	885.5171	-0.0184	0	5.69	27	K	LGVLEDIK	D			index=1468
40	A0A0F7U6G8	Short-chain dehydrogenase/reductase SDR, related OS=Neospora caninum (strain Liverpool) OX=572307 GN=BN1204_001690 PE=4 SV=1	75	1091674	25	0	24	0	3.2	5.91	1627	1	1	0	495.258	988.5014	2	988.5011	0.0003	0	10.12	12	R	AGMKPNDLK	F	Oxidation (M)	0.002000000.0	index=5256
40	A0A0F7U6G8	Short-chain dehydrogenase/reductase SDR, related OS=Neospora caninum (strain Liverpool) OX=572307 GN=BN1204_001690 PE=4 SV=1	75	1091674	25	0	24	0	3.2	5.91	1874	6	1	1	532.7944	1063.5742	2	1063.625	-0.0508	1	8.25	14	R	LHRSPISVR	G			index=1462
40	A0A0F7U6G8	Short-chain dehydrogenase/reductase SDR, related OS=Neospora caninum (strain Liverpool) OX=572307 GN=BN1204_001690 PE=4 SV=1	75	1091674	25	0	24	0	3.2	5.91	2039	4	1	1	553.3081	1104.6016	2	1104.575	0.0266	0	6.73	23	K	LTVNVFCPR	L	Carbamidomethyl (C)	0.000000100.0	index=1377
40	A0A0F7U6G8	Short-chain dehydrogenase/reductase SDR, related OS=Neospora caninum (strain Liverpool) OX=572307 GN=BN1204_001690 PE=4 SV=1	75	1091674	25	0	24	0	3.2	5.91	2307	5	1	1	584.7907	1167.5667	2	1167.5706	-0.0039	0	1.27	54	R	GAIELHMPER	G	Oxidation (M)	0.0000002000.0	index=4780
40	A0A0F7U6G8	Short-chain dehydrogenase/reductase SDR, related OS=Neospora caninum (strain Liverpool) OX=572307 GN=BN1204_001690 PE=4 SV=1	75	1091674	25	0	24	0	3.2	5.91	2415	4	1	0	599.2231	1196.4317	2	1196.6111	-0.1794	0	0.51	80	K	AIIDLCTTYK	V	Carbamidomethyl (C)	0.0000010000.0	index=2216
40	A0A0F7U6G8	Short-chain dehydrogenase/reductase SDR, related OS=Neospora caninum (strain Liverpool) OX=572307 GN=BN1204_001690 PE=4 SV=1	75	1091674	25	0	24	0	3.2	5.91	2536	6	0	1	615.2871	1228.5595	2	1228.591	-0.0315	0	10.26	8.4	K	MFASVQVFER	D	Oxidation (M)	0.2000000000.0	index=2036
40	A0A0F7U6G8	Short-chain dehydrogenase/reductase SDR, related OS=Neospora caninum (strain Liverpool) OX=572307 GN=BN1204_001690 PE=4 SV=1	75	1091674	25	0	24	0	3.2	5.91	3004	8	1	1	453.9182	1358.7328	3	1358.7227	0.01	1	7.78	14	K	EIINKCNDILK	R	Carbamidomethyl (C)	0.00000100000.0	index=5255
40	A0A0F7U6G8	Short-chain dehydrogenase/reductase SDR, related OS=Neospora caninum (strain Liverpool) OX=572307 GN=BN1204_001690 PE=4 SV=1	75	1091674	25	0	24	0	3.2	5.91	3074	1	1	1	691.3119	1380.6092	2	1380.6561	-0.0469	0	8.04	12	K	QSPTWEYLTEK	E			index=510
40	A0A0F7U6G8	Short-chain dehydrogenase/reductase SDR, related OS=Neospora caninum (strain Liverpool) OX=572307 GN=BN1204_001690 PE=4 SV=1	75	1091674	25	0	24	0	3.2	5.91	3102	2	1	1	695.8604	1389.7062	2	1389.7728	-0.0666	1	2.88	44	R	LVNDAYTRLGLR	E			index=5443
40	A0A0F7U6G8	Short-chain dehydrogenase/reductase SDR, related OS=Neospora caninum (strain Liverpool) OX=572307 GN=BN1204_001690 PE=4 SV=1	75	1091674	25	0	24	0	3.2	5.91	3116	1	1	0	464.9087	1391.7043	3	1391.8765	-0.1722	1	13.77	3.2	R	IWLLRPRTIPK	T			index=57
40	A0A0F7U6G8	Short-chain dehydrogenase/reductase SDR, related OS=Neospora caninum (strain Liverpool) OX=572307 GN=BN1204_001690 PE=4 SV=1	75	1091674	25	0	24	0	3.2	5.91	3411	3	0	1	495.9125	1484.7156	3	1484.7446	-0.029	1	4.25	26	K	QKMFASVQVFER	D	Oxidation (M)	0.002000000000.0	index=1108
40	A0A0F7U6G8	Short-chain dehydrogenase/reductase SDR, related OS=Neospora caninum (strain Liverpool) OX=572307 GN=BN1204_001690 PE=4 SV=1	75	1091674	25	0	24	0	3.2	5.91	3444	1	1	0	749.3038	1496.5931	2	1496.7592	-0.166	1	0.46	77	R	AMSTMINRALAFR	R	Oxidation (M)	0.0000200000000.0	index=3071
40	A0A0F7U6G8	Short-chain dehydrogenase/reductase SDR, related OS=Neospora caninum (strain Liverpool) OX=572307 GN=BN1204_001690 PE=4 SV=1	75	1091674	25	0	24	0	3.2	5.91	3609	1	1	1	523.5626	1567.666	3	1567.7525	-0.0865	1	9.02	9.8	R	TAPQSHECEVRVR	A	Carbamidomethyl (C)	0.0000000100000.0	index=160
40	A0A0F7U6G8	Short-chain dehydrogenase/reductase SDR, related OS=Neospora caninum (strain Liverpool) OX=572307 GN=BN1204_001690 PE=4 SV=1	75	1091674	25	0	24	0	3.2	5.91	3994	5	1	1	870.8649	1739.7152	2	1739.8777	-0.1625	0	0.46	70	K	IMHNLLLVDYSGGHR	A	Oxidation (M)	0.020000000000000.0	index=348
40	A0A0F7U6G8	Short-chain dehydrogenase/reductase SDR, related OS=Neospora caninum (strain Liverpool) OX=572307 GN=BN1204_001690 PE=4 SV=1	75	1091674	25	0	24	0	3.2	5.91	4338	9	1	1	952.9542	1903.8938	2	1903.9415	-0.0477	1	2.14	38	R	EILFDEVAAAEDPKTEK	G			index=3479
40	A0A0F7U6G8	Short-chain dehydrogenase/reductase SDR, related OS=Neospora caninum (strain Liverpool) OX=572307 GN=BN1204_001690 PE=4 SV=1	75	1091674	25	0	24	0	3.2	5.91	4339	4	0	1	635.641	1903.9012	3	1903.9415	-0.0403	1	0.42	56	R	EILFDEVAAAEDPKTEK	G			index=3481
40	A0A0F7U6G8	Short-chain dehydrogenase/reductase SDR, related OS=Neospora caninum (strain Liverpool) OX=572307 GN=BN1204_001690 PE=4 SV=1	75	1091674	25	0	24	0	3.2	5.91	4677	8	1	0	683.0302	2046.0688	3	2046.0667	0.0021	1	2.66	33	R	KNLILSGEQSEIDNVLMK	L	Oxidation (M)	0.000000000000000020.0	index=5040
40	A0A0F7U6G8	Short-chain dehydrogenase/reductase SDR, related OS=Neospora caninum (strain Liverpool) OX=572307 GN=BN1204_001690 PE=4 SV=1	75	1091674	25	0	24	0	3.2	5.91	4723	1	1	0	694.6831	2081.0275	3	2081.1568	-0.1293	1	0.28	52	K	VLIHAVSGGVGIAAVQFCKR	V	Carbamidomethyl (C)	0.00000000000000000100.0	index=4536
40	A0A0F7U6G8	Short-chain dehydrogenase/reductase SDR, related OS=Neospora caninum (strain Liverpool) OX=572307 GN=BN1204_001690 PE=4 SV=1	75	1091674	25	0	24	0	3.2	5.91	5066	5	1	0	820.4272	2458.2599	3	2458.1773	0.0826	0	3.03	24	R	GLCAQSIQWGPWIEQGMAADLK	A	Carbamidomethyl (C)	0.0010000000000000000000.0	index=5427
40	A0A0F7U6G8	Short-chain dehydrogenase/reductase SDR, related OS=Neospora caninum (strain Liverpool) OX=572307 GN=BN1204_001690 PE=4 SV=1	75	1091674	25	0	24	0	3.2	5.91	5068	1	1	0	820.4424	2458.3054	3	2458.0597	0.2457	0	5.11	16	K	GPSMTIDTACSSSLVAADCGAQAMR	F	Oxidation (M)	0.0002000000000000000000000.0	index=4080
40	A0A0F7U6G8	Short-chain dehydrogenase/reductase SDR, related OS=Neospora caninum (strain Liverpool) OX=572307 GN=BN1204_001690 PE=4 SV=1	75	1091674	25	0	24	0	3.2	5.91	5363	6	1	1	961.438	2881.2922	3	2881.2656	0.0266	1	0.32	40	K	NVDEFWDMMHQMRDCITEVPLTR	W	Oxidation (M)	0.00000000200000000000000.0	index=3720
40	A0A0F7U6G8	Short-chain dehydrogenase/reductase SDR, related OS=Neospora caninum (strain Liverpool) OX=572307 GN=BN1204_001690 PE=4 SV=1	75	1091674	25	0	24	0	3.2	5.91	5392	6	1	1	991.4846	2971.432	3	2971.3083	0.1237	1	0.71	32	K	EDSTPDVSQMENFYPPNRQGYPWSK	W			index=4645
41	A0A0F7V5P1	Non-specific serine/threonine protein kinase OS=Toxoplasma gondii (strain ATCC 50861 / VEG) OX=432359 GN=BN1205_101540 PE=3 SV=1	74	570036	13	1	11	1	3.1	6.23	1813	2	1	0	350.5317	1048.5734	3	1048.5335	0.0399	1	6.07	25	R	KIGIMGSDGR	V	Oxidation (M)	0.0000200000.0	index=582
41	A0A0F7V5P1	Non-specific serine/threonine protein kinase OS=Toxoplasma gondii (strain ATCC 50861 / VEG) OX=432359 GN=BN1205_101540 PE=3 SV=1	74	570036	13	1	11	1	3.1	6.23	2668	8	1	1	422.8976	1265.6709	3	1265.6108	0.0601	0	9.08	9.6	R	ATCEQVMSLLR	V	Oxidation (M)	0.00000020000.0	index=1577
41	A0A0F7V5P1	Non-specific serine/threonine protein kinase OS=Toxoplasma gondii (strain ATCC 50861 / VEG) OX=432359 GN=BN1205_101540 PE=3 SV=1	74	570036	13	1	11	1	3.1	6.23	2847	1	1	1	439.5855	1315.7347	3	1315.5404	0.1943	0	6.07	20	R	NWYHGMYSSR	H	Oxidation (M)	0.0000020000.0	index=4523
41	A0A0F7V5P1	Non-specific serine/threonine protein kinase OS=Toxoplasma gondii (strain ATCC 50861 / VEG) OX=432359 GN=BN1205_101540 PE=3 SV=1	74	570036	13	1	11	1	3.1	6.23	3074	9	0	0	691.3119	1380.6092	2	1380.6204	-0.0112	0	6.47	17	R	CLEQASEAHHTR	S			index=510
41	A0A0F7V5P1	Non-specific serine/threonine protein kinase OS=Toxoplasma gondii (strain ATCC 50861 / VEG) OX=432359 GN=BN1205_101540 PE=3 SV=1	74	570036	13	1	11	1	3.1	6.23	3266	2	1	1	477.9154	1430.7243	3	1430.6209	0.1034	0	10.17	7.6	R	STGPVHESCSAGSR	S	Carbamidomethyl (C)	0.00000000100000.0	index=952
41	A0A0F7V5P1	Non-specific serine/threonine protein kinase OS=Toxoplasma gondii (strain ATCC 50861 / VEG) OX=432359 GN=BN1205_101540 PE=3 SV=1	74	570036	13	1	11	1	3.1	6.23	3380	5	1	1	738.3809	1474.7472	2	1474.7562	-0.009	0	4.52	27	K	ASVGEILCSSRPTR	E			index=4233
41	A0A0F7V5P1	Non-specific serine/threonine protein kinase OS=Toxoplasma gondii (strain ATCC 50861 / VEG) OX=432359 GN=BN1205_101540 PE=3 SV=1	74	570036	13	1	11	1	3.1	6.23	3775	1	1	0	547.3278	1638.9615	3	1639.6873	-0.7259	1	5.15	25	R	CRCCCCSAAPLQLR	L	2 Carbamidomethyl (C)	0.10000100000000.0	index=4095
41	A0A0F7V5P1	Non-specific serine/threonine protein kinase OS=Toxoplasma gondii (strain ATCC 50861 / VEG) OX=432359 GN=BN1205_101540 PE=3 SV=1	74	570036	13	1	11	1	3.1	6.23	3911	2	1	0	566.335	1695.9831	3	1696.7088	-0.7258	1	5.85	23	R	CRCCCCSAAPLQLR	L	3 Carbamidomethyl (C)	0.10001100000000.0	index=4850
41	A0A0F7V5P1	Non-specific serine/threonine protein kinase OS=Toxoplasma gondii (strain ATCC 50861 / VEG) OX=432359 GN=BN1205_101540 PE=3 SV=1	74	570036	13	1	11	1	3.1	6.23	3912	10	0	0	566.5613	1696.6621	3	1696.7088	-0.0467	1	1.69	59	R	CRCCCCSAAPLQLR	L	3 Carbamidomethyl (C)	0.10011000000000.0	index=1403
41	A0A0F7V5P1	Non-specific serine/threonine protein kinase OS=Toxoplasma gondii (strain ATCC 50861 / VEG) OX=432359 GN=BN1205_101540 PE=3 SV=1	74	570036	13	1	11	1	3.1	6.23	4124	1	1	1	606.0004	1814.9793	3	1814.9383	0.041	1	33.15	0.032	R	RTSLLDMPVSLPAPMR	R	2 Oxidation (M)	0.0000002000000020.0	index=5219
41	A0A0F7V5P1	Non-specific serine/threonine protein kinase OS=Toxoplasma gondii (strain ATCC 50861 / VEG) OX=432359 GN=BN1205_101540 PE=3 SV=1	74	570036	13	1	11	1	3.1	6.23	4250	5	1	1	624.2806	1869.8201	3	1870.1042	-0.2841	0	1.28	47	K	EIWILLPLLEIFLMK	L			index=1366
41	A0A0F7V5P1	Non-specific serine/threonine protein kinase OS=Toxoplasma gondii (strain ATCC 50861 / VEG) OX=432359 GN=BN1205_101540 PE=3 SV=1	74	570036	13	1	11	1	3.1	6.23	4304	1	1	1	474.4654	1893.8326	4	1893.8448	-0.0122	1	6.97	12	K	LMEELEERSAPGCAESK	V	Oxidation (M)	0.02000000000000000.0	index=1892
41	A0A0F7V5P1	Non-specific serine/threonine protein kinase OS=Toxoplasma gondii (strain ATCC 50861 / VEG) OX=432359 GN=BN1205_101540 PE=3 SV=1	74	570036	13	1	11	1	3.1	6.23	5325	4	1	1	558.5071	2787.4991	5	2787.4671	0.032	1	1.05	38	R	LALLKTLEALMAHCGFPLLLGGTMCR	L	Oxidation (M)	0.00000000002000000000000000.0	index=4925	emPAI	0.01
42	A0A0F7UMG4	Dynein heavy chain 10, axonemal OS=Neospora caninum (strain Liverpool) OX=572307 GN=BN1204_054095 PE=4 SV=1	74	444299	15	0	13	0	3.6	5.92	1185	7	1	0	425.7624	849.5103	2	849.4232	0.0871	0	3.33	50	K	EVFAQEK	K			index=14
42	A0A0F7UMG4	Dynein heavy chain 10, axonemal OS=Neospora caninum (strain Liverpool) OX=572307 GN=BN1204_054095 PE=4 SV=1	74	444299	15	0	13	0	3.6	5.92	1296	3	1	1	441.7234	881.4322	2	881.5123	-0.0801	1	2.28	43	K	AFLTRFK	Q			index=932
42	A0A0F7UMG4	Dynein heavy chain 10, axonemal OS=Neospora caninum (strain Liverpool) OX=572307 GN=BN1204_054095 PE=4 SV=1	74	444299	15	0	13	0	3.6	5.92	1309	4	1	0	442.7634	883.5122	2	883.4439	0.0683	0	5.29	22	K	IAEYFNK	D			index=4135
42	A0A0F7UMG4	Dynein heavy chain 10, axonemal OS=Neospora caninum (strain Liverpool) OX=572307 GN=BN1204_054095 PE=4 SV=1	74	444299	15	0	13	0	3.6	5.92	1512	2	1	1	476.2661	950.5175	2	950.4457	0.0718	0	7.27	18	R	NYGEAELR	E			index=1573
42	A0A0F7UMG4	Dynein heavy chain 10, axonemal OS=Neospora caninum (strain Liverpool) OX=572307 GN=BN1204_054095 PE=4 SV=1	74	444299	15	0	13	0	3.6	5.92	1919	10	1	1	538.3012	1074.5877	2	1074.6298	-0.042	1	7.73	19	K	LTQAIARFR	N			index=218
42	A0A0F7UMG4	Dynein heavy chain 10, axonemal OS=Neospora caninum (strain Liverpool) OX=572307 GN=BN1204_054095 PE=4 SV=1	74	444299	15	0	13	0	3.6	5.92	1921	3	1	1	538.3051	1074.5955	2	1074.6298	-0.0342	1	21.88	0.73	K	LTQAIARFR	N			index=1487
42	A0A0F7UMG4	Dynein heavy chain 10, axonemal OS=Neospora caninum (strain Liverpool) OX=572307 GN=BN1204_054095 PE=4 SV=1	74	444299	15	0	13	0	3.6	5.92	1966	4	1	1	544.8162	1087.6178	2	1087.5622	0.0557	1	5.63	28	R	RELDTLADR	L			index=3560
42	A0A0F7UMG4	Dynein heavy chain 10, axonemal OS=Neospora caninum (strain Liverpool) OX=572307 GN=BN1204_054095 PE=4 SV=1	74	444299	15	0	13	0	3.6	5.92	2450	1	1	1	602.2643	1202.514	2	1202.6077	-0.0937	0	9.39	11	R	TIQMGLQQER	T			index=1339
42	A0A0F7UMG4	Dynein heavy chain 10, axonemal OS=Neospora caninum (strain Liverpool) OX=572307 GN=BN1204_054095 PE=4 SV=1	74	444299	15	0	13	0	3.6	5.92	3086	5	1	0	692.3515	1382.6884	2	1382.6653	0.0232	1	5.36	20	K	WQELYMDVRK	K	Oxidation (M)	0.0000020000.0	index=4259
42	A0A0F7UMG4	Dynein heavy chain 10, axonemal OS=Neospora caninum (strain Liverpool) OX=572307 GN=BN1204_054095 PE=4 SV=1	74	444299	15	0	13	0	3.6	5.92	3236	2	1	1	475.6148	1423.8224	3	1423.6772	0.1452	0	4.75	28	K	YDTQWGLWDLK	R			index=1078
42	A0A0F7UMG4	Dynein heavy chain 10, axonemal OS=Neospora caninum (strain Liverpool) OX=572307 GN=BN1204_054095 PE=4 SV=1	74	444299	15	0	13	0	3.6	5.92	3386	6	0	1	492.6036	1474.7889	3	1474.6284	0.1605	0	3.87	32	R	SSHGSASEENLSDR	R			index=878
42	A0A0F7UMG4	Dynein heavy chain 10, axonemal OS=Neospora caninum (strain Liverpool) OX=572307 GN=BN1204_054095 PE=4 SV=1	74	444299	15	0	13	0	3.6	5.92	3912	2	0	1	566.5613	1696.6621	3	1696.78	-0.118	0	5.67	24	R	QLMALAGCEFEVDSK	K	Carbamidomethyl (C)	0.000000010000000.0	index=1403
42	A0A0F7UMG4	Dynein heavy chain 10, axonemal OS=Neospora caninum (strain Liverpool) OX=572307 GN=BN1204_054095 PE=4 SV=1	74	444299	15	0	13	0	3.6	5.92	4170	3	1	1	919.4889	1836.9632	2	1836.7627	0.2006	0	1.52	44	R	QELVQNMSDCHQMMK	H	Oxidation (M)	0.000000000000020.0	index=4397
42	A0A0F7UMG4	Dynein heavy chain 10, axonemal OS=Neospora caninum (strain Liverpool) OX=572307 GN=BN1204_054095 PE=4 SV=1	74	444299	15	0	13	0	3.6	5.92	4304	5	0	1	474.4654	1893.8326	4	1893.7841	0.0484	0	1.85	40	R	QELVQNMSDCHQMMK	H	Carbamidomethyl (C); Oxidation (M)	0.000000000100020.0	index=1892
42	A0A0F7UMG4	Dynein heavy chain 10, axonemal OS=Neospora caninum (strain Liverpool) OX=572307 GN=BN1204_054095 PE=4 SV=1	74	444299	15	0	13	0	3.6	5.92	4374	1	1	1	480.4767	1917.8779	4	1918.0272	-0.1493	1	7.6	10	R	QPVTPNLSGEKTLPNAPR	H			index=1738
43	A0A0F7U8F4	ATG C terminal domain-containing protein OS=Neospora caninum (strain Liverpool) OX=572307 GN=BN1204_019860 PE=4 SV=1	74	854472	22	0	20	0	2.8	8.21	410	3	1	0	515.2827	514.2754	1	514.25	0.0255	0	2.5	91	R	GDAPR	G			index=1868
43	A0A0F7U8F4	ATG C terminal domain-containing protein OS=Neospora caninum (strain Liverpool) OX=572307 GN=BN1204_019860 PE=4 SV=1	74	854472	22	0	20	0	2.8	8.21	459	3	0	0	531.7856	530.7784	1	530.2449	0.5335	0	5.78	1.30E+02	R	DSGPR	Q			index=1214
43	A0A0F7U8F4	ATG C terminal domain-containing protein OS=Neospora caninum (strain Liverpool) OX=572307 GN=BN1204_019860 PE=4 SV=1	74	854472	22	0	20	0	2.8	8.21	905	1	1	1	380.7056	759.3966	2	759.4425	-0.0459	1	7.34	28	R	KVLMNR	F			index=1508
43	A0A0F7U8F4	ATG C terminal domain-containing protein OS=Neospora caninum (strain Liverpool) OX=572307 GN=BN1204_019860 PE=4 SV=1	74	854472	22	0	20	0	2.8	8.21	984	1	1	1	393.2309	784.4472	2	784.3967	0.0506	0	19.57	0.94	K	ESVPPEK	S			index=17
43	A0A0F7U8F4	ATG C terminal domain-containing protein OS=Neospora caninum (strain Liverpool) OX=572307 GN=BN1204_019860 PE=4 SV=1	74	854472	22	0	20	0	2.8	8.21	1002	1	1	1	395.717	789.4194	2	789.3617	0.0577	0	4.85	52	R	AADDVSGR	R			index=1361
43	A0A0F7U8F4	ATG C terminal domain-containing protein OS=Neospora caninum (strain Liverpool) OX=572307 GN=BN1204_019860 PE=4 SV=1	74	854472	22	0	20	0	2.8	8.21	1193	4	0	1	426.738	851.4614	2	851.3886	0.0729	0	0.6	72	R	GEAGHEPR	Q			index=910
43	A0A0F7U8F4	ATG C terminal domain-containing protein OS=Neospora caninum (strain Liverpool) OX=572307 GN=BN1204_019860 PE=4 SV=1	74	854472	22	0	20	0	2.8	8.21	1498	3	1	1	946.6657	945.6584	1	945.5243	0.1341	0	2.99	86	K	SVASLAAATR	Q			index=5216
43	A0A0F7U8F4	ATG C terminal domain-containing protein OS=Neospora caninum (strain Liverpool) OX=572307 GN=BN1204_019860 PE=4 SV=1	74	854472	22	0	20	0	2.8	8.21	1587	6	1	1	488.2517	974.4889	2	974.4855	0.0034	0	3.55	53	R	ALSPVETCR	L			index=1572
43	A0A0F7U8F4	ATG C terminal domain-containing protein OS=Neospora caninum (strain Liverpool) OX=572307 GN=BN1204_019860 PE=4 SV=1	74	854472	22	0	20	0	2.8	8.21	1955	7	0	1	362.5067	1084.4983	3	1084.4421	0.0562	0	8.42	12	R	EAAEHDEER	Q			index=314
43	A0A0F7U8F4	ATG C terminal domain-containing protein OS=Neospora caninum (strain Liverpool) OX=572307 GN=BN1204_019860 PE=4 SV=1	74	854472	22	0	20	0	2.8	8.21	2076	1	1	1	558.3462	1114.6778	2	1114.5155	0.1623	0	6.18	23	R	YAHQEPASGR	R			index=5839
43	A0A0F7U8F4	ATG C terminal domain-containing protein OS=Neospora caninum (strain Liverpool) OX=572307 GN=BN1204_019860 PE=4 SV=1	74	854472	22	0	20	0	2.8	8.21	2305	1	1	1	584.7593	1167.504	2	1167.6724	-0.1683	1	15.7	2	K	RLPESLGQLR	S			index=1505
43	A0A0F7U8F4	ATG C terminal domain-containing protein OS=Neospora caninum (strain Liverpool) OX=572307 GN=BN1204_019860 PE=4 SV=1	74	854472	22	0	20	0	2.8	8.21	3012	1	1	1	454.8886	1361.6438	3	1361.6762	-0.0324	0	5.58	23	R	VAVAGGFTEPCVR	G	Carbamidomethyl (C)	0.0000000000100.0	index=272
43	A0A0F7U8F4	ATG C terminal domain-containing protein OS=Neospora caninum (strain Liverpool) OX=572307 GN=BN1204_019860 PE=4 SV=1	74	854472	22	0	20	0	2.8	8.21	3060	1	1	1	688.8605	1375.7065	2	1375.6804	0.0261	1	5.34	24	K	QGDARGGVSTVSSR	D			index=2755
43	A0A0F7U8F4	ATG C terminal domain-containing protein OS=Neospora caninum (strain Liverpool) OX=572307 GN=BN1204_019860 PE=4 SV=1	74	854472	22	0	20	0	2.8	8.21	3177	1	1	1	470.9103	1409.7091	3	1409.6861	0.023	0	8.31	10	R	TCSPLEYTVEIR	L			index=624
43	A0A0F7U8F4	ATG C terminal domain-containing protein OS=Neospora caninum (strain Liverpool) OX=572307 GN=BN1204_019860 PE=4 SV=1	74	854472	22	0	20	0	2.8	8.21	3485	2	1	1	758.9081	1515.8017	2	1515.7641	0.0376	1	5.9	19	R	QQGDDTLAARLNSK	G			index=3814
43	A0A0F7U8F4	ATG C terminal domain-containing protein OS=Neospora caninum (strain Liverpool) OX=572307 GN=BN1204_019860 PE=4 SV=1	74	854472	22	0	20	0	2.8	8.21	3687	3	1	1	535.264	1602.7703	3	1602.7671	0.0032	1	2.5	41	R	ETACELPLSAERER	R			index=2904
43	A0A0F7U8F4	ATG C terminal domain-containing protein OS=Neospora caninum (strain Liverpool) OX=572307 GN=BN1204_019860 PE=4 SV=1	74	854472	22	0	20	0	2.8	8.21	3698	3	1	1	803.4491	1604.8836	2	1604.7048	0.1788	1	4.47	27	R	ACGNHQCVRNYQR	K	Carbamidomethyl (C)	0.0000001000000.0	index=4236
43	A0A0F7U8F4	ATG C terminal domain-containing protein OS=Neospora caninum (strain Liverpool) OX=572307 GN=BN1204_019860 PE=4 SV=1	74	854472	22	0	20	0	2.8	8.21	3830	2	1	1	415.9553	1659.7921	4	1659.7886	0.0035	1	5.26	21	R	ETACELPLSAERER	R	Carbamidomethyl (C)	0.00010000000000.0	index=1051
43	A0A0F7U8F4	ATG C terminal domain-containing protein OS=Neospora caninum (strain Liverpool) OX=572307 GN=BN1204_019860 PE=4 SV=1	74	854472	22	0	20	0	2.8	8.21	4123	5	1	1	605.6529	1813.9369	3	1813.7665	0.1704	0	0.1	61	R	YAPCWGQTQWGAMSR	A	Carbamidomethyl (C); Oxidation (M)	0.000100000000200.0	index=2633
43	A0A0F7U8F4	ATG C terminal domain-containing protein OS=Neospora caninum (strain Liverpool) OX=572307 GN=BN1204_019860 PE=4 SV=1	74	854472	22	0	20	0	2.8	8.21	4164	1	1	1	612.0066	1832.998	3	1832.8073	0.1907	0	3.87	28	R	LDEDHLPFPMTAEMR	E	2 Oxidation (M)	0.000000000200020.0	index=3811
43	A0A0F7U8F4	ATG C terminal domain-containing protein OS=Neospora caninum (strain Liverpool) OX=572307 GN=BN1204_019860 PE=4 SV=1	74	854472	22	0	20	0	2.8	8.21	4165	7	1	1	612.0073	1833.0001	3	1832.8073	0.1928	0	1.25	52	R	LDEDHLPFPMTAEMR	E	2 Oxidation (M)	0.000000000200020.0	index=3664
43	A0A0F7U8F4	ATG C terminal domain-containing protein OS=Neospora caninum (strain Liverpool) OX=572307 GN=BN1204_019860 PE=4 SV=1	74	854472	22	0	20	0	2.8	8.21	5343	2	1	1	944.4055	2830.1947	3	2830.4395	-0.2449	1	0.69	42	R	LSGSGVGRSPSAAEAAMQAAAVAGLEFAVR	L			index=4805
44	A0A0F7V440	Chromosome segregation protein, putative OS=Toxoplasma gondii (strain ATCC 50861 / VEG) OX=432359 GN=BN1205_093540 PE=4 SV=1	74	216722	7	1	5	1	2.2	9.22	580	3	1	0	577.2958	576.2885	1	576.2941	-0.0056	0	1.22	1.10E+02	R	MAEVK	V			index=3774
44	A0A0F7V440	Chromosome segregation protein, putative OS=Toxoplasma gondii (strain ATCC 50861 / VEG) OX=432359 GN=BN1205_093540 PE=4 SV=1	74	216722	7	1	5	1	2.2	9.22	1647	1	1	1	499.2332	996.4517	2	996.524	-0.0722	0	1.84	50	R	AEAEVTHLK	K			index=1867
44	A0A0F7V440	Chromosome segregation protein, putative OS=Toxoplasma gondii (strain ATCC 50861 / VEG) OX=432359 GN=BN1205_093540 PE=4 SV=1	74	216722	7	1	5	1	2.2	9.22	1649	9	0	1	499.3001	996.5856	2	996.524	0.0617	0	8.35	11	R	AEAEVTHLK	K			index=5317
44	A0A0F7V440	Chromosome segregation protein, putative OS=Toxoplasma gondii (strain ATCC 50861 / VEG) OX=432359 GN=BN1205_093540 PE=4 SV=1	74	216722	7	1	5	1	2.2	9.22	2115	1	0	1	563.2758	1124.537	2	1124.6189	-0.082	1	28.18	0.12	R	AEAEVTHLKK	Q			index=880
44	A0A0F7V440	Chromosome segregation protein, putative OS=Toxoplasma gondii (strain ATCC 50861 / VEG) OX=432359 GN=BN1205_093540 PE=4 SV=1	74	216722	7	1	5	1	2.2	9.22	2120	1	0	1	563.3423	1124.67	2	1124.6189	0.0511	1	31.08	0.064	R	AEAEVTHLKK	Q			index=812
44	A0A0F7V440	Chromosome segregation protein, putative OS=Toxoplasma gondii (strain ATCC 50861 / VEG) OX=432359 GN=BN1205_093540 PE=4 SV=1	74	216722	7	1	5	1	2.2	9.22	2743	1	1	1	645.8165	1289.6184	2	1289.6033	0.0151	1	32.74	0.047	R	ECAAEAENLRK	E	Carbamidomethyl (C)	0.01000000000.0	index=997
44	A0A0F7V440	Chromosome segregation protein, putative OS=Toxoplasma gondii (strain ATCC 50861 / VEG) OX=432359 GN=BN1205_093540 PE=4 SV=1	74	216722	7	1	5	1	2.2	9.22	4335	7	1	1	635.2888	1902.8445	3	1903.0316	-0.1871	1	0.33	62	R	IPRVVVVNPDAPPYPDR	L			index=2771	emPAI	0.02
45	V4ZAP5	Zinc finger (C3HC4 RING finger) protein,putative OS=Toxoplasma gondii (strain ATCC 50861 / VEG) OX=432359 GN=BN1205_064360 PE=4 SV=1	74	406745	12	0	10	0	2.9	7.81	806	5	1	0	360.6857	719.3568	2	719.3385	0.0184	0	8.07	19	R	CAGISGGR	F			index=106
45	V4ZAP5	Zinc finger (C3HC4 RING finger) protein,putative OS=Toxoplasma gondii (strain ATCC 50861 / VEG) OX=432359 GN=BN1205_064360 PE=4 SV=1	74	406745	12	0	10	0	2.9	7.81	1317	8	0	0	444.1976	886.3806	2	886.5171	-0.1365	1	2	72	R	RLAAMAVR	G			index=2101
45	V4ZAP5	Zinc finger (C3HC4 RING finger) protein,putative OS=Toxoplasma gondii (strain ATCC 50861 / VEG) OX=432359 GN=BN1205_064360 PE=4 SV=1	74	406745	12	0	10	0	2.9	7.81	1372	5	1	1	451.26	900.5053	2	900.4777	0.0277	1	15.41	3.2	R	RQAEELR	A			index=4083
45	V4ZAP5	Zinc finger (C3HC4 RING finger) protein,putative OS=Toxoplasma gondii (strain ATCC 50861 / VEG) OX=432359 GN=BN1205_064360 PE=4 SV=1	74	406745	12	0	10	0	2.9	7.81	1567	1	1	1	486.2394	970.4642	2	970.5559	-0.0917	1	12.3	5.5	R	AAALAAEARK	Q			index=471
45	V4ZAP5	Zinc finger (C3HC4 RING finger) protein,putative OS=Toxoplasma gondii (strain ATCC 50861 / VEG) OX=432359 GN=BN1205_064360 PE=4 SV=1	74	406745	12	0	10	0	2.9	7.81	1568	2	1	1	486.2658	970.5169	2	970.5559	-0.039	1	5.51	26	R	AAALAAEARK	Q			index=5017
45	V4ZAP5	Zinc finger (C3HC4 RING finger) protein,putative OS=Toxoplasma gondii (strain ATCC 50861 / VEG) OX=432359 GN=BN1205_064360 PE=4 SV=1	74	406745	12	0	10	0	2.9	7.81	2490	7	1	1	607.8203	1213.626	2	1213.6051	0.0209	1	11.27	6.3	R	GPLSGDEDIRR	I			index=2161
45	V4ZAP5	Zinc finger (C3HC4 RING finger) protein,putative OS=Toxoplasma gondii (strain ATCC 50861 / VEG) OX=432359 GN=BN1205_064360 PE=4 SV=1	74	406745	12	0	10	0	2.9	7.81	2815	7	1	1	436.8678	1307.5816	3	1307.4008	0.1808	0	2.34	47	R	GCSMCTCCACR	N	3 Carbamidomethyl (C)	0.01001000010.0	index=598
45	V4ZAP5	Zinc finger (C3HC4 RING finger) protein,putative OS=Toxoplasma gondii (strain ATCC 50861 / VEG) OX=432359 GN=BN1205_064360 PE=4 SV=1	74	406745	12	0	10	0	2.9	7.81	2871	2	1	1	662.3529	1322.6912	2	1323.3957	-0.7044	0	7.88	13	R	GCSMCTCCACR	N	3 Carbamidomethyl (C); Oxidation (M)	0.01020001010.0	index=2899
45	V4ZAP5	Zinc finger (C3HC4 RING finger) protein,putative OS=Toxoplasma gondii (strain ATCC 50861 / VEG) OX=432359 GN=BN1205_064360 PE=4 SV=1	74	406745	12	0	10	0	2.9	7.81	3678	3	1	0	533.9539	1598.8398	3	1598.7545	0.0853	0	2.64	38	R	CPICPTHVSISETR	Q	Carbamidomethyl (C)	0.10000000000000.0	index=3668
45	V4ZAP5	Zinc finger (C3HC4 RING finger) protein,putative OS=Toxoplasma gondii (strain ATCC 50861 / VEG) OX=432359 GN=BN1205_064360 PE=4 SV=1	74	406745	12	0	10	0	2.9	7.81	4354	1	1	1	637.6197	1909.8374	3	1909.7548	0.0826	1	5.13	20	R	IGIFGGRGCSMCTCCACR	N	Carbamidomethyl (C); Oxidation (M)	0.000000000020010000.0	index=4481
45	V4ZAP5	Zinc finger (C3HC4 RING finger) protein,putative OS=Toxoplasma gondii (strain ATCC 50861 / VEG) OX=432359 GN=BN1205_064360 PE=4 SV=1	74	406745	12	0	10	0	2.9	7.81	4387	7	0	1	481.7242	1922.8676	4	1922.9376	-0.07	1	1.15	44	R	GRGDTPTSVAGLVMMLMR	D	2 Oxidation (M)	0.000000000000022000.0	index=3097
45	V4ZAP5	Zinc finger (C3HC4 RING finger) protein,putative OS=Toxoplasma gondii (strain ATCC 50861 / VEG) OX=432359 GN=BN1205_064360 PE=4 SV=1	74	406745	12	0	10	0	2.9	7.81	4668	2	1	1	681.3365	2040.9877	3	2041.0626	-0.0749	1	7.71	9	K	LETLGLLVKNPNCGEGSAAR	K			index=5404
46	V4ZBN7	Uncharacterized protein OS=Toxoplasma gondii (strain ATCC 50861 / VEG) OX=432359 GN=BN1205_068195 PE=4 SV=1	73	260117	7	0	6	0	2.2	8.45	672	1	0	0	633.3673	632.36	1	632.2765	0.0834	0	4.47	52	K	EEEAR	G			index=5188
46	V4ZBN7	Uncharacterized protein OS=Toxoplasma gondii (strain ATCC 50861 / VEG) OX=432359 GN=BN1205_068195 PE=4 SV=1	73	260117	7	0	6	0	2.2	8.45	673	2	0	0	633.369	632.3617	1	632.2765	0.0852	0	3.15	71	K	EEEAR	G			index=5259
46	V4ZBN7	Uncharacterized protein OS=Toxoplasma gondii (strain ATCC 50861 / VEG) OX=432359 GN=BN1205_068195 PE=4 SV=1	73	260117	7	0	6	0	2.2	8.45	1032	9	0	1	400.7358	799.457	2	799.4956	-0.0386	0	11.99	6.3	K	IALLGWK	C			index=712
46	V4ZBN7	Uncharacterized protein OS=Toxoplasma gondii (strain ATCC 50861 / VEG) OX=432359 GN=BN1205_068195 PE=4 SV=1	73	260117	7	0	6	0	2.2	8.45	1648	1	1	1	499.2435	996.4724	2	996.5968	-0.1243	0	5.09	24	R	ELLSPAVLR	V			index=1585
46	V4ZBN7	Uncharacterized protein OS=Toxoplasma gondii (strain ATCC 50861 / VEG) OX=432359 GN=BN1205_068195 PE=4 SV=1	73	260117	7	0	6	0	2.2	8.45	2230	2	1	1	575.3265	1148.6385	2	1148.7029	-0.0644	1	19.56	1	R	LLLQIHERK	R			index=4525
46	V4ZBN7	Uncharacterized protein OS=Toxoplasma gondii (strain ATCC 50861 / VEG) OX=432359 GN=BN1205_068195 PE=4 SV=1	73	260117	7	0	6	0	2.2	8.45	2373	1	1	1	593.348	1184.6814	2	1184.6149	0.0664	0	19.69	0.93	R	GSEGALVGAPTAR	V			index=2485
46	V4ZBN7	Uncharacterized protein OS=Toxoplasma gondii (strain ATCC 50861 / VEG) OX=432359 GN=BN1205_068195 PE=4 SV=1	73	260117	7	0	6	0	2.2	8.45	2990	5	1	1	453.2463	1356.7172	3	1356.6997	0.0175	1	12.35	4.7	R	QSRTEVQEGVPK	M			index=1880
47	V5B154	Putative SAC3/GANP family protein OS=Toxoplasma gondii (strain ATCC 50861 / VEG) OX=432359 GN=BN1205_009440 PE=4 SV=1	73	273472	8	0	8	0	3.5	8.44	1205	9	1	1	427.2803	852.546	2	852.5433	0.0027	0	8.42	10	R	LLLPELR	V			index=3059
47	V5B154	Putative SAC3/GANP family protein OS=Toxoplasma gondii (strain ATCC 50861 / VEG) OX=432359 GN=BN1205_009440 PE=4 SV=1	73	273472	8	0	8	0	3.5	8.44	1581	4	0	1	487.2712	972.5278	2	972.5491	-0.0213	1	20.44	0.99	R	LDLEVEKK	E			index=252
47	V5B154	Putative SAC3/GANP family protein OS=Toxoplasma gondii (strain ATCC 50861 / VEG) OX=432359 GN=BN1205_009440 PE=4 SV=1	73	273472	8	0	8	0	3.5	8.44	1741	3	1	1	513.7983	1025.582	2	1025.46	0.122	0	18.62	1	R	IEAFNSSCR	E			index=2529
47	V5B154	Putative SAC3/GANP family protein OS=Toxoplasma gondii (strain ATCC 50861 / VEG) OX=432359 GN=BN1205_009440 PE=4 SV=1	73	273472	8	0	8	0	3.5	8.44	2359	3	1	1	394.9027	1181.6862	3	1181.5611	0.1251	1	10.77	6.3	R	RIEAFNSSCR	E			index=1755
47	V5B154	Putative SAC3/GANP family protein OS=Toxoplasma gondii (strain ATCC 50861 / VEG) OX=432359 GN=BN1205_009440 PE=4 SV=1	73	273472	8	0	8	0	3.5	8.44	2579	3	0	1	621.3791	1240.7437	2	1240.6499	0.0939	1	5.99	21	R	RLWPSPCVAR	V	Carbamidomethyl (C)	0.0000001000.0	index=3109
47	V5B154	Putative SAC3/GANP family protein OS=Toxoplasma gondii (strain ATCC 50861 / VEG) OX=432359 GN=BN1205_009440 PE=4 SV=1	73	273472	8	0	8	0	3.5	8.44	3148	7	0	1	700.3622	1398.7099	2	1398.7619	-0.052	1	0.7	64	R	DKTLQILHEFR	R			index=3961
47	V5B154	Putative SAC3/GANP family protein OS=Toxoplasma gondii (strain ATCC 50861 / VEG) OX=432359 GN=BN1205_009440 PE=4 SV=1	73	273472	8	0	8	0	3.5	8.44	4155	2	1	1	610.9453	1829.8141	3	1829.9418	-0.1277	1	2.18	40	R	AASSLQASLRHVNTTMK	S	Oxidation (M)	0.00000000000000020.0	index=2544
47	V5B154	Putative SAC3/GANP family protein OS=Toxoplasma gondii (strain ATCC 50861 / VEG) OX=432359 GN=BN1205_009440 PE=4 SV=1	73	273472	8	0	8	0	3.5	8.44	5158	2	1	1	858.1437	2571.4093	3	2571.1249	0.2844	1	5.71	17	R	GDAYEGGELEGDDREADDLGVYVK	F			index=5347
48	A0A0F7UQN8	Non-specific serine/threonine protein kinase OS=Neospora caninum (strain Liverpool) OX=572307 GN=BN1204_064500 PE=4 SV=1	73	747311	17	0	15	0	3.1	8.04	327	1	1	0	485.2214	484.2141	1	484.2758	-0.0617	0	0.24	47	R	APAAR	R			index=4853
48	A0A0F7UQN8	Non-specific serine/threonine protein kinase OS=Neospora caninum (strain Liverpool) OX=572307 GN=BN1204_064500 PE=4 SV=1	73	747311	17	0	15	0	3.1	8.04	329	1	1	0	485.2921	484.2848	1	484.2758	0.0091	0	0.24	47	R	APAAR	R			index=4613
48	A0A0F7UQN8	Non-specific serine/threonine protein kinase OS=Neospora caninum (strain Liverpool) OX=572307 GN=BN1204_064500 PE=4 SV=1	73	747311	17	0	15	0	3.1	8.04	451	5	0	0	529.2427	528.2354	1	528.302	-0.0666	0	9.93	13	R	SPVAR	Q			index=4803
48	A0A0F7UQN8	Non-specific serine/threonine protein kinase OS=Neospora caninum (strain Liverpool) OX=572307 GN=BN1204_064500 PE=4 SV=1	73	747311	17	0	15	0	3.1	8.04	1142	5	0	1	419.7646	837.5146	2	837.4569	0.0577	1	16.07	1.9	R	RAHAQQK	F			index=503
48	A0A0F7UQN8	Non-specific serine/threonine protein kinase OS=Neospora caninum (strain Liverpool) OX=572307 GN=BN1204_064500 PE=4 SV=1	73	747311	17	0	15	0	3.1	8.04	1286	4	1	1	440.0947	878.1748	2	878.4974	-0.3225	1	3.19	88	R	AAYTARVK	R			index=2115
48	A0A0F7UQN8	Non-specific serine/threonine protein kinase OS=Neospora caninum (strain Liverpool) OX=572307 GN=BN1204_064500 PE=4 SV=1	73	747311	17	0	15	0	3.1	8.04	1393	8	1	1	455.2559	908.4972	2	908.5192	-0.022	0	7.15	16	R	QVVATVHR	S			index=1648
48	A0A0F7UQN8	Non-specific serine/threonine protein kinase OS=Neospora caninum (strain Liverpool) OX=572307 GN=BN1204_064500 PE=4 SV=1	73	747311	17	0	15	0	3.1	8.04	1850	7	1	1	529.3159	1056.6172	2	1056.5564	0.0609	0	12.84	4.6	K	IDAAQDVLGR	I			index=2803
48	A0A0F7UQN8	Non-specific serine/threonine protein kinase OS=Neospora caninum (strain Liverpool) OX=572307 GN=BN1204_064500 PE=4 SV=1	73	747311	17	0	15	0	3.1	8.04	2544	8	0	1	616.8041	1231.5937	2	1231.7401	-0.1464	1	0.32	85	R	VFNTILTRLR	A			index=4792
48	A0A0F7UQN8	Non-specific serine/threonine protein kinase OS=Neospora caninum (strain Liverpool) OX=572307 GN=BN1204_064500 PE=4 SV=1	73	747311	17	0	15	0	3.1	8.04	2545	10	0	1	616.8041	1231.5937	2	1231.7401	-0.1464	1	2	58	R	VFNTILTRLR	A			index=5094
48	A0A0F7UQN8	Non-specific serine/threonine protein kinase OS=Neospora caninum (strain Liverpool) OX=572307 GN=BN1204_064500 PE=4 SV=1	73	747311	17	0	15	0	3.1	8.04	2750	7	1	1	431.5355	1291.5847	3	1291.5325	0.0522	0	2.35	51	R	DEWDCMPQIR	A			index=742
48	A0A0F7UQN8	Non-specific serine/threonine protein kinase OS=Neospora caninum (strain Liverpool) OX=572307 GN=BN1204_064500 PE=4 SV=1	73	747311	17	0	15	0	3.1	8.04	3352	3	1	1	732.8833	1463.752	2	1463.8572	-0.1052	1	7.56	13	R	ERHQISLSLLLR	L			index=3923
48	A0A0F7UQN8	Non-specific serine/threonine protein kinase OS=Neospora caninum (strain Liverpool) OX=572307 GN=BN1204_064500 PE=4 SV=1	73	747311	17	0	15	0	3.1	8.04	3530	1	1	1	767.1321	1532.2496	2	1532.7219	-0.4723	1	4.19	56	R	VTHKGGDASFGENSK	A			index=4710
48	A0A0F7UQN8	Non-specific serine/threonine protein kinase OS=Neospora caninum (strain Liverpool) OX=572307 GN=BN1204_064500 PE=4 SV=1	73	747311	17	0	15	0	3.1	8.04	3897	4	1	1	564.2953	1689.8641	3	1689.7628	0.1012	0	2.91	35	R	QAAGGEVGCGGGTVEGDVK	R			index=4456
48	A0A0F7UQN8	Non-specific serine/threonine protein kinase OS=Neospora caninum (strain Liverpool) OX=572307 GN=BN1204_064500 PE=4 SV=1	73	747311	17	0	15	0	3.1	8.04	4609	3	0	1	503.2389	2008.9266	4	2008.9297	-0.0032	1	0.27	56	R	DAETSGRDATTNGSATGLASK	E			index=2512
48	A0A0F7UQN8	Non-specific serine/threonine protein kinase OS=Neospora caninum (strain Liverpool) OX=572307 GN=BN1204_064500 PE=4 SV=1	73	747311	17	0	15	0	3.1	8.04	4883	2	1	1	550.2921	2197.1391	4	2197.0433	0.0958	1	6.91	12	R	SKQGEPAVTEGSAVTEHPMAR	L	Oxidation (M)	0.000000000000000000200.0	index=4818
48	A0A0F7UQN8	Non-specific serine/threonine protein kinase OS=Neospora caninum (strain Liverpool) OX=572307 GN=BN1204_064500 PE=4 SV=1	73	747311	17	0	15	0	3.1	8.04	5485	4	1	1	791.6713	3162.6561	4	3162.4496	0.2064	1	3.63	17	R	QGSCESLFAAARPQSPRNASNGQSADAAESR	E			index=3994
48	A0A0F7UQN8	Non-specific serine/threonine protein kinase OS=Neospora caninum (strain Liverpool) OX=572307 GN=BN1204_064500 PE=4 SV=1	73	747311	17	0	15	0	3.1	8.04	5600	1	1	1	834.8306	3335.2932	4	3335.7159	-0.4227	1	4.78	16	R	TCAAWTSLASLSLWSLFPLLLRNMATPGSGR	A	Oxidation (M)	0.0000000000000000000000020000000.0	index=1246
49	B9PYE4	Putative type I fatty acid synthase OS=Toxoplasma gondii (strain ATCC 50861 / VEG) OX=432359 GN=BN1205_013030 PE=4 SV=1	73	1092772	21	0	21	0	3.3	5.96	793	6	1	1	358.2161	714.4176	2	714.4388	-0.0212	1	11.43	8.7	K	IIGKER	S			index=758
49	B9PYE4	Putative type I fatty acid synthase OS=Toxoplasma gondii (strain ATCC 50861 / VEG) OX=432359 GN=BN1205_013030 PE=4 SV=1	73	1092772	21	0	21	0	3.3	5.96	1144	7	1	1	420.2083	838.4019	2	838.3933	0.0086	0	0.96	52	K	NFTTNSR	Q			index=3580
49	B9PYE4	Putative type I fatty acid synthase OS=Toxoplasma gondii (strain ATCC 50861 / VEG) OX=432359 GN=BN1205_013030 PE=4 SV=1	73	1092772	21	0	21	0	3.3	5.96	1166	3	1	1	422.7501	843.4857	2	843.4702	0.0155	0	19.06	1.5	K	AGVLEDIK	D			index=2337
49	B9PYE4	Putative type I fatty acid synthase OS=Toxoplasma gondii (strain ATCC 50861 / VEG) OX=432359 GN=BN1205_013030 PE=4 SV=1	73	1092772	21	0	21	0	3.3	5.96	1260	2	0	1	436.7474	871.4802	2	871.5426	-0.0623	1	10.42	9.4	K	LVLCLRR	R			index=1075
49	B9PYE4	Putative type I fatty acid synthase OS=Toxoplasma gondii (strain ATCC 50861 / VEG) OX=432359 GN=BN1205_013030 PE=4 SV=1	73	1092772	21	0	21	0	3.3	5.96	1627	1	0	0	495.258	988.5014	2	988.5011	0.0003	0	10.12	12	R	AGMKPNDLK	F	Oxidation (M)	0.002000000.0	index=5256
49	B9PYE4	Putative type I fatty acid synthase OS=Toxoplasma gondii (strain ATCC 50861 / VEG) OX=432359 GN=BN1205_013030 PE=4 SV=1	73	1092772	21	0	21	0	3.3	5.96	2184	6	1	1	380.5474	1138.6204	3	1138.5771	0.0433	0	3.29	33	K	GFASVQVFER	D			index=3257
49	B9PYE4	Putative type I fatty acid synthase OS=Toxoplasma gondii (strain ATCC 50861 / VEG) OX=432359 GN=BN1205_013030 PE=4 SV=1	73	1092772	21	0	21	0	3.3	5.96	2405	1	1	1	398.8785	1193.6136	3	1193.5499	0.0637	0	11.71	5.5	K	AGSGAMPAVFDR	K	Oxidation (M)	0.000002000000.0	index=73
49	B9PYE4	Putative type I fatty acid synthase OS=Toxoplasma gondii (strain ATCC 50861 / VEG) OX=432359 GN=BN1205_013030 PE=4 SV=1	73	1092772	21	0	21	0	3.3	5.96	2415	4	0	0	599.2231	1196.4317	2	1196.6111	-0.1794	0	0.51	80	K	AIIDLCTTYK	V	Carbamidomethyl (C)	0.0000010000.0	index=2216
49	B9PYE4	Putative type I fatty acid synthase OS=Toxoplasma gondii (strain ATCC 50861 / VEG) OX=432359 GN=BN1205_013030 PE=4 SV=1	73	1092772	21	0	21	0	3.3	5.96	3116	1	0	0	464.9087	1391.7043	3	1391.8765	-0.1722	1	13.77	3.2	R	IWLLRPRTIPK	T			index=57
49	B9PYE4	Putative type I fatty acid synthase OS=Toxoplasma gondii (strain ATCC 50861 / VEG) OX=432359 GN=BN1205_013030 PE=4 SV=1	73	1092772	21	0	21	0	3.3	5.96	3184	4	1	1	706.3859	1410.7572	2	1410.7719	-0.0146	0	1.55	51	R	QVDPSASVVATIPK	D			index=2039
49	B9PYE4	Putative type I fatty acid synthase OS=Toxoplasma gondii (strain ATCC 50861 / VEG) OX=432359 GN=BN1205_013030 PE=4 SV=1	73	1092772	21	0	21	0	3.3	5.96	3443	10	0	1	499.5686	1495.6839	3	1495.7857	-0.1018	1	0.64	65	K	LLGPYGRFMELGK	R	Oxidation (M)	0.0000000020000.0	index=12
49	B9PYE4	Putative type I fatty acid synthase OS=Toxoplasma gondii (strain ATCC 50861 / VEG) OX=432359 GN=BN1205_013030 PE=4 SV=1	73	1092772	21	0	21	0	3.3	5.96	3444	1	0	0	749.3038	1496.5931	2	1496.7592	-0.166	1	0.46	77	R	AMSTMINRALAFR	R	Oxidation (M)	0.0000200000000.0	index=3071
49	B9PYE4	Putative type I fatty acid synthase OS=Toxoplasma gondii (strain ATCC 50861 / VEG) OX=432359 GN=BN1205_013030 PE=4 SV=1	73	1092772	21	0	21	0	3.3	5.96	3863	3	1	1	558.9739	1673.8999	3	1673.86	0.0399	0	2.98	35	R	EFNVVVPTAPMAFPR	E			index=4122
49	B9PYE4	Putative type I fatty acid synthase OS=Toxoplasma gondii (strain ATCC 50861 / VEG) OX=432359 GN=BN1205_013030 PE=4 SV=1	73	1092772	21	0	21	0	3.3	5.96	4307	7	1	1	632.6514	1894.9323	3	1894.9359	-0.0036	0	1.51	43	K	AIGAWNLHDACEALGLNK	S			index=4132
49	B9PYE4	Putative type I fatty acid synthase OS=Toxoplasma gondii (strain ATCC 50861 / VEG) OX=432359 GN=BN1205_013030 PE=4 SV=1	73	1092772	21	0	21	0	3.3	5.96	4677	8	0	0	683.0302	2046.0688	3	2046.0667	0.0021	1	2.66	33	R	KNLILSGEQSEIDNVLMK	L	Oxidation (M)	0.000000000000000020.0	index=5040
49	B9PYE4	Putative type I fatty acid synthase OS=Toxoplasma gondii (strain ATCC 50861 / VEG) OX=432359 GN=BN1205_013030 PE=4 SV=1	73	1092772	21	0	21	0	3.3	5.96	4723	1	0	0	694.6831	2081.0275	3	2081.1568	-0.1293	1	0.28	52	K	VLIHAVSGGVGIAAVQFCKR	V	Carbamidomethyl (C)	0.00000000000000000100.0	index=4536
49	B9PYE4	Putative type I fatty acid synthase OS=Toxoplasma gondii (strain ATCC 50861 / VEG) OX=432359 GN=BN1205_013030 PE=4 SV=1	73	1092772	21	0	21	0	3.3	5.96	5066	5	0	0	820.4272	2458.2599	3	2458.1773	0.0826	0	3.03	24	R	GLCAQSIQWGPWIEQGMAADLK	A	Carbamidomethyl (C)	0.0010000000000000000000.0	index=5427
49	B9PYE4	Putative type I fatty acid synthase OS=Toxoplasma gondii (strain ATCC 50861 / VEG) OX=432359 GN=BN1205_013030 PE=4 SV=1	73	1092772	21	0	21	0	3.3	5.96	5068	1	0	0	820.4424	2458.3054	3	2458.0597	0.2457	0	5.11	16	K	GPSMTIDTACSSSLVAADCGAQAMR	F	Oxidation (M)	0.0002000000000000000000000.0	index=4080
49	B9PYE4	Putative type I fatty acid synthase OS=Toxoplasma gondii (strain ATCC 50861 / VEG) OX=432359 GN=BN1205_013030 PE=4 SV=1	73	1092772	21	0	21	0	3.3	5.96	5305	2	1	1	923.0674	2766.1804	3	2766.3146	-0.1342	0	1.8	33	K	GFSPSVVMGHSLGEYAAAAIAGVMDWK	D	Oxidation (M)	0.000000020000000000000000000.0	index=3711
49	B9PYE4	Putative type I fatty acid synthase OS=Toxoplasma gondii (strain ATCC 50861 / VEG) OX=432359 GN=BN1205_013030 PE=4 SV=1	73	1092772	21	0	21	0	3.3	5.96	5545	5	0	1	653.7035	3263.4814	5	3263.4645	0.0169	1	2.36	19	R	ASIMQHIDPNDGVMYACRASEQDAQAAVEK	A	Oxidation (M)	0.000000000000020000000000000000.0	index=4164
49	B9PYE4	Putative type I fatty acid synthase OS=Toxoplasma gondii (strain ATCC 50861 / VEG) OX=432359 GN=BN1205_013030 PE=4 SV=1	73	1092772	21	0	21	0	3.3	5.96	5723	1	1	1	988.1805	3948.6931	4	3947.9379	0.7552	1	0.3	27	M	MTRLPLCQQQAPPSLAGCHMLAAFQDIPERPLNR	D	2 Carbamidomethyl (C); 2 Oxidation (M)	0.2000001000000000010200000000000000.0	index=3287
50	V4YN30	Putative vacuolar protein sorting-associated protein OS=Toxoplasma gondii (strain ATCC 50861 / VEG) OX=432359 GN=BN1205_008660 PE=4 SV=1	72	926716	19	0	17	0	2.7	6.51	1045	2	1	1	402.7041	803.3936	2	803.341	0.0526	0	1.7	1.10E+02	R	GGGDAQDGK	T			index=886
50	V4YN30	Putative vacuolar protein sorting-associated protein OS=Toxoplasma gondii (strain ATCC 50861 / VEG) OX=432359 GN=BN1205_008660 PE=4 SV=1	72	926716	19	0	17	0	2.7	6.51	1285	5	0	1	439.771	877.5275	2	877.4328	0.0948	0	9.72	12	R	QMDTIVR	E	Oxidation (M)	0.0200000.0	index=1437
50	V4YN30	Putative vacuolar protein sorting-associated protein OS=Toxoplasma gondii (strain ATCC 50861 / VEG) OX=432359 GN=BN1205_008660 PE=4 SV=1	72	926716	19	0	17	0	2.7	6.51	1435	6	1	1	464.7789	927.5433	2	927.5403	0.0031	1	8.42	13	R	VAWRQLR	S			index=34
50	V4YN30	Putative vacuolar protein sorting-associated protein OS=Toxoplasma gondii (strain ATCC 50861 / VEG) OX=432359 GN=BN1205_008660 PE=4 SV=1	72	926716	19	0	17	0	2.7	6.51	1448	2	1	1	467.2407	932.4669	2	932.4675	-0.0006	1	14.13	5.3	R	EESLRSGR	E			index=324
50	V4YN30	Putative vacuolar protein sorting-associated protein OS=Toxoplasma gondii (strain ATCC 50861 / VEG) OX=432359 GN=BN1205_008660 PE=4 SV=1	72	926716	19	0	17	0	2.7	6.51	1782	5	1	1	521.8287	1041.6429	2	1041.5931	0.0498	1	0.83	71	R	ALGVPGTSGKR	R			index=4985
50	V4YN30	Putative vacuolar protein sorting-associated protein OS=Toxoplasma gondii (strain ATCC 50861 / VEG) OX=432359 GN=BN1205_008660 PE=4 SV=1	72	926716	19	0	17	0	2.7	6.51	1808	6	0	1	524.7948	1047.575	2	1047.5019	0.0732	0	11.26	8.1	R	SPSACDSLLR	R			index=216
50	V4YN30	Putative vacuolar protein sorting-associated protein OS=Toxoplasma gondii (strain ATCC 50861 / VEG) OX=432359 GN=BN1205_008660 PE=4 SV=1	72	926716	19	0	17	0	2.7	6.51	1958	5	1	1	543.8135	1085.6125	2	1085.608	0.0045	1	3.61	38	R	RLVLEEEAK	R			index=3759
50	V4YN30	Putative vacuolar protein sorting-associated protein OS=Toxoplasma gondii (strain ATCC 50861 / VEG) OX=432359 GN=BN1205_008660 PE=4 SV=1	72	926716	19	0	17	0	2.7	6.51	2041	3	1	1	553.3088	1104.6031	2	1104.5233	0.0798	0	9.21	13	R	SPSACDSLLR	R	Carbamidomethyl (C)	0.0000100000.0	index=357
50	V4YN30	Putative vacuolar protein sorting-associated protein OS=Toxoplasma gondii (strain ATCC 50861 / VEG) OX=432359 GN=BN1205_008660 PE=4 SV=1	72	926716	19	0	17	0	2.7	6.51	2378	4	1	1	396.5288	1186.5645	3	1186.5829	-0.0184	0	10.58	7.9	M	EESEALLPGSR	E			index=72
50	V4YN30	Putative vacuolar protein sorting-associated protein OS=Toxoplasma gondii (strain ATCC 50861 / VEG) OX=432359 GN=BN1205_008660 PE=4 SV=1	72	926716	19	0	17	0	2.7	6.51	2381	3	1	1	396.554	1186.6401	3	1186.5829	0.0571	0	9.54	10	M	EESEALLPGSR	E			index=142
50	V4YN30	Putative vacuolar protein sorting-associated protein OS=Toxoplasma gondii (strain ATCC 50861 / VEG) OX=432359 GN=BN1205_008660 PE=4 SV=1	72	926716	19	0	17	0	2.7	6.51	2734	8	0	1	645.3135	1288.6124	2	1288.6016	0.0109	1	2.36	53	R	DRMQNPLMER	E			index=4869
50	V4YN30	Putative vacuolar protein sorting-associated protein OS=Toxoplasma gondii (strain ATCC 50861 / VEG) OX=432359 GN=BN1205_008660 PE=4 SV=1	72	926716	19	0	17	0	2.7	6.51	3153	1	1	1	700.8362	1399.6578	2	1399.7307	-0.0729	0	9.6	8.2	R	TDAPTGASLGGAGVVK	E			index=3890
50	V4YN30	Putative vacuolar protein sorting-associated protein OS=Toxoplasma gondii (strain ATCC 50861 / VEG) OX=432359 GN=BN1205_008660 PE=4 SV=1	72	926716	19	0	17	0	2.7	6.51	3665	10	0	1	532.9363	1595.7871	3	1595.7032	0.0839	1	3.92	28	R	DGSLLCDRVTSCDR	G	Carbamidomethyl (C)	0.00000000000100.0	index=2145
50	V4YN30	Putative vacuolar protein sorting-associated protein OS=Toxoplasma gondii (strain ATCC 50861 / VEG) OX=432359 GN=BN1205_008660 PE=4 SV=1	72	926716	19	0	17	0	2.7	6.51	3682	3	1	1	534.5403	1600.5992	3	1600.7329	-0.1337	0	3.41	44	K	GDEKPVVDGGSAGEER	T			index=248
50	V4YN30	Putative vacuolar protein sorting-associated protein OS=Toxoplasma gondii (strain ATCC 50861 / VEG) OX=432359 GN=BN1205_008660 PE=4 SV=1	72	926716	19	0	17	0	2.7	6.51	3893	3	1	1	845.1437	1688.2728	2	1688.7714	-0.4986	1	9.4	16	K	AALGDGGSRTDGVDEGGR	G			index=2842
50	V4YN30	Putative vacuolar protein sorting-associated protein OS=Toxoplasma gondii (strain ATCC 50861 / VEG) OX=432359 GN=BN1205_008660 PE=4 SV=1	72	926716	19	0	17	0	2.7	6.51	4190	4	1	1	614.942	1841.8042	3	1842.0071	-0.203	1	0.84	56	R	LSSASSVSKPQAAGLRQR	S			index=1347
50	V4YN30	Putative vacuolar protein sorting-associated protein OS=Toxoplasma gondii (strain ATCC 50861 / VEG) OX=432359 GN=BN1205_008660 PE=4 SV=1	72	926716	19	0	17	0	2.7	6.51	4572	2	1	1	499.9787	1995.8857	4	1995.1113	0.7744	1	3.72	25	R	GAEIVPLLSRAGAAGAGLASSK	R			index=2249
50	V4YN30	Putative vacuolar protein sorting-associated protein OS=Toxoplasma gondii (strain ATCC 50861 / VEG) OX=432359 GN=BN1205_008660 PE=4 SV=1	72	926716	19	0	17	0	2.7	6.51	5052	2	1	1	611.0776	2440.2815	4	2440.1012	0.1803	0	9.47	6	K	AMAPGGFHPSALASGANASHCDLSR	A	Oxidation (M)	0.0200000000000000000000000.0	index=4320
50	V4YN30	Putative vacuolar protein sorting-associated protein OS=Toxoplasma gondii (strain ATCC 50861 / VEG) OX=432359 GN=BN1205_008660 PE=4 SV=1	72	926716	19	0	17	0	2.7	6.51	5071	4	1	1	616.309	2461.2069	4	2461.1577	0.0492	0	2.99	23	R	AEMNLELTNASIILPGNCQDSR	S	Carbamidomethyl (C); Oxidation (M)	0.0020000000000000010000.0	index=3839
51	B9QL18	AP2 domain transcription factor AP2Ib-1 OS=Toxoplasma gondii (strain ATCC 50861 / VEG) OX=432359 GN=BN1205_040170 PE=4 SV=1	72	245692	12	1	10	1	4.9	5.55	378	10	0	0	501.2432	500.2359	1	500.3071	-0.0711	0	1.86	1.00E+02	K	AIAAR	R			index=3717
51	B9QL18	AP2 domain transcription factor AP2Ib-1 OS=Toxoplasma gondii (strain ATCC 50861 / VEG) OX=432359 GN=BN1205_040170 PE=4 SV=1	72	245692	12	1	10	1	4.9	5.55	728	1	1	1	672.3345	671.3272	1	671.3602	-0.033	0	5.08	30	R	GTPELR	A			index=4620
51	B9QL18	AP2 domain transcription factor AP2Ib-1 OS=Toxoplasma gondii (strain ATCC 50861 / VEG) OX=432359 GN=BN1205_040170 PE=4 SV=1	72	245692	12	1	10	1	4.9	5.55	1034	7	1	1	400.7491	799.4836	2	799.3864	0.0972	0	3.2	48	R	SVYFER	T			index=1184
51	B9QL18	AP2 domain transcription factor AP2Ib-1 OS=Toxoplasma gondii (strain ATCC 50861 / VEG) OX=432359 GN=BN1205_040170 PE=4 SV=1	72	245692	12	1	10	1	4.9	5.55	1443	2	1	1	466.746	931.4774	2	931.4359	0.0415	0	33.14	0.059	R	SSSNVPGER	G			index=144
51	B9QL18	AP2 domain transcription factor AP2Ib-1 OS=Toxoplasma gondii (strain ATCC 50861 / VEG) OX=432359 GN=BN1205_040170 PE=4 SV=1	72	245692	12	1	10	1	4.9	5.55	1466	5	0	1	469.2117	936.4088	2	936.4301	-0.0213	0	7.49	15	K	AEVADGGYR	D			index=3028
51	B9QL18	AP2 domain transcription factor AP2Ib-1 OS=Toxoplasma gondii (strain ATCC 50861 / VEG) OX=432359 GN=BN1205_040170 PE=4 SV=1	72	245692	12	1	10	1	4.9	5.55	1767	7	1	1	519.0057	1035.9969	2	1036.3954	-0.3984	0	2.06	1.10E+02	R	ECGTSEHMK	S	Oxidation (M)	0.000000020.0	index=1334
51	B9QL18	AP2 domain transcription factor AP2Ib-1 OS=Toxoplasma gondii (strain ATCC 50861 / VEG) OX=432359 GN=BN1205_040170 PE=4 SV=1	72	245692	12	1	10	1	4.9	5.55	3175	6	0	1	470.6103	1408.8091	3	1408.6769	0.1322	0	3.63	35	R	LGYPGAGMNLSSAR	T	Oxidation (M)	0.00000002000000.0	index=2653
51	B9QL18	AP2 domain transcription factor AP2Ib-1 OS=Toxoplasma gondii (strain ATCC 50861 / VEG) OX=432359 GN=BN1205_040170 PE=4 SV=1	72	245692	12	1	10	1	4.9	5.55	3367	2	0	0	490.5933	1468.7582	3	1468.6557	0.1025	1	5.9	18	K	KHAYCANWYEGK	R			index=2364
51	B9QL18	AP2 domain transcription factor AP2Ib-1 OS=Toxoplasma gondii (strain ATCC 50861 / VEG) OX=432359 GN=BN1205_040170 PE=4 SV=1	72	245692	12	1	10	1	4.9	5.55	3730	2	1	1	405.6993	1618.7683	4	1618.8202	-0.052	0	2.06	42	R	LYAAVSGTEAGALPGDK	R			index=842
51	B9QL18	AP2 domain transcription factor AP2Ib-1 OS=Toxoplasma gondii (strain ATCC 50861 / VEG) OX=432359 GN=BN1205_040170 PE=4 SV=1	72	245692	12	1	10	1	4.9	5.55	3731	2	0	1	540.5984	1618.7734	3	1618.8202	-0.0469	0	10.87	5.6	R	LYAAVSGTEAGALPGDK	R			index=293
51	B9QL18	AP2 domain transcription factor AP2Ib-1 OS=Toxoplasma gondii (strain ATCC 50861 / VEG) OX=432359 GN=BN1205_040170 PE=4 SV=1	72	245692	12	1	10	1	4.9	5.55	3732	3	1	1	405.701	1618.7749	4	1618.8202	-0.0453	0	2.37	39	R	LYAAVSGTEAGALPGDK	R			index=286
51	B9QL18	AP2 domain transcription factor AP2Ib-1 OS=Toxoplasma gondii (strain ATCC 50861 / VEG) OX=432359 GN=BN1205_040170 PE=4 SV=1	72	245692	12	1	10	1	4.9	5.55	5135	7	0	1	635.5889	2538.3264	4	2538.2358	0.0906	1	1.05	38	K	VGTPGRGCGVPGTSRPADGDASGAALR	M	Carbamidomethyl (C)	0.000000010000000000000000000.0	index=5134	emPAI	0.01
52	V4YRE6	PHD-finger domain-containing protein OS=Toxoplasma gondii (strain ATCC 50861 / VEG) OX=432359 GN=BN1205_062320 PE=4 SV=1	72	478447	11	0	11	0	3.7	5.8	417	10	1	0	517.2847	516.2774	1	516.2656	0.0118	0	3.77	1.40E+02	R	GAVDR	C			index=4175
52	V4YRE6	PHD-finger domain-containing protein OS=Toxoplasma gondii (strain ATCC 50861 / VEG) OX=432359 GN=BN1205_062320 PE=4 SV=1	72	478447	11	0	11	0	3.7	5.8	547	8	1	1	562.3424	561.3351	1	561.2758	0.0593	0	6.41	39	R	AAADSK	A			index=5246
52	V4YRE6	PHD-finger domain-containing protein OS=Toxoplasma gondii (strain ATCC 50861 / VEG) OX=432359 GN=BN1205_062320 PE=4 SV=1	72	478447	11	0	11	0	3.7	5.8	995	1	0	0	394.2394	786.4643	2	786.4235	0.0408	0	30.41	0.11	R	VAIEEAR	V			index=2268
52	V4YRE6	PHD-finger domain-containing protein OS=Toxoplasma gondii (strain ATCC 50861 / VEG) OX=432359 GN=BN1205_062320 PE=4 SV=1	72	478447	11	0	11	0	3.7	5.8	1124	4	1	1	416.7034	831.3922	2	831.4199	-0.0277	1	1.34	1.10E+02	K	GGADAASRK	K			index=426
52	V4YRE6	PHD-finger domain-containing protein OS=Toxoplasma gondii (strain ATCC 50861 / VEG) OX=432359 GN=BN1205_062320 PE=4 SV=1	72	478447	11	0	11	0	3.7	5.8	1446	1	1	1	467.2197	932.4249	2	932.5039	-0.079	1	9.89	14	R	SSGALRSAGK	R			index=622
52	V4YRE6	PHD-finger domain-containing protein OS=Toxoplasma gondii (strain ATCC 50861 / VEG) OX=432359 GN=BN1205_062320 PE=4 SV=1	72	478447	11	0	11	0	3.7	5.8	2070	4	1	1	371.8986	1112.674	3	1112.5826	0.0914	0	8.47	12	R	DTLGSAPPLSR	A			index=1193
52	V4YRE6	PHD-finger domain-containing protein OS=Toxoplasma gondii (strain ATCC 50861 / VEG) OX=432359 GN=BN1205_062320 PE=4 SV=1	72	478447	11	0	11	0	3.7	5.8	2788	6	1	1	651.3368	1300.659	2	1300.6986	-0.0396	1	10.36	7.9	R	ALEAKLEETAAR	G			index=2164
52	V4YRE6	PHD-finger domain-containing protein OS=Toxoplasma gondii (strain ATCC 50861 / VEG) OX=432359 GN=BN1205_062320 PE=4 SV=1	72	478447	11	0	11	0	3.7	5.8	3830	8	0	1	415.9553	1659.7921	4	1659.858	-0.0659	0	3.72	31	R	DAPAPVPVSSLGSPPNR	A			index=1051
52	V4YRE6	PHD-finger domain-containing protein OS=Toxoplasma gondii (strain ATCC 50861 / VEG) OX=432359 GN=BN1205_062320 PE=4 SV=1	72	478447	11	0	11	0	3.7	5.8	3980	7	1	1	434.2092	1732.8077	4	1732.7807	0.027	1	0.58	57	R	EARCGLCDQPGGICVR	C	Carbamidomethyl (C)	0.0000000000000100.0	index=186
52	V4YRE6	PHD-finger domain-containing protein OS=Toxoplasma gondii (strain ATCC 50861 / VEG) OX=432359 GN=BN1205_062320 PE=4 SV=1	72	478447	11	0	11	0	3.7	5.8	5424	1	1	1	762.8877	3047.5217	4	3047.3221	0.1996	1	0.97	30	K	GCCTYFHPLCAQLKGAFMEMTEQPGR	R	2 Carbamidomethyl (C); Oxidation (M)	0.00100000010000000200000000.0	index=4949
52	V4YRE6	PHD-finger domain-containing protein OS=Toxoplasma gondii (strain ATCC 50861 / VEG) OX=432359 GN=BN1205_062320 PE=4 SV=1	72	478447	11	0	11	0	3.7	5.8	5848	2	1	1	1019.8693	5094.3099	5	5093.9563	0.3537	1	2.22	8.5	R	CEEADGSGGDGGGDGGDGAGQGAEGTGPAAEVGSGQADGSGMEDAEERCSSSFSR	G	Carbamidomethyl (C)	0.1000000000000000000000000000000000000000000000000000000.0	index=3786
53	B9QK58	Translation initiation factor eIF3 subunit 135 OS=Toxoplasma gondii (strain ATCC 50861 / VEG) OX=432359 GN=BN1205_091010 PE=4 SV=1	72	544525	15	0	11	0	2.8	6.53	627	3	1	1	604.2995	603.2922	1	603.2799	0.0124	0	6.89	50	R	ASPACR	R			index=4170
53	B9QK58	Translation initiation factor eIF3 subunit 135 OS=Toxoplasma gondii (strain ATCC 50861 / VEG) OX=432359 GN=BN1205_091010 PE=4 SV=1	72	544525	15	0	11	0	2.8	6.53	629	3	1	1	604.3525	603.3453	1	603.2799	0.0654	0	6.89	50	R	ASPACR	R			index=4206
53	B9QK58	Translation initiation factor eIF3 subunit 135 OS=Toxoplasma gondii (strain ATCC 50861 / VEG) OX=432359 GN=BN1205_091010 PE=4 SV=1	72	544525	15	0	11	0	2.8	6.53	655	4	1	0	621.3069	620.2996	1	620.27	0.0296	0	0.94	74	R	MNNAR	F	Oxidation (M)	0.20000.0	index=2872
53	B9QK58	Translation initiation factor eIF3 subunit 135 OS=Toxoplasma gondii (strain ATCC 50861 / VEG) OX=432359 GN=BN1205_091010 PE=4 SV=1	72	544525	15	0	11	0	2.8	6.53	840	7	1	1	365.7143	729.414	2	729.4272	-0.0133	0	13.12	6	R	LLLEDK	V			index=1953
53	B9QK58	Translation initiation factor eIF3 subunit 135 OS=Toxoplasma gondii (strain ATCC 50861 / VEG) OX=432359 GN=BN1205_091010 PE=4 SV=1	72	544525	15	0	11	0	2.8	6.53	1126	5	1	1	416.7501	831.4856	2	831.4702	0.0154	0	20.78	1.3	R	LSSLAVDK	V			index=1736
53	B9QK58	Translation initiation factor eIF3 subunit 135 OS=Toxoplasma gondii (strain ATCC 50861 / VEG) OX=432359 GN=BN1205_091010 PE=4 SV=1	72	544525	15	0	11	0	2.8	6.53	1598	8	1	1	490.2277	978.4408	2	978.5974	-0.1567	1	1.29	74	K	IERLPVPR	E			index=652
53	B9QK58	Translation initiation factor eIF3 subunit 135 OS=Toxoplasma gondii (strain ATCC 50861 / VEG) OX=432359 GN=BN1205_091010 PE=4 SV=1	72	544525	15	0	11	0	2.8	6.53	2115	8	0	1	563.2758	1124.537	2	1124.6917	-0.1548	0	7.09	15	K	TVVPASLGIIR	T			index=880
53	B9QK58	Translation initiation factor eIF3 subunit 135 OS=Toxoplasma gondii (strain ATCC 50861 / VEG) OX=432359 GN=BN1205_091010 PE=4 SV=1	72	544525	15	0	11	0	2.8	6.53	2120	7	0	1	563.3423	1124.67	2	1124.6917	-0.0217	0	9.5	9.1	K	TVVPASLGIIR	T			index=812
53	B9QK58	Translation initiation factor eIF3 subunit 135 OS=Toxoplasma gondii (strain ATCC 50861 / VEG) OX=432359 GN=BN1205_091010 PE=4 SV=1	72	544525	15	0	11	0	2.8	6.53	2896	4	1	1	445.5581	1333.6526	3	1333.7969	-0.1443	0	6.91	17	R	NLQELLPPAVIK	G			index=892
53	B9QK58	Translation initiation factor eIF3 subunit 135 OS=Toxoplasma gondii (strain ATCC 50861 / VEG) OX=432359 GN=BN1205_091010 PE=4 SV=1	72	544525	15	0	11	0	2.8	6.53	2898	9	1	1	445.5647	1333.6724	3	1333.7969	-0.1245	0	2.03	52	R	NLQELLPPAVIK	G			index=1249
53	B9QK58	Translation initiation factor eIF3 subunit 135 OS=Toxoplasma gondii (strain ATCC 50861 / VEG) OX=432359 GN=BN1205_091010 PE=4 SV=1	72	544525	15	0	11	0	2.8	6.53	2900	6	0	1	445.8704	1334.5894	3	1333.7969	0.7925	0	3.36	38	R	NLQELLPPAVIK	G			index=575
53	B9QK58	Translation initiation factor eIF3 subunit 135 OS=Toxoplasma gondii (strain ATCC 50861 / VEG) OX=432359 GN=BN1205_091010 PE=4 SV=1	72	544525	15	0	11	0	2.8	6.53	3742	4	1	1	541.9269	1622.7589	3	1622.8338	-0.0749	1	7.18	13	K	EYTSKANVPGMSIVK	G			index=3137
53	B9QK58	Translation initiation factor eIF3 subunit 135 OS=Toxoplasma gondii (strain ATCC 50861 / VEG) OX=432359 GN=BN1205_091010 PE=4 SV=1	72	544525	15	0	11	0	2.8	6.53	3970	1	1	1	575.6286	1723.864	3	1723.7869	0.077	0	6.49	14	R	GSLCSTCPIPSSSSVSR	C	Carbamidomethyl (C)	0.00010000000000000.0	index=3195
53	B9QK58	Translation initiation factor eIF3 subunit 135 OS=Toxoplasma gondii (strain ATCC 50861 / VEG) OX=432359 GN=BN1205_091010 PE=4 SV=1	72	544525	15	0	11	0	2.8	6.53	5060	1	1	1	819.3561	2455.0465	3	2455.2092	-0.1627	1	11.4	4.2	R	EVNEDAFHPSGRTSLSSLPSLGR	S			index=4491
53	B9QK58	Translation initiation factor eIF3 subunit 135 OS=Toxoplasma gondii (strain ATCC 50861 / VEG) OX=432359 GN=BN1205_091010 PE=4 SV=1	72	544525	15	0	11	0	2.8	6.53	5141	3	1	1	850.1435	2547.4087	3	2547.0634	0.3453	0	0.18	56	R	FSSGSSASSQSSFSSPSFSDTSSGSR	R			index=5047
54	A0A0F7V2I4	Axonemal dynein heavy chain, putative OS=Toxoplasma gondii (strain ATCC 50861 / VEG) OX=432359 GN=BN1205_073470 PE=3 SV=1	72	468005	11	0	11	0	3.9	5.29	906	4	1	1	380.7202	759.4258	2	759.4603	-0.0344	1	13.27	7.2	R	LSSGLRK	L			index=315
54	A0A0F7V2I4	Axonemal dynein heavy chain, putative OS=Toxoplasma gondii (strain ATCC 50861 / VEG) OX=432359 GN=BN1205_073470 PE=3 SV=1	72	468005	11	0	11	0	3.9	5.29	1184	6	1	1	425.7125	849.4104	2	849.3763	0.0342	1	8.6	15	R	DGAMRER	H	Oxidation (M)	0.0002000.0	index=1889
54	A0A0F7V2I4	Axonemal dynein heavy chain, putative OS=Toxoplasma gondii (strain ATCC 50861 / VEG) OX=432359 GN=BN1205_073470 PE=3 SV=1	72	468005	11	0	11	0	3.9	5.29	1580	1	0	1	487.2711	972.5276	2	972.5029	0.0247	0	32.35	0.064	K	LELWEQR	M			index=2258
54	A0A0F7V2I4	Axonemal dynein heavy chain, putative OS=Toxoplasma gondii (strain ATCC 50861 / VEG) OX=432359 GN=BN1205_073470 PE=3 SV=1	72	468005	11	0	11	0	3.9	5.29	1681	8	1	1	503.7655	1005.5165	2	1005.5495	-0.033	0	6.85	22	R	FVQIDASVK	A			index=3667
54	A0A0F7V2I4	Axonemal dynein heavy chain, putative OS=Toxoplasma gondii (strain ATCC 50861 / VEG) OX=432359 GN=BN1205_073470 PE=3 SV=1	72	468005	11	0	11	0	3.9	5.29	2917	2	1	1	447.2742	1338.8007	3	1338.7619	0.0388	0	3.55	37	K	DQVLNSIRPAVK	A			index=5634
54	A0A0F7V2I4	Axonemal dynein heavy chain, putative OS=Toxoplasma gondii (strain ATCC 50861 / VEG) OX=432359 GN=BN1205_073470 PE=3 SV=1	72	468005	11	0	11	0	3.9	5.29	3313	1	1	1	483.9391	1448.7956	3	1448.7043	0.0913	0	10.11	7.3	R	WILAGVAMLMAEE	-	Oxidation (M)	0.0000000002000.0	index=2511
54	A0A0F7V2I4	Axonemal dynein heavy chain, putative OS=Toxoplasma gondii (strain ATCC 50861 / VEG) OX=432359 GN=BN1205_073470 PE=3 SV=1	72	468005	11	0	11	0	3.9	5.29	3688	1	1	1	535.2643	1602.7711	3	1602.8399	-0.0689	1	4.11	28	K	TMRTLGQIQDISPK	W	Oxidation (M)	0.02000000000000.0	index=3259
54	A0A0F7V2I4	Axonemal dynein heavy chain, putative OS=Toxoplasma gondii (strain ATCC 50861 / VEG) OX=432359 GN=BN1205_073470 PE=3 SV=1	72	468005	11	0	11	0	3.9	5.29	4190	1	0	0	614.942	1841.8042	3	1841.8539	-0.0497	1	1.24	51	K	ELSVCEKALNEFMDSK	R			index=1347
54	A0A0F7V2I4	Axonemal dynein heavy chain, putative OS=Toxoplasma gondii (strain ATCC 50861 / VEG) OX=432359 GN=BN1205_073470 PE=3 SV=1	72	468005	11	0	11	0	3.9	5.29	4782	5	1	0	707.9723	2120.8951	3	2120.101	0.7941	1	0.01	65	R	CVISSEPPPLPDMKIIPER	T			index=3354
54	A0A0F7V2I4	Axonemal dynein heavy chain, putative OS=Toxoplasma gondii (strain ATCC 50861 / VEG) OX=432359 GN=BN1205_073470 PE=3 SV=1	72	468005	11	0	11	0	3.9	5.29	5292	3	1	1	915.7771	2744.3095	3	2744.3558	-0.0464	1	1.31	28	K	FGSLGWSKVYSFNDGDLNISGNVLR	N			index=3587
54	A0A0F7V2I4	Axonemal dynein heavy chain, putative OS=Toxoplasma gondii (strain ATCC 50861 / VEG) OX=432359 GN=BN1205_073470 PE=3 SV=1	72	468005	11	0	11	0	3.9	5.29	5619	7	1	1	676.5134	3377.5305	5	3377.6133	-0.0828	1	0.27	33	K	DCLAFGPGLLPDGSTASPTMFVIQARNGSGENR	T			index=2962
55	F0VD20	NopRA1 domain-containing protein OS=Neospora caninum (strain Liverpool) OX=572307 GN=BN1204_013280 PE=4 SV=1	71	548147	14	0	14	0	3.6	6.15	1435	1	0	1	464.7789	927.5433	2	927.4298	0.1135	0	16.53	2	K	VADEETHK	Q			index=34
55	F0VD20	NopRA1 domain-containing protein OS=Neospora caninum (strain Liverpool) OX=572307 GN=BN1204_013280 PE=4 SV=1	71	548147	14	0	14	0	3.6	6.15	1679	2	1	1	503.3301	1004.6456	2	1004.4159	0.2297	0	5.26	38	R	QGDSGSSDPR	G			index=5699
55	F0VD20	NopRA1 domain-containing protein OS=Neospora caninum (strain Liverpool) OX=572307 GN=BN1204_013280 PE=4 SV=1	71	548147	14	0	14	0	3.6	6.15	1721	8	1	1	510.7808	1019.5471	2	1019.4156	0.1316	0	1.06	82	K	SGPGEEDSSR	G			index=3695
55	F0VD20	NopRA1 domain-containing protein OS=Neospora caninum (strain Liverpool) OX=572307 GN=BN1204_013280 PE=4 SV=1	71	548147	14	0	14	0	3.6	6.15	2170	10	0	1	567.7919	1133.5692	2	1133.4949	0.0744	1	2.31	59	K	REGDASGGEEK	G			index=1124
55	F0VD20	NopRA1 domain-containing protein OS=Neospora caninum (strain Liverpool) OX=572307 GN=BN1204_013280 PE=4 SV=1	71	548147	14	0	14	0	3.6	6.15	2174	1	1	1	568.7406	1135.4666	2	1135.5873	-0.1207	0	5.98	21	R	ELSELAFTAR	A			index=908
55	F0VD20	NopRA1 domain-containing protein OS=Neospora caninum (strain Liverpool) OX=572307 GN=BN1204_013280 PE=4 SV=1	71	548147	14	0	14	0	3.6	6.15	2350	1	1	1	591.2905	1180.5664	2	1180.5771	-0.0107	1	4.1	30	R	MSAAFRAAAGGR	R	Oxidation (M)	0.200000000000.0	index=3906
55	F0VD20	NopRA1 domain-containing protein OS=Neospora caninum (strain Liverpool) OX=572307 GN=BN1204_013280 PE=4 SV=1	71	548147	14	0	14	0	3.6	6.15	2446	8	0	1	401.5095	1201.5067	3	1201.522	-0.0153	0	8.65	13	R	TFTACSCLSR	G	2 Carbamidomethyl (C)	0.0000101000.0	index=174
55	F0VD20	NopRA1 domain-containing protein OS=Neospora caninum (strain Liverpool) OX=572307 GN=BN1204_013280 PE=4 SV=1	71	548147	14	0	14	0	3.6	6.15	2597	5	1	1	416.5493	1246.6261	3	1246.6129	0.0132	1	0.87	73	R	VFPDPTCGKQR	K			index=2865
55	F0VD20	NopRA1 domain-containing protein OS=Neospora caninum (strain Liverpool) OX=572307 GN=BN1204_013280 PE=4 SV=1	71	548147	14	0	14	0	3.6	6.15	2948	9	1	1	673.8269	1345.6392	2	1345.6157	0.0236	1	0.26	80	K	ASMRQDGSGGQPR	E			index=2856
55	F0VD20	NopRA1 domain-containing protein OS=Neospora caninum (strain Liverpool) OX=572307 GN=BN1204_013280 PE=4 SV=1	71	548147	14	0	14	0	3.6	6.15	3422	1	1	1	496.2951	1485.8635	3	1485.8263	0.0372	1	13.68	3.6	R	QLAAVSASVESLRR	Q			index=3956
55	F0VD20	NopRA1 domain-containing protein OS=Neospora caninum (strain Liverpool) OX=572307 GN=BN1204_013280 PE=4 SV=1	71	548147	14	0	14	0	3.6	6.15	3599	1	1	1	783.365	1564.7154	2	1564.6866	0.0288	0	2.49	40	R	WASASNGSAAGDTSGAR	C			index=4027
55	F0VD20	NopRA1 domain-containing protein OS=Neospora caninum (strain Liverpool) OX=572307 GN=BN1204_013280 PE=4 SV=1	71	548147	14	0	14	0	3.6	6.15	3678	1	0	1	533.9539	1598.8398	3	1598.8992	-0.0594	0	11.5	5	R	SLGDISSLAAQVAVLR	S			index=3668
55	F0VD20	NopRA1 domain-containing protein OS=Neospora caninum (strain Liverpool) OX=572307 GN=BN1204_013280 PE=4 SV=1	71	548147	14	0	14	0	3.6	6.15	4163	8	1	1	611.9855	1832.9348	3	1832.8509	0.0839	1	3.13	31	R	LSLCPTKQGQDCAAGER	V	Carbamidomethyl (C)	0.00000000000100000.0	index=4590
55	F0VD20	NopRA1 domain-containing protein OS=Neospora caninum (strain Liverpool) OX=572307 GN=BN1204_013280 PE=4 SV=1	71	548147	14	0	14	0	3.6	6.15	5106	1	1	1	626.0761	2500.2753	4	2500.183	0.0923	1	10.48	4.3	R	GEATDNSEDLEIPAATLEGAWRR	A			index=3027
56	V4ZKD8	Uncharacterized protein OS=Toxoplasma gondii (strain ATCC 50861 / VEG) OX=432359 GN=BN1205_003280 PE=4 SV=1	71	1294230	22	0	22	0	2.4	8.92	771	8	1	1	352.2277	702.4408	2	702.2941	0.1466	0	10.91	16	R	CQHGMK	D			index=858
56	V4ZKD8	Uncharacterized protein OS=Toxoplasma gondii (strain ATCC 50861 / VEG) OX=432359 GN=BN1205_003280 PE=4 SV=1	71	1294230	22	0	22	0	2.4	8.92	824	1	1	1	724.4724	723.4651	1	723.4391	0.026	0	3.29	27	K	NPLKPR	A			index=5388
56	V4ZKD8	Uncharacterized protein OS=Toxoplasma gondii (strain ATCC 50861 / VEG) OX=432359 GN=BN1205_003280 PE=4 SV=1	71	1294230	22	0	22	0	2.4	8.92	832	3	0	1	365.2176	728.4207	2	728.3817	0.0391	0	9.17	13	R	EQSLPR	A			index=1062
56	V4ZKD8	Uncharacterized protein OS=Toxoplasma gondii (strain ATCC 50861 / VEG) OX=432359 GN=BN1205_003280 PE=4 SV=1	71	1294230	22	0	22	0	2.4	8.92	843	9	1	1	366.2047	730.3948	2	730.3722	0.0227	0	0.51	1.50E+02	R	DSRPTR	E			index=5423
56	V4ZKD8	Uncharacterized protein OS=Toxoplasma gondii (strain ATCC 50861 / VEG) OX=432359 GN=BN1205_003280 PE=4 SV=1	71	1294230	22	0	22	0	2.4	8.92	949	3	1	1	388.2036	774.3926	2	774.4236	-0.031	0	1.21	1.20E+02	K	VAVTTER	E			index=710
56	V4ZKD8	Uncharacterized protein OS=Toxoplasma gondii (strain ATCC 50861 / VEG) OX=432359 GN=BN1205_003280 PE=4 SV=1	71	1294230	22	0	22	0	2.4	8.92	983	8	1	1	393.2164	784.4183	2	784.4807	-0.0624	0	5.63	23	R	LSLSPLR	S			index=274
56	V4ZKD8	Uncharacterized protein OS=Toxoplasma gondii (strain ATCC 50861 / VEG) OX=432359 GN=BN1205_003280 PE=4 SV=1	71	1294230	22	0	22	0	2.4	8.92	1305	9	1	1	442.7272	883.4399	2	883.4624	-0.0225	1	3.5	33	R	TSHRQQK	D			index=793
56	V4ZKD8	Uncharacterized protein OS=Toxoplasma gondii (strain ATCC 50861 / VEG) OX=432359 GN=BN1205_003280 PE=4 SV=1	71	1294230	22	0	22	0	2.4	8.92	1645	4	1	1	997.0572	996.0499	1	995.5148	0.5351	0	7.02	30	R	KPATEGTHR	D			index=3745
56	V4ZKD8	Uncharacterized protein OS=Toxoplasma gondii (strain ATCC 50861 / VEG) OX=432359 GN=BN1205_003280 PE=4 SV=1	71	1294230	22	0	22	0	2.4	8.92	1847	3	1	1	353.2061	1056.5965	3	1056.6001	-0.0036	0	1.46	62	K	MALAGVSPAIK	N			index=232
56	V4ZKD8	Uncharacterized protein OS=Toxoplasma gondii (strain ATCC 50861 / VEG) OX=432359 GN=BN1205_003280 PE=4 SV=1	71	1294230	22	0	22	0	2.4	8.92	1964	3	1	1	544.8036	1087.5927	2	1087.6172	-0.0244	1	13.12	4.9	R	SIAAICLGKR	S	Carbamidomethyl (C)	0.0000010000.0	index=1590
56	V4ZKD8	Uncharacterized protein OS=Toxoplasma gondii (strain ATCC 50861 / VEG) OX=432359 GN=BN1205_003280 PE=4 SV=1	71	1294230	22	0	22	0	2.4	8.92	2226	7	1	1	383.5543	1147.6411	3	1147.475	0.1661	1	0.95	78	R	CQHGMKDEK	L	Carbamidomethyl (C); Oxidation (M)	0.100020000.0	index=1968
56	V4ZKD8	Uncharacterized protein OS=Toxoplasma gondii (strain ATCC 50861 / VEG) OX=432359 GN=BN1205_003280 PE=4 SV=1	71	1294230	22	0	22	0	2.4	8.92	2676	1	1	1	424.2028	1269.5865	3	1269.5884	-0.002	0	13.48	3.6	K	TSCTQNAHVPR	A	Carbamidomethyl (C)	0.00100000000.0	index=966
56	V4ZKD8	Uncharacterized protein OS=Toxoplasma gondii (strain ATCC 50861 / VEG) OX=432359 GN=BN1205_003280 PE=4 SV=1	71	1294230	22	0	22	0	2.4	8.92	3286	3	1	1	721.3871	1440.7596	2	1440.8129	-0.0533	0	9.88	7.4	R	AIHFSIDLLWVK	E			index=3187
56	V4ZKD8	Uncharacterized protein OS=Toxoplasma gondii (strain ATCC 50861 / VEG) OX=432359 GN=BN1205_003280 PE=4 SV=1	71	1294230	22	0	22	0	2.4	8.92	3389	1	0	1	738.8964	1475.7782	2	1476.5358	-0.7576	0	6.23	18	K	GQEAHMGDGCDGER	Q	Oxidation (M)	0.00000200000000.0	index=1107
56	V4ZKD8	Uncharacterized protein OS=Toxoplasma gondii (strain ATCC 50861 / VEG) OX=432359 GN=BN1205_003280 PE=4 SV=1	71	1294230	22	0	22	0	2.4	8.92	3581	1	1	1	389.7011	1554.7753	4	1554.7977	-0.0224	1	10.66	5.9	R	YLPAPLCPERSPR	R	Carbamidomethyl (C)	0.0000001000000.0	index=52
56	V4ZKD8	Uncharacterized protein OS=Toxoplasma gondii (strain ATCC 50861 / VEG) OX=432359 GN=BN1205_003280 PE=4 SV=1	71	1294230	22	0	22	0	2.4	8.92	3685	1	1	1	534.9706	1601.89	3	1601.8024	0.0875	0	0.85	61	R	WPFLTPLAIGGCDR	V	Carbamidomethyl (C)	0.00000000000100.0	index=4168
56	V4ZKD8	Uncharacterized protein OS=Toxoplasma gondii (strain ATCC 50861 / VEG) OX=432359 GN=BN1205_003280 PE=4 SV=1	71	1294230	22	0	22	0	2.4	8.92	3898	1	1	1	564.9318	1691.7736	3	1691.6693	0.1043	1	0.28	64	K	RSDMGDPSEDGPEER	T	Oxidation (M)	0.000200000000000.0	index=478
56	V4ZKD8	Uncharacterized protein OS=Toxoplasma gondii (strain ATCC 50861 / VEG) OX=432359 GN=BN1205_003280 PE=4 SV=1	71	1294230	22	0	22	0	2.4	8.92	4107	3	1	1	452.474	1805.8668	4	1805.8253	0.0415	1	3.1	31	K	GTGGATETGASQGGGTRADR	G			index=1732
56	V4ZKD8	Uncharacterized protein OS=Toxoplasma gondii (strain ATCC 50861 / VEG) OX=432359 GN=BN1205_003280 PE=4 SV=1	71	1294230	22	0	22	0	2.4	8.92	4288	3	1	1	629.6332	1885.8778	3	1885.8991	-0.0213	1	1.68	43	R	RNLGSGAGEEGGTGLGGGQGR	Q			index=4483
56	V4ZKD8	Uncharacterized protein OS=Toxoplasma gondii (strain ATCC 50861 / VEG) OX=432359 GN=BN1205_003280 PE=4 SV=1	71	1294230	22	0	22	0	2.4	8.92	4406	4	1	1	644.9917	1931.9533	3	1931.949	0.0043	1	0.64	51	R	TVYRSFNASQEQSFLR	Q			index=3454
56	V4ZKD8	Uncharacterized protein OS=Toxoplasma gondii (strain ATCC 50861 / VEG) OX=432359 GN=BN1205_003280 PE=4 SV=1	71	1294230	22	0	22	0	2.4	8.92	5504	1	1	1	799.34	3193.3309	4	3192.5761	0.7548	1	3.61	19	R	GSGLAASVSGKGLDWLTSWAAGCVETALETAK	L	Carbamidomethyl (C)	0.00000000000000000000001000000000.0	index=1683
56	V4ZKD8	Uncharacterized protein OS=Toxoplasma gondii (strain ATCC 50861 / VEG) OX=432359 GN=BN1205_003280 PE=4 SV=1	71	1294230	22	0	22	0	2.4	8.92	5809	7	1	1	902.3945	4506.9363	5	4507.0259	-0.0896	0	0.56	19	R	CVSFTHETGGASGSFSPPSPSAASLGSSASSSSGIAHTASFSFSQSR	W			index=3649
57	A0A0F7V0C5	ATG C terminal domain-containing protein OS=Toxoplasma gondii (strain ATCC 50861 / VEG) OX=432359 GN=BN1205_041390 PE=4 SV=1	71	874656	22	0	22	0	3.8	6.57	344	2	1	0	488.2711	487.2639	1	487.2754	-0.0115	0	2.59	1.10E+02	K	AAAQK	L			index=4287
57	A0A0F7V0C5	ATG C terminal domain-containing protein OS=Toxoplasma gondii (strain ATCC 50861 / VEG) OX=432359 GN=BN1205_041390 PE=4 SV=1	71	874656	22	0	22	0	3.8	6.57	392	1	1	0	505.2409	504.2336	1	504.218	0.0156	0	4.29	82	R	GGEDK	T			index=4242
57	A0A0F7V0C5	ATG C terminal domain-containing protein OS=Toxoplasma gondii (strain ATCC 50861 / VEG) OX=432359 GN=BN1205_041390 PE=4 SV=1	71	874656	22	0	22	0	3.8	6.57	467	1	0	0	533.2913	532.284	1	532.2969	-0.0129	0	5.06	89	R	LSSAR	R			index=3836
57	A0A0F7V0C5	ATG C terminal domain-containing protein OS=Toxoplasma gondii (strain ATCC 50861 / VEG) OX=432359 GN=BN1205_041390 PE=4 SV=1	71	874656	22	0	22	0	3.8	6.57	809	5	1	1	361.1853	720.356	2	720.3952	-0.0392	1	8.02	18	R	TKTCLR	R			index=1876
57	A0A0F7V0C5	ATG C terminal domain-containing protein OS=Toxoplasma gondii (strain ATCC 50861 / VEG) OX=432359 GN=BN1205_041390 PE=4 SV=1	71	874656	22	0	22	0	3.8	6.57	1006	2	0	1	396.2406	790.4667	2	790.3821	0.0846	1	6.96	28	R	ETEERK	E			index=5477
57	A0A0F7V0C5	ATG C terminal domain-containing protein OS=Toxoplasma gondii (strain ATCC 50861 / VEG) OX=432359 GN=BN1205_041390 PE=4 SV=1	71	874656	22	0	22	0	3.8	6.57	1395	1	1	1	456.2765	910.5384	2	910.4695	0.069	1	2.08	46	K	TRLCFSK	N	Carbamidomethyl (C)	0.0001000.0	index=5715
57	A0A0F7V0C5	ATG C terminal domain-containing protein OS=Toxoplasma gondii (strain ATCC 50861 / VEG) OX=432359 GN=BN1205_041390 PE=4 SV=1	71	874656	22	0	22	0	3.8	6.57	1578	3	1	1	973.4397	972.4324	1	972.5352	-0.1028	1	1	87	R	SALQSPSRK	R			index=3929
57	A0A0F7V0C5	ATG C terminal domain-containing protein OS=Toxoplasma gondii (strain ATCC 50861 / VEG) OX=432359 GN=BN1205_041390 PE=4 SV=1	71	874656	22	0	22	0	3.8	6.57	1981	5	0	1	545.8215	1089.6285	2	1089.5414	0.0871	0	6.75	23	R	LTNNEGSLSR	D			index=3795
57	A0A0F7V0C5	ATG C terminal domain-containing protein OS=Toxoplasma gondii (strain ATCC 50861 / VEG) OX=432359 GN=BN1205_041390 PE=4 SV=1	71	874656	22	0	22	0	3.8	6.57	1982	2	1	1	546.2685	1090.5224	2	1090.4639	0.0585	1	4.95	33	R	RGDGESEGER	R			index=1929
57	A0A0F7V0C5	ATG C terminal domain-containing protein OS=Toxoplasma gondii (strain ATCC 50861 / VEG) OX=432359 GN=BN1205_041390 PE=4 SV=1	71	874656	22	0	22	0	3.8	6.57	2191	3	1	1	571.2794	1140.5442	2	1140.5788	-0.0347	0	5.77	20	R	LFGNQQAAHR	R			index=3693
57	A0A0F7V0C5	ATG C terminal domain-containing protein OS=Toxoplasma gondii (strain ATCC 50861 / VEG) OX=432359 GN=BN1205_041390 PE=4 SV=1	71	874656	22	0	22	0	3.8	6.57	2341	8	1	1	393.8741	1178.6004	3	1178.535	0.0654	1	11.74	5.7	R	GSSCGREGELK	R	Carbamidomethyl (C)	0.00010000000.0	index=2427
57	A0A0F7V0C5	ATG C terminal domain-containing protein OS=Toxoplasma gondii (strain ATCC 50861 / VEG) OX=432359 GN=BN1205_041390 PE=4 SV=1	71	874656	22	0	22	0	3.8	6.57	2384	3	1	1	396.8858	1187.6357	3	1187.5605	0.0752	1	1.84	60	K	QSADKGCTPPK	N	Carbamidomethyl (C)	0.00000010000.0	index=2679
57	A0A0F7V0C5	ATG C terminal domain-containing protein OS=Toxoplasma gondii (strain ATCC 50861 / VEG) OX=432359 GN=BN1205_041390 PE=4 SV=1	71	874656	22	0	22	0	3.8	6.57	2472	1	1	1	605.2705	1208.5264	2	1208.4615	0.0649	0	8.28	12	R	DCIEDDGTER	E	Carbamidomethyl (C)	0.0100000000.0	index=3053
57	A0A0F7V0C5	ATG C terminal domain-containing protein OS=Toxoplasma gondii (strain ATCC 50861 / VEG) OX=432359 GN=BN1205_041390 PE=4 SV=1	71	874656	22	0	22	0	3.8	6.57	2707	3	1	1	426.8641	1277.5704	3	1277.5968	-0.0265	1	9.23	10	K	KPCQASREMR	H	Carbamidomethyl (C); Oxidation (M)	0.0010000020.0	index=480
57	A0A0F7V0C5	ATG C terminal domain-containing protein OS=Toxoplasma gondii (strain ATCC 50861 / VEG) OX=432359 GN=BN1205_041390 PE=4 SV=1	71	874656	22	0	22	0	3.8	6.57	2779	2	0	1	434.259	1299.7551	3	1299.6167	0.1384	1	6.93	17	R	AAEPASGERQER	R			index=1527
57	A0A0F7V0C5	ATG C terminal domain-containing protein OS=Toxoplasma gondii (strain ATCC 50861 / VEG) OX=432359 GN=BN1205_041390 PE=4 SV=1	71	874656	22	0	22	0	3.8	6.57	3742	8	0	1	541.9269	1622.7589	3	1622.7934	-0.0345	1	4.8	22	R	TLSSDGGLGGTGVCGKSK	C			index=3137
57	A0A0F7V0C5	ATG C terminal domain-containing protein OS=Toxoplasma gondii (strain ATCC 50861 / VEG) OX=432359 GN=BN1205_041390 PE=4 SV=1	71	874656	22	0	22	0	3.8	6.57	4936	1	1	1	759.3765	2275.1076	3	2275.0328	0.0748	1	2.23	31	R	RDQGDGSLPAWFADCTSGAPPK	L			index=2614
57	A0A0F7V0C5	ATG C terminal domain-containing protein OS=Toxoplasma gondii (strain ATCC 50861 / VEG) OX=432359 GN=BN1205_041390 PE=4 SV=1	71	874656	22	0	22	0	3.8	6.57	5007	1	1	1	595.0586	2376.2053	4	2376.1975	0.0078	1	1.63	33	R	SPLGAASPVFNPFSAAYPGQSRR	A			index=2259
57	A0A0F7V0C5	ATG C terminal domain-containing protein OS=Toxoplasma gondii (strain ATCC 50861 / VEG) OX=432359 GN=BN1205_041390 PE=4 SV=1	71	874656	22	0	22	0	3.8	6.57	5171	1	1	1	646.8112	2583.2157	4	2583.1655	0.0502	1	5.37	13	R	LCEYRDLEGSPEVVMGGPSGLCEK	D	Oxidation (M)	0.000000000000002000000000.0	index=3701
57	A0A0F7V0C5	ATG C terminal domain-containing protein OS=Toxoplasma gondii (strain ATCC 50861 / VEG) OX=432359 GN=BN1205_041390 PE=4 SV=1	71	874656	22	0	22	0	3.8	6.57	5326	2	1	1	934.4081	2800.2025	3	2800.2917	-0.0892	1	1.89	35	R	VLMIRFHCFVDAAAIECGMNSSSAR	V	Carbamidomethyl (C); Oxidation (M)	0.0000000100000000002000000.0	index=4448
57	A0A0F7V0C5	ATG C terminal domain-containing protein OS=Toxoplasma gondii (strain ATCC 50861 / VEG) OX=432359 GN=BN1205_041390 PE=4 SV=1	71	874656	22	0	22	0	3.8	6.57	5426	2	1	1	610.9136	3049.5316	5	3049.383	0.1487	1	7.26	7	R	GGQNEGSQRGSVGLGGGAGLGEGGCTMDDILK	M	Carbamidomethyl (C); Oxidation (M)	0.00000000000000000000000010200000.0	index=4933
57	A0A0F7V0C5	ATG C terminal domain-containing protein OS=Toxoplasma gondii (strain ATCC 50861 / VEG) OX=432359 GN=BN1205_041390 PE=4 SV=1	71	874656	22	0	22	0	3.8	6.57	5712	1	1	1	978.9401	3911.7313	4	3912.0058	-0.2745	0	3.47	12	K	LQATVGHLSVPVLTELLEAYEAYGGGWASSSLQPNVR	E			index=3779
58	A0A0F7UDL2	Uncharacterized protein OS=Neospora caninum (strain Liverpool) OX=572307 GN=BN1204_037305 PE=4 SV=1	71	490398	18	0	17	0	4.2	9.13	294	1	0	0	474.9342	473.9269	1	473.2962	0.6308	1	1.59	3.30E+02	R	GAKAK	L			index=1343
58	A0A0F7UDL2	Uncharacterized protein OS=Neospora caninum (strain Liverpool) OX=572307 GN=BN1204_037305 PE=4 SV=1	71	490398	18	0	17	0	4.2	9.13	1152	1	0	0	840.8854	839.8782	1	839.5341	0.3441	1	10.1	14	R	LVRSLPR	N			index=3478
58	A0A0F7UDL2	Uncharacterized protein OS=Neospora caninum (strain Liverpool) OX=572307 GN=BN1204_037305 PE=4 SV=1	71	490398	18	0	17	0	4.2	9.13	1370	5	0	0	451.2302	900.4458	2	900.3937	0.0521	0	19.16	1.3	K	EAENEGPR	E			index=1879
58	A0A0F7UDL2	Uncharacterized protein OS=Neospora caninum (strain Liverpool) OX=572307 GN=BN1204_037305 PE=4 SV=1	71	490398	18	0	17	0	4.2	9.13	1483	9	1	1	471.2742	940.5338	2	940.5202	0.0135	1	3.49	34	K	RTHASTLR	A			index=2122
58	A0A0F7UDL2	Uncharacterized protein OS=Neospora caninum (strain Liverpool) OX=572307 GN=BN1204_037305 PE=4 SV=1	71	490398	18	0	17	0	4.2	9.13	1983	3	0	0	364.516	1090.5262	3	1090.4899	0.0362	0	0.96	83	R	TESAMMHLR	S	Oxidation (M)	0.000020000.0	index=179
58	A0A0F7UDL2	Uncharacterized protein OS=Neospora caninum (strain Liverpool) OX=572307 GN=BN1204_037305 PE=4 SV=1	71	490398	18	0	17	0	4.2	9.13	2232	6	0	0	384.209	1149.6051	3	1149.5197	0.0855	1	13.66	3.8	K	EASSRDVACR	L	Carbamidomethyl (C)	0.0000000010.0	index=182
58	A0A0F7UDL2	Uncharacterized protein OS=Neospora caninum (strain Liverpool) OX=572307 GN=BN1204_037305 PE=4 SV=1	71	490398	18	0	17	0	4.2	9.13	2372	5	0	0	395.8928	1184.6565	3	1184.5574	0.099	0	2.14	52	R	GANASASASFFR	R			index=464
58	A0A0F7UDL2	Uncharacterized protein OS=Neospora caninum (strain Liverpool) OX=572307 GN=BN1204_037305 PE=4 SV=1	71	490398	18	0	17	0	4.2	9.13	2683	1	0	0	636.332	1270.6495	2	1270.7132	-0.0637	0	10.31	7.5	R	LLGSPASSAVLEK	D			index=2243
58	A0A0F7UDL2	Uncharacterized protein OS=Neospora caninum (strain Liverpool) OX=572307 GN=BN1204_037305 PE=4 SV=1	71	490398	18	0	17	0	4.2	9.13	2732	9	0	0	644.3704	1286.7262	2	1286.6289	0.0973	0	2.56	48	R	MLPSPLSNQER	G	Oxidation (M)	0.20000000000.0	index=3773
58	A0A0F7UDL2	Uncharacterized protein OS=Neospora caninum (strain Liverpool) OX=572307 GN=BN1204_037305 PE=4 SV=1	71	490398	18	0	17	0	4.2	9.13	2953	2	0	0	674.3306	1346.6466	2	1346.6538	-0.0072	1	0.33	80	R	SASRIQEGEASGR	S			index=4322
58	A0A0F7UDL2	Uncharacterized protein OS=Neospora caninum (strain Liverpool) OX=572307 GN=BN1204_037305 PE=4 SV=1	71	490398	18	0	17	0	4.2	9.13	3114	4	0	0	464.8666	1391.5781	3	1391.6285	-0.0504	1	2.21	49	R	ERTESAMMHLR	S	2 Oxidation (M)	0.00000022000.0	index=2991
58	A0A0F7UDL2	Uncharacterized protein OS=Neospora caninum (strain Liverpool) OX=572307 GN=BN1204_037305 PE=4 SV=1	71	490398	18	0	17	0	4.2	9.13	3119	8	0	0	464.9315	1391.7727	3	1391.6252	0.1475	1	0.38	73	K	DRETVSGPSCWR	E			index=1952
58	A0A0F7UDL2	Uncharacterized protein OS=Neospora caninum (strain Liverpool) OX=572307 GN=BN1204_037305 PE=4 SV=1	71	490398	18	0	17	0	4.2	9.13	3373	9	0	0	491.547	1471.6191	3	1471.7783	-0.1592	0	5.03	26	R	SFAGLASAVAASPPAR	S			index=683
58	A0A0F7UDL2	Uncharacterized protein OS=Neospora caninum (strain Liverpool) OX=572307 GN=BN1204_037305 PE=4 SV=1	71	490398	18	0	17	0	4.2	9.13	3518	2	0	0	510.968	1529.8822	3	1529.9406	-0.0584	1	2.86	41	R	LLPLVHALRIETR	S			index=5462
58	A0A0F7UDL2	Uncharacterized protein OS=Neospora caninum (strain Liverpool) OX=572307 GN=BN1204_037305 PE=4 SV=1	71	490398	18	0	17	0	4.2	9.13	3519	1	0	0	765.9492	1529.8838	2	1529.9406	-0.0568	1	17.52	1.4	R	LLPLVHALRIETR	S			index=5461
58	A0A0F7UDL2	Uncharacterized protein OS=Neospora caninum (strain Liverpool) OX=572307 GN=BN1204_037305 PE=4 SV=1	71	490398	18	0	17	0	4.2	9.13	3747	8	0	0	812.9564	1623.8982	2	1623.8879	0.0104	1	1.8	49	R	RCEHLLSLGSLAIR	Q	Carbamidomethyl (C)	0.01000000000000.0	index=3962
58	A0A0F7UDL2	Uncharacterized protein OS=Neospora caninum (strain Liverpool) OX=572307 GN=BN1204_037305 PE=4 SV=1	71	490398	18	0	17	0	4.2	9.13	4085	2	0	0	598.9834	1793.9284	3	1793.9094	0.019	0	2.93	33	R	LSASSLPSVCHPLSPSGR	T			index=3789
58	A0A0F7UDL2	Uncharacterized protein OS=Neospora caninum (strain Liverpool) OX=572307 GN=BN1204_037305 PE=4 SV=1	71	490398	18	0	17	0	4.2	9.13	5009	6	0	0	794.736	2381.1862	3	2381.0302	0.1559	1	0.74	42	R	GGDSNHGSMPEPQPTDEPTTRR	Q	Oxidation (M)	0.0000000020000000000000.0	index=4892
59	A0A0F7UI78	HEAT repeat-containing protein OS=Neospora caninum (strain Liverpool) OX=572307 GN=BN1204_040430 PE=4 SV=1	71	424671	11	0	11	0	4.3	6.68	761	1	1	0	350.1763	698.338	2	698.4439	-0.1058	0	17.22	1.4	R	GGLALLR	S			index=1087
59	A0A0F7UI78	HEAT repeat-containing protein OS=Neospora caninum (strain Liverpool) OX=572307 GN=BN1204_040430 PE=4 SV=1	71	424671	11	0	11	0	4.3	6.68	1466	2	0	1	469.2117	936.4088	2	936.3785	0.0303	0	7.94	14	R	ASTEDGSDR	G			index=3028
59	A0A0F7UI78	HEAT repeat-containing protein OS=Neospora caninum (strain Liverpool) OX=572307 GN=BN1204_040430 PE=4 SV=1	71	424671	11	0	11	0	4.3	6.68	1645	2	0	1	997.0572	996.0499	1	996.4737	-0.4238	0	10.96	12	R	GANLDGHASR	H			index=3745
59	A0A0F7UI78	HEAT repeat-containing protein OS=Neospora caninum (strain Liverpool) OX=572307 GN=BN1204_040430 PE=4 SV=1	71	424671	11	0	11	0	4.3	6.68	1665	8	1	1	501.2772	1000.5399	2	1000.5414	-0.0015	1	13.64	4.3	R	LGGVDASRAR	A			index=2432
59	A0A0F7UI78	HEAT repeat-containing protein OS=Neospora caninum (strain Liverpool) OX=572307 GN=BN1204_040430 PE=4 SV=1	71	424671	11	0	11	0	4.3	6.68	2690	1	1	0	637.3164	1272.6182	2	1272.6947	-0.0765	1	11.21	6.5	R	RLLHFLLCCR	H			index=4325
59	A0A0F7UI78	HEAT repeat-containing protein OS=Neospora caninum (strain Liverpool) OX=572307 GN=BN1204_040430 PE=4 SV=1	71	424671	11	0	11	0	4.3	6.68	2981	6	1	1	452.8599	1355.5578	3	1355.5636	-0.0059	0	0.79	69	R	HQADCAADNAAGGR	R			index=861
59	A0A0F7UI78	HEAT repeat-containing protein OS=Neospora caninum (strain Liverpool) OX=572307 GN=BN1204_040430 PE=4 SV=1	71	424671	11	0	11	0	4.3	6.68	3084	10	1	0	461.5948	1381.7626	3	1381.783	-0.0204	0	1.69	53	R	LLHVFLAASQQR	L			index=1955
59	A0A0F7UI78	HEAT repeat-containing protein OS=Neospora caninum (strain Liverpool) OX=572307 GN=BN1204_040430 PE=4 SV=1	71	424671	11	0	11	0	4.3	6.68	3793	5	1	1	549.6	1645.7783	3	1645.7882	-0.0099	0	1.67	49	R	EFCADQLSIHLSAR	G	Carbamidomethyl (C)	0.00100000000000.0	index=435
59	A0A0F7UI78	HEAT repeat-containing protein OS=Neospora caninum (strain Liverpool) OX=572307 GN=BN1204_040430 PE=4 SV=1	71	424671	11	0	11	0	4.3	6.68	5193	3	0	1	654.3004	2613.1725	4	2613.1725	0	1	3.24	24	R	RACDGSTGSDGLEAEAAGSLSGYGAVR	G	Carbamidomethyl (C)	0.001000000000000000000000000.0	index=2422
59	A0A0F7UI78	HEAT repeat-containing protein OS=Neospora caninum (strain Liverpool) OX=572307 GN=BN1204_040430 PE=4 SV=1	71	424671	11	0	11	0	4.3	6.68	5392	10	0	1	991.4846	2971.432	3	2971.4563	-0.0244	0	0.48	33	K	QLVDVAPASWLLHSSVGSSSEADVFQDK	S			index=4645
59	A0A0F7UI78	HEAT repeat-containing protein OS=Neospora caninum (strain Liverpool) OX=572307 GN=BN1204_040430 PE=4 SV=1	71	424671	11	0	11	0	4.3	6.68	5558	1	1	1	819.1374	3272.5207	4	3272.6459	-0.1252	1	4.21	12	R	APSSAAWPLRASSLNSLSMVSASLSVPASASDR	R			index=2945
60	B9QI34	DEAH-box RNA/DNA helicase, putative OS=Toxoplasma gondii (strain ATCC 50861 / VEG) OX=432359 GN=BN1205_009850 PE=4 SV=1	70	236753	10	0	9	0	4.8	9.14	806	2	0	1	360.6857	719.3568	2	719.3562	0.0006	0	14.32	4.5	R	GVSGTSGR	F			index=106
60	B9QI34	DEAH-box RNA/DNA helicase, putative OS=Toxoplasma gondii (strain ATCC 50861 / VEG) OX=432359 GN=BN1205_009850 PE=4 SV=1	70	236753	10	0	9	0	4.8	9.14	1046	2	0	1	402.7225	803.4305	2	803.4514	-0.0209	1	7.31	31	M	APPHARR	G			index=642
60	B9QI34	DEAH-box RNA/DNA helicase, putative OS=Toxoplasma gondii (strain ATCC 50861 / VEG) OX=432359 GN=BN1205_009850 PE=4 SV=1	70	236753	10	0	9	0	4.8	9.14	1659	6	1	0	500.7934	999.5722	2	999.5535	0.0187	0	12.23	5.5	K	LTPCQLLR	L	Carbamidomethyl (C)	0.00010000.0	index=211
60	B9QI34	DEAH-box RNA/DNA helicase, putative OS=Toxoplasma gondii (strain ATCC 50861 / VEG) OX=432359 GN=BN1205_009850 PE=4 SV=1	70	236753	10	0	9	0	4.8	9.14	1661	2	0	0	500.7942	999.5738	2	999.5535	0.0203	0	15.66	2.5	K	LTPCQLLR	L	Carbamidomethyl (C)	0.00010000.0	index=1121
60	B9QI34	DEAH-box RNA/DNA helicase, putative OS=Toxoplasma gondii (strain ATCC 50861 / VEG) OX=432359 GN=BN1205_009850 PE=4 SV=1	70	236753	10	0	9	0	4.8	9.14	1694	5	1	0	506.3225	1010.6304	2	1010.5873	0.0432	0	22.67	0.44	R	LNAIVTQPR	R			index=599
60	B9QI34	DEAH-box RNA/DNA helicase, putative OS=Toxoplasma gondii (strain ATCC 50861 / VEG) OX=432359 GN=BN1205_009850 PE=4 SV=1	70	236753	10	0	9	0	4.8	9.14	2282	5	0	0	582.3212	1162.6278	2	1162.6532	-0.0254	1	5.21	29	R	IVIDFCLKR	Q	Carbamidomethyl (C)	0.000001000.0	index=3632
60	B9QI34	DEAH-box RNA/DNA helicase, putative OS=Toxoplasma gondii (strain ATCC 50861 / VEG) OX=432359 GN=BN1205_009850 PE=4 SV=1	70	236753	10	0	9	0	4.8	9.14	2420	3	1	0	599.329	1196.6435	2	1196.6302	0.0133	1	7.16	14	R	LVSRQFYER	C			index=2785
60	B9QI34	DEAH-box RNA/DNA helicase, putative OS=Toxoplasma gondii (strain ATCC 50861 / VEG) OX=432359 GN=BN1205_009850 PE=4 SV=1	70	236753	10	0	9	0	4.8	9.14	3462	5	1	1	502.9051	1505.6935	3	1505.8314	-0.138	1	1.55	53	R	SASGVGGPRGVGALPPK	D			index=1411
60	B9QI34	DEAH-box RNA/DNA helicase, putative OS=Toxoplasma gondii (strain ATCC 50861 / VEG) OX=432359 GN=BN1205_009850 PE=4 SV=1	70	236753	10	0	9	0	4.8	9.14	4007	5	1	0	437.9931	1747.9433	4	1747.8354	0.1079	1	0.42	64	K	RMVHVAMMCVDLATR	L	Oxidation (M)	0.000000200000000.0	index=2585
60	B9QI34	DEAH-box RNA/DNA helicase, putative OS=Toxoplasma gondii (strain ATCC 50861 / VEG) OX=432359 GN=BN1205_009850 PE=4 SV=1	70	236753	10	0	9	0	4.8	9.14	5101	6	1	1	833.3424	2497.0052	3	2497.2409	-0.2357	1	1.21	50	R	EDALPVSSGVPSGVSTVPTGGGRSER	A			index=1731
61	F0VMY1	HEAT repeat-containing protein 1 OS=Neospora caninum (strain Liverpool) OX=572307 GN=BN1204_055020 PE=3 SV=1	69	409717	14	0	13	0	4.5	7.05	624	1	1	0	601.307	600.2997	1	600.3595	-0.0598	0	5.7	27	R	ALLER	L			index=4384
61	F0VMY1	HEAT repeat-containing protein 1 OS=Neospora caninum (strain Liverpool) OX=572307 GN=BN1204_055020 PE=3 SV=1	69	409717	14	0	13	0	4.5	7.05	1282	2	1	1	439.7423	877.4699	2	877.5498	-0.0798	0	8.54	15	R	LAHLGLVR	R			index=2987
61	F0VMY1	HEAT repeat-containing protein 1 OS=Neospora caninum (strain Liverpool) OX=572307 GN=BN1204_055020 PE=3 SV=1	69	409717	14	0	13	0	4.5	7.05	1402	5	0	1	457.2917	912.5688	2	912.5029	0.066	0	2.62	44	R	VSSPLSPAR	L			index=1925
61	F0VMY1	HEAT repeat-containing protein 1 OS=Neospora caninum (strain Liverpool) OX=572307 GN=BN1204_055020 PE=3 SV=1	69	409717	14	0	13	0	4.5	7.05	1531	4	0	1	478.7825	955.5504	2	955.4988	0.0516	0	6.78	18	K	ANVHFAAAR	I			index=3672
61	F0VMY1	HEAT repeat-containing protein 1 OS=Neospora caninum (strain Liverpool) OX=572307 GN=BN1204_055020 PE=3 SV=1	69	409717	14	0	13	0	4.5	7.05	2256	4	0	1	579.792	1157.5694	2	1157.6768	-0.1073	1	18.34	1.3	R	KAASIDIATLR	D			index=2655
61	F0VMY1	HEAT repeat-containing protein 1 OS=Neospora caninum (strain Liverpool) OX=572307 GN=BN1204_055020 PE=3 SV=1	69	409717	14	0	13	0	4.5	7.05	3028	3	1	1	456.2324	1365.6753	3	1365.5765	0.0987	0	1.41	52	R	ATQGGQAESACMR	I	Carbamidomethyl (C)	0.0000000000100.0	index=432
61	F0VMY1	HEAT repeat-containing protein 1 OS=Neospora caninum (strain Liverpool) OX=572307 GN=BN1204_055020 PE=3 SV=1	69	409717	14	0	13	0	4.5	7.05	3102	5	0	1	695.8604	1389.7062	2	1389.784	-0.0778	1	1.79	56	R	RAVAELPAASLHR	A			index=5443
61	F0VMY1	HEAT repeat-containing protein 1 OS=Neospora caninum (strain Liverpool) OX=572307 GN=BN1204_055020 PE=3 SV=1	69	409717	14	0	13	0	4.5	7.05	3172	2	1	1	470.2187	1407.6343	3	1407.8099	-0.1756	1	1.78	51	K	AFARLLLHGAPSR	L			index=2302
61	F0VMY1	HEAT repeat-containing protein 1 OS=Neospora caninum (strain Liverpool) OX=572307 GN=BN1204_055020 PE=3 SV=1	69	409717	14	0	13	0	4.5	7.05	3484	3	1	1	758.907	1515.7995	2	1515.6848	0.1147	1	12.59	4	R	MRGGEGRPADGEER	N			index=5113
61	F0VMY1	HEAT repeat-containing protein 1 OS=Neospora caninum (strain Liverpool) OX=572307 GN=BN1204_055020 PE=3 SV=1	69	409717	14	0	13	0	4.5	7.05	3666	7	1	0	533.2161	1596.6265	3	1595.8566	0.7699	1	0.12	82	-	MVSELQRQLALHR	Q	Oxidation (M)	0.2000000000000.0	index=1365
61	F0VMY1	HEAT repeat-containing protein 1 OS=Neospora caninum (strain Liverpool) OX=572307 GN=BN1204_055020 PE=3 SV=1	69	409717	14	0	13	0	4.5	7.05	3812	4	1	1	827.3989	1652.7832	2	1652.8846	-0.1013	0	1.46	44	K	ASGNIPSQLALPSSVGR	A			index=4354
61	F0VMY1	HEAT repeat-containing protein 1 OS=Neospora caninum (strain Liverpool) OX=572307 GN=BN1204_055020 PE=3 SV=1	69	409717	14	0	13	0	4.5	7.05	4130	9	1	1	455.2427	1816.9416	4	1816.9175	0.0241	0	5.21	19	R	LLSTAEALCAACVAAPASR	A			index=4465
61	F0VMY1	HEAT repeat-containing protein 1 OS=Neospora caninum (strain Liverpool) OX=572307 GN=BN1204_055020 PE=3 SV=1	69	409717	14	0	13	0	4.5	7.05	4265	10	0	1	625.6622	1873.9648	3	1873.939	0.0258	0	3.11	29	R	LLSTAEALCAACVAAPASR	A	Carbamidomethyl (C)	0.0000000010000000000.0	index=4611
61	F0VMY1	HEAT repeat-containing protein 1 OS=Neospora caninum (strain Liverpool) OX=572307 GN=BN1204_055020 PE=3 SV=1	69	409717	14	0	13	0	4.5	7.05	5403	1	0	1	1001.4296	3001.2669	3	3000.5889	0.678	1	11.97	3.1	K	SGESLRPSRISPACATSLVCDILLPFLR	S			index=3678
62	A0A125YQB2	AP2 domain transcription factor AP2VI-2 OS=Toxoplasma gondii (strain ATCC 50861 / VEG) OX=432359 GN=BN1205_090370 PE=4 SV=1	69	178708	13	0	12	0	8.7	7.52	380	1	1	1	501.2786	500.2713	1	500.2958	-0.0245	0	0.66	1.30E+02	R	GSLPK	R			index=809
62	A0A125YQB2	AP2 domain transcription factor AP2VI-2 OS=Toxoplasma gondii (strain ATCC 50861 / VEG) OX=432359 GN=BN1205_090370 PE=4 SV=1	69	178708	13	0	12	0	8.7	7.52	1089	8	1	1	411.2488	820.4831	2	820.3385	0.1446	0	3.6	43	R	EDCIADR	E			index=2409
62	A0A125YQB2	AP2 domain transcription factor AP2VI-2 OS=Toxoplasma gondii (strain ATCC 50861 / VEG) OX=432359 GN=BN1205_090370 PE=4 SV=1	69	178708	13	0	12	0	8.7	7.52	1360	1	1	1	450.2201	898.4256	2	898.5348	-0.1092	1	9.23	11	R	LTARVSPR	S			index=1726
62	A0A125YQB2	AP2 domain transcription factor AP2VI-2 OS=Toxoplasma gondii (strain ATCC 50861 / VEG) OX=432359 GN=BN1205_090370 PE=4 SV=1	69	178708	13	0	12	0	8.7	7.52	2429	9	1	1	600.2918	1198.569	2	1198.4747	0.0944	0	0.26	76	K	EAEIFDCCR	T	2 Carbamidomethyl (C)	0.000000110.0	index=5316
62	A0A125YQB2	AP2 domain transcription factor AP2VI-2 OS=Toxoplasma gondii (strain ATCC 50861 / VEG) OX=432359 GN=BN1205_090370 PE=4 SV=1	69	178708	13	0	12	0	8.7	7.52	2874	1	1	1	662.8262	1323.6378	2	1323.579	0.0589	0	24.34	0.28	R	LTASDSEEESTR	H			index=3643
62	A0A125YQB2	AP2 domain transcription factor AP2VI-2 OS=Toxoplasma gondii (strain ATCC 50861 / VEG) OX=432359 GN=BN1205_090370 PE=4 SV=1	69	178708	13	0	12	0	8.7	7.52	3188	5	1	1	706.8791	1411.7436	2	1411.6579	0.0857	0	6.94	15	K	DLEPGIQPASDDR	D			index=3680
62	A0A125YQB2	AP2 domain transcription factor AP2VI-2 OS=Toxoplasma gondii (strain ATCC 50861 / VEG) OX=432359 GN=BN1205_090370 PE=4 SV=1	69	178708	13	0	12	0	8.7	7.52	3203	2	0	1	708.3489	1414.6832	2	1414.7892	-0.106	1	4.63	26	R	AESGVTRVAAVLSR	L			index=4221
62	A0A125YQB2	AP2 domain transcription factor AP2VI-2 OS=Toxoplasma gondii (strain ATCC 50861 / VEG) OX=432359 GN=BN1205_090370 PE=4 SV=1	69	178708	13	0	12	0	8.7	7.52	3508	5	0	1	382.6799	1526.6906	4	1526.6494	0.0412	0	1.12	54	R	QAWMCSDSLQGTK	S	Carbamidomethyl (C); Oxidation (M)	0.0002100000000.0	index=71
62	A0A125YQB2	AP2 domain transcription factor AP2VI-2 OS=Toxoplasma gondii (strain ATCC 50861 / VEG) OX=432359 GN=BN1205_090370 PE=4 SV=1	69	178708	13	0	12	0	8.7	7.52	3621	3	1	1	524.9535	1571.8387	3	1571.8783	-0.0397	0	4.09	26	R	SAALSRPQTPYILR	R			index=3045
62	A0A125YQB2	AP2 domain transcription factor AP2VI-2 OS=Toxoplasma gondii (strain ATCC 50861 / VEG) OX=432359 GN=BN1205_090370 PE=4 SV=1	69	178708	13	0	12	0	8.7	7.52	3622	7	1	1	524.9541	1571.8405	3	1571.8783	-0.0379	0	0.42	61	R	SAALSRPQTPYILR	R			index=3294
62	A0A125YQB2	AP2 domain transcription factor AP2VI-2 OS=Toxoplasma gondii (strain ATCC 50861 / VEG) OX=432359 GN=BN1205_090370 PE=4 SV=1	69	178708	13	0	12	0	8.7	7.52	3696	3	1	1	402.2083	1604.8039	4	1604.808	-0.0041	0	7.06	14	K	TSLSEELPCLLTSGR	G			index=1133
62	A0A125YQB2	AP2 domain transcription factor AP2VI-2 OS=Toxoplasma gondii (strain ATCC 50861 / VEG) OX=432359 GN=BN1205_090370 PE=4 SV=1	69	178708	13	0	12	0	8.7	7.52	3779	2	1	1	821.8447	1641.6748	2	1641.8508	-0.176	1	9.16	9.5	R	STSASPLEICRHLTK	L			index=1831
62	A0A125YQB2	AP2 domain transcription factor AP2VI-2 OS=Toxoplasma gondii (strain ATCC 50861 / VEG) OX=432359 GN=BN1205_090370 PE=4 SV=1	69	178708	13	0	12	0	8.7	7.52	4397	7	1	1	643.304	1926.8901	3	1926.933	-0.0429	1	0.76	51	R	SHQGASRLACLSDLEGAR	D	Carbamidomethyl (C)	0.000000000100000000.0	index=1980
63	A0A0F7V1P8	Mediator of RNA polymerase II transcription subunit 14 OS=Toxoplasma gondii (strain ATCC 50861 / VEG) OX=432359 GN=BN1205_026090 PE=3 SV=1	69	462005	15	0	14	0	4.9	6.3	857	3	0	1	371.6855	741.3565	2	741.3882	-0.0316	0	3.75	33	R	QARPDR	E			index=2231
63	A0A0F7V1P8	Mediator of RNA polymerase II transcription subunit 14 OS=Toxoplasma gondii (strain ATCC 50861 / VEG) OX=432359 GN=BN1205_026090 PE=3 SV=1	69	462005	15	0	14	0	4.9	6.3	1283	6	1	1	439.7667	877.5188	2	877.36	0.1588	0	3.41	50	R	SPSCAGGDK	A	Carbamidomethyl (C)	0.000100000.0	index=5574
63	A0A0F7V1P8	Mediator of RNA polymerase II transcription subunit 14 OS=Toxoplasma gondii (strain ATCC 50861 / VEG) OX=432359 GN=BN1205_026090 PE=3 SV=1	69	462005	15	0	14	0	4.9	6.3	1332	7	0	1	446.2609	890.5073	2	890.4821	0.0252	0	5.64	35	R	ASLASSLSR	D			index=5641
63	A0A0F7V1P8	Mediator of RNA polymerase II transcription subunit 14 OS=Toxoplasma gondii (strain ATCC 50861 / VEG) OX=432359 GN=BN1205_026090 PE=3 SV=1	69	462005	15	0	14	0	4.9	6.3	1707	7	1	1	508.7511	1015.4876	2	1015.5338	-0.0462	0	11.5	7.6	R	EVYVHLEK	D			index=2921
63	A0A0F7V1P8	Mediator of RNA polymerase II transcription subunit 14 OS=Toxoplasma gondii (strain ATCC 50861 / VEG) OX=432359 GN=BN1205_026090 PE=3 SV=1	69	462005	15	0	14	0	4.9	6.3	1741	9	0	1	513.7983	1025.582	2	1025.5869	-0.0049	0	8.31	11	K	IPGESAALIR	S			index=2529
63	A0A0F7V1P8	Mediator of RNA polymerase II transcription subunit 14 OS=Toxoplasma gondii (strain ATCC 50861 / VEG) OX=432359 GN=BN1205_026090 PE=3 SV=1	69	462005	15	0	14	0	4.9	6.3	2041	5	0	1	553.3088	1104.6031	2	1104.5676	0.0355	1	8.13	17	R	EPPPERGAPR	K			index=357
63	A0A0F7V1P8	Mediator of RNA polymerase II transcription subunit 14 OS=Toxoplasma gondii (strain ATCC 50861 / VEG) OX=432359 GN=BN1205_026090 PE=3 SV=1	69	462005	15	0	14	0	4.9	6.3	2813	10	0	1	436.5665	1306.6777	3	1306.6704	0.0073	0	8.77	11	K	ILGGFDVTCGGLR	S			index=2382
63	A0A0F7V1P8	Mediator of RNA polymerase II transcription subunit 14 OS=Toxoplasma gondii (strain ATCC 50861 / VEG) OX=432359 GN=BN1205_026090 PE=3 SV=1	69	462005	15	0	14	0	4.9	6.3	3016	3	1	1	455.5724	1363.6954	3	1363.6918	0.0035	0	5.48	22	K	ILGGFDVTCGGLR	S	Carbamidomethyl (C)	0.0000000010000.0	index=2602
63	A0A0F7V1P8	Mediator of RNA polymerase II transcription subunit 14 OS=Toxoplasma gondii (strain ATCC 50861 / VEG) OX=432359 GN=BN1205_026090 PE=3 SV=1	69	462005	15	0	14	0	4.9	6.3	3675	7	1	1	533.6153	1597.8241	3	1597.7267	0.0974	1	0.23	64	R	QMGRLAGYSGGSEGGR	E	Oxidation (M)	0.0200000000000000.0	index=4402
63	A0A0F7V1P8	Mediator of RNA polymerase II transcription subunit 14 OS=Toxoplasma gondii (strain ATCC 50861 / VEG) OX=432359 GN=BN1205_026090 PE=3 SV=1	69	462005	15	0	14	0	4.9	6.3	4106	8	0	1	452.2495	1804.9689	4	1805.7122	-0.7433	1	4.51	24	R	GSDEEPACADREEENR	R			index=2528
63	A0A0F7V1P8	Mediator of RNA polymerase II transcription subunit 14 OS=Toxoplasma gondii (strain ATCC 50861 / VEG) OX=432359 GN=BN1205_026090 PE=3 SV=1	69	462005	15	0	14	0	4.9	6.3	4390	2	1	1	642.3074	1923.9004	3	1923.7388	0.1616	0	4.14	24	R	GDGDADEMAEENAQTSER	L			index=5007
63	A0A0F7V1P8	Mediator of RNA polymerase II transcription subunit 14 OS=Toxoplasma gondii (strain ATCC 50861 / VEG) OX=432359 GN=BN1205_026090 PE=3 SV=1	69	462005	15	0	14	0	4.9	6.3	4800	4	1	1	533.2502	2128.9719	4	2129.1626	-0.1908	1	7.62	10	R	LSSAATLAASRLTCSSLKPPR	R			index=4717
63	A0A0F7V1P8	Mediator of RNA polymerase II transcription subunit 14 OS=Toxoplasma gondii (strain ATCC 50861 / VEG) OX=432359 GN=BN1205_026090 PE=3 SV=1	69	462005	15	0	14	0	4.9	6.3	4841	10	1	1	722.0165	2163.0278	3	2163.014	0.0138	1	0.14	50	R	GARMQQEAFHGAHGLAHSSR	S	Oxidation (M)	0.00020000000000000000.0	index=3623
63	A0A0F7V1P8	Mediator of RNA polymerase II transcription subunit 14 OS=Toxoplasma gondii (strain ATCC 50861 / VEG) OX=432359 GN=BN1205_026090 PE=3 SV=1	69	462005	15	0	14	0	4.9	6.3	4944	6	1	1	572.0377	2284.1217	4	2284.1407	-0.019	1	1.94	33	K	SEAAEVNDAVQVASAAASVPSRR	Q			index=2810
63	A0A0F7V1P8	Mediator of RNA polymerase II transcription subunit 14 OS=Toxoplasma gondii (strain ATCC 50861 / VEG) OX=432359 GN=BN1205_026090 PE=3 SV=1	69	462005	15	0	14	0	4.9	6.3	5710	3	1	1	783.1561	3910.744	5	3909.962	0.782	0	0.52	26	R	SLSVLETFMCSVAPCLPLNNIPTFVAYFLHANSVR	E	Carbamidomethyl (C)	0.00000000010000000000000000000000000.0	index=3279
64	A0A0F7UAB9	Uncharacterized protein OS=Neospora caninum (strain Liverpool) OX=572307 GN=BN1204_017770 PE=4 SV=1	68	422557	7	0	7	0	2.4	8.51	1921	10	0	1	538.3051	1074.5955	2	1074.5669	0.0286	1	17.95	1.8	K	TGDSEGKLLR	R			index=1487
64	A0A0F7UAB9	Uncharacterized protein OS=Neospora caninum (strain Liverpool) OX=572307 GN=BN1204_017770 PE=4 SV=1	68	422557	7	0	7	0	2.4	8.51	2006	1	1	1	549.796	1097.5774	2	1097.6597	-0.0823	1	15.54	2.2	K	KLFLDLPPR	R			index=1275
64	A0A0F7UAB9	Uncharacterized protein OS=Neospora caninum (strain Liverpool) OX=572307 GN=BN1204_017770 PE=4 SV=1	68	422557	7	0	7	0	2.4	8.51	2024	1	1	1	551.7996	1101.5846	2	1101.5414	0.0431	0	26.52	0.22	R	GSLSPTAQEGR	R			index=1122
64	A0A0F7UAB9	Uncharacterized protein OS=Neospora caninum (strain Liverpool) OX=572307 GN=BN1204_017770 PE=4 SV=1	68	422557	7	0	7	0	2.4	8.51	2466	10	1	1	402.891	1205.6512	3	1205.5749	0.0763	1	1.93	60	R	RTTAGDGASSQR	R			index=2496
64	A0A0F7UAB9	Uncharacterized protein OS=Neospora caninum (strain Liverpool) OX=572307 GN=BN1204_017770 PE=4 SV=1	68	422557	7	0	7	0	2.4	8.51	3818	2	1	1	552.6317	1654.8731	3	1654.889	-0.0159	1	5.14	20	K	DVEIVDALAGLGERAK	S			index=4019
64	A0A0F7UAB9	Uncharacterized protein OS=Neospora caninum (strain Liverpool) OX=572307 GN=BN1204_017770 PE=4 SV=1	68	422557	7	0	7	0	2.4	8.51	4357	1	1	1	478.7271	1910.8793	4	1910.8653	0.014	1	8	10	R	HCDALAEAEAGGAEAGRGAR	D			index=3534
64	A0A0F7UAB9	Uncharacterized protein OS=Neospora caninum (strain Liverpool) OX=572307 GN=BN1204_017770 PE=4 SV=1	68	422557	7	0	7	0	2.4	8.51	4795	6	1	1	532.5624	2126.2205	4	2126.8997	-0.6792	1	0.2	73	R	GGDSLQEEDTVWEMRCTR	R	Oxidation (M)	0.000000000000020000.0	index=3669
65	F0VQK3	Putative WD domain-containing protein OS=Neospora caninum (strain Liverpool) OX=572307 GN=BN1204_064260 PE=4 SV=1	68	331549	8	1	8	1	2.9	6.41	1358	2	1	1	449.7789	897.5433	2	897.4304	0.1129	1	8.05	12	R	RDVHEDK	A			index=1308
65	F0VQK3	Putative WD domain-containing protein OS=Neospora caninum (strain Liverpool) OX=572307 GN=BN1204_064260 PE=4 SV=1	68	331549	8	1	8	1	2.9	6.41	1618	3	0	1	493.7683	985.522	2	985.5192	0.0028	0	12.44	5.5	R	SLAEAAPATR	A			index=1550
65	F0VQK3	Putative WD domain-containing protein OS=Neospora caninum (strain Liverpool) OX=572307 GN=BN1204_064260 PE=4 SV=1	68	331549	8	1	8	1	2.9	6.41	1741	1	0	1	513.7983	1025.582	2	1025.6233	-0.0413	0	38.52	0.011	R	LSLLPQLSR	V			index=2529
65	F0VQK3	Putative WD domain-containing protein OS=Neospora caninum (strain Liverpool) OX=572307 GN=BN1204_064260 PE=4 SV=1	68	331549	8	1	8	1	2.9	6.41	2018	5	1	1	367.863	1100.5671	3	1100.6091	-0.042	0	5.17	29	R	QPPLSAHPVR	T			index=3504
65	F0VQK3	Putative WD domain-containing protein OS=Neospora caninum (strain Liverpool) OX=572307 GN=BN1204_064260 PE=4 SV=1	68	331549	8	1	8	1	2.9	6.41	2403	2	1	1	398.8677	1193.5814	3	1193.6703	-0.0889	1	3.79	34	R	RALGMSPLPPR	A			index=848
65	F0VQK3	Putative WD domain-containing protein OS=Neospora caninum (strain Liverpool) OX=572307 GN=BN1204_064260 PE=4 SV=1	68	331549	8	1	8	1	2.9	6.41	2638	9	1	1	629.8818	1257.7491	2	1257.7041	0.045	1	4.13	36	R	IQIESVTAGGKR	R			index=4439
65	F0VQK3	Putative WD domain-containing protein OS=Neospora caninum (strain Liverpool) OX=572307 GN=BN1204_064260 PE=4 SV=1	68	331549	8	1	8	1	2.9	6.41	3349	7	1	1	732.3588	1462.703	2	1462.8256	-0.1226	0	3.67	33	R	AVQVELATVAIHGR	A			index=1447
65	F0VQK3	Putative WD domain-containing protein OS=Neospora caninum (strain Liverpool) OX=572307 GN=BN1204_064260 PE=4 SV=1	68	331549	8	1	8	1	2.9	6.41	4870	3	1	1	547.9985	2187.9651	4	2188.1575	-0.1925	1	0.08	55	K	IWVLHSHSPSLCRALLDGK	S	Carbamidomethyl (C)	0.0000000000010000000.0	index=1712	emPAI	0.01
66	V4ZFZ2	Sec7 domain-containing protein OS=Toxoplasma gondii (strain ATCC 50861 / VEG) OX=432359 GN=BN1205_069320 PE=4 SV=1	68	383687	14	0	12	0	4.1	6.06	672	1	0	0	633.3673	632.36	1	632.2765	0.0834	0	4.47	52	R	EEEAR	G			index=5188
66	V4ZFZ2	Sec7 domain-containing protein OS=Toxoplasma gondii (strain ATCC 50861 / VEG) OX=432359 GN=BN1205_069320 PE=4 SV=1	68	383687	14	0	12	0	4.1	6.06	673	2	0	0	633.369	632.3617	1	632.2765	0.0852	0	3.15	71	R	EEEAR	G			index=5259
66	V4ZFZ2	Sec7 domain-containing protein OS=Toxoplasma gondii (strain ATCC 50861 / VEG) OX=432359 GN=BN1205_069320 PE=4 SV=1	68	383687	14	0	12	0	4.1	6.06	761	1	0	0	350.1763	698.338	2	698.4439	-0.1058	0	17.22	1.4	K	NLALIR	L			index=1087
66	V4ZFZ2	Sec7 domain-containing protein OS=Toxoplasma gondii (strain ATCC 50861 / VEG) OX=432359 GN=BN1205_069320 PE=4 SV=1	68	383687	14	0	12	0	4.1	6.06	1252	4	1	1	435.7557	869.4968	2	869.5334	-0.0366	0	9.17	10	R	GLEVLLAR	L			index=3968
66	V4ZFZ2	Sec7 domain-containing protein OS=Toxoplasma gondii (strain ATCC 50861 / VEG) OX=432359 GN=BN1205_069320 PE=4 SV=1	68	383687	14	0	12	0	4.1	6.06	1380	5	1	1	453.7386	905.4626	2	905.409	0.0536	1	11.93	7.1	K	SEKGDENK	A			index=342
66	V4ZFZ2	Sec7 domain-containing protein OS=Toxoplasma gondii (strain ATCC 50861 / VEG) OX=432359 GN=BN1205_069320 PE=4 SV=1	68	383687	14	0	12	0	4.1	6.06	1437	4	1	1	465.277	928.5394	2	928.4839	0.0556	1	2.6	57	R	QREGNGLR	L			index=5132
66	V4ZFZ2	Sec7 domain-containing protein OS=Toxoplasma gondii (strain ATCC 50861 / VEG) OX=432359 GN=BN1205_069320 PE=4 SV=1	68	383687	14	0	12	0	4.1	6.06	1448	1	0	1	467.2407	932.4669	2	932.4675	-0.0007	0	14.18	5.3	R	QQSSGLSAR	D			index=324
66	V4ZFZ2	Sec7 domain-containing protein OS=Toxoplasma gondii (strain ATCC 50861 / VEG) OX=432359 GN=BN1205_069320 PE=4 SV=1	68	383687	14	0	12	0	4.1	6.06	2470	3	1	1	403.5444	1207.6113	3	1207.6019	0.0094	0	1.97	52	K	SMNAALDALFR	L			index=3508
66	V4ZFZ2	Sec7 domain-containing protein OS=Toxoplasma gondii (strain ATCC 50861 / VEG) OX=432359 GN=BN1205_069320 PE=4 SV=1	68	383687	14	0	12	0	4.1	6.06	2471	1	1	1	604.8154	1207.6162	2	1207.6019	0.0143	0	5.06	25	K	SMNAALDALFR	L			index=3518
66	V4ZFZ2	Sec7 domain-containing protein OS=Toxoplasma gondii (strain ATCC 50861 / VEG) OX=432359 GN=BN1205_069320 PE=4 SV=1	68	383687	14	0	12	0	4.1	6.06	2898	1	0	1	445.5647	1333.6724	3	1333.5997	0.0726	1	7.13	16	K	REEDGLEETEK	F			index=1249
66	V4ZFZ2	Sec7 domain-containing protein OS=Toxoplasma gondii (strain ATCC 50861 / VEG) OX=432359 GN=BN1205_069320 PE=4 SV=1	68	383687	14	0	12	0	4.1	6.06	2973	6	1	1	452.2353	1353.6841	3	1353.7742	-0.0901	1	0.79	59	R	HPRAPARPLSPR	V			index=2155
66	V4ZFZ2	Sec7 domain-containing protein OS=Toxoplasma gondii (strain ATCC 50861 / VEG) OX=432359 GN=BN1205_069320 PE=4 SV=1	68	383687	14	0	12	0	4.1	6.06	4036	2	1	1	588.2935	1761.8587	3	1761.8897	-0.031	1	0.16	59	R	ASFSSASSSLSTFSLKR	S			index=2887
66	V4ZFZ2	Sec7 domain-containing protein OS=Toxoplasma gondii (strain ATCC 50861 / VEG) OX=432359 GN=BN1205_069320 PE=4 SV=1	68	383687	14	0	12	0	4.1	6.06	4127	1	0	1	606.322	1815.9442	3	1816.0571	-0.1129	0	6.47	14	R	DTVVLSSLLHLHTLLR	E			index=4243
66	V4ZFZ2	Sec7 domain-containing protein OS=Toxoplasma gondii (strain ATCC 50861 / VEG) OX=432359 GN=BN1205_069320 PE=4 SV=1	68	383687	14	0	12	0	4.1	6.06	5462	9	1	1	1039.4484	3115.3234	3	3114.6495	0.6739	0	0.59	41	K	ATGPSLAPAAASLAALPAGQKPSDAPCLQATLR	R			index=5554
67	F0VPM5	Membrane attachment protein, putative OS=Neospora caninum (strain Liverpool) OX=572307 GN=BN1204_060960 PE=4 SV=1	68	514037	23	0	23	0	5.2	6.3	621	2	1	1	600.3358	599.3285	1	599.3642	-0.0357	1	1.87	63	K	KDIPK	I			index=1873
67	F0VPM5	Membrane attachment protein, putative OS=Neospora caninum (strain Liverpool) OX=572307 GN=BN1204_060960 PE=4 SV=1	68	514037	23	0	23	0	5.2	6.3	819	2	1	1	362.2225	722.4304	2	722.3017	0.1287	0	0.64	64	R	SEATGCR	S			index=4895
67	F0VPM5	Membrane attachment protein, putative OS=Neospora caninum (strain Liverpool) OX=572307 GN=BN1204_060960 PE=4 SV=1	68	514037	23	0	23	0	5.2	6.3	1032	10	0	1	400.7358	799.457	2	799.4552	0.0018	0	10.37	9.1	R	ALAAEVAR	D			index=712
67	F0VPM5	Membrane attachment protein, putative OS=Neospora caninum (strain Liverpool) OX=572307 GN=BN1204_060960 PE=4 SV=1	68	514037	23	0	23	0	5.2	6.3	1476	4	1	1	470.7192	939.4237	2	939.5865	-0.1628	0	6.13	18	R	VALAVAQLR	N			index=1708
67	F0VPM5	Membrane attachment protein, putative OS=Neospora caninum (strain Liverpool) OX=572307 GN=BN1204_060960 PE=4 SV=1	68	514037	23	0	23	0	5.2	6.3	1540	6	0	1	480.7607	959.5067	2	959.5036	0.0031	0	3.46	52	K	ITQDIQSR	N			index=445
67	F0VPM5	Membrane attachment protein, putative OS=Neospora caninum (strain Liverpool) OX=572307 GN=BN1204_060960 PE=4 SV=1	68	514037	23	0	23	0	5.2	6.3	1758	6	1	1	516.798	1031.5814	2	1031.5247	0.0568	0	6.89	24	R	EAAASASALNK	R			index=2959
67	F0VPM5	Membrane attachment protein, putative OS=Neospora caninum (strain Liverpool) OX=572307 GN=BN1204_060960 PE=4 SV=1	68	514037	23	0	23	0	5.2	6.3	2141	2	1	1	377.1931	1128.5573	3	1128.6251	-0.0678	1	4.61	31	K	LADLAREVSR	Q			index=1378
67	F0VPM5	Membrane attachment protein, putative OS=Neospora caninum (strain Liverpool) OX=572307 GN=BN1204_060960 PE=4 SV=1	68	514037	23	0	23	0	5.2	6.3	2283	8	0	1	388.5689	1162.6849	3	1162.638	0.0469	1	1.94	65	R	AMSETVRILK	Q	Oxidation (M)	0.0200000000.0	index=5513
67	F0VPM5	Membrane attachment protein, putative OS=Neospora caninum (strain Liverpool) OX=572307 GN=BN1204_060960 PE=4 SV=1	68	514037	23	0	23	0	5.2	6.3	2325	4	1	1	586.811	1171.6074	2	1171.6747	-0.0672	1	10.49	8.1	R	AQALLERLMK	N			index=1299
67	F0VPM5	Membrane attachment protein, putative OS=Neospora caninum (strain Liverpool) OX=572307 GN=BN1204_060960 PE=4 SV=1	68	514037	23	0	23	0	5.2	6.3	2351	6	1	1	591.3325	1180.6504	2	1180.6339	0.0164	1	5.24	23	R	DLVSTVEKYK	N			index=3763
67	F0VPM5	Membrane attachment protein, putative OS=Neospora caninum (strain Liverpool) OX=572307 GN=BN1204_060960 PE=4 SV=1	68	514037	23	0	23	0	5.2	6.3	2379	5	1	1	396.5296	1186.567	3	1186.6306	-0.0636	0	5.27	27	R	QVQGEISAVTR	D			index=162
67	F0VPM5	Membrane attachment protein, putative OS=Neospora caninum (strain Liverpool) OX=572307 GN=BN1204_060960 PE=4 SV=1	68	514037	23	0	23	0	5.2	6.3	2448	2	1	1	602.1851	1202.3556	2	1201.5939	0.7617	0	8.95	22	R	ELLQEATDQR	A			index=659
67	F0VPM5	Membrane attachment protein, putative OS=Neospora caninum (strain Liverpool) OX=572307 GN=BN1204_060960 PE=4 SV=1	68	514037	23	0	23	0	5.2	6.3	2450	8	0	1	602.2643	1202.514	2	1202.6554	-0.1413	1	3.77	41	R	GLVRQMASVAR	L	Oxidation (M)	0.00000200000.0	index=1339
67	F0VPM5	Membrane attachment protein, putative OS=Neospora caninum (strain Liverpool) OX=572307 GN=BN1204_060960 PE=4 SV=1	68	514037	23	0	23	0	5.2	6.3	2767	6	1	1	432.9157	1295.7251	3	1295.5993	0.1258	0	0.13	73	K	ATEAEVTYEQR	Y			index=1863
67	F0VPM5	Membrane attachment protein, putative OS=Neospora caninum (strain Liverpool) OX=572307 GN=BN1204_060960 PE=4 SV=1	68	514037	23	0	23	0	5.2	6.3	2949	1	1	1	673.8336	1345.6526	2	1345.7565	-0.1039	1	4.24	32	R	VTSLSDSRAALVK	V			index=2343
67	F0VPM5	Membrane attachment protein, putative OS=Neospora caninum (strain Liverpool) OX=572307 GN=BN1204_060960 PE=4 SV=1	68	514037	23	0	23	0	5.2	6.3	2977	7	1	1	677.8731	1353.7315	2	1353.6385	0.093	1	1.93	46	R	KQAASQDQAHDR	Q			index=2053
67	F0VPM5	Membrane attachment protein, putative OS=Neospora caninum (strain Liverpool) OX=572307 GN=BN1204_060960 PE=4 SV=1	68	514037	23	0	23	0	5.2	6.3	3253	3	1	1	477.2364	1428.6873	3	1428.6303	0.0569	0	1.59	54	R	EDGAEAMATEHLR	R			index=3826
67	F0VPM5	Membrane attachment protein, putative OS=Neospora caninum (strain Liverpool) OX=572307 GN=BN1204_060960 PE=4 SV=1	68	514037	23	0	23	0	5.2	6.3	3254	2	1	1	477.2589	1428.7549	3	1428.7208	0.034	0	15.22	2.3	K	VEAAEQTLAAAEAR	L			index=514
67	F0VPM5	Membrane attachment protein, putative OS=Neospora caninum (strain Liverpool) OX=572307 GN=BN1204_060960 PE=4 SV=1	68	514037	23	0	23	0	5.2	6.3	3297	6	1	1	482.6066	1444.7979	3	1444.727	0.0709	1	2.86	41	R	SRELLQEATDQR	A			index=4098
67	F0VPM5	Membrane attachment protein, putative OS=Neospora caninum (strain Liverpool) OX=572307 GN=BN1204_060960 PE=4 SV=1	68	514037	23	0	23	0	5.2	6.3	3584	10	1	1	519.5946	1555.762	3	1555.7343	0.0277	1	0.95	56	K	ACRTEMVTVMMLR	S	Oxidation (M)	0.0000020000000.0	index=145
67	F0VPM5	Membrane attachment protein, putative OS=Neospora caninum (strain Liverpool) OX=572307 GN=BN1204_060960 PE=4 SV=1	68	514037	23	0	23	0	5.2	6.3	3867	7	1	1	838.6417	1675.2688	2	1674.8909	0.3779	1	4.62	46	K	SLSIGATAMRATLMPR	S			index=2968
67	F0VPM5	Membrane attachment protein, putative OS=Neospora caninum (strain Liverpool) OX=572307 GN=BN1204_060960 PE=4 SV=1	68	514037	23	0	23	0	5.2	6.3	4660	4	1	1	680.6471	2038.9195	3	2039.0946	-0.1751	1	0.56	53	K	QIAGHGAALAKSLSIGATAMR	A	Oxidation (M)	0.000000000000000000020.0	index=1886
67	F0VPM5	Membrane attachment protein, putative OS=Neospora caninum (strain Liverpool) OX=572307 GN=BN1204_060960 PE=4 SV=1	68	514037	23	0	23	0	5.2	6.3	4794	8	1	1	532.3145	2125.2289	4	2125.124	0.1049	1	0.79	60	R	VQTVQDNQAELRGAISQLR	G			index=3591
68	V4Z9U4	Streptococcal surface antigen repeat-containing protein OS=Toxoplasma gondii (strain ATCC 50861 / VEG) OX=432359 GN=BN1205_035350 PE=4 SV=1	68	761357	20	0	20	0	3	5.36	669	1	0	0	632.3147	631.3074	1	631.3289	-0.0215	0	2.13	1.40E+02	R	DQTLR	E			index=2909
68	V4Z9U4	Streptococcal surface antigen repeat-containing protein OS=Toxoplasma gondii (strain ATCC 50861 / VEG) OX=432359 GN=BN1205_035350 PE=4 SV=1	68	761357	20	0	20	0	3	5.36	709	3	0	0	661.3311	660.3238	1	660.3078	0.0159	0	2.54	1.10E+02	R	QGEAEK	T			index=3103
68	V4Z9U4	Streptococcal surface antigen repeat-containing protein OS=Toxoplasma gondii (strain ATCC 50861 / VEG) OX=432359 GN=BN1205_035350 PE=4 SV=1	68	761357	20	0	20	0	3	5.36	952	2	0	1	388.7092	775.4039	2	775.4188	-0.0149	1	9.61	17	R	EVASSRK	K			index=778
68	V4Z9U4	Streptococcal surface antigen repeat-containing protein OS=Toxoplasma gondii (strain ATCC 50861 / VEG) OX=432359 GN=BN1205_035350 PE=4 SV=1	68	761357	20	0	20	0	3	5.36	996	5	1	1	394.2575	786.5003	2	786.4712	0.0292	1	4.97	38	K	AALKQTR	R			index=4286
68	V4Z9U4	Streptococcal surface antigen repeat-containing protein OS=Toxoplasma gondii (strain ATCC 50861 / VEG) OX=432359 GN=BN1205_035350 PE=4 SV=1	68	761357	20	0	20	0	3	5.36	1011	3	0	1	397.1891	792.3636	2	792.3614	0.0023	0	3.09	49	R	SDVSETR	E			index=845
68	V4Z9U4	Streptococcal surface antigen repeat-containing protein OS=Toxoplasma gondii (strain ATCC 50861 / VEG) OX=432359 GN=BN1205_035350 PE=4 SV=1	68	761357	20	0	20	0	3	5.36	1072	8	1	1	407.2081	812.4016	2	812.4392	-0.0376	0	3.45	35	R	HLSSLEK	E			index=138
68	V4Z9U4	Streptococcal surface antigen repeat-containing protein OS=Toxoplasma gondii (strain ATCC 50861 / VEG) OX=432359 GN=BN1205_035350 PE=4 SV=1	68	761357	20	0	20	0	3	5.36	1640	2	1	1	498.2625	994.5104	2	994.4277	0.0828	1	2.03	50	R	EKEEGEMK	T	Oxidation (M)	0.00000020.0	index=1920
68	V4Z9U4	Streptococcal surface antigen repeat-containing protein OS=Toxoplasma gondii (strain ATCC 50861 / VEG) OX=432359 GN=BN1205_035350 PE=4 SV=1	68	761357	20	0	20	0	3	5.36	1708	8	1	1	508.7737	1015.5329	2	1015.541	-0.0081	1	13.96	4.3	R	DAVASIRER	E			index=1853
68	V4Z9U4	Streptococcal surface antigen repeat-containing protein OS=Toxoplasma gondii (strain ATCC 50861 / VEG) OX=432359 GN=BN1205_035350 PE=4 SV=1	68	761357	20	0	20	0	3	5.36	1782	9	0	1	521.8287	1041.6429	2	1041.5356	0.1074	0	0.02	85	K	AFHEAQLAR	A			index=4985
68	V4Z9U4	Streptococcal surface antigen repeat-containing protein OS=Toxoplasma gondii (strain ATCC 50861 / VEG) OX=432359 GN=BN1205_035350 PE=4 SV=1	68	761357	20	0	20	0	3	5.36	1959	6	0	0	363.2098	1086.6075	3	1086.5417	0.0658	1	3.71	40	R	EQLAGEERR	R			index=39
68	V4Z9U4	Streptococcal surface antigen repeat-containing protein OS=Toxoplasma gondii (strain ATCC 50861 / VEG) OX=432359 GN=BN1205_035350 PE=4 SV=1	68	761357	20	0	20	0	3	5.36	2028	1	1	1	552.2914	1102.5683	2	1102.5982	-0.0299	1	12.88	5.7	R	EKLATSEVAR	A			index=1373
68	V4Z9U4	Streptococcal surface antigen repeat-containing protein OS=Toxoplasma gondii (strain ATCC 50861 / VEG) OX=432359 GN=BN1205_035350 PE=4 SV=1	68	761357	20	0	20	0	3	5.36	2257	1	1	1	579.7936	1157.5726	2	1157.604	-0.0314	1	2.33	53	K	KELEAANQQK	N			index=2146
68	V4Z9U4	Streptococcal surface antigen repeat-containing protein OS=Toxoplasma gondii (strain ATCC 50861 / VEG) OX=432359 GN=BN1205_035350 PE=4 SV=1	68	761357	20	0	20	0	3	5.36	2375	6	0	1	594.283	1186.5514	2	1186.5942	-0.0428	1	4.72	30	R	EQQLQEREK	K			index=3684
68	V4Z9U4	Streptococcal surface antigen repeat-containing protein OS=Toxoplasma gondii (strain ATCC 50861 / VEG) OX=432359 GN=BN1205_035350 PE=4 SV=1	68	761357	20	0	20	0	3	5.36	2503	3	1	1	406.574	1216.7002	3	1216.6411	0.059	1	8.04	15	R	LAEELERTTR	R			index=2021
68	V4Z9U4	Streptococcal surface antigen repeat-containing protein OS=Toxoplasma gondii (strain ATCC 50861 / VEG) OX=432359 GN=BN1205_035350 PE=4 SV=1	68	761357	20	0	20	0	3	5.36	2737	7	1	1	645.3152	1288.6158	2	1288.6306	-0.0147	1	2.75	49	R	CSQAAARTASAPR	S			index=2811
68	V4Z9U4	Streptococcal surface antigen repeat-containing protein OS=Toxoplasma gondii (strain ATCC 50861 / VEG) OX=432359 GN=BN1205_035350 PE=4 SV=1	68	761357	20	0	20	0	3	5.36	2851	1	1	1	659.3783	1316.742	2	1316.6572	0.0849	0	12.64	4.8	K	EALEQETLQTR	E			index=3992
68	V4Z9U4	Streptococcal surface antigen repeat-containing protein OS=Toxoplasma gondii (strain ATCC 50861 / VEG) OX=432359 GN=BN1205_035350 PE=4 SV=1	68	761357	20	0	20	0	3	5.36	3009	10	1	1	680.9081	1359.8016	2	1359.6491	0.1526	1	7.08	19	K	TRDENQQQVSR	L			index=4879
68	V4Z9U4	Streptococcal surface antigen repeat-containing protein OS=Toxoplasma gondii (strain ATCC 50861 / VEG) OX=432359 GN=BN1205_035350 PE=4 SV=1	68	761357	20	0	20	0	3	5.36	3425	6	1	1	496.5941	1486.7604	3	1486.774	-0.0136	1	6.13	18	R	QRLEETVAETVGR	A			index=752
68	V4Z9U4	Streptococcal surface antigen repeat-containing protein OS=Toxoplasma gondii (strain ATCC 50861 / VEG) OX=432359 GN=BN1205_035350 PE=4 SV=1	68	761357	20	0	20	0	3	5.36	3870	6	1	1	419.9552	1675.7916	4	1675.8311	-0.0396	1	1.25	50	R	ATSLSNLPSVEGCRSR	E			index=1054
68	V4Z9U4	Streptococcal surface antigen repeat-containing protein OS=Toxoplasma gondii (strain ATCC 50861 / VEG) OX=432359 GN=BN1205_035350 PE=4 SV=1	68	761357	20	0	20	0	3	5.36	4987	1	1	1	781.7247	2342.1524	3	2342.0848	0.0675	1	10.87	3.7	R	QEAEAAAEMRVSEIQDFFQK	L	Oxidation (M)	0.00000000200000000000.0	index=3600
69	A0A0F7V348	Uncharacterized protein OS=Toxoplasma gondii (strain ATCC 50861 / VEG) OX=432359 GN=BN1205_019640 PE=4 SV=1	68	494492	15	0	13	0	4.3	7.97	1362	9	1	1	450.277	898.5395	2	898.4621	0.0775	1	17.14	1.8	R	RGDVPAER	C			index=1860
69	A0A0F7V348	Uncharacterized protein OS=Toxoplasma gondii (strain ATCC 50861 / VEG) OX=432359 GN=BN1205_019640 PE=4 SV=1	68	494492	15	0	13	0	4.3	7.97	1747	2	1	1	515.3027	1028.5909	2	1028.4999	0.091	1	13.43	4.1	R	DPTQQERR	R			index=3405
69	A0A0F7V348	Uncharacterized protein OS=Toxoplasma gondii (strain ATCC 50861 / VEG) OX=432359 GN=BN1205_019640 PE=4 SV=1	68	494492	15	0	13	0	4.3	7.97	2039	5	0	1	553.3081	1104.6016	2	1104.5862	0.0154	0	6.45	24	K	SNLLFCRPR	L			index=1377
69	A0A0F7V348	Uncharacterized protein OS=Toxoplasma gondii (strain ATCC 50861 / VEG) OX=432359 GN=BN1205_019640 PE=4 SV=1	68	494492	15	0	13	0	4.3	7.97	2532	9	0	1	410.1464	1227.4174	3	1226.6255	0.7919	0	0.34	1.10E+02	R	SPTSLAPGSPASR	S			index=697
69	A0A0F7V348	Uncharacterized protein OS=Toxoplasma gondii (strain ATCC 50861 / VEG) OX=432359 GN=BN1205_019640 PE=4 SV=1	68	494492	15	0	13	0	4.3	7.97	2881	5	1	1	664.3027	1326.5908	2	1326.6528	-0.0619	1	1.51	56	R	SRLSESAESHPK	S			index=2393
69	A0A0F7V348	Uncharacterized protein OS=Toxoplasma gondii (strain ATCC 50861 / VEG) OX=432359 GN=BN1205_019640 PE=4 SV=1	68	494492	15	0	13	0	4.3	7.97	3128	2	1	1	466.1814	1395.5223	3	1395.6639	-0.1416	1	8.92	12	R	CMQSPRLDFATK	G			index=393
69	A0A0F7V348	Uncharacterized protein OS=Toxoplasma gondii (strain ATCC 50861 / VEG) OX=432359 GN=BN1205_019640 PE=4 SV=1	68	494492	15	0	13	0	4.3	7.97	3164	1	1	1	702.9198	1403.825	2	1403.7005	0.1246	0	12.75	5	R	VSSLASAGASGASSPR	L			index=4640
69	A0A0F7V348	Uncharacterized protein OS=Toxoplasma gondii (strain ATCC 50861 / VEG) OX=432359 GN=BN1205_019640 PE=4 SV=1	68	494492	15	0	13	0	4.3	7.97	3346	10	0	1	488.2495	1461.7265	3	1461.8047	-0.0782	0	10.89	6.3	R	SLLSLCMQVLSLR	I			index=703
69	A0A0F7V348	Uncharacterized protein OS=Toxoplasma gondii (strain ATCC 50861 / VEG) OX=432359 GN=BN1205_019640 PE=4 SV=1	68	494492	15	0	13	0	4.3	7.97	4163	7	0	1	611.9855	1832.9348	3	1832.8298	0.105	1	3.58	28	R	LESESGSPWGPCRVCAR	L			index=4590
69	A0A0F7V348	Uncharacterized protein OS=Toxoplasma gondii (strain ATCC 50861 / VEG) OX=432359 GN=BN1205_019640 PE=4 SV=1	68	494492	15	0	13	0	4.3	7.97	4164	5	0	1	612.0066	1832.998	3	1832.9931	0.0049	1	1.55	49	K	TQSLRALSVFLVSCPR	A	Carbamidomethyl (C)	0.0000000000000100.0	index=3811
69	A0A0F7V348	Uncharacterized protein OS=Toxoplasma gondii (strain ATCC 50861 / VEG) OX=432359 GN=BN1205_019640 PE=4 SV=1	68	494492	15	0	13	0	4.3	7.97	4165	4	0	1	612.0073	1833.0001	3	1832.9931	0.007	1	1.38	51	K	TQSLRALSVFLVSCPR	A	Carbamidomethyl (C)	0.0000000000000100.0	index=3664
69	A0A0F7V348	Uncharacterized protein OS=Toxoplasma gondii (strain ATCC 50861 / VEG) OX=432359 GN=BN1205_019640 PE=4 SV=1	68	494492	15	0	13	0	4.3	7.97	4192	1	1	1	614.9987	1841.9742	3	1841.9968	-0.0226	1	12.55	3.6	R	VAGGAQKMQKPTLCAALR	V			index=4392
69	A0A0F7V348	Uncharacterized protein OS=Toxoplasma gondii (strain ATCC 50861 / VEG) OX=432359 GN=BN1205_019640 PE=4 SV=1	68	494492	15	0	13	0	4.3	7.97	4226	1	1	1	465.7036	1858.7853	4	1857.9917	0.7936	1	6.77	14	R	VAGGAQKMQKPTLCAALR	V	Oxidation (M)	0.000000020000000000.0	index=1201
69	A0A0F7V348	Uncharacterized protein OS=Toxoplasma gondii (strain ATCC 50861 / VEG) OX=432359 GN=BN1205_019640 PE=4 SV=1	68	494492	15	0	13	0	4.3	7.97	5052	8	0	1	611.0776	2440.2815	4	2440.2975	-0.0161	1	0.51	47	R	GDAFLLHSSPGRTVVPAIVHDPR	I			index=4320
69	A0A0F7V348	Uncharacterized protein OS=Toxoplasma gondii (strain ATCC 50861 / VEG) OX=432359 GN=BN1205_019640 PE=4 SV=1	68	494492	15	0	13	0	4.3	7.97	5619	4	0	1	676.5134	3377.5305	5	3377.6535	-0.123	1	0.83	29	R	HGEQPPSESQRLSQAFGLAAAAQVSSGLACGAPR	G			index=2962
70	A0A0F7UYT2	Separase OS=Toxoplasma gondii (strain ATCC 50861 / VEG) OX=432359 GN=BN1205_071890 PE=4 SV=1	68	753674	20	0	19	0	3.4	8.53	702	4	1	1	655.3262	654.319	1	654.3925	-0.0736	0	2.94	24	R	IGRPGR	E			index=4469
70	A0A0F7UYT2	Separase OS=Toxoplasma gondii (strain ATCC 50861 / VEG) OX=432359 GN=BN1205_071890 PE=4 SV=1	68	753674	20	0	19	0	3.4	8.53	759	2	1	1	698.3354	697.3281	1	697.3759	-0.0478	0	1.79	43	K	VSVEHK	T			index=3804
70	A0A0F7UYT2	Separase OS=Toxoplasma gondii (strain ATCC 50861 / VEG) OX=432359 GN=BN1205_071890 PE=4 SV=1	68	753674	20	0	19	0	3.4	8.53	1583	8	1	1	487.7566	973.4987	2	973.5305	-0.0317	1	11.76	7.5	K	DGSRASLLR	R			index=461
70	A0A0F7UYT2	Separase OS=Toxoplasma gondii (strain ATCC 50861 / VEG) OX=432359 GN=BN1205_071890 PE=4 SV=1	68	753674	20	0	19	0	3.4	8.53	1659	8	0	1	500.7934	999.5722	2	999.5138	0.0585	0	10.54	8.1	K	ITAADAWPR	V			index=211
70	A0A0F7UYT2	Separase OS=Toxoplasma gondii (strain ATCC 50861 / VEG) OX=432359 GN=BN1205_071890 PE=4 SV=1	68	753674	20	0	19	0	3.4	8.53	1794	7	1	1	523.2877	1044.5608	2	1044.5676	-0.0067	1	5.96	27	R	LSGDRAASLR	K			index=755
70	A0A0F7UYT2	Separase OS=Toxoplasma gondii (strain ATCC 50861 / VEG) OX=432359 GN=BN1205_071890 PE=4 SV=1	68	753674	20	0	19	0	3.4	8.53	1795	3	1	1	523.2926	1044.5706	2	1044.5676	0.0031	1	10.5	9.5	R	LSGDRAASLR	K			index=1041
70	A0A0F7UYT2	Separase OS=Toxoplasma gondii (strain ATCC 50861 / VEG) OX=432359 GN=BN1205_071890 PE=4 SV=1	68	753674	20	0	19	0	3.4	8.53	2007	8	0	1	366.8818	1097.6236	3	1097.5214	0.1022	1	6.74	17	R	DTREVHEGR	N			index=802
70	A0A0F7UYT2	Separase OS=Toxoplasma gondii (strain ATCC 50861 / VEG) OX=432359 GN=BN1205_071890 PE=4 SV=1	68	753674	20	0	19	0	3.4	8.53	2099	10	1	1	561.3041	1120.5936	2	1120.6029	-0.0093	0	5.29	27	R	LFFGGAEKPR	S			index=1662
70	A0A0F7UYT2	Separase OS=Toxoplasma gondii (strain ATCC 50861 / VEG) OX=432359 GN=BN1205_071890 PE=4 SV=1	68	753674	20	0	19	0	3.4	8.53	2184	5	0	1	380.5474	1138.6204	3	1138.5367	0.0838	1	4.05	28	K	EKQDEPHTR	S			index=3257
70	A0A0F7UYT2	Separase OS=Toxoplasma gondii (strain ATCC 50861 / VEG) OX=432359 GN=BN1205_071890 PE=4 SV=1	68	753674	20	0	19	0	3.4	8.53	2521	10	1	1	408.205	1221.5932	3	1221.5634	0.0298	0	1.45	60	R	AWATALDLCCR	W			index=3529
70	A0A0F7UYT2	Separase OS=Toxoplasma gondii (strain ATCC 50861 / VEG) OX=432359 GN=BN1205_071890 PE=4 SV=1	68	753674	20	0	19	0	3.4	8.53	2703	7	1	1	426.5506	1276.63	3	1276.5578	0.0721	1	11.03	7	R	SPSASGENCGRR	R	Carbamidomethyl (C)	0.000000001000.0	index=806
70	A0A0F7UYT2	Separase OS=Toxoplasma gondii (strain ATCC 50861 / VEG) OX=432359 GN=BN1205_071890 PE=4 SV=1	68	753674	20	0	19	0	3.4	8.53	2717	5	1	1	427.5698	1279.6875	3	1279.6455	0.0419	0	1.09	60	R	CPPRPSVSPQR	H	Carbamidomethyl (C)	0.10000000000.0	index=2269
70	A0A0F7UYT2	Separase OS=Toxoplasma gondii (strain ATCC 50861 / VEG) OX=432359 GN=BN1205_071890 PE=4 SV=1	68	753674	20	0	19	0	3.4	8.53	2745	4	1	1	646.246	1290.4774	2	1290.6779	-0.2005	0	0.21	1.00E+02	R	LSSSPLVSSASTR	C			index=2863
70	A0A0F7UYT2	Separase OS=Toxoplasma gondii (strain ATCC 50861 / VEG) OX=432359 GN=BN1205_071890 PE=4 SV=1	68	753674	20	0	19	0	3.4	8.53	2905	4	1	1	668.8286	1335.6426	2	1335.6452	-0.0026	1	0.37	71	K	AGECGGATVSSAKAK	K			index=2292
70	A0A0F7UYT2	Separase OS=Toxoplasma gondii (strain ATCC 50861 / VEG) OX=432359 GN=BN1205_071890 PE=4 SV=1	68	753674	20	0	19	0	3.4	8.53	3240	1	1	1	476.1375	1425.3907	3	1425.7212	-0.3305	0	6.34	33	K	NGDKPGKPESLER	S			index=3988
70	A0A0F7UYT2	Separase OS=Toxoplasma gondii (strain ATCC 50861 / VEG) OX=432359 GN=BN1205_071890 PE=4 SV=1	68	753674	20	0	19	0	3.4	8.53	3931	1	1	1	854.6909	1707.3672	2	1707.0043	0.363	1	10.33	12	R	RILSLLSVPSPSSVPR	R			index=4937
70	A0A0F7UYT2	Separase OS=Toxoplasma gondii (strain ATCC 50861 / VEG) OX=432359 GN=BN1205_071890 PE=4 SV=1	68	753674	20	0	19	0	3.4	8.53	3994	3	0	1	870.8649	1739.7152	2	1739.8016	-0.0864	1	2.71	42	R	HSAADREFSSSFPFR	S			index=348
70	A0A0F7UYT2	Separase OS=Toxoplasma gondii (strain ATCC 50861 / VEG) OX=432359 GN=BN1205_071890 PE=4 SV=1	68	753674	20	0	19	0	3.4	8.53	4565	2	1	1	665.3452	1993.0138	3	1993.8081	-0.7943	0	2.34	34	R	QAACASCEAAPTTPDCWR	A	2 Carbamidomethyl (C)	0.000000100000000100.0	index=5122
70	A0A0F7UYT2	Separase OS=Toxoplasma gondii (strain ATCC 50861 / VEG) OX=432359 GN=BN1205_071890 PE=4 SV=1	68	753674	20	0	19	0	3.4	8.53	4840	9	1	1	721.6497	2161.9272	3	2161.9836	-0.0564	1	2.76	32	R	VSRTQEAAETGSGDEGAAAEAR	R			index=2147
70	A0A0F7UYT2	Separase OS=Toxoplasma gondii (strain ATCC 50861 / VEG) OX=432359 GN=BN1205_071890 PE=4 SV=1	68	753674	20	0	19	0	3.4	8.53	4945	6	1	1	762.718	2285.1322	3	2285.1263	0.0059	1	0.55	42	R	EASPFCFEGGSALRASFALLR	L	Carbamidomethyl (C)	0.000001000000000000000.0	index=3578
71	A0A0F7V6K4	Dynein 1-beta heavy chain, flagellar inner arm I1 complex, putative OS=Toxoplasma gondii (strain ATCC 50861 / VEG) OX=432359 GN=BN1205_061370 PE=4 SV=1	67	518185	12	0	10	0	2.6	6.05	893	10	1	1	379.1939	756.3732	2	756.4494	-0.0762	0	7.93	16	R	IGDVVVR	Y			index=749
71	A0A0F7V6K4	Dynein 1-beta heavy chain, flagellar inner arm I1 complex, putative OS=Toxoplasma gondii (strain ATCC 50861 / VEG) OX=432359 GN=BN1205_061370 PE=4 SV=1	67	518185	12	0	10	0	2.6	6.05	989	2	1	0	393.7468	785.479	2	785.5123	-0.0333	1	20.84	0.88	R	ISGLLRK	I			index=2120
71	A0A0F7V6K4	Dynein 1-beta heavy chain, flagellar inner arm I1 complex, putative OS=Toxoplasma gondii (strain ATCC 50861 / VEG) OX=432359 GN=BN1205_061370 PE=4 SV=1	67	518185	12	0	10	0	2.6	6.05	1364	4	0	0	450.748	899.4815	2	899.4825	-0.0009	0	17.14	1.8	R	LQDIQQR	L			index=664
71	A0A0F7V6K4	Dynein 1-beta heavy chain, flagellar inner arm I1 complex, putative OS=Toxoplasma gondii (strain ATCC 50861 / VEG) OX=432359 GN=BN1205_061370 PE=4 SV=1	67	518185	12	0	10	0	2.6	6.05	2114	3	1	0	562.8054	1123.5962	2	1123.6965	-0.1003	0	4.12	28	K	IIVPTVDVLR	N			index=2176
71	A0A0F7V6K4	Dynein 1-beta heavy chain, flagellar inner arm I1 complex, putative OS=Toxoplasma gondii (strain ATCC 50861 / VEG) OX=432359 GN=BN1205_061370 PE=4 SV=1	67	518185	12	0	10	0	2.6	6.05	2244	1	1	1	384.8716	1151.5929	3	1151.5757	0.0172	0	6.33	18	K	NMQLDIGPHK	D			index=2551
71	A0A0F7V6K4	Dynein 1-beta heavy chain, flagellar inner arm I1 complex, putative OS=Toxoplasma gondii (strain ATCC 50861 / VEG) OX=432359 GN=BN1205_061370 PE=4 SV=1	67	518185	12	0	10	0	2.6	6.05	2309	3	1	1	390.222	1167.6442	3	1167.5706	0.0736	0	0.93	59	K	NMQLDIGPHK	D	Oxidation (M)	0.0200000000.0	index=924
71	A0A0F7V6K4	Dynein 1-beta heavy chain, flagellar inner arm I1 complex, putative OS=Toxoplasma gondii (strain ATCC 50861 / VEG) OX=432359 GN=BN1205_061370 PE=4 SV=1	67	518185	12	0	10	0	2.6	6.05	3395	1	1	1	493.2814	1476.8223	3	1476.6521	0.1702	0	4.67	29	R	DYGHPEFQEDLK	K			index=5238
71	A0A0F7V6K4	Dynein 1-beta heavy chain, flagellar inner arm I1 complex, putative OS=Toxoplasma gondii (strain ATCC 50861 / VEG) OX=432359 GN=BN1205_061370 PE=4 SV=1	67	518185	12	0	10	0	2.6	6.05	3623	3	1	1	525.2809	1572.821	3	1572.7856	0.0354	1	15.7	1.9	R	RSGGDQTEQDVLIR	A			index=5148
71	A0A0F7V6K4	Dynein 1-beta heavy chain, flagellar inner arm I1 complex, putative OS=Toxoplasma gondii (strain ATCC 50861 / VEG) OX=432359 GN=BN1205_061370 PE=4 SV=1	67	518185	12	0	10	0	2.6	6.05	3624	10	1	1	525.2866	1572.838	3	1572.7856	0.0524	1	0.15	71	R	RSGGDQTEQDVLIR	A			index=3808
71	A0A0F7V6K4	Dynein 1-beta heavy chain, flagellar inner arm I1 complex, putative OS=Toxoplasma gondii (strain ATCC 50861 / VEG) OX=432359 GN=BN1205_061370 PE=4 SV=1	67	518185	12	0	10	0	2.6	6.05	4099	5	1	1	451.7288	1802.8862	4	1802.8542	0.0319	0	1.17	47	R	ACTIPGLVADLNEMNDK	L			index=1995
71	A0A0F7V6K4	Dynein 1-beta heavy chain, flagellar inner arm I1 complex, putative OS=Toxoplasma gondii (strain ATCC 50861 / VEG) OX=432359 GN=BN1205_061370 PE=4 SV=1	67	518185	12	0	10	0	2.6	6.05	4115	6	1	0	603.6163	1807.8272	3	1807.0277	0.7995	1	0.83	52	K	KIITLYQLMTQQLSK	Q			index=3466
71	A0A0F7V6K4	Dynein 1-beta heavy chain, flagellar inner arm I1 complex, putative OS=Toxoplasma gondii (strain ATCC 50861 / VEG) OX=432359 GN=BN1205_061370 PE=4 SV=1	67	518185	12	0	10	0	2.6	6.05	4669	1	1	1	681.6521	2041.9345	3	2041.9336	0.0009	0	2.3	32	R	AQQFESMLEETEVMLNK	T	Oxidation (M)	0.00000020000000000.0	index=2095
72	V4Z1T8	TNFR-Cys domain-containing protein OS=Toxoplasma gondii (strain ATCC 50861 / VEG) OX=432359 GN=BN1205_005610 PE=4 SV=1	67	529721	11	0	11	0	2.3	6.35	929	1	1	1	384.1868	766.359	2	766.4701	-0.1111	0	15.84	1.8	R	ALPLTPR	V			index=874
72	V4Z1T8	TNFR-Cys domain-containing protein OS=Toxoplasma gondii (strain ATCC 50861 / VEG) OX=432359 GN=BN1205_005610 PE=4 SV=1	67	529721	11	0	11	0	2.3	6.35	1312	3	1	1	443.2622	884.5097	2	884.4464	0.0634	1	10.67	7.6	R	AAAPEDRR	E			index=4009
72	V4Z1T8	TNFR-Cys domain-containing protein OS=Toxoplasma gondii (strain ATCC 50861 / VEG) OX=432359 GN=BN1205_005610 PE=4 SV=1	67	529721	11	0	11	0	2.3	6.35	1361	3	0	1	450.2754	898.5363	2	898.4257	0.1107	1	5.75	24	R	KHSDEQR	T			index=5269
72	V4Z1T8	TNFR-Cys domain-containing protein OS=Toxoplasma gondii (strain ATCC 50861 / VEG) OX=432359 GN=BN1205_005610 PE=4 SV=1	67	529721	11	0	11	0	2.3	6.35	1365	1	1	1	450.7629	899.5113	2	899.3742	0.1371	0	16.21	2.3	R	VEPCCHR	R	Carbamidomethyl (C)	0.0000100.0	index=2876
72	V4Z1T8	TNFR-Cys domain-containing protein OS=Toxoplasma gondii (strain ATCC 50861 / VEG) OX=432359 GN=BN1205_005610 PE=4 SV=1	67	529721	11	0	11	0	2.3	6.35	1740	6	0	1	513.3116	1024.6087	2	1024.6757	-0.0669	1	6.46	17	R	LQALLLARK	N			index=600
72	V4Z1T8	TNFR-Cys domain-containing protein OS=Toxoplasma gondii (strain ATCC 50861 / VEG) OX=432359 GN=BN1205_005610 PE=4 SV=1	67	529721	11	0	11	0	2.3	6.35	1867	6	0	1	531.2929	1060.5711	2	1060.5448	0.0264	1	3.91	46	K	QTDCLRLR	G	Carbamidomethyl (C)	0.00010000.0	index=745
72	V4Z1T8	TNFR-Cys domain-containing protein OS=Toxoplasma gondii (strain ATCC 50861 / VEG) OX=432359 GN=BN1205_005610 PE=4 SV=1	67	529721	11	0	11	0	2.3	6.35	1928	3	1	0	539.2822	1076.5498	2	1076.576	-0.0262	1	6.98	21	R	LSSRLQSMR	E			index=1050
72	V4Z1T8	TNFR-Cys domain-containing protein OS=Toxoplasma gondii (strain ATCC 50861 / VEG) OX=432359 GN=BN1205_005610 PE=4 SV=1	67	529721	11	0	11	0	2.3	6.35	1946	6	1	1	541.8169	1081.6192	2	1081.5992	0.02	1	2.53	41	K	NKAHGLSLSR	R			index=2240
72	V4Z1T8	TNFR-Cys domain-containing protein OS=Toxoplasma gondii (strain ATCC 50861 / VEG) OX=432359 GN=BN1205_005610 PE=4 SV=1	67	529721	11	0	11	0	2.3	6.35	2607	6	1	1	417.8601	1250.5585	3	1250.5925	-0.034	1	1.49	57	R	EMEDLRVTSR	T	Oxidation (M)	0.0200000000.0	index=791
72	V4Z1T8	TNFR-Cys domain-containing protein OS=Toxoplasma gondii (strain ATCC 50861 / VEG) OX=432359 GN=BN1205_005610 PE=4 SV=1	67	529721	11	0	11	0	2.3	6.35	3536	2	1	1	767.9307	1533.8468	2	1533.7028	0.1441	1	6.31	19	R	RLCGEACRPETGDK	C			index=5319
72	V4Z1T8	TNFR-Cys domain-containing protein OS=Toxoplasma gondii (strain ATCC 50861 / VEG) OX=432359 GN=BN1205_005610 PE=4 SV=1	67	529721	11	0	11	0	2.3	6.35	4877	1	1	1	549.0543	2192.1879	4	2191.9586	0.2293	1	5.95	16	K	EPENLSSASSCPSSSCPRAAR	Q	Carbamidomethyl (C)	0.000000000000000100000.0	index=4582
73	A0A0F7U7C4	Uncharacterized protein OS=Neospora caninum (strain Liverpool) OX=572307 GN=BN1204_008255 PE=4 SV=1	66	510732	17	0	17	0	4.3	5.86	564	6	1	0	573.7328	572.7255	1	573.3234	-0.5979	0	2.76	2.00E+02	K	ALSGAR	A			index=462
73	A0A0F7U7C4	Uncharacterized protein OS=Neospora caninum (strain Liverpool) OX=572307 GN=BN1204_008255 PE=4 SV=1	66	510732	17	0	17	0	4.3	5.86	868	1	1	1	373.712	745.4095	2	745.3858	0.0238	0	13.89	6.2	K	IDEEIK	R			index=748
73	A0A0F7U7C4	Uncharacterized protein OS=Neospora caninum (strain Liverpool) OX=572307 GN=BN1204_008255 PE=4 SV=1	66	510732	17	0	17	0	4.3	5.86	1272	1	1	0	438.2255	874.4364	2	874.4508	-0.0144	0	17.3	2.7	K	QASEALTR	Y			index=925
73	A0A0F7U7C4	Uncharacterized protein OS=Neospora caninum (strain Liverpool) OX=572307 GN=BN1204_008255 PE=4 SV=1	66	510732	17	0	17	0	4.3	5.86	1619	8	1	1	494.277	986.5394	2	986.5509	-0.0114	1	1.27	81	R	SVLREDLR	H			index=904
73	A0A0F7U7C4	Uncharacterized protein OS=Neospora caninum (strain Liverpool) OX=572307 GN=BN1204_008255 PE=4 SV=1	66	510732	17	0	17	0	4.3	5.86	1677	7	1	1	503.2398	1004.465	2	1004.5906	-0.1256	0	8.22	17	K	LLDFGSILK	R			index=719
73	A0A0F7U7C4	Uncharacterized protein OS=Neospora caninum (strain Liverpool) OX=572307 GN=BN1204_008255 PE=4 SV=1	66	510732	17	0	17	0	4.3	5.86	1865	8	1	0	354.1957	1059.5652	3	1059.5672	-0.002	1	2.29	60	K	GKQASEALTR	Y			index=2900
73	A0A0F7U7C4	Uncharacterized protein OS=Neospora caninum (strain Liverpool) OX=572307 GN=BN1204_008255 PE=4 SV=1	66	510732	17	0	17	0	4.3	5.86	2049	9	1	1	369.8608	1106.5605	3	1106.5543	0.0062	0	0.16	89	R	GLLSPTGFCR	A	Carbamidomethyl (C)	0.0000000010.0	index=2699
73	A0A0F7U7C4	Uncharacterized protein OS=Neospora caninum (strain Liverpool) OX=572307 GN=BN1204_008255 PE=4 SV=1	66	510732	17	0	17	0	4.3	5.86	2181	4	1	1	380.1803	1137.5191	3	1137.5488	-0.0298	0	6.63	16	K	YQCDKPGLSK	Y			index=750
73	A0A0F7U7C4	Uncharacterized protein OS=Neospora caninum (strain Liverpool) OX=572307 GN=BN1204_008255 PE=4 SV=1	66	510732	17	0	17	0	4.3	5.86	2803	9	1	0	435.2479	1302.7218	3	1302.5597	0.162	1	2.74	45	R	APCSAGYYCRR	K	Carbamidomethyl (C)	0.00100000000.0	index=113
73	A0A0F7U7C4	Uncharacterized protein OS=Neospora caninum (strain Liverpool) OX=572307 GN=BN1204_008255 PE=4 SV=1	66	510732	17	0	17	0	4.3	5.86	3123	8	1	1	465.2526	1392.736	3	1392.7144	0.0217	1	5.1	24	R	GTMQSISTVGTRR	S			index=1438
73	A0A0F7U7C4	Uncharacterized protein OS=Neospora caninum (strain Liverpool) OX=572307 GN=BN1204_008255 PE=4 SV=1	66	510732	17	0	17	0	4.3	5.86	3567	1	1	1	775.3693	1548.724	2	1548.8148	-0.0907	1	9.88	7.8	R	KITLPATYANDGTGK	S			index=4069
73	A0A0F7U7C4	Uncharacterized protein OS=Neospora caninum (strain Liverpool) OX=572307 GN=BN1204_008255 PE=4 SV=1	66	510732	17	0	17	0	4.3	5.86	3891	2	1	1	563.2965	1686.8677	3	1686.7809	0.0868	0	2.95	35	K	AENAASAEGELDQQVR	Q			index=4819
73	A0A0F7U7C4	Uncharacterized protein OS=Neospora caninum (strain Liverpool) OX=572307 GN=BN1204_008255 PE=4 SV=1	66	510732	17	0	17	0	4.3	5.86	4192	10	0	1	614.9987	1841.9742	3	1841.7672	0.2069	1	2.8	34	K	CPAGKYCDGTTNANQDK	I	Carbamidomethyl (C)	0.10000000000000000.0	index=4392
73	A0A0F7U7C4	Uncharacterized protein OS=Neospora caninum (strain Liverpool) OX=572307 GN=BN1204_008255 PE=4 SV=1	66	510732	17	0	17	0	4.3	5.86	4303	1	1	1	474.4396	1893.7293	4	1893.894	-0.1647	1	0.58	74	R	GKVPCPPMALCTAGWYK	L	Carbamidomethyl (C); Oxidation (M)	0.00000002001000000.0	index=1148
73	A0A0F7U7C4	Uncharacterized protein OS=Neospora caninum (strain Liverpool) OX=572307 GN=BN1204_008255 PE=4 SV=1	66	510732	17	0	17	0	4.3	5.86	4563	2	1	1	499.2509	1992.9743	4	1993.0163	-0.042	1	1.84	38	R	NACVALLLQKHAEENQR	L	Carbamidomethyl (C)	0.00100000000000000.0	index=5119
73	A0A0F7U7C4	Uncharacterized protein OS=Neospora caninum (strain Liverpool) OX=572307 GN=BN1204_008255 PE=4 SV=1	66	510732	17	0	17	0	4.3	5.86	4894	5	1	1	737.7106	2210.11	3	2210.019	0.091	1	1.41	38	R	CRHSAWEVCVWTAPFGYAK	R			index=4089
73	A0A0F7U7C4	Uncharacterized protein OS=Neospora caninum (strain Liverpool) OX=572307 GN=BN1204_008255 PE=4 SV=1	66	510732	17	0	17	0	4.3	5.86	4915	4	0	1	747.723	2240.1471	3	2240.097	0.0501	0	2.16	32	R	ADLLGVCPEGHYCPVPSVVTK	V	Carbamidomethyl (C)	0.000000000000100000000.0	index=4848
74	F0VBW8	Uncharacterized protein OS=Neospora caninum (strain Liverpool) OX=572307 GN=BN1204_041770 PE=4 SV=1	66	361891	10	0	9	0	3.4	8.09	830	2	1	1	364.2022	726.3898	2	726.4024	-0.0126	0	10.16	6.4	R	APLPSSR	A			index=660
74	F0VBW8	Uncharacterized protein OS=Neospora caninum (strain Liverpool) OX=572307 GN=BN1204_041770 PE=4 SV=1	66	361891	10	0	9	0	3.4	8.09	1082	10	1	1	409.6977	817.3809	2	817.5062	-0.1253	0	11.55	11	R	IQLAVFK	R			index=2181
74	F0VBW8	Uncharacterized protein OS=Neospora caninum (strain Liverpool) OX=572307 GN=BN1204_041770 PE=4 SV=1	66	361891	10	0	9	0	3.4	8.09	1256	6	1	1	436.2554	870.4962	2	870.5287	-0.0325	0	12.39	5.1	R	AASLQLLR	A			index=205
74	F0VBW8	Uncharacterized protein OS=Neospora caninum (strain Liverpool) OX=572307 GN=BN1204_041770 PE=4 SV=1	66	361891	10	0	9	0	3.4	8.09	1257	4	1	1	436.2554	870.4962	2	870.5287	-0.0325	0	8.32	13	R	AASLQLLR	A			index=350
74	F0VBW8	Uncharacterized protein OS=Neospora caninum (strain Liverpool) OX=572307 GN=BN1204_041770 PE=4 SV=1	66	361891	10	0	9	0	3.4	8.09	1660	6	1	1	500.7942	999.5738	2	999.5865	-0.0127	1	10.74	7.8	R	VQHTIFKK	F			index=679
74	F0VBW8	Uncharacterized protein OS=Neospora caninum (strain Liverpool) OX=572307 GN=BN1204_041770 PE=4 SV=1	66	361891	10	0	9	0	3.4	8.09	2147	10	1	1	377.5471	1129.6196	3	1129.5476	0.072	1	10.65	8	R	AGQDERGEIR	R			index=133
74	F0VBW8	Uncharacterized protein OS=Neospora caninum (strain Liverpool) OX=572307 GN=BN1204_041770 PE=4 SV=1	66	361891	10	0	9	0	3.4	8.09	2285	1	1	1	582.7708	1163.5269	2	1163.655	-0.1281	0	6.9	18	R	GYQATLLALSK	D			index=5285
74	F0VBW8	Uncharacterized protein OS=Neospora caninum (strain Liverpool) OX=572307 GN=BN1204_041770 PE=4 SV=1	66	361891	10	0	9	0	3.4	8.09	3848	8	1	1	556.9325	1667.7757	3	1667.8665	-0.0908	1	1.04	51	R	ALSLYASERGLMVSR	R	Oxidation (M)	0.000000000002000.0	index=2499
74	F0VBW8	Uncharacterized protein OS=Neospora caninum (strain Liverpool) OX=572307 GN=BN1204_041770 PE=4 SV=1	66	361891	10	0	9	0	3.4	8.09	3922	3	1	1	426.0002	1699.9716	4	1699.8013	0.1703	0	7.43	14	R	TLPSSDAGGGTETATHAK	S			index=3440
74	F0VBW8	Uncharacterized protein OS=Neospora caninum (strain Liverpool) OX=572307 GN=BN1204_041770 PE=4 SV=1	66	361891	10	0	9	0	3.4	8.09	5647	4	1	1	863.6478	3450.562	4	3450.7725	-0.2105	1	0.14	31	R	ATQELFFFLFSTSLNLPYPLHGLQPGRDSR	K			index=3558
75	V4ZJ82	Uncharacterized protein OS=Toxoplasma gondii (strain ATCC 50861 / VEG) OX=432359 GN=BN1205_064230 PE=4 SV=1	66	207591	7	0	7	0	3.9	8.63	1065	3	1	1	406.2375	810.4605	2	810.4348	0.0257	1	7.46	11	K	KGSPGHTK	G			index=38
75	V4ZJ82	Uncharacterized protein OS=Toxoplasma gondii (strain ATCC 50861 / VEG) OX=432359 GN=BN1205_064230 PE=4 SV=1	66	207591	7	0	7	0	3.9	8.63	1233	1	1	0	431.7419	861.4692	2	861.4126	0.0566	1	1.44	95	K	AREEAMR	A			index=494
75	V4ZJ82	Uncharacterized protein OS=Toxoplasma gondii (strain ATCC 50861 / VEG) OX=432359 GN=BN1205_064230 PE=4 SV=1	66	207591	7	0	7	0	3.9	8.63	2195	1	1	1	571.7826	1141.5506	2	1141.6707	-0.12	0	6.15	19	K	ELLATGQLGLK	E			index=3903
75	V4ZJ82	Uncharacterized protein OS=Toxoplasma gondii (strain ATCC 50861 / VEG) OX=432359 GN=BN1205_064230 PE=4 SV=1	66	207591	7	0	7	0	3.9	8.63	2490	3	0	1	607.8203	1213.626	2	1213.6853	-0.0592	0	15.04	2.6	R	CLGLLAGQAALK	D	Carbamidomethyl (C)	0.100000000000.0	index=2161
75	V4ZJ82	Uncharacterized protein OS=Toxoplasma gondii (strain ATCC 50861 / VEG) OX=432359 GN=BN1205_064230 PE=4 SV=1	66	207591	7	0	7	0	3.9	8.63	2704	1	1	1	639.3254	1276.6363	2	1276.6995	-0.0632	1	10.98	7.1	K	MVSLIKQCIAR	H	Oxidation (M)	0.20000000000.0	index=3840
75	V4ZJ82	Uncharacterized protein OS=Toxoplasma gondii (strain ATCC 50861 / VEG) OX=432359 GN=BN1205_064230 PE=4 SV=1	66	207591	7	0	7	0	3.9	8.63	3090	2	1	1	693.3577	1384.7008	2	1384.5967	0.1041	1	13.9	3.1	R	EREEDTGHAGER	R			index=3644
75	V4ZJ82	Uncharacterized protein OS=Toxoplasma gondii (strain ATCC 50861 / VEG) OX=432359 GN=BN1205_064230 PE=4 SV=1	66	207591	7	0	7	0	3.9	8.63	3442	1	0	1	499.2483	1494.723	3	1494.8082	-0.0853	1	10.78	6.2	K	AFTLLKDDNFLAK	Y			index=114
76	A0A0F7U519	Dynein heavy chain OS=Neospora caninum (strain Liverpool) OX=572307 GN=BN1204_001450 PE=3 SV=1	66	553642	20	0	17	0	5.3	5.59	658	1	1	1	621.3501	620.3428	1	620.3394	0.0034	0	4.64	32	R	HHLSK	I			index=5185
76	A0A0F7U519	Dynein heavy chain OS=Neospora caninum (strain Liverpool) OX=572307 GN=BN1204_001450 PE=3 SV=1	66	553642	20	0	17	0	5.3	5.59	784	1	0	0	355.6762	709.3379	2	709.3507	-0.0128	1	8.79	8.5	K	DRTYR	H			index=739
76	A0A0F7U519	Dynein heavy chain OS=Neospora caninum (strain Liverpool) OX=572307 GN=BN1204_001450 PE=3 SV=1	66	553642	20	0	17	0	5.3	5.59	898	10	1	1	379.216	756.4175	2	756.3337	0.0838	0	8.96	13	R	QMGEHR	D			index=498
76	A0A0F7U519	Dynein heavy chain OS=Neospora caninum (strain Liverpool) OX=572307 GN=BN1204_001450 PE=3 SV=1	66	553642	20	0	17	0	5.3	5.59	958	6	0	0	390.2232	778.4318	2	778.4007	0.0311	1	3.78	41	R	RTDMLK	L	Oxidation (M)	0.000200.0	index=501
76	A0A0F7U519	Dynein heavy chain OS=Neospora caninum (strain Liverpool) OX=572307 GN=BN1204_001450 PE=3 SV=1	66	553642	20	0	17	0	5.3	5.59	2156	6	1	1	566.8114	1131.6082	2	1131.607	0.0012	0	8.98	13	K	TIGQQLAVMR	C	Oxidation (M)	0.0000000020.0	index=344
76	A0A0F7U519	Dynein heavy chain OS=Neospora caninum (strain Liverpool) OX=572307 GN=BN1204_001450 PE=3 SV=1	66	553642	20	0	17	0	5.3	5.59	2174	3	0	0	568.7406	1135.4666	2	1135.5543	-0.0877	0	3.29	40	R	VETLTMAEAR	D	Oxidation (M)	0.0000020000.0	index=908
76	A0A0F7U519	Dynein heavy chain OS=Neospora caninum (strain Liverpool) OX=572307 GN=BN1204_001450 PE=3 SV=1	66	553642	20	0	17	0	5.3	5.59	3041	4	1	0	457.9131	1370.7174	3	1370.7592	-0.0418	0	1.93	50	R	GLAPMLNVALTQK	E	Oxidation (M)	0.0000200000000.0	index=2312
76	A0A0F7U519	Dynein heavy chain OS=Neospora caninum (strain Liverpool) OX=572307 GN=BN1204_001450 PE=3 SV=1	66	553642	20	0	17	0	5.3	5.59	3483	3	1	0	506.2734	1515.7985	3	1515.8079	-0.0094	0	13.1	3.5	K	QASDMVASVNILIR	D			index=5110
76	A0A0F7U519	Dynein heavy chain OS=Neospora caninum (strain Liverpool) OX=572307 GN=BN1204_001450 PE=3 SV=1	66	553642	20	0	17	0	5.3	5.59	3484	2	0	0	758.907	1515.7995	2	1515.8079	-0.0084	0	16.16	1.7	K	QASDMVASVNILIR	D			index=5113
76	A0A0F7U519	Dynein heavy chain OS=Neospora caninum (strain Liverpool) OX=572307 GN=BN1204_001450 PE=3 SV=1	66	553642	20	0	17	0	5.3	5.59	3485	3	0	0	758.9081	1515.8017	2	1515.8079	-0.0062	0	5.76	19	K	QASDMVASVNILIR	D			index=3814
76	A0A0F7U519	Dynein heavy chain OS=Neospora caninum (strain Liverpool) OX=572307 GN=BN1204_001450 PE=3 SV=1	66	553642	20	0	17	0	5.3	5.59	3793	4	0	1	549.6	1645.7783	3	1645.9403	-0.162	1	1.87	47	K	KDYAQLISQVQLIK	R			index=435
76	A0A0F7U519	Dynein heavy chain OS=Neospora caninum (strain Liverpool) OX=572307 GN=BN1204_001450 PE=3 SV=1	66	553642	20	0	17	0	5.3	5.59	4081	3	1	1	598.3231	1791.9474	3	1791.9156	0.0318	0	1.68	45	K	GVWSALGSLFDDVSALR	D			index=4336
76	A0A0F7U519	Dynein heavy chain OS=Neospora caninum (strain Liverpool) OX=572307 GN=BN1204_001450 PE=3 SV=1	66	553642	20	0	17	0	5.3	5.59	4446	5	1	0	487.2825	1945.1009	4	1945.0156	0.0853	0	2.77	38	R	EILVQAQGETALEEFLR	Q			index=2791
76	A0A0F7U519	Dynein heavy chain OS=Neospora caninum (strain Liverpool) OX=572307 GN=BN1204_001450 PE=3 SV=1	66	553642	20	0	17	0	5.3	5.59	4815	2	1	1	714.0173	2139.0302	3	2139.0565	-0.0263	1	3.93	21	R	HHLSKIQMGSLEGTQAMQK	L	Oxidation (M)	0.0000000200000000000.0	index=4589
76	A0A0F7U519	Dynein heavy chain OS=Neospora caninum (strain Liverpool) OX=572307 GN=BN1204_001450 PE=3 SV=1	66	553642	20	0	17	0	5.3	5.59	4816	1	1	1	714.0196	2139.037	3	2139.0565	-0.0195	1	6.7	11	R	HHLSKIQMGSLEGTQAMQK	L	Oxidation (M)	0.0000000200000000000.0	index=4674
76	A0A0F7U519	Dynein heavy chain OS=Neospora caninum (strain Liverpool) OX=572307 GN=BN1204_001450 PE=3 SV=1	66	553642	20	0	17	0	5.3	5.59	5206	3	0	1	658.5522	2630.1799	4	2629.44	0.7399	1	1.26	36	R	AEIDLKASIWSAEMQLLLAGTILK	G	Oxidation (M)	0.000000000000020000000000.0	index=3629
76	A0A0F7U519	Dynein heavy chain OS=Neospora caninum (strain Liverpool) OX=572307 GN=BN1204_001450 PE=3 SV=1	66	553642	20	0	17	0	5.3	5.59	5247	9	1	0	895.4095	2683.2068	3	2683.2985	-0.0917	1	0.94	35	R	TEDVMAEVEKTSNMYLVWALAAGR	I			index=3418
76	A0A0F7U519	Dynein heavy chain OS=Neospora caninum (strain Liverpool) OX=572307 GN=BN1204_001450 PE=3 SV=1	66	553642	20	0	17	0	5.3	5.59	5361	5	1	1	957.1399	2868.3979	3	2867.6021	0.7958	1	0.77	30	K	IKKPLQDVTLGLLWHADLPANEAAVR	E			index=5381
76	A0A0F7U519	Dynein heavy chain OS=Neospora caninum (strain Liverpool) OX=572307 GN=BN1204_001450 PE=3 SV=1	66	553642	20	0	17	0	5.3	5.59	5456	2	1	1	777.4181	3105.6433	4	3105.4827	0.1606	1	10.37	3.9	K	GWEDLFQLIDDQLAALQSMKMSPYFK	I	2 Oxidation (M)	0.00000000000000000020200000.0	index=3797
76	A0A0F7U519	Dynein heavy chain OS=Neospora caninum (strain Liverpool) OX=572307 GN=BN1204_001450 PE=3 SV=1	66	553642	20	0	17	0	5.3	5.59	5598	3	1	1	833.186	3328.7151	4	3328.4603	0.2547	1	0.14	34	R	IGASAAAFDEFDDSGSSDEEGNGKDESLQRPK	L			index=3997
77	A0A0F7UXD6	Cnd1 domain-containing protein OS=Toxoplasma gondii (strain ATCC 50861 / VEG) OX=432359 GN=BN1205_079130 PE=4 SV=1	66	270976	7	0	7	0	3.8	5.44	971	7	1	0	391.27	780.5254	2	780.5221	0.0033	0	9.99	8.3	R	LPALVLR	E			index=3239
77	A0A0F7UXD6	Cnd1 domain-containing protein OS=Toxoplasma gondii (strain ATCC 50861 / VEG) OX=432359 GN=BN1205_079130 PE=4 SV=1	66	270976	7	0	7	0	3.8	5.44	1581	3	0	0	487.2712	972.5278	2	972.5128	0.0151	0	21.37	0.8	R	EVVEELQK	K			index=252
77	A0A0F7UXD6	Cnd1 domain-containing protein OS=Toxoplasma gondii (strain ATCC 50861 / VEG) OX=432359 GN=BN1205_079130 PE=4 SV=1	66	270976	7	0	7	0	3.8	5.44	3003	3	0	0	680.3729	1358.7312	2	1358.6904	0.0408	0	7.44	15	R	LCVFIPPSSGDPK	A			index=5192
77	A0A0F7UXD6	Cnd1 domain-containing protein OS=Toxoplasma gondii (strain ATCC 50861 / VEG) OX=432359 GN=BN1205_079130 PE=4 SV=1	66	270976	7	0	7	0	3.8	5.44	3431	4	1	1	745.4434	1488.8722	2	1489.6645	-0.7922	1	5.49	26	K	QREGDTLDGEENK	E			index=5326
77	A0A0F7UXD6	Cnd1 domain-containing protein OS=Toxoplasma gondii (strain ATCC 50861 / VEG) OX=432359 GN=BN1205_079130 PE=4 SV=1	66	270976	7	0	7	0	3.8	5.44	3582	5	1	1	519.2704	1554.7894	3	1555.5813	-0.792	1	0.52	61	K	GEDMQRECDMNR	R	Carbamidomethyl (C); Oxidation (M)	0.000000010200.0	index=4706
77	A0A0F7UXD6	Cnd1 domain-containing protein OS=Toxoplasma gondii (strain ATCC 50861 / VEG) OX=432359 GN=BN1205_079130 PE=4 SV=1	66	270976	7	0	7	0	3.8	5.44	4586	1	0	1	500.7299	1998.8906	4	1999.1288	-0.2382	1	13.03	2.9	R	FLIVAELCRILAASLPDR	R			index=1294
77	A0A0F7UXD6	Cnd1 domain-containing protein OS=Toxoplasma gondii (strain ATCC 50861 / VEG) OX=432359 GN=BN1205_079130 PE=4 SV=1	66	270976	7	0	7	0	3.8	5.44	5066	1	0	0	820.4272	2458.2599	3	2458.2791	-0.0191	1	8.3	7	K	AADALFALAMQPNFLLGRDATPR	C			index=5427
78	A0A0F7U8C5	Sushi domain (Scr repeat) domain-containing protein OS=Neospora caninum (strain Liverpool) OX=572307 GN=BN1204_011720 PE=4 SV=1	66	409219	9	0	9	0	3.6	6.14	2193	9	0	0	571.7699	1141.5252	2	1141.5291	-0.0039	0	6.32	18	R	EEGGYFLAEK	G			index=4707
78	A0A0F7U8C5	Sushi domain (Scr repeat) domain-containing protein OS=Neospora caninum (strain Liverpool) OX=572307 GN=BN1204_011720 PE=4 SV=1	66	409219	9	0	9	0	3.6	6.14	2234	2	1	1	576.2861	1150.5577	2	1150.5149	0.0428	1	22.11	0.49	R	SSSGPRGSCASR	T			index=4057
78	A0A0F7U8C5	Sushi domain (Scr repeat) domain-containing protein OS=Neospora caninum (strain Liverpool) OX=572307 GN=BN1204_011720 PE=4 SV=1	66	409219	9	0	9	0	3.6	6.14	2728	6	1	0	429.7564	1286.2474	3	1286.6102	-0.3629	1	2.25	1.00E+02	R	RLAEPADSDGEK	A			index=1717
78	A0A0F7U8C5	Sushi domain (Scr repeat) domain-containing protein OS=Neospora caninum (strain Liverpool) OX=572307 GN=BN1204_011720 PE=4 SV=1	66	409219	9	0	9	0	3.6	6.14	2852	2	1	0	659.7575	1317.5004	2	1317.5442	-0.0437	0	1.85	69	K	LSSFCSNSCTR	A	2 Carbamidomethyl (C)	0.00001000100.0	index=1630
78	A0A0F7U8C5	Sushi domain (Scr repeat) domain-containing protein OS=Neospora caninum (strain Liverpool) OX=572307 GN=BN1204_011720 PE=4 SV=1	66	409219	9	0	9	0	3.6	6.14	2865	4	1	0	441.5581	1321.6526	3	1321.6878	-0.0352	1	2.62	42	R	TEAKLGTSPSFGK	R			index=3631
78	A0A0F7U8C5	Sushi domain (Scr repeat) domain-containing protein OS=Neospora caninum (strain Liverpool) OX=572307 GN=BN1204_011720 PE=4 SV=1	66	409219	9	0	9	0	3.6	6.14	3195	1	1	0	472.2498	1413.7276	3	1413.7939	-0.0663	1	16.81	1.5	R	ERSLALATTLSPR	H			index=1048
78	A0A0F7U8C5	Sushi domain (Scr repeat) domain-containing protein OS=Neospora caninum (strain Liverpool) OX=572307 GN=BN1204_011720 PE=4 SV=1	66	409219	9	0	9	0	3.6	6.14	3606	6	0	0	783.8793	1565.744	2	1565.645	0.099	1	11.67	4.8	R	NGDETGVDCGGSCPKK	C			index=3091
78	A0A0F7U8C5	Sushi domain (Scr repeat) domain-containing protein OS=Neospora caninum (strain Liverpool) OX=572307 GN=BN1204_011720 PE=4 SV=1	66	409219	9	0	9	0	3.6	6.14	4987	2	0	0	781.7247	2342.1524	3	2342.1913	-0.039	0	9.42	5.2	R	ASVMSVDQHQQLHALLQQPGR	N			index=3600
78	A0A0F7U8C5	Sushi domain (Scr repeat) domain-containing protein OS=Neospora caninum (strain Liverpool) OX=572307 GN=BN1204_011720 PE=4 SV=1	66	409219	9	0	9	0	3.6	6.14	5683	3	1	1	626.1727	3750.9925	6	3751.7711	-0.7786	0	2.33	19	-	MEPYIVSMSPMNDTFSVPPLTYIDLVFNENIK	F	3 Oxidation (M)	0.20000002002000000000000000000000.0	index=4432
79	A0A0F7V0T1	Uncharacterized protein OS=Toxoplasma gondii (strain ATCC 50861 / VEG) OX=432359 GN=BN1205_083550 PE=4 SV=1	65	96635	7	0	7	0	8.2	9.07	762	1	1	1	350.6861	699.3576	2	699.3915	-0.0339	0	14.21	3.3	R	DSLLPR	E			index=738
79	A0A0F7V0T1	Uncharacterized protein OS=Toxoplasma gondii (strain ATCC 50861 / VEG) OX=432359 GN=BN1205_083550 PE=4 SV=1	65	96635	7	0	7	0	8.2	9.07	1126	3	0	1	416.7501	831.4856	2	831.4636	0.0219	0	23.85	0.64	K	SLQCLLR	A			index=1736
79	A0A0F7V0T1	Uncharacterized protein OS=Toxoplasma gondii (strain ATCC 50861 / VEG) OX=432359 GN=BN1205_083550 PE=4 SV=1	65	96635	7	0	7	0	8.2	9.07	1213	9	1	1	428.7781	855.5417	2	855.3835	0.1582	0	1.59	57	R	DSASHSPR	T			index=1908
79	A0A0F7V0T1	Uncharacterized protein OS=Toxoplasma gondii (strain ATCC 50861 / VEG) OX=432359 GN=BN1205_083550 PE=4 SV=1	65	96635	7	0	7	0	8.2	9.07	1776	2	1	1	521.2842	1040.5538	2	1040.4202	0.1337	1	8.27	12	R	VDKCGTCGCR	I			index=1094
79	A0A0F7V0T1	Uncharacterized protein OS=Toxoplasma gondii (strain ATCC 50861 / VEG) OX=432359 GN=BN1205_083550 PE=4 SV=1	65	96635	7	0	7	0	8.2	9.07	2674	2	1	1	634.8663	1267.7181	2	1267.568	0.1501	0	12.6	4.5	R	LSSEDQAFSER	E			index=3812
79	A0A0F7V0T1	Uncharacterized protein OS=Toxoplasma gondii (strain ATCC 50861 / VEG) OX=432359 GN=BN1205_083550 PE=4 SV=1	65	96635	7	0	7	0	8.2	9.07	3419	10	0	1	496.2333	1485.678	3	1485.6453	0.0327	0	4.46	27	R	QCCHLQEQVER	L	2 Carbamidomethyl (C)	0.01100000000.0	index=86
79	A0A0F7V0T1	Uncharacterized protein OS=Toxoplasma gondii (strain ATCC 50861 / VEG) OX=432359 GN=BN1205_083550 PE=4 SV=1	65	96635	7	0	7	0	8.2	9.07	4883	5	0	1	550.2921	2197.1391	4	2197.0685	0.0706	1	0.45	51	R	GVAPSVGFSQVSEVRESSMTK	K	Oxidation (M)	0.000000000000000000200.0	index=4818
80	A0A0F7UU80	Formin homology 2 domain-containing protein OS=Toxoplasma gondii (strain ATCC 50861 / VEG) OX=432359 GN=BN1205_043170 PE=4 SV=1	65	556600	17	0	16	0	3.7	6.26	671	6	1	1	633.33	632.3227	1	632.3493	-0.0266	0	0.59	1.30E+02	K	ASVSAAK	G			index=757
80	A0A0F7UU80	Formin homology 2 domain-containing protein OS=Toxoplasma gondii (strain ATCC 50861 / VEG) OX=432359 GN=BN1205_043170 PE=4 SV=1	65	556600	17	0	16	0	3.7	6.26	966	1	1	1	390.7532	779.4919	2	779.3926	0.0993	0	3.36	33	R	AAAASFSR	L			index=934
80	A0A0F7UU80	Formin homology 2 domain-containing protein OS=Toxoplasma gondii (strain ATCC 50861 / VEG) OX=432359 GN=BN1205_043170 PE=4 SV=1	65	556600	17	0	16	0	3.7	6.26	1094	4	1	0	822.5075	821.5002	1	821.3403	0.16	0	0.97	80	R	NSESEEK	S			index=5819
80	A0A0F7UU80	Formin homology 2 domain-containing protein OS=Toxoplasma gondii (strain ATCC 50861 / VEG) OX=432359 GN=BN1205_043170 PE=4 SV=1	65	556600	17	0	16	0	3.7	6.26	1122	4	1	1	416.2031	830.3917	2	830.4385	-0.0468	0	2.17	82	K	EAIEIEK	M			index=311
80	A0A0F7UU80	Formin homology 2 domain-containing protein OS=Toxoplasma gondii (strain ATCC 50861 / VEG) OX=432359 GN=BN1205_043170 PE=4 SV=1	65	556600	17	0	16	0	3.7	6.26	1200	4	0	1	427.249	852.4834	2	852.4678	0.0155	1	9.26	8.1	K	DPRRPGR	T			index=204
80	A0A0F7UU80	Formin homology 2 domain-containing protein OS=Toxoplasma gondii (strain ATCC 50861 / VEG) OX=432359 GN=BN1205_043170 PE=4 SV=1	65	556600	17	0	16	0	3.7	6.26	1763	2	1	1	517.2657	1032.5168	2	1032.52	-0.0031	1	15.01	3.5	K	QLSKGEESR	E			index=1093
80	A0A0F7UU80	Formin homology 2 domain-containing protein OS=Toxoplasma gondii (strain ATCC 50861 / VEG) OX=432359 GN=BN1205_043170 PE=4 SV=1	65	556600	17	0	16	0	3.7	6.26	1956	4	1	1	362.5417	1084.6033	3	1084.5989	0.0044	1	6.11	21	R	ERTPLGGSLR	R			index=613
80	A0A0F7UU80	Formin homology 2 domain-containing protein OS=Toxoplasma gondii (strain ATCC 50861 / VEG) OX=432359 GN=BN1205_043170 PE=4 SV=1	65	556600	17	0	16	0	3.7	6.26	2070	3	0	1	371.8986	1112.674	3	1112.5826	0.0914	1	9.54	9.5	K	KEEASPSLPR	K			index=1193
80	A0A0F7UU80	Formin homology 2 domain-containing protein OS=Toxoplasma gondii (strain ATCC 50861 / VEG) OX=432359 GN=BN1205_043170 PE=4 SV=1	65	556600	17	0	16	0	3.7	6.26	2370	3	1	1	395.8025	1184.3857	3	1184.5646	-0.1789	1	3.39	58	R	EGNAQRSPGNR	R			index=618
80	A0A0F7UU80	Formin homology 2 domain-containing protein OS=Toxoplasma gondii (strain ATCC 50861 / VEG) OX=432359 GN=BN1205_043170 PE=4 SV=1	65	556600	17	0	16	0	3.7	6.26	2508	3	1	1	609.7888	1217.563	2	1217.6768	-0.1138	0	6.27	21	R	GGAAGFKPTTLAK	L			index=2016
80	A0A0F7UU80	Formin homology 2 domain-containing protein OS=Toxoplasma gondii (strain ATCC 50861 / VEG) OX=432359 GN=BN1205_043170 PE=4 SV=1	65	556600	17	0	16	0	3.7	6.26	2964	3	1	1	451.254	1350.7403	3	1350.7156	0.0246	0	7.33	14	R	ASWQAAALAGHLR	S			index=3122
80	A0A0F7UU80	Formin homology 2 domain-containing protein OS=Toxoplasma gondii (strain ATCC 50861 / VEG) OX=432359 GN=BN1205_043170 PE=4 SV=1	65	556600	17	0	16	0	3.7	6.26	3293	7	1	1	481.6074	1441.8003	3	1441.6645	0.1358	0	4.05	29	R	SSSSSNLASSVSSSR	S			index=2709
80	A0A0F7UU80	Formin homology 2 domain-containing protein OS=Toxoplasma gondii (strain ATCC 50861 / VEG) OX=432359 GN=BN1205_043170 PE=4 SV=1	65	556600	17	0	16	0	3.7	6.26	3309	2	1	1	363.1573	1448.6001	4	1448.65	-0.0499	1	6.25	18	K	QREHMSETLMR	L	2 Oxidation (M)	0.00002000020.0	index=406
80	A0A0F7UU80	Formin homology 2 domain-containing protein OS=Toxoplasma gondii (strain ATCC 50861 / VEG) OX=432359 GN=BN1205_043170 PE=4 SV=1	65	556600	17	0	16	0	3.7	6.26	3310	9	1	1	725.3798	1448.745	2	1448.65	0.095	1	0.77	60	K	QREHMSETLMR	L	2 Oxidation (M)	0.00002000020.0	index=4586
80	A0A0F7UU80	Formin homology 2 domain-containing protein OS=Toxoplasma gondii (strain ATCC 50861 / VEG) OX=432359 GN=BN1205_043170 PE=4 SV=1	65	556600	17	0	16	0	3.7	6.26	3784	1	0	1	411.7447	1642.9495	4	1642.8049	0.1446	1	3.3	37	K	VEAAAAAPDKEESVEK	K			index=3304
80	A0A0F7UU80	Formin homology 2 domain-containing protein OS=Toxoplasma gondii (strain ATCC 50861 / VEG) OX=432359 GN=BN1205_043170 PE=4 SV=1	65	556600	17	0	16	0	3.7	6.26	4076	2	1	1	448.2599	1789.0105	4	1788.9331	0.0774	1	2.04	50	R	NIMDEFLIEAEPKIK	Q			index=3327
80	A0A0F7UU80	Formin homology 2 domain-containing protein OS=Toxoplasma gondii (strain ATCC 50861 / VEG) OX=432359 GN=BN1205_043170 PE=4 SV=1	65	556600	17	0	16	0	3.7	6.26	5594	7	1	1	831.382	3321.4987	4	3321.4885	0.0103	0	0.11	32	R	VVSPQTFHEAPNPFSDQDTETDCLFSTPR	L	Carbamidomethyl (C)	0.00000000000000000000001000000.0	index=3421
81	A0A125YFW2	AT hook motif-containing protein OS=Toxoplasma gondii (strain ATCC 50861 / VEG) OX=432359 GN=BN1205_093380 PE=4 SV=1	65	407148	10	0	9	0	2	6.07	669	1	0	1	632.3147	631.3074	1	631.2926	0.0149	0	2.13	1.40E+02	K	DDGGLR	S			index=2909
81	A0A125YFW2	AT hook motif-containing protein OS=Toxoplasma gondii (strain ATCC 50861 / VEG) OX=432359 GN=BN1205_093380 PE=4 SV=1	65	407148	10	0	9	0	2	6.07	789	9	0	1	357.671	713.3274	2	713.3232	0.0043	0	6.52	18	R	EDPPEK	S			index=897
81	A0A125YFW2	AT hook motif-containing protein OS=Toxoplasma gondii (strain ATCC 50861 / VEG) OX=432359 GN=BN1205_093380 PE=4 SV=1	65	407148	10	0	9	0	2	6.07	989	3	0	1	393.7468	785.479	2	785.4395	0.0395	0	19.89	1.1	R	LAEGLGAR	E			index=2120
81	A0A125YFW2	AT hook motif-containing protein OS=Toxoplasma gondii (strain ATCC 50861 / VEG) OX=432359 GN=BN1205_093380 PE=4 SV=1	65	407148	10	0	9	0	2	6.07	1282	4	0	1	439.7423	877.4699	2	877.3777	0.0922	0	5.62	30	K	TGDAEETR	R			index=2987
81	A0A125YFW2	AT hook motif-containing protein OS=Toxoplasma gondii (strain ATCC 50861 / VEG) OX=432359 GN=BN1205_093380 PE=4 SV=1	65	407148	10	0	9	0	2	6.07	1346	1	1	1	448.7248	895.435	2	895.3593	0.0757	0	3.17	35	R	EASDEMAK	N	Oxidation (M)	0.00000200.0	index=5575
81	A0A125YFW2	AT hook motif-containing protein OS=Toxoplasma gondii (strain ATCC 50861 / VEG) OX=432359 GN=BN1205_093380 PE=4 SV=1	65	407148	10	0	9	0	2	6.07	1410	2	1	1	459.2009	916.3872	2	916.4614	-0.0742	0	7.78	21	K	DSVADGVVR	R			index=3565
81	A0A125YFW2	AT hook motif-containing protein OS=Toxoplasma gondii (strain ATCC 50861 / VEG) OX=432359 GN=BN1205_093380 PE=4 SV=1	65	407148	10	0	9	0	2	6.07	1412	7	0	1	459.2468	916.4791	2	916.4614	0.0177	0	24.18	0.49	K	DSVADGVVR	R			index=323
81	A0A125YFW2	AT hook motif-containing protein OS=Toxoplasma gondii (strain ATCC 50861 / VEG) OX=432359 GN=BN1205_093380 PE=4 SV=1	65	407148	10	0	9	0	2	6.07	1784	10	1	1	522.2766	1042.5385	2	1042.5771	-0.0385	1	6.75	20	R	LAEGLGAREK	S			index=2983
81	A0A125YFW2	AT hook motif-containing protein OS=Toxoplasma gondii (strain ATCC 50861 / VEG) OX=432359 GN=BN1205_093380 PE=4 SV=1	65	407148	10	0	9	0	2	6.07	1792	8	1	1	523.2854	1044.5562	2	1044.4472	0.109	0	2.68	57	K	DPAADASGDAR	E			index=2044
81	A0A125YFW2	AT hook motif-containing protein OS=Toxoplasma gondii (strain ATCC 50861 / VEG) OX=432359 GN=BN1205_093380 PE=4 SV=1	65	407148	10	0	9	0	2	6.07	4402	1	1	1	644.6171	1930.8294	3	1930.8327	-0.0033	0	7.08	12	R	TGECSAEGDEVAAVQSHGK	A	Carbamidomethyl (C)	0.0001000000000000000.0	index=3056
82	A0A0F7V2B8	Uncharacterized protein OS=Toxoplasma gondii (strain ATCC 50861 / VEG) OX=432359 GN=BN1205_016550 PE=4 SV=1	65	365933	11	0	9	0	3	8.72	941	8	0	1	385.7344	769.4542	2	769.4334	0.0208	0	16.91	1.4	K	GIVPQEK	G			index=422
82	A0A0F7V2B8	Uncharacterized protein OS=Toxoplasma gondii (strain ATCC 50861 / VEG) OX=432359 GN=BN1205_016550 PE=4 SV=1	65	365933	11	0	9	0	3	8.72	1163	3	1	1	422.7342	843.4539	2	843.4926	-0.0387	1	0.56	1.00E+02	R	KQLAQTR	D			index=428
82	A0A0F7V2B8	Uncharacterized protein OS=Toxoplasma gondii (strain ATCC 50861 / VEG) OX=432359 GN=BN1205_016550 PE=4 SV=1	65	365933	11	0	9	0	3	8.72	1165	2	1	1	422.7351	843.4556	2	843.4926	-0.037	1	6.94	24	R	KQLAQTR	D			index=126
82	A0A0F7V2B8	Uncharacterized protein OS=Toxoplasma gondii (strain ATCC 50861 / VEG) OX=432359 GN=BN1205_016550 PE=4 SV=1	65	365933	11	0	9	0	3	8.72	1215	3	1	1	429.246	856.4774	2	856.513	-0.0356	1	9.51	11	R	RLAAAEVK	M			index=771
82	A0A0F7V2B8	Uncharacterized protein OS=Toxoplasma gondii (strain ATCC 50861 / VEG) OX=432359 GN=BN1205_016550 PE=4 SV=1	65	365933	11	0	9	0	3	8.72	1355	8	0	1	449.7169	897.4192	2	897.5284	-0.1092	1	0.49	67	K	KGIVPQEK	G			index=413
82	A0A0F7V2B8	Uncharacterized protein OS=Toxoplasma gondii (strain ATCC 50861 / VEG) OX=432359 GN=BN1205_016550 PE=4 SV=1	65	365933	11	0	9	0	3	8.72	2508	1	0	1	609.7888	1217.563	2	1217.5928	-0.0298	0	10.46	8.1	R	SPEGAGTPEVFK	C			index=2016
82	A0A0F7V2B8	Uncharacterized protein OS=Toxoplasma gondii (strain ATCC 50861 / VEG) OX=432359 GN=BN1205_016550 PE=4 SV=1	65	365933	11	0	9	0	3	8.72	2793	2	1	1	651.8561	1301.6977	2	1301.6146	0.0831	0	14.16	3.1	K	QQTNAGMATQPR	Q			index=1519
82	A0A0F7V2B8	Uncharacterized protein OS=Toxoplasma gondii (strain ATCC 50861 / VEG) OX=432359 GN=BN1205_016550 PE=4 SV=1	65	365933	11	0	9	0	3	8.72	2794	10	1	1	434.9085	1301.7035	3	1301.6146	0.0889	0	4.14	31	K	QQTNAGMATQPR	Q			index=1512
82	A0A0F7V2B8	Uncharacterized protein OS=Toxoplasma gondii (strain ATCC 50861 / VEG) OX=432359 GN=BN1205_016550 PE=4 SV=1	65	365933	11	0	9	0	3	8.72	3065	5	1	1	460.2576	1377.7509	3	1377.7728	-0.0219	1	4.66	28	K	EARTAAIHPVVSK	K			index=3388
82	A0A0F7V2B8	Uncharacterized protein OS=Toxoplasma gondii (strain ATCC 50861 / VEG) OX=432359 GN=BN1205_016550 PE=4 SV=1	65	365933	11	0	9	0	3	8.72	4283	1	1	1	471.7523	1882.9802	4	1882.9497	0.0305	1	3.69	26	R	SRVLHSGASPGASESSGVAK	T			index=1997
82	A0A0F7V2B8	Uncharacterized protein OS=Toxoplasma gondii (strain ATCC 50861 / VEG) OX=432359 GN=BN1205_016550 PE=4 SV=1	65	365933	11	0	9	0	3	8.72	5074	10	0	1	823.082	2466.2242	3	2466.0917	0.1325	1	0.43	39	R	CRCFKPQASSFSTGSHNGPDAR	T	2 Carbamidomethyl (C)	0.1010000000000000000000.0	index=4162
83	F0VHM5	Mediator of RNA polymerase II transcription subunit 14 OS=Neospora caninum (strain Liverpool) OX=572307 GN=BN1204_030230 PE=3 SV=1	64	457429	15	0	12	0	3.1	6.62	750	2	1	0	688.329	687.3218	1	687.3188	0.003	0	3.99	62	R	DAETPR	D			index=3015
83	F0VHM5	Mediator of RNA polymerase II transcription subunit 14 OS=Neospora caninum (strain Liverpool) OX=572307 GN=BN1204_030230 PE=3 SV=1	64	457429	15	0	12	0	3.1	6.62	1729	7	1	1	511.7723	1021.53	2	1021.42	0.11	0	6.39	20	K	GEEATDDASK	D			index=562
83	F0VHM5	Mediator of RNA polymerase II transcription subunit 14 OS=Neospora caninum (strain Liverpool) OX=572307 GN=BN1204_030230 PE=3 SV=1	64	457429	15	0	12	0	3.1	6.62	1793	3	0	1	523.2869	1044.5592	2	1044.4988	0.0604	0	6.47	24	K	EASAPWTGAR	G			index=1637
83	F0VHM5	Mediator of RNA polymerase II transcription subunit 14 OS=Neospora caninum (strain Liverpool) OX=572307 GN=BN1204_030230 PE=3 SV=1	64	457429	15	0	12	0	3.1	6.62	1794	2	0	1	523.2877	1044.5608	2	1044.4988	0.062	0	9.18	13	K	EASAPWTGAR	G			index=755
83	F0VHM5	Mediator of RNA polymerase II transcription subunit 14 OS=Neospora caninum (strain Liverpool) OX=572307 GN=BN1204_030230 PE=3 SV=1	64	457429	15	0	12	0	3.1	6.62	1795	2	0	1	523.2926	1044.5706	2	1044.4988	0.0718	0	13.16	5.1	K	EASAPWTGAR	G			index=1041
83	F0VHM5	Mediator of RNA polymerase II transcription subunit 14 OS=Neospora caninum (strain Liverpool) OX=572307 GN=BN1204_030230 PE=3 SV=1	64	457429	15	0	12	0	3.1	6.62	1856	7	1	1	530.2765	1058.5384	2	1058.5542	-0.0158	1	6.54	23	R	LSCTSPKAPR	R			index=1046
83	F0VHM5	Mediator of RNA polymerase II transcription subunit 14 OS=Neospora caninum (strain Liverpool) OX=572307 GN=BN1204_030230 PE=3 SV=1	64	457429	15	0	12	0	3.1	6.62	1947	4	1	1	361.5507	1081.6302	3	1081.6244	0.0058	1	2.63	41	R	AQERAPGLLK	Q			index=606
83	F0VHM5	Mediator of RNA polymerase II transcription subunit 14 OS=Neospora caninum (strain Liverpool) OX=572307 GN=BN1204_030230 PE=3 SV=1	64	457429	15	0	12	0	3.1	6.62	2625	8	1	1	628.7933	1255.5721	2	1255.6044	-0.0323	0	13.98	3.1	R	DLEEAEPGLAGR	N			index=2252
83	F0VHM5	Mediator of RNA polymerase II transcription subunit 14 OS=Neospora caninum (strain Liverpool) OX=572307 GN=BN1204_030230 PE=3 SV=1	64	457429	15	0	12	0	3.1	6.62	2626	9	1	1	628.8014	1255.5882	2	1255.6044	-0.0162	0	6.99	16	R	DLEEAEPGLAGR	N			index=1991
83	F0VHM5	Mediator of RNA polymerase II transcription subunit 14 OS=Neospora caninum (strain Liverpool) OX=572307 GN=BN1204_030230 PE=3 SV=1	64	457429	15	0	12	0	3.1	6.62	2683	4	0	1	636.332	1270.6495	2	1270.6266	0.023	1	5.85	21	R	EGRNADPSGAAVK	V			index=2243
83	F0VHM5	Mediator of RNA polymerase II transcription subunit 14 OS=Neospora caninum (strain Liverpool) OX=572307 GN=BN1204_030230 PE=3 SV=1	64	457429	15	0	12	0	3.1	6.62	2696	2	1	1	638.2516	1274.4886	2	1274.5673	-0.0787	0	8.23	16	R	SGSPCASASPQQR	E			index=2852
83	F0VHM5	Mediator of RNA polymerase II transcription subunit 14 OS=Neospora caninum (strain Liverpool) OX=572307 GN=BN1204_030230 PE=3 SV=1	64	457429	15	0	12	0	3.1	6.62	2883	6	1	1	443.4718	1327.3936	3	1327.6745	-0.2809	1	0.85	1.20E+02	R	WQAQVRENAAR	Q			index=2845
83	F0VHM5	Mediator of RNA polymerase II transcription subunit 14 OS=Neospora caninum (strain Liverpool) OX=572307 GN=BN1204_030230 PE=3 SV=1	64	457429	15	0	12	0	3.1	6.62	2902	8	1	1	445.9032	1334.6877	3	1334.8398	-0.1521	1	2.92	41	R	DLLQLLPLVRR	A			index=985
83	F0VHM5	Mediator of RNA polymerase II transcription subunit 14 OS=Neospora caninum (strain Liverpool) OX=572307 GN=BN1204_030230 PE=3 SV=1	64	457429	15	0	12	0	3.1	6.62	3066	7	1	1	460.5666	1378.6781	3	1378.6697	0.0084	1	2.91	39	R	RVSGCTEMDLLR	D			index=2301
83	F0VHM5	Mediator of RNA polymerase II transcription subunit 14 OS=Neospora caninum (strain Liverpool) OX=572307 GN=BN1204_030230 PE=3 SV=1	64	457429	15	0	12	0	3.1	6.62	3801	1	1	1	825.3726	1648.7306	2	1648.8645	-0.1339	1	7.41	13	R	EAVAGAEAPPNRLAQR	T			index=3132
84	A0A0F7UVL2	ATPase family associated with various cellular activities (AAA) subfamily protein OS=Toxoplasma gondii (strain ATCC 50861 / VEG) OX=432359 GN=BN1205_102710 PE=4 SV=1	64	971648	22	0	21	0	3.2	5.55	577	1	1	1	577.1271	576.1198	1	576.3119	-0.1921	0	2.3	1.00E+02	R	STELK	R			index=3954
84	A0A0F7UVL2	ATPase family associated with various cellular activities (AAA) subfamily protein OS=Toxoplasma gondii (strain ATCC 50861 / VEG) OX=432359 GN=BN1205_102710 PE=4 SV=1	64	971648	22	0	21	0	3.2	5.55	790	6	1	1	357.7059	713.3972	2	713.4799	-0.0827	1	3.38	37	R	AIKAALK	R			index=110
84	A0A0F7UVL2	ATPase family associated with various cellular activities (AAA) subfamily protein OS=Toxoplasma gondii (strain ATCC 50861 / VEG) OX=432359 GN=BN1205_102710 PE=4 SV=1	64	971648	22	0	21	0	3.2	5.55	1052	6	1	1	403.7112	805.4079	2	805.4116	-0.0037	1	1.45	93	K	DRVAAMK	M	Oxidation (M)	0.0000020.0	index=983
84	A0A0F7UVL2	ATPase family associated with various cellular activities (AAA) subfamily protein OS=Toxoplasma gondii (strain ATCC 50861 / VEG) OX=432359 GN=BN1205_102710 PE=4 SV=1	64	971648	22	0	21	0	3.2	5.55	1301	1	1	1	442.2572	882.4998	2	882.5763	-0.0765	1	9.18	8.6	R	QVVLLRR	R			index=227
84	A0A0F7UVL2	ATPase family associated with various cellular activities (AAA) subfamily protein OS=Toxoplasma gondii (strain ATCC 50861 / VEG) OX=432359 GN=BN1205_102710 PE=4 SV=1	64	971648	22	0	21	0	3.2	5.55	1392	7	1	1	455.2342	908.4539	2	908.4572	-0.0032	1	4.38	30	R	VAAMKMAR	Q	2 Oxidation (M)	0.00020200.0	index=1388
84	A0A0F7UVL2	ATPase family associated with various cellular activities (AAA) subfamily protein OS=Toxoplasma gondii (strain ATCC 50861 / VEG) OX=432359 GN=BN1205_102710 PE=4 SV=1	64	971648	22	0	21	0	3.2	5.55	1687	8	1	0	505.2711	1008.5276	2	1008.4555	0.0722	0	4.18	31	K	MLEVCGAMR	R			index=3043
84	A0A0F7UVL2	ATPase family associated with various cellular activities (AAA) subfamily protein OS=Toxoplasma gondii (strain ATCC 50861 / VEG) OX=432359 GN=BN1205_102710 PE=4 SV=1	64	971648	22	0	21	0	3.2	5.55	1776	9	0	1	521.2842	1040.5538	2	1040.5251	0.0288	0	1.33	59	R	SGLGGGHDTLK	G			index=1094
84	A0A0F7UVL2	ATPase family associated with various cellular activities (AAA) subfamily protein OS=Toxoplasma gondii (strain ATCC 50861 / VEG) OX=432359 GN=BN1205_102710 PE=4 SV=1	64	971648	22	0	21	0	3.2	5.55	1876	9	1	0	355.5437	1063.6094	3	1063.4943	0.1151	0	13.1	4.7	R	LFACMNPPR	L	Oxidation (M)	0.000020000.0	index=1560
84	A0A0F7UVL2	ATPase family associated with various cellular activities (AAA) subfamily protein OS=Toxoplasma gondii (strain ATCC 50861 / VEG) OX=432359 GN=BN1205_102710 PE=4 SV=1	64	971648	22	0	21	0	3.2	5.55	2046	9	1	1	554.0652	1106.1159	2	1106.4993	-0.3833	0	0.16	1.80E+02	R	AESSFTGSGHK	Q			index=3899
84	A0A0F7UVL2	ATPase family associated with various cellular activities (AAA) subfamily protein OS=Toxoplasma gondii (strain ATCC 50861 / VEG) OX=432359 GN=BN1205_102710 PE=4 SV=1	64	971648	22	0	21	0	3.2	5.55	2048	5	1	1	554.2835	1106.5523	2	1106.4993	0.0531	0	0.16	89	R	AESSFTGSGHK	Q			index=3908
84	A0A0F7UVL2	ATPase family associated with various cellular activities (AAA) subfamily protein OS=Toxoplasma gondii (strain ATCC 50861 / VEG) OX=432359 GN=BN1205_102710 PE=4 SV=1	64	971648	22	0	21	0	3.2	5.55	2150	7	1	1	377.8801	1130.6186	3	1130.5931	0.0254	0	2.37	58	K	LGSVELTDAAR	R			index=2447
84	A0A0F7UVL2	ATPase family associated with various cellular activities (AAA) subfamily protein OS=Toxoplasma gondii (strain ATCC 50861 / VEG) OX=432359 GN=BN1205_102710 PE=4 SV=1	64	971648	22	0	21	0	3.2	5.55	2162	9	1	1	567.2754	1132.5362	2	1132.62	-0.0838	1	10.15	10	R	SLASGTKTVNR	N			index=389
84	A0A0F7UVL2	ATPase family associated with various cellular activities (AAA) subfamily protein OS=Toxoplasma gondii (strain ATCC 50861 / VEG) OX=432359 GN=BN1205_102710 PE=4 SV=1	64	971648	22	0	21	0	3.2	5.55	2964	1	0	1	451.254	1350.7403	3	1350.7619	-0.0217	0	9.07	9.4	K	LDVPQLLVNGQR	L			index=3122
84	A0A0F7UVL2	ATPase family associated with various cellular activities (AAA) subfamily protein OS=Toxoplasma gondii (strain ATCC 50861 / VEG) OX=432359 GN=BN1205_102710 PE=4 SV=1	64	971648	22	0	21	0	3.2	5.55	2974	1	1	1	452.2425	1353.7058	3	1353.6776	0.0282	0	0.76	60	R	NSSEEPLPTGVPK	K			index=1430
84	A0A0F7UVL2	ATPase family associated with various cellular activities (AAA) subfamily protein OS=Toxoplasma gondii (strain ATCC 50861 / VEG) OX=432359 GN=BN1205_102710 PE=4 SV=1	64	971648	22	0	21	0	3.2	5.55	3941	5	1	1	856.3915	1710.7685	2	1710.822	-0.0535	1	1.64	45	R	IHVSSGMSDRTGVHGR	I	Oxidation (M)	0.0000002000000000.0	index=4055
84	A0A0F7UVL2	ATPase family associated with various cellular activities (AAA) subfamily protein OS=Toxoplasma gondii (strain ATCC 50861 / VEG) OX=432359 GN=BN1205_102710 PE=4 SV=1	64	971648	22	0	21	0	3.2	5.55	4000	4	1	1	582.796	1745.3662	3	1744.8228	0.5434	1	0.16	1.30E+02	K	EGSVDLDEGGQLENKR	W			index=2879
84	A0A0F7UVL2	ATPase family associated with various cellular activities (AAA) subfamily protein OS=Toxoplasma gondii (strain ATCC 50861 / VEG) OX=432359 GN=BN1205_102710 PE=4 SV=1	64	971648	22	0	21	0	3.2	5.55	4373	6	1	0	639.9872	1916.9398	3	1916.9877	-0.0479	1	2.03	37	R	LNCLLEDSREIVLSEK	G	Carbamidomethyl (C)	0.0010000000000000.0	index=2253
84	A0A0F7UVL2	ATPase family associated with various cellular activities (AAA) subfamily protein OS=Toxoplasma gondii (strain ATCC 50861 / VEG) OX=432359 GN=BN1205_102710 PE=4 SV=1	64	971648	22	0	21	0	3.2	5.55	4734	1	1	1	696.6699	2086.9879	3	2087.0932	-0.1053	0	1.88	35	-	MASESSSVAADIAAALLPLVR	A	Oxidation (M)	0.200000000000000000000.0	index=2860
84	A0A0F7UVL2	ATPase family associated with various cellular activities (AAA) subfamily protein OS=Toxoplasma gondii (strain ATCC 50861 / VEG) OX=432359 GN=BN1205_102710 PE=4 SV=1	64	971648	22	0	21	0	3.2	5.55	4863	7	1	1	546.7896	2183.1293	4	2183.0681	0.0612	0	2.74	30	K	GLLGEASAACSFYASGNPSLLR	A			index=4767
84	A0A0F7UVL2	ATPase family associated with various cellular activities (AAA) subfamily protein OS=Toxoplasma gondii (strain ATCC 50861 / VEG) OX=432359 GN=BN1205_102710 PE=4 SV=1	64	971648	22	0	21	0	3.2	5.55	4944	4	0	1	572.0377	2284.1217	4	2283.8636	0.2581	1	3.45	23	R	WEGKGSDEDDNDDESTSNER	K			index=2810
84	A0A0F7UVL2	ATPase family associated with various cellular activities (AAA) subfamily protein OS=Toxoplasma gondii (strain ATCC 50861 / VEG) OX=432359 GN=BN1205_102710 PE=4 SV=1	64	971648	22	0	21	0	3.2	5.55	5359	1	1	1	716.8502	2863.3717	4	2863.4242	-0.0525	1	0.43	36	R	GAVTSNDDMAVLLDSQRMLIGAVACAVK	A	Oxidation (M)	0.0000000000000000020000000000.0	index=3303
84	A0A0F7UVL2	ATPase family associated with various cellular activities (AAA) subfamily protein OS=Toxoplasma gondii (strain ATCC 50861 / VEG) OX=432359 GN=BN1205_102710 PE=4 SV=1	64	971648	22	0	21	0	3.2	5.55	5522	2	0	1	1072.4744	3214.4014	3	3214.3294	0.072	1	7.35	7.2	K	EDEEASDQEGVNEAEHPQKSEEQGTGEEK	V			index=5082
85	F0VFA4	Hypothtetical protein, conserved, putative OS=Neospora caninum (strain Liverpool) OX=572307 GN=BN1204_021870 PE=4 SV=1	64	246902	10	1	9	1	7.2	6.15	1443	1	0	1	466.746	931.4774	2	931.4835	-0.0061	1	33.68	0.052	R	SASPTARSR	R			index=144
85	F0VFA4	Hypothtetical protein, conserved, putative OS=Neospora caninum (strain Liverpool) OX=572307 GN=BN1204_021870 PE=4 SV=1	64	246902	10	1	9	1	7.2	6.15	1981	1	0	1	545.8215	1089.6285	2	1089.5059	0.1226	0	17.22	2.1	R	LCSAMPQQR	T	Carbamidomethyl (C)	0.010000000.0	index=3795
85	F0VFA4	Hypothtetical protein, conserved, putative OS=Neospora caninum (strain Liverpool) OX=572307 GN=BN1204_021870 PE=4 SV=1	64	246902	10	1	9	1	7.2	6.15	2564	4	0	1	618.8178	1235.6209	2	1235.5201	0.1009	1	1.44	59	R	QDSREDICDR	R			index=2625
85	F0VFA4	Hypothtetical protein, conserved, putative OS=Neospora caninum (strain Liverpool) OX=572307 GN=BN1204_021870 PE=4 SV=1	64	246902	10	1	9	1	7.2	6.15	3997	8	1	1	581.9603	1742.8591	3	1742.7707	0.0884	0	2.29	36	R	QDAEAAAAAEAADAPESR	E			index=2867
85	F0VFA4	Hypothtetical protein, conserved, putative OS=Neospora caninum (strain Liverpool) OX=572307 GN=BN1204_021870 PE=4 SV=1	64	246902	10	1	9	1	7.2	6.15	4068	7	1	1	595.6597	1783.9572	3	1783.7903	0.1669	0	4.4	24	R	LPQTSCDMISSLSACR	V	Carbamidomethyl (C); Oxidation (M)	0.0000010200000000.0	index=3846
85	F0VFA4	Hypothtetical protein, conserved, putative OS=Neospora caninum (strain Liverpool) OX=572307 GN=BN1204_021870 PE=4 SV=1	64	246902	10	1	9	1	7.2	6.15	4883	4	0	1	550.2921	2197.1391	4	2197.0011	0.138	1	3.23	27	R	LREQSHAFSLSDWGFDMR	L	Oxidation (M)	0.000000000000000020.0	index=4818
85	F0VFA4	Hypothtetical protein, conserved, putative OS=Neospora caninum (strain Liverpool) OX=572307 GN=BN1204_021870 PE=4 SV=1	64	246902	10	1	9	1	7.2	6.15	5210	2	1	1	878.0938	2631.2594	3	2631.0951	0.1644	1	4	17	K	QDHTSSDAMSDSSSSSADSSTRTLR	D	Oxidation (M)	0.0000000020000000000000000.0	index=3112
85	F0VFA4	Hypothtetical protein, conserved, putative OS=Neospora caninum (strain Liverpool) OX=572307 GN=BN1204_021870 PE=4 SV=1	64	246902	10	1	9	1	7.2	6.15	5211	3	1	1	878.0955	2631.2647	3	2631.0951	0.1696	1	1.65	28	K	QDHTSSDAMSDSSSSSADSSTRTLR	D	Oxidation (M)	0.0000000020000000000000000.0	index=2931
85	F0VFA4	Hypothtetical protein, conserved, putative OS=Neospora caninum (strain Liverpool) OX=572307 GN=BN1204_021870 PE=4 SV=1	64	246902	10	1	9	1	7.2	6.15	5301	2	1	1	689.8507	2755.3737	4	2755.3137	0.06	0	0.15	40	R	SAVPGLPGQPASHQAVPAFMPHADDSR	V	Oxidation (M)	0.000000000000000000020000000.0	index=4090
85	F0VFA4	Hypothtetical protein, conserved, putative OS=Neospora caninum (strain Liverpool) OX=572307 GN=BN1204_021870 PE=4 SV=1	64	246902	10	1	9	1	7.2	6.15	5695	1	1	1	965.4251	3857.6713	4	3856.9265	0.7448	1	1.11	22	R	LSNVEPRSGFGNPSAEQQVLALLAASTGSAVGAMDDAVK	T			index=3927	emPAI	0.01
86	A0A0F7UNA3	E3 ubiquitin-protein ligase OS=Toxoplasma gondii (strain ATCC 50861 / VEG) OX=432359 GN=BN1205_050300 PE=3 SV=1	64	480636	12	0	11	0	2.5	6.87	407	2	1	0	515.2481	514.2408	1	514.25	-0.0091	0	0.3	1.50E+02	R	DPGAR	E			index=1245
86	A0A0F7UNA3	E3 ubiquitin-protein ligase OS=Toxoplasma gondii (strain ATCC 50861 / VEG) OX=432359 GN=BN1205_050300 PE=3 SV=1	64	480636	12	0	11	0	2.5	6.87	794	5	0	0	358.2161	714.4176	2	714.45	-0.0325	1	16.58	2.7	R	LRASLR	D			index=318
86	A0A0F7UNA3	E3 ubiquitin-protein ligase OS=Toxoplasma gondii (strain ATCC 50861 / VEG) OX=432359 GN=BN1205_050300 PE=3 SV=1	64	480636	12	0	11	0	2.5	6.87	1376	4	1	1	452.4762	902.9378	2	903.4522	-0.5144	1	4.18	1.00E+02	R	RSATAAGDR	R			index=1504
86	A0A0F7UNA3	E3 ubiquitin-protein ligase OS=Toxoplasma gondii (strain ATCC 50861 / VEG) OX=432359 GN=BN1205_050300 PE=3 SV=1	64	480636	12	0	11	0	2.5	6.87	1476	9	0	1	470.7192	939.4237	2	939.529	-0.1053	0	2.58	40	R	QLQWLPR	G			index=1708
86	A0A0F7UNA3	E3 ubiquitin-protein ligase OS=Toxoplasma gondii (strain ATCC 50861 / VEG) OX=432359 GN=BN1205_050300 PE=3 SV=1	64	480636	12	0	11	0	2.5	6.87	2155	8	1	1	566.8079	1131.6012	2	1131.64	-0.0389	0	0.26	96	R	ALLGASVAAFGR	T			index=3429
86	A0A0F7UNA3	E3 ubiquitin-protein ligase OS=Toxoplasma gondii (strain ATCC 50861 / VEG) OX=432359 GN=BN1205_050300 PE=3 SV=1	64	480636	12	0	11	0	2.5	6.87	2161	4	1	1	378.2225	1131.6458	3	1131.64	0.0057	0	10.38	9.5	R	ALLGASVAAFGR	T			index=3386
86	A0A0F7UNA3	E3 ubiquitin-protein ligase OS=Toxoplasma gondii (strain ATCC 50861 / VEG) OX=432359 GN=BN1205_050300 PE=3 SV=1	64	480636	12	0	11	0	2.5	6.87	2328	1	1	1	391.8968	1172.6686	3	1172.5648	0.1038	0	6.83	20	R	CPVWEVGLDR	K			index=1102
86	A0A0F7UNA3	E3 ubiquitin-protein ligase OS=Toxoplasma gondii (strain ATCC 50861 / VEG) OX=432359 GN=BN1205_050300 PE=3 SV=1	64	480636	12	0	11	0	2.5	6.87	2491	2	1	1	607.8223	1213.63	2	1213.5107	0.1193	0	3.62	37	R	YLSQCAPDCSK	E			index=3640
86	A0A0F7UNA3	E3 ubiquitin-protein ligase OS=Toxoplasma gondii (strain ATCC 50861 / VEG) OX=432359 GN=BN1205_050300 PE=3 SV=1	64	480636	12	0	11	0	2.5	6.87	2990	1	0	1	453.2463	1356.7172	3	1356.6494	0.0678	1	18.89	1	R	GASGSAAGARGDGAPR	R			index=1880
86	A0A0F7UNA3	E3 ubiquitin-protein ligase OS=Toxoplasma gondii (strain ATCC 50861 / VEG) OX=432359 GN=BN1205_050300 PE=3 SV=1	64	480636	12	0	11	0	2.5	6.87	4055	3	0	1	591.9655	1772.8745	3	1772.8086	0.0659	1	10	6.5	R	ISYGALCDACQFRNR	F	Carbamidomethyl (C)	0.000000000100000.0	index=3133
86	A0A0F7UNA3	E3 ubiquitin-protein ligase OS=Toxoplasma gondii (strain ATCC 50861 / VEG) OX=432359 GN=BN1205_050300 PE=3 SV=1	64	480636	12	0	11	0	2.5	6.87	4672	6	1	1	682.3156	2043.9248	3	2044.0088	-0.084	0	0.54	53	R	FYPVGAANPVPGVDLEMPR	R	Oxidation (M)	0.0000000000000000200.0	index=2569
86	A0A0F7UNA3	E3 ubiquitin-protein ligase OS=Toxoplasma gondii (strain ATCC 50861 / VEG) OX=432359 GN=BN1205_050300 PE=3 SV=1	64	480636	12	0	11	0	2.5	6.87	4945	5	0	1	762.718	2285.1322	3	2285.1627	-0.0305	1	1.04	38	K	TRFYPVGAANPVPGVDLEMPR	R			index=3578
87	V4YT41	PIK3R4 kinase-related protein (Incomplete catalytic triad) OS=Toxoplasma gondii (strain ATCC 50861 / VEG) OX=432359 GN=BN1205_092230 PE=4 SV=1	64	656020	15	0	15	0	2.9	8.18	539	1	1	0	560.2948	559.2875	1	559.3078	-0.0203	0	2.35	1.30E+02	R	LAGGSR	G			index=2530
87	V4YT41	PIK3R4 kinase-related protein (Incomplete catalytic triad) OS=Toxoplasma gondii (strain ATCC 50861 / VEG) OX=432359 GN=BN1205_092230 PE=4 SV=1	64	656020	15	0	15	0	2.9	8.18	722	1	1	0	670.3124	669.3052	1	669.3446	-0.0394	0	3.18	30	R	APETPR	R			index=3298
87	V4YT41	PIK3R4 kinase-related protein (Incomplete catalytic triad) OS=Toxoplasma gondii (strain ATCC 50861 / VEG) OX=432359 GN=BN1205_092230 PE=4 SV=1	64	656020	15	0	15	0	2.9	8.18	1219	9	0	0	429.7563	857.498	2	857.4494	0.0486	0	7.37	20	R	VSAPIDEK	S			index=19
87	V4YT41	PIK3R4 kinase-related protein (Incomplete catalytic triad) OS=Toxoplasma gondii (strain ATCC 50861 / VEG) OX=432359 GN=BN1205_092230 PE=4 SV=1	64	656020	15	0	15	0	2.9	8.18	1328	5	1	1	445.2595	888.5044	2	888.4189	0.0855	0	8.61	19	K	QETSAPEK	D			index=1888
87	V4YT41	PIK3R4 kinase-related protein (Incomplete catalytic triad) OS=Toxoplasma gondii (strain ATCC 50861 / VEG) OX=432359 GN=BN1205_092230 PE=4 SV=1	64	656020	15	0	15	0	2.9	8.18	1427	9	1	1	463.2658	924.517	2	924.3971	0.1199	0	2.16	44	R	SSADTCVSR	G			index=5764
87	V4YT41	PIK3R4 kinase-related protein (Incomplete catalytic triad) OS=Toxoplasma gondii (strain ATCC 50861 / VEG) OX=432359 GN=BN1205_092230 PE=4 SV=1	64	656020	15	0	15	0	2.9	8.18	1662	2	1	1	500.7947	999.5749	2	999.3936	0.1813	1	3.37	42	R	ECKASMCR	K	Carbamidomethyl (C); Oxidation (M)	0.00000210.0	index=1313
87	V4YT41	PIK3R4 kinase-related protein (Incomplete catalytic triad) OS=Toxoplasma gondii (strain ATCC 50861 / VEG) OX=432359 GN=BN1205_092230 PE=4 SV=1	64	656020	15	0	15	0	2.9	8.18	1687	1	0	1	505.2711	1008.5276	2	1008.4625	0.0652	1	16.99	1.6	R	DDDVRFSR	D			index=3043
87	V4YT41	PIK3R4 kinase-related protein (Incomplete catalytic triad) OS=Toxoplasma gondii (strain ATCC 50861 / VEG) OX=432359 GN=BN1205_092230 PE=4 SV=1	64	656020	15	0	15	0	2.9	8.18	2182	6	1	1	569.7809	1137.5472	2	1137.6407	-0.0935	1	7.85	12	R	HPGFQVLKGR	R			index=5069
87	V4YT41	PIK3R4 kinase-related protein (Incomplete catalytic triad) OS=Toxoplasma gondii (strain ATCC 50861 / VEG) OX=432359 GN=BN1205_092230 PE=4 SV=1	64	656020	15	0	15	0	2.9	8.18	2602	2	1	1	417.4921	1249.4546	3	1249.5786	-0.124	1	7.26	19	R	EAEATSERETK	V			index=2756
87	V4YT41	PIK3R4 kinase-related protein (Incomplete catalytic triad) OS=Toxoplasma gondii (strain ATCC 50861 / VEG) OX=432359 GN=BN1205_092230 PE=4 SV=1	64	656020	15	0	15	0	2.9	8.18	3293	8	0	1	481.6074	1441.8003	3	1441.75	0.0503	1	3.41	34	R	RVLSFSAFCLSR	D	Carbamidomethyl (C)	0.000000001000.0	index=2709
87	V4YT41	PIK3R4 kinase-related protein (Incomplete catalytic triad) OS=Toxoplasma gondii (strain ATCC 50861 / VEG) OX=432359 GN=BN1205_092230 PE=4 SV=1	64	656020	15	0	15	0	2.9	8.18	3390	1	1	1	492.942	1475.8041	3	1475.6488	0.1552	1	6.54	17	K	VGDEESREDEVGR	C			index=4920
87	V4YT41	PIK3R4 kinase-related protein (Incomplete catalytic triad) OS=Toxoplasma gondii (strain ATCC 50861 / VEG) OX=432359 GN=BN1205_092230 PE=4 SV=1	64	656020	15	0	15	0	2.9	8.18	3865	6	0	1	559.3234	1674.9484	3	1675.697	-0.7487	0	4.3	30	R	DAMPSPWSLHCSSDK	G	Oxidation (M)	0.002000000000000.0	index=4345
87	V4YT41	PIK3R4 kinase-related protein (Incomplete catalytic triad) OS=Toxoplasma gondii (strain ATCC 50861 / VEG) OX=432359 GN=BN1205_092230 PE=4 SV=1	64	656020	15	0	15	0	2.9	8.18	4581	2	1	1	500.2228	1996.8623	4	1997.033	-0.1708	1	0.01	60	R	LQNKATVHAQGQEGFLEK	E			index=4355
87	V4YT41	PIK3R4 kinase-related protein (Incomplete catalytic triad) OS=Toxoplasma gondii (strain ATCC 50861 / VEG) OX=432359 GN=BN1205_092230 PE=4 SV=1	64	656020	15	0	15	0	2.9	8.18	4740	5	1	1	698.3758	2092.1056	3	2091.9127	0.1929	1	1.93	38	R	EAKGCASQSPDASAAEQGETR	G			index=4774
87	V4YT41	PIK3R4 kinase-related protein (Incomplete catalytic triad) OS=Toxoplasma gondii (strain ATCC 50861 / VEG) OX=432359 GN=BN1205_092230 PE=4 SV=1	64	656020	15	0	15	0	2.9	8.18	4916	3	1	1	561.0454	2240.1525	4	2240.1583	-0.0058	1	4.71	18	R	DATEGPLANAENVVLSRLLCR	S			index=4849
88	A0A0F7UI59	SWIM-type domain-containing protein OS=Neospora caninum (strain Liverpool) OX=572307 GN=BN1204_044430 PE=4 SV=1	64	651035	12	0	12	0	2.3	6	748	5	1	1	687.306	686.2987	1	686.3347	-0.0361	0	0.73	1.10E+02	R	DNVPSR	A			index=2413
88	A0A0F7UI59	SWIM-type domain-containing protein OS=Neospora caninum (strain Liverpool) OX=572307 GN=BN1204_044430 PE=4 SV=1	64	651035	12	0	12	0	2.3	6	769	3	1	0	351.6932	701.3718	2	701.4146	-0.0428	0	0.57	1.20E+02	R	IGICIAL	-			index=747
88	A0A0F7UI59	SWIM-type domain-containing protein OS=Neospora caninum (strain Liverpool) OX=572307 GN=BN1204_044430 PE=4 SV=1	64	651035	12	0	12	0	2.3	6	782	10	1	0	354.7009	707.3872	2	707.345	0.0422	0	7.48	15	K	ATSSQSK	S			index=1907
88	A0A0F7UI59	SWIM-type domain-containing protein OS=Neospora caninum (strain Liverpool) OX=572307 GN=BN1204_044430 PE=4 SV=1	64	651035	12	0	12	0	2.3	6	791	1	0	0	358.1858	714.357	2	714.4136	-0.0566	1	0.19	1.20E+02	R	LARAER	E			index=1190
88	A0A0F7UI59	SWIM-type domain-containing protein OS=Neospora caninum (strain Liverpool) OX=572307 GN=BN1204_044430 PE=4 SV=1	64	651035	12	0	12	0	2.3	6	1006	2	0	1	396.2406	790.4667	2	790.3457	0.121	0	6.96	28	R	ETEEQR	A			index=5477
88	A0A0F7UI59	SWIM-type domain-containing protein OS=Neospora caninum (strain Liverpool) OX=572307 GN=BN1204_044430 PE=4 SV=1	64	651035	12	0	12	0	2.3	6	1126	4	0	1	416.7501	831.4856	2	831.3909	0.0947	0	21.49	1.1	K	AESPCVAR	G			index=1736
88	A0A0F7UI59	SWIM-type domain-containing protein OS=Neospora caninum (strain Liverpool) OX=572307 GN=BN1204_044430 PE=4 SV=1	64	651035	12	0	12	0	2.3	6	1489	1	1	1	472.8049	943.5952	2	943.4723	0.1229	0	4.51	40	R	QGSPVEATR	S			index=5649
88	A0A0F7UI59	SWIM-type domain-containing protein OS=Neospora caninum (strain Liverpool) OX=572307 GN=BN1204_044430 PE=4 SV=1	64	651035	12	0	12	0	2.3	6	2326	8	0	1	587.2828	1172.551	2	1172.6917	-0.1407	0	9.61	10	R	LLLFLAEAAGR	E			index=4759
88	A0A0F7UI59	SWIM-type domain-containing protein OS=Neospora caninum (strain Liverpool) OX=572307 GN=BN1204_044430 PE=4 SV=1	64	651035	12	0	12	0	2.3	6	3414	8	1	1	495.9494	1484.8264	3	1484.7116	0.1148	0	4.6	26	R	QEPCVMVIDPAAR	L	Carbamidomethyl (C)	0.0001000000000.0	index=4548
88	A0A0F7UI59	SWIM-type domain-containing protein OS=Neospora caninum (strain Liverpool) OX=572307 GN=BN1204_044430 PE=4 SV=1	64	651035	12	0	12	0	2.3	6	4093	4	1	1	901.4799	1800.9452	2	1800.8862	0.0589	0	7.62	11	R	VSELCAPCAALLDGVAR	L	2 Carbamidomethyl (C)	0.00001001000000000.0	index=4830
88	A0A0F7UI59	SWIM-type domain-containing protein OS=Neospora caninum (strain Liverpool) OX=572307 GN=BN1204_044430 PE=4 SV=1	64	651035	12	0	12	0	2.3	6	4722	1	1	1	694.6661	2080.9766	3	2081.1819	-0.2053	1	2.15	34	K	CLLSLPEALWALGTALRVR	G			index=5501
88	A0A0F7UI59	SWIM-type domain-containing protein OS=Neospora caninum (strain Liverpool) OX=572307 GN=BN1204_044430 PE=4 SV=1	64	651035	12	0	12	0	2.3	6	5333	8	1	1	704.632	2814.4987	4	2815.2402	-0.7415	1	4.23	18	R	VVALNPEGDRAGDCGAGCAEAEAGGAWR	R	2 Carbamidomethyl (C)	0.0000000000000100010000000000.0	index=5105
[truncated: 5,717 more rows]
