# Supplementary material for: Evaluation of Immunodiagnostic Performances of Neospora caninum Peroxiredoxin 2 (NcPrx2), Microneme 4 (NcMIC4), and Surface Antigen 1 (NcSAG1) Recombinant Proteins for Bovine Neosporosis
Source: Animals (Basel). 2024 Feb 6;14(4):531. doi: 10.3390/ani14040531 (PMC10885977; doi:10.3390/ani14040531)
Supplement: Supplementary file 1 [file animals-14-00531-s001.zip › Supplementary material S3.csv]

Amino acid sequences of NcSAG1 identified by mass spectrometry
Search title	Submitted from neospora by Mascot Daemon on SEARCH-SERVER
Timestamp	2023-06-09T01:52:21Z
User
Email
Report URI	http://127.0.0.1/mascot/cgi/master_results.pl?file=../data/20230609/F003677.dat
Peak list data path	F:\mgf 2023\neospora_9Jun2023\NCSAG1.mgf
Peak list format	Mascot generic
Search type	MIS
Mascot version	2.3.0
Database	neospora
Fasta file	Neospora.fasta
Total sequences	17669
Total residues	15831961
Sequences after taxonomy filter	17669
Number of queries	8637
Variable modifications	--------------------------------------------------------
Identifier	Name	Delta	Neutral loss(es)
1	Carbamidomethyl (C)	57.021464
2	Oxidation (M)	15.994915	0	63.998285
Search Parameters	--------------------------------------------------------
Taxonomy filter	All entries
Enzyme	Trypsin
Maximum Missed Cleavages	1
Fixed modifications
Variable modifications	Carbamidomethyl (C),Oxidation (M)
Peptide Mass Tolerance	0.8
Peptide Mass Tolerance Units	Da
Fragment Mass Tolerance	0.8
Fragment Mass Tolerance Units	Da
Mass values	Monoisotopic
Instrument type	ESI-QUAD-TOF
Format parameters	--------------------------------------------------------
Significance threshold	0.05
Max. number of hits	0
Use MudPIT protein scoring	0
Ions score cut-off	0
Include same-set proteins	0
Include sub-set proteins	0
Include unassigned	0
Require bold red	0
Protein hits	--------------------------------------------------------
prot_hit_num	prot_acc	prot_desc	prot_score	prot_mass	prot_matches	prot_matches_sig	prot_sequences	prot_sequences_sig	prot_cover	prot_pi	pep_query	pep_rank	pep_isbold	pep_isunique	pep_exp_mz	pep_exp_mr	pep_exp_z	pep_calc_mr	pep_delta	pep_miss	pep_score	pep_expect	pep_res_before	pep_seq	pep_res_after	pep_var_mod	pep_var_mod_pos	pep_scan_title
1	O62617	Surface protein P36 OS=Neospora caninum OX=29176 GN=p36 PE=2 SV=1	2138	33049	124	69	33	24	88.7	7.89	785	2	1	0	363.1868	724.3591	2	724.3578	0.0013	0	9.57	6.7	K	FTLGCK	S	Carbamidomethyl (C)	0.000010.0	index=1475
1	O62617	Surface protein P36 OS=Neospora caninum OX=29176 GN=p36 PE=2 SV=1	2138	33049	124	69	33	24	88.7	7.89	786	1	1	0	363.194	724.3734	2	724.3578	0.0156	0	17.98	0.96	K	FTLGCK	S	Carbamidomethyl (C)	0.000010.0	index=1955
1	O62617	Surface protein P36 OS=Neospora caninum OX=29176 GN=p36 PE=2 SV=1	2138	33049	124	69	33	24	88.7	7.89	1263	1	1	0	419.7387	837.4627	2	837.5072	-0.0445	0	38.84	0.0099	K	LNHITLK	C			index=5322
1	O62617	Surface protein P36 OS=Neospora caninum OX=29176 GN=p36 PE=2 SV=1	2138	33049	124	69	33	24	88.7	7.89	1264	7	1	0	419.7616	837.5086	2	837.5072	0.0014	0	0.87	62	K	LNHITLK	C			index=2845
1	O62617	Surface protein P36 OS=Neospora caninum OX=29176 GN=p36 PE=2 SV=1	2138	33049	124	69	33	24	88.7	7.89	1265	1	1	0	419.7698	837.5251	2	837.5072	0.0179	0	49.51	0.00087	K	LNHITLK	C			index=1042
1	O62617	Surface protein P36 OS=Neospora caninum OX=29176 GN=p36 PE=2 SV=1	2138	33049	124	69	33	24	88.7	7.89	1304	1	1	0	423.2582	844.5017	2	844.5018	-0.0001	1	23.53	0.57	K	DGAKLTIK	K			index=998
1	O62617	Surface protein P36 OS=Neospora caninum OX=29176 GN=p36 PE=2 SV=1	2138	33049	124	69	33	24	88.7	7.89	1735	1	1	0	490.2477	978.4808	2	978.4805	0.0004	0	29.68	0.11	K	QVCSGTTVK	D	Carbamidomethyl (C)	0.001000000.0	index=424
1	O62617	Surface protein P36 OS=Neospora caninum OX=29176 GN=p36 PE=2 SV=1	2138	33049	124	69	33	24	88.7	7.89	1822	1	1	0	500.8216	999.6286	2	999.5964	0.0322	0	93.45	4.30E-08	K	SSVAVLLSPK	L			index=3559
1	O62617	Surface protein P36 OS=Neospora caninum OX=29176 GN=p36 PE=2 SV=1	2138	33049	124	69	33	24	88.7	7.89	1823	1	1	0	501.0428	1000.0711	2	999.5964	0.4747	0	98.85	2.50E-08	K	SSVAVLLSPK	L			index=3616
1	O62617	Surface protein P36 OS=Neospora caninum OX=29176 GN=p36 PE=2 SV=1	2138	33049	124	69	33	24	88.7	7.89	1827	1	1	0	501.4947	1000.9748	2	1001.5182	-0.5433	1	30.4	0.18	K	GAFPPKEEK	F			index=404
1	O62617	Surface protein P36 OS=Neospora caninum OX=29176 GN=p36 PE=2 SV=1	2138	33049	124	69	33	24	88.7	7.89	1828	1	1	0	501.4974	1000.9802	2	1001.5182	-0.538	1	16.58	4.4	K	GAFPPKEEK	F			index=209
1	O62617	Surface protein P36 OS=Neospora caninum OX=29176 GN=p36 PE=2 SV=1	2138	33049	124	69	33	24	88.7	7.89	1829	1	1	0	501.7673	1001.52	2	1001.5182	0.0019	1	25.35	0.29	K	GAFPPKEEK	F			index=546
1	O62617	Surface protein P36 OS=Neospora caninum OX=29176 GN=p36 PE=2 SV=1	2138	33049	124	69	33	24	88.7	7.89	1830	1	1	0	501.768	1001.5214	2	1001.5182	0.0032	1	55.89	0.00026	K	GAFPPKEEK	F			index=1267
1	O62617	Surface protein P36 OS=Neospora caninum OX=29176 GN=p36 PE=2 SV=1	2138	33049	124	69	33	24	88.7	7.89	2560	5	1	0	575.2848	1148.555	2	1148.623	-0.068	0	2.75	50	K	AKPFTDVFPK	F			index=4372
1	O62617	Surface protein P36 OS=Neospora caninum OX=29176 GN=p36 PE=2 SV=1	2138	33049	124	69	33	24	88.7	7.89	2562	6	1	0	575.2958	1148.577	2	1148.623	-0.046	0	9.27	11	K	AKPFTDVFPK	F			index=4752
1	O62617	Surface protein P36 OS=Neospora caninum OX=29176 GN=p36 PE=2 SV=1	2138	33049	124	69	33	24	88.7	7.89	2567	1	1	0	383.8838	1148.6296	3	1148.623	0.0066	0	39.05	0.012	K	AKPFTDVFPK	F			index=5057
1	O62617	Surface protein P36 OS=Neospora caninum OX=29176 GN=p36 PE=2 SV=1	2138	33049	124	69	33	24	88.7	7.89	2569	1	1	0	383.8917	1148.6532	3	1148.623	0.0302	0	68.06	1.50E-05	K	AKPFTDVFPK	F			index=3116
1	O62617	Surface protein P36 OS=Neospora caninum OX=29176 GN=p36 PE=2 SV=1	2138	33049	124	69	33	24	88.7	7.89	2867	2	1	0	402.5429	1204.6069	3	1204.5944	0.0124	0	3.75	38	K	SCMVTVTVPPR	A	Oxidation (M)	0.00200000000.0	index=2310
1	O62617	Surface protein P36 OS=Neospora caninum OX=29176 GN=p36 PE=2 SV=1	2138	33049	124	69	33	24	88.7	7.89	3074	1	1	0	623.8201	1245.6256	2	1245.621	0.0046	0	48.42	0.0013	K	SCMVTVTVPPR	A	Carbamidomethyl (C)	0.01000000000.0	index=1573
1	O62617	Surface protein P36 OS=Neospora caninum OX=29176 GN=p36 PE=2 SV=1	2138	33049	124	69	33	24	88.7	7.89	3075	1	1	0	623.8209	1245.6272	2	1245.621	0.0063	0	62.87	4.80E-05	K	SCMVTVTVPPR	A	Carbamidomethyl (C)	0.01000000000.0	index=3128
1	O62617	Surface protein P36 OS=Neospora caninum OX=29176 GN=p36 PE=2 SV=1	2138	33049	124	69	33	24	88.7	7.89	3076	1	1	0	416.2167	1245.6282	3	1245.621	0.0072	0	28.66	0.13	K	SCMVTVTVPPR	A	Carbamidomethyl (C)	0.01000000000.0	index=3106
1	O62617	Surface protein P36 OS=Neospora caninum OX=29176 GN=p36 PE=2 SV=1	2138	33049	124	69	33	24	88.7	7.89	3144	10	1	0	631.8034	1261.5922	2	1261.6159	-0.0237	0	3.6	39	K	SCMVTVTVPPR	A	Carbamidomethyl (C); Oxidation (M)	0.01200000000.0	index=1806
1	O62617	Surface protein P36 OS=Neospora caninum OX=29176 GN=p36 PE=2 SV=1	2138	33049	124	69	33	24	88.7	7.89	3145	1	1	0	421.5398	1261.5977	3	1261.6159	-0.0182	0	14.93	2.9	K	SCMVTVTVPPR	A	Carbamidomethyl (C); Oxidation (M)	0.01200000000.0	index=1809
1	O62617	Surface protein P36 OS=Neospora caninum OX=29176 GN=p36 PE=2 SV=1	2138	33049	124	69	33	24	88.7	7.89	3147	1	1	0	631.8175	1261.6204	2	1261.6159	0.0045	0	60.63	7.80E-05	K	SCMVTVTVPPR	A	Carbamidomethyl (C); Oxidation (M)	0.01200000000.0	index=2435
1	O62617	Surface protein P36 OS=Neospora caninum OX=29176 GN=p36 PE=2 SV=1	2138	33049	124	69	33	24	88.7	7.89	3148	1	1	0	421.5491	1261.6256	3	1261.6159	0.0097	0	11.5	6.4	K	SCMVTVTVPPR	A	Carbamidomethyl (C); Oxidation (M)	0.01200000000.0	index=1568
1	O62617	Surface protein P36 OS=Neospora caninum OX=29176 GN=p36 PE=2 SV=1	2138	33049	124	69	33	24	88.7	7.89	3149	1	1	0	421.5496	1261.627	3	1261.6159	0.0111	0	9.85	9.3	K	SCMVTVTVPPR	A	Carbamidomethyl (C); Oxidation (M)	0.01200000000.0	index=2049
1	O62617	Surface protein P36 OS=Neospora caninum OX=29176 GN=p36 PE=2 SV=1	2138	33049	124	69	33	24	88.7	7.89	3150	1	1	0	421.5671	1261.6794	3	1261.6159	0.0635	0	16.4	2.1	K	SCMVTVTVPPR	A	Carbamidomethyl (C); Oxidation (M)	0.01200000000.0	index=2842
1	O62617	Surface protein P36 OS=Neospora caninum OX=29176 GN=p36 PE=2 SV=1	2138	33049	124	69	33	24	88.7	7.89	3151	1	1	0	631.8508	1261.687	2	1261.6159	0.0711	0	8.35	13	K	SCMVTVTVPPR	A	Carbamidomethyl (C); Oxidation (M)	0.01200000000.0	index=4166
1	O62617	Surface protein P36 OS=Neospora caninum OX=29176 GN=p36 PE=2 SV=1	2138	33049	124	69	33	24	88.7	7.89	3438	1	1	0	442.5473	1324.6201	3	1324.6115	0.0085	1	16.14	1.9	K	QVCSGTTVKDCK	A	Carbamidomethyl (C)	0.000000000010.0	index=26
1	O62617	Surface protein P36 OS=Neospora caninum OX=29176 GN=p36 PE=2 SV=1	2138	33049	124	69	33	24	88.7	7.89	3575	1	1	0	453.5366	1357.5879	3	1357.582	0.0058	0	88.51	1.10E-07	K	SFDVGCVSSDASK	S	Carbamidomethyl (C)	0.0000010000000.0	index=2930
1	O62617	Surface protein P36 OS=Neospora caninum OX=29176 GN=p36 PE=2 SV=1	2138	33049	124	69	33	24	88.7	7.89	3576	1	1	0	679.802	1357.5894	2	1357.582	0.0074	0	12.15	4.9	K	SFDVGCVSSDASK	S	Carbamidomethyl (C)	0.0000010000000.0	index=5037
1	O62617	Surface protein P36 OS=Neospora caninum OX=29176 GN=p36 PE=2 SV=1	2138	33049	124	69	33	24	88.7	7.89	3577	1	1	0	1358.5972	1357.5899	1	1357.582	0.0079	0	87.1	1.60E-07	K	SFDVGCVSSDASK	S	Carbamidomethyl (C)	0.0000010000000.0	index=2928
1	O62617	Surface protein P36 OS=Neospora caninum OX=29176 GN=p36 PE=2 SV=1	2138	33049	124	69	33	24	88.7	7.89	3578	1	1	0	679.8031	1357.5916	2	1357.582	0.0096	0	7.52	14	K	SFDVGCVSSDASK	S	Carbamidomethyl (C)	0.0000010000000.0	index=5499
1	O62617	Surface protein P36 OS=Neospora caninum OX=29176 GN=p36 PE=2 SV=1	2138	33049	124	69	33	24	88.7	7.89	3579	1	1	0	679.8097	1357.6048	2	1357.582	0.0228	0	32.07	0.049	K	SFDVGCVSSDASK	S	Carbamidomethyl (C)	0.0000010000000.0	index=2130
1	O62617	Surface protein P36 OS=Neospora caninum OX=29176 GN=p36 PE=2 SV=1	2138	33049	124	69	33	24	88.7	7.89	3580	1	1	0	679.8151	1357.6156	2	1357.582	0.0336	0	99.29	9.20E-09	K	SFDVGCVSSDASK	S	Carbamidomethyl (C)	0.0000010000000.0	index=2936
1	O62617	Surface protein P36 OS=Neospora caninum OX=29176 GN=p36 PE=2 SV=1	2138	33049	124	69	33	24	88.7	7.89	3590	1	1	0	1359.0985	1358.0912	1	1357.582	0.5092	0	87.1	3.10E-07	K	SFDVGCVSSDASK	S	Carbamidomethyl (C)	0.0000010000000.0	index=2942
1	O62617	Surface protein P36 OS=Neospora caninum OX=29176 GN=p36 PE=2 SV=1	2138	33049	124	69	33	24	88.7	7.89	3739	1	1	0	691.8104	1381.6062	2	1381.633	-0.0268	1	66.11	1.90E-05	K	QVCSGTTVKDCK	A	2 Carbamidomethyl (C)	0.001000000010.0	index=953
1	O62617	Surface protein P36 OS=Neospora caninum OX=29176 GN=p36 PE=2 SV=1	2138	33049	124	69	33	24	88.7	7.89	3741	1	1	0	461.5535	1381.6386	3	1381.633	0.0056	1	12.16	4.6	K	QVCSGTTVKDCK	A	2 Carbamidomethyl (C)	0.001000000010.0	index=1649
1	O62617	Surface protein P36 OS=Neospora caninum OX=29176 GN=p36 PE=2 SV=1	2138	33049	124	69	33	24	88.7	7.89	3742	1	1	0	461.5629	1381.667	3	1381.633	0.034	1	94.52	2.70E-08	K	QVCSGTTVKDCK	A	2 Carbamidomethyl (C)	0.001000000010.0	index=33
1	O62617	Surface protein P36 OS=Neospora caninum OX=29176 GN=p36 PE=2 SV=1	2138	33049	124	69	33	24	88.7	7.89	3798	1	1	0	696.1144	1390.2142	2	1390.7344	-0.5201	0	20.08	1.7	K	LTIPEASFPTTSK	S			index=3928
1	O62617	Surface protein P36 OS=Neospora caninum OX=29176 GN=p36 PE=2 SV=1	2138	33049	124	69	33	24	88.7	7.89	3799	1	1	0	696.1353	1390.2559	2	1390.7344	-0.4784	0	23.11	0.83	K	LTIPEASFPTTSK	S			index=6036
1	O62617	Surface protein P36 OS=Neospora caninum OX=29176 GN=p36 PE=2 SV=1	2138	33049	124	69	33	24	88.7	7.89	3800	1	1	0	696.2877	1390.5608	2	1390.7344	-0.1735	0	17.02	1.9	K	LTIPEASFPTTSK	S			index=4150
1	O62617	Surface protein P36 OS=Neospora caninum OX=29176 GN=p36 PE=2 SV=1	2138	33049	124	69	33	24	88.7	7.89	3803	1	1	0	696.3737	1390.7328	2	1390.7344	-0.0016	0	47.55	0.0015	K	LTIPEASFPTTSK	S			index=8508
1	O62617	Surface protein P36 OS=Neospora caninum OX=29176 GN=p36 PE=2 SV=1	2138	33049	124	69	33	24	88.7	7.89	3804	1	1	0	696.374	1390.7334	2	1390.7344	-0.0009	0	23.05	0.42	K	LTIPEASFPTTSK	S			index=6832
1	O62617	Surface protein P36 OS=Neospora caninum OX=29176 GN=p36 PE=2 SV=1	2138	33049	124	69	33	24	88.7	7.89	3805	1	1	0	696.3748	1390.735	2	1390.7344	0.0006	0	24.32	0.32	K	LTIPEASFPTTSK	S			index=8606
1	O62617	Surface protein P36 OS=Neospora caninum OX=29176 GN=p36 PE=2 SV=1	2138	33049	124	69	33	24	88.7	7.89	3806	1	1	0	696.3757	1390.7368	2	1390.7344	0.0025	0	46.64	0.0019	K	LTIPEASFPTTSK	S			index=8334
1	O62617	Surface protein P36 OS=Neospora caninum OX=29176 GN=p36 PE=2 SV=1	2138	33049	124	69	33	24	88.7	7.89	3807	1	1	0	696.3757	1390.7369	2	1390.7344	0.0025	0	24.32	0.32	K	LTIPEASFPTTSK	S			index=8573
1	O62617	Surface protein P36 OS=Neospora caninum OX=29176 GN=p36 PE=2 SV=1	2138	33049	124	69	33	24	88.7	7.89	3808	1	1	0	464.5863	1390.7372	3	1390.7344	0.0028	0	43.88	0.0035	K	LTIPEASFPTTSK	S			index=3962
1	O62617	Surface protein P36 OS=Neospora caninum OX=29176 GN=p36 PE=2 SV=1	2138	33049	124	69	33	24	88.7	7.89	3809	1	1	0	696.3779	1390.7412	2	1390.7344	0.0068	0	47.07	0.0017	K	LTIPEASFPTTSK	S			index=8442
1	O62617	Surface protein P36 OS=Neospora caninum OX=29176 GN=p36 PE=2 SV=1	2138	33049	124	69	33	24	88.7	7.89	3810	1	1	0	1391.7573	1390.75	1	1390.7344	0.0156	0	68.4	1.30E-05	K	LTIPEASFPTTSK	S			index=4626
1	O62617	Surface protein P36 OS=Neospora caninum OX=29176 GN=p36 PE=2 SV=1	2138	33049	124	69	33	24	88.7	7.89	3811	1	1	0	464.5907	1390.7503	3	1390.7344	0.0159	0	61.9	5.60E-05	K	LTIPEASFPTTSK	S			index=4636
1	O62617	Surface protein P36 OS=Neospora caninum OX=29176 GN=p36 PE=2 SV=1	2138	33049	124	69	33	24	88.7	7.89	3812	1	1	0	696.3943	1390.774	2	1390.7344	0.0397	0	84.8	3.00E-07	K	LTIPEASFPTTSK	S			index=4656
1	O62617	Surface protein P36 OS=Neospora caninum OX=29176 GN=p36 PE=2 SV=1	2138	33049	124	69	33	24	88.7	7.89	3813	1	1	0	1392.2576	1391.2503	1	1390.7344	0.5159	0	68.4	2.30E-05	K	LTIPEASFPTTSK	S			index=4650
1	O62617	Surface protein P36 OS=Neospora caninum OX=29176 GN=p36 PE=2 SV=1	2138	33049	124	69	33	24	88.7	7.89	4445	1	1	0	748.3328	1494.651	2	1494.6443	0.0067	0	73.09	3.80E-06	R	TVCPAESGGQTCTGK	E	Carbamidomethyl (C)	0.000000000001000.0	index=715
1	O62617	Surface protein P36 OS=Neospora caninum OX=29176 GN=p36 PE=2 SV=1	2138	33049	124	69	33	24	88.7	7.89	4681	1	1	0	518.2319	1551.6739	3	1551.6658	0.0081	0	21.52	0.51	R	TVCPAESGGQTCTGK	E	2 Carbamidomethyl (C)	0.001000000001000.0	index=1348
1	O62617	Surface protein P36 OS=Neospora caninum OX=29176 GN=p36 PE=2 SV=1	2138	33049	124	69	33	24	88.7	7.89	4682	1	1	0	776.845	1551.6754	2	1551.6658	0.0097	0	35.79	0.019	R	TVCPAESGGQTCTGK	E	2 Carbamidomethyl (C)	0.001000000001000.0	index=1774
1	O62617	Surface protein P36 OS=Neospora caninum OX=29176 GN=p36 PE=2 SV=1	2138	33049	124	69	33	24	88.7	7.89	4683	1	1	0	776.8472	1551.6798	2	1551.6658	0.014	0	45.43	0.0021	R	TVCPAESGGQTCTGK	E	2 Carbamidomethyl (C)	0.001000000001000.0	index=1612
1	O62617	Surface protein P36 OS=Neospora caninum OX=29176 GN=p36 PE=2 SV=1	2138	33049	124	69	33	24	88.7	7.89	4684	1	1	0	776.8529	1551.6912	2	1551.6658	0.0255	0	101.58	4.90E-09	R	TVCPAESGGQTCTGK	E	2 Carbamidomethyl (C)	0.001000000001000.0	index=685
1	O62617	Surface protein P36 OS=Neospora caninum OX=29176 GN=p36 PE=2 SV=1	2138	33049	124	69	33	24	88.7	7.89	4685	1	1	0	518.2381	1551.6925	3	1551.6658	0.0267	0	17.49	1.3	R	TVCPAESGGQTCTGK	E	2 Carbamidomethyl (C)	0.001000000001000.0	index=1807
1	O62617	Surface protein P36 OS=Neospora caninum OX=29176 GN=p36 PE=2 SV=1	2138	33049	124	69	33	24	88.7	7.89	4754	1	1	1	522.584	1564.7302	3	1564.731	-0.0009	0	44.12	0.0028	K	FSADWWQGKPDTK	D			index=8529
1	O62617	Surface protein P36 OS=Neospora caninum OX=29176 GN=p36 PE=2 SV=1	2138	33049	124	69	33	24	88.7	7.89	4755	1	1	1	392.1925	1564.7408	4	1564.731	0.0097	0	26.94	0.14	K	FSADWWQGKPDTK	D			index=3944
1	O62617	Surface protein P36 OS=Neospora caninum OX=29176 GN=p36 PE=2 SV=1	2138	33049	124	69	33	24	88.7	7.89	4757	1	1	1	522.5881	1564.7425	3	1564.731	0.0114	0	32.67	0.038	K	FSADWWQGKPDTK	D			index=8596
1	O62617	Surface protein P36 OS=Neospora caninum OX=29176 GN=p36 PE=2 SV=1	2138	33049	124	69	33	24	88.7	7.89	4758	1	1	1	522.5881	1564.7426	3	1564.731	0.0115	0	44.77	0.0024	K	FSADWWQGKPDTK	D			index=8363
1	O62617	Surface protein P36 OS=Neospora caninum OX=29176 GN=p36 PE=2 SV=1	2138	33049	124	69	33	24	88.7	7.89	4760	1	1	1	783.3867	1564.7588	2	1564.731	0.0278	0	2.73	38	K	FSADWWQGKPDTK	D			index=8383
1	O62617	Surface protein P36 OS=Neospora caninum OX=29176 GN=p36 PE=2 SV=1	2138	33049	124	69	33	24	88.7	7.89	4762	1	1	1	522.5963	1564.7671	3	1564.731	0.036	0	72.58	3.90E-06	K	FSADWWQGKPDTK	D			index=3947
1	O62617	Surface protein P36 OS=Neospora caninum OX=29176 GN=p36 PE=2 SV=1	2138	33049	124	69	33	24	88.7	7.89	4857	2	1	1	527.2468	1578.7186	3	1578.7467	-0.0281	0	9.69	7.9	K	FTADWWQGKPDTK	D			index=3958
1	O62617	Surface protein P36 OS=Neospora caninum OX=29176 GN=p36 PE=2 SV=1	2138	33049	124	69	33	24	88.7	7.89	4865	1	1	1	527.9178	1580.7316	3	1580.7082	0.0234	0	26.24	0.16	K	FCADWWQGKPDTK	D			index=3948
1	O62617	Surface protein P36 OS=Neospora caninum OX=29176 GN=p36 PE=2 SV=1	2138	33049	124	69	33	24	88.7	7.89	4866	2	1	1	791.375	1580.7354	2	1580.7082	0.0272	0	6.74	14	K	FCADWWQGKPDTK	D			index=3267
1	O62617	Surface protein P36 OS=Neospora caninum OX=29176 GN=p36 PE=2 SV=1	2138	33049	124	69	33	24	88.7	7.89	4867	1	1	1	396.1913	1580.736	4	1580.7082	0.0278	0	13.5	3	K	FCADWWQGKPDTK	D			index=3355
1	O62617	Surface protein P36 OS=Neospora caninum OX=29176 GN=p36 PE=2 SV=1	2138	33049	124	69	33	24	88.7	7.89	4869	1	1	1	527.921	1580.7412	3	1580.7082	0.033	0	8.47	9.7	K	FCADWWQGKPDTK	D			index=2702
1	O62617	Surface protein P36 OS=Neospora caninum OX=29176 GN=p36 PE=2 SV=1	2138	33049	124	69	33	24	88.7	7.89	4872	1	1	1	528.0109	1581.0109	3	1580.7082	0.3027	0	29.44	0.13	K	FCADWWQGKPDTK	D			index=4017
1	O62617	Surface protein P36 OS=Neospora caninum OX=29176 GN=p36 PE=2 SV=1	2138	33049	124	69	33	24	88.7	7.89	4930	1	1	1	531.5911	1591.7514	3	1591.7419	0.0094	0	13.77	3.1	K	FNADWWQGKPDTK	D			index=3961
1	O62617	Surface protein P36 OS=Neospora caninum OX=29176 GN=p36 PE=2 SV=1	2138	33049	124	69	33	24	88.7	7.89	4934	1	1	1	531.9186	1592.7341	3	1592.726	0.0081	0	1.11	55	K	FDADWWQGKPDTK	D			index=3727
1	O62617	Surface protein P36 OS=Neospora caninum OX=29176 GN=p36 PE=2 SV=1	2138	33049	124	69	33	24	88.7	7.89	5188	1	1	1	546.9243	1637.7511	3	1637.7297	0.0214	0	15.55	1.9	K	FCADWWQGKPDTK	D	Carbamidomethyl (C)	0.0100000000000.0	index=3465
1	O62617	Surface protein P36 OS=Neospora caninum OX=29176 GN=p36 PE=2 SV=1	2138	33049	124	69	33	24	88.7	7.89	5190	1	1	1	546.9263	1637.7571	3	1637.7297	0.0274	0	7.72	12	K	FCADWWQGKPDTK	D	Carbamidomethyl (C)	0.0100000000000.0	index=3913
1	O62617	Surface protein P36 OS=Neospora caninum OX=29176 GN=p36 PE=2 SV=1	2138	33049	124	69	33	24	88.7	7.89	5191	1	1	1	819.8868	1637.7591	2	1637.7297	0.0295	0	36.54	0.015	K	FCADWWQGKPDTK	D	Carbamidomethyl (C)	0.0100000000000.0	index=4255
1	O62617	Surface protein P36 OS=Neospora caninum OX=29176 GN=p36 PE=2 SV=1	2138	33049	124	69	33	24	88.7	7.89	5192	1	1	1	546.9553	1637.844	3	1637.7297	0.1143	0	10.56	6	K	FCADWWQGKPDTK	D	Carbamidomethyl (C)	0.0100000000000.0	index=4154
1	O62617	Surface protein P36 OS=Neospora caninum OX=29176 GN=p36 PE=2 SV=1	2138	33049	124	69	33	24	88.7	7.89	5681	1	1	0	445.0025	1775.9809	4	1775.9669	0.014	1	57.48	0.00013	K	TGVKLTIPEASFPTTSK	S			index=4423
1	O62617	Surface protein P36 OS=Neospora caninum OX=29176 GN=p36 PE=2 SV=1	2138	33049	124	69	33	24	88.7	7.89	5682	1	1	0	593.0043	1775.9911	3	1775.9669	0.0242	1	97.86	1.20E-08	K	TGVKLTIPEASFPTTSK	S			index=4427
1	O62617	Surface protein P36 OS=Neospora caninum OX=29176 GN=p36 PE=2 SV=1	2138	33049	124	69	33	24	88.7	7.89	5867	1	1	0	615.6451	1843.9136	3	1843.8986	0.015	0	80.47	5.50E-07	K	SPLLVNQVVTCDNEEK	S	Carbamidomethyl (C)	0.0000000000100000.0	index=4042
1	O62617	Surface protein P36 OS=Neospora caninum OX=29176 GN=p36 PE=2 SV=1	2138	33049	124	69	33	24	88.7	7.89	5868	1	1	0	922.9653	1843.9161	2	1843.8986	0.0175	0	74.98	1.90E-06	K	SPLLVNQVVTCDNEEK	S	Carbamidomethyl (C)	0.0000000000100000.0	index=4048
1	O62617	Surface protein P36 OS=Neospora caninum OX=29176 GN=p36 PE=2 SV=1	2138	33049	124	69	33	24	88.7	7.89	6061	1	1	0	635.3046	1902.892	3	1902.8894	0.0026	0	19.4	0.73	K	CPDNSTAVPAALGYPTNR	T	Carbamidomethyl (C)	0.100000000000000000.0	index=4898
1	O62617	Surface protein P36 OS=Neospora caninum OX=29176 GN=p36 PE=2 SV=1	2138	33049	124	69	33	24	88.7	7.89	6062	1	1	0	476.7327	1902.9018	4	1902.8894	0.0124	0	27.03	0.12	K	CPDNSTAVPAALGYPTNR	T	Carbamidomethyl (C)	0.100000000000000000.0	index=3872
1	O62617	Surface protein P36 OS=Neospora caninum OX=29176 GN=p36 PE=2 SV=1	2138	33049	124	69	33	24	88.7	7.89	6063	2	1	0	635.3082	1902.9027	3	1902.8894	0.0133	0	1.83	41	K	CPDNSTAVPAALGYPTNR	T	Carbamidomethyl (C)	0.100000000000000000.0	index=4659
1	O62617	Surface protein P36 OS=Neospora caninum OX=29176 GN=p36 PE=2 SV=1	2138	33049	124	69	33	24	88.7	7.89	6064	1	1	0	635.311	1902.9112	3	1902.8894	0.0218	0	73.24	3.00E-06	K	CPDNSTAVPAALGYPTNR	T	Carbamidomethyl (C)	0.100000000000000000.0	index=3880
1	O62617	Surface protein P36 OS=Neospora caninum OX=29176 GN=p36 PE=2 SV=1	2138	33049	124	69	33	24	88.7	7.89	6148	1	1	1	484.9877	1935.9217	4	1935.9115	0.0102	1	90.84	5.00E-08	K	FSADWWQGKPDTKDGAK	L			index=3347
1	O62617	Surface protein P36 OS=Neospora caninum OX=29176 GN=p36 PE=2 SV=1	2138	33049	124	69	33	24	88.7	7.89	6149	1	1	1	646.3157	1935.9253	3	1935.9115	0.0137	1	50.1	0.0006	K	FSADWWQGKPDTKDGAK	L			index=3352
1	O62617	Surface protein P36 OS=Neospora caninum OX=29176 GN=p36 PE=2 SV=1	2138	33049	124	69	33	24	88.7	7.89	6150	1	1	1	646.3157	1935.9254	3	1935.9115	0.0138	1	71.46	4.40E-06	K	FSADWWQGKPDTKDGAK	L			index=3220
1	O62617	Surface protein P36 OS=Neospora caninum OX=29176 GN=p36 PE=2 SV=1	2138	33049	124	69	33	24	88.7	7.89	6151	1	1	1	484.9898	1935.9301	4	1935.9115	0.0186	1	89.19	7.40E-08	K	FSADWWQGKPDTKDGAK	L			index=3225
1	O62617	Surface protein P36 OS=Neospora caninum OX=29176 GN=p36 PE=2 SV=1	2138	33049	124	69	33	24	88.7	7.89	6152	1	1	1	484.9934	1935.9445	4	1935.9115	0.033	1	7.29	11	K	FSADWWQGKPDTKDGAK	L			index=4111
1	O62617	Surface protein P36 OS=Neospora caninum OX=29176 GN=p36 PE=2 SV=1	2138	33049	124	69	33	24	88.7	7.89	6160	1	1	1	647.2696	1938.7871	3	1938.8993	-0.1122	0	16.16	1.7	K	SVSSPEVYCTVQVEAER	A	Carbamidomethyl (C)	0.00000000100000000.0	index=5643
1	O62617	Surface protein P36 OS=Neospora caninum OX=29176 GN=p36 PE=2 SV=1	2138	33049	124	69	33	24	88.7	7.89	6161	1	1	1	647.3086	1938.904	3	1938.8993	0.0047	0	74.52	2.00E-06	K	SVSSPEVYCTVQVEAER	A	Carbamidomethyl (C)	0.00000000100000000.0	index=7240
1	O62617	Surface protein P36 OS=Neospora caninum OX=29176 GN=p36 PE=2 SV=1	2138	33049	124	69	33	24	88.7	7.89	6162	1	1	1	485.7338	1938.9061	4	1938.8993	0.0068	0	40.01	0.0057	K	SVSSPEVYCTVQVEAER	A	Carbamidomethyl (C)	0.00000000100000000.0	index=3876
1	O62617	Surface protein P36 OS=Neospora caninum OX=29176 GN=p36 PE=2 SV=1	2138	33049	124	69	33	24	88.7	7.89	6163	1	1	1	647.3094	1938.9065	3	1938.8993	0.0072	0	52.1	0.00035	K	SVSSPEVYCTVQVEAER	A	Carbamidomethyl (C)	0.00000000100000000.0	index=5487
1	O62617	Surface protein P36 OS=Neospora caninum OX=29176 GN=p36 PE=2 SV=1	2138	33049	124	69	33	24	88.7	7.89	6164	1	1	1	647.3113	1938.9122	3	1938.8993	0.0129	0	102.71	3.00E-09	K	SVSSPEVYCTVQVEAER	A	Carbamidomethyl (C)	0.00000000100000000.0	index=8617
1	O62617	Surface protein P36 OS=Neospora caninum OX=29176 GN=p36 PE=2 SV=1	2138	33049	124	69	33	24	88.7	7.89	6165	1	1	1	647.3115	1938.9127	3	1938.8993	0.0134	0	75.06	1.80E-06	K	SVSSPEVYCTVQVEAER	A	Carbamidomethyl (C)	0.00000000100000000.0	index=8004
1	O62617	Surface protein P36 OS=Neospora caninum OX=29176 GN=p36 PE=2 SV=1	2138	33049	124	69	33	24	88.7	7.89	6167	1	1	1	647.3126	1938.9159	3	1938.8993	0.0165	0	118	9.00E-11	K	SVSSPEVYCTVQVEAER	A	Carbamidomethyl (C)	0.00000000100000000.0	index=8394
1	O62617	Surface protein P36 OS=Neospora caninum OX=29176 GN=p36 PE=2 SV=1	2138	33049	124	69	33	24	88.7	7.89	6168	1	1	1	647.3153	1938.9241	3	1938.8993	0.0248	0	119.48	6.40E-11	K	SVSSPEVYCTVQVEAER	A	Carbamidomethyl (C)	0.00000000100000000.0	index=3882
1	O62617	Surface protein P36 OS=Neospora caninum OX=29176 GN=p36 PE=2 SV=1	2138	33049	124	69	33	24	88.7	7.89	6169	1	1	1	647.3164	1938.9274	3	1938.8993	0.0281	0	50.47	0.00051	K	SVSSPEVYCTVQVEAER	A	Carbamidomethyl (C)	0.00000000100000000.0	index=6306
1	O62617	Surface protein P36 OS=Neospora caninum OX=29176 GN=p36 PE=2 SV=1	2138	33049	124	69	33	24	88.7	7.89	6170	1	1	1	647.3169	1938.9289	3	1938.8993	0.0296	0	54.43	0.0002	K	SVSSPEVYCTVQVEAER	A	Carbamidomethyl (C)	0.00000000100000000.0	index=5903
1	O62617	Surface protein P36 OS=Neospora caninum OX=29176 GN=p36 PE=2 SV=1	2138	33049	124	69	33	24	88.7	7.89	6216	1	1	1	488.9894	1951.9287	4	1951.8887	0.04	1	20.74	0.47	K	FCADWWQGKPDTKDGAK	L			index=2699
1	O62617	Surface protein P36 OS=Neospora caninum OX=29176 GN=p36 PE=2 SV=1	2138	33049	124	69	33	24	88.7	7.89	6302	1	1	1	660.3237	1977.9493	3	1977.9221	0.0272	1	2.98	28	K	FEADWWQGKPDTKDGAK	L			index=5104
1	O62617	Surface protein P36 OS=Neospora caninum OX=29176 GN=p36 PE=2 SV=1	2138	33049	124	69	33	24	88.7	7.89	6415	2	1	1	503.2423	2008.9401	4	2008.9102	0.0299	1	1.03	47	K	FCADWWQGKPDTKDGAK	L	Carbamidomethyl (C)	0.01000000000000000.0	index=2882
1	O62617	Surface protein P36 OS=Neospora caninum OX=29176 GN=p36 PE=2 SV=1	2138	33049	124	69	33	24	88.7	7.89	6417	1	1	1	503.2424	2008.9406	4	2008.9102	0.0305	1	0.41	54	K	FCADWWQGKPDTKDGAK	L	Carbamidomethyl (C)	0.01000000000000000.0	index=3484
1	O62617	Surface protein P36 OS=Neospora caninum OX=29176 GN=p36 PE=2 SV=1	2138	33049	124	69	33	24	88.7	7.89	6942	1	1	0	809.408	2425.2021	3	2425.2165	-0.0145	0	103.83	1.80E-09	K	EIPLESLLPGANDSWWSGVDIK	T			index=8632
1	O62617	Surface protein P36 OS=Neospora caninum OX=29176 GN=p36 PE=2 SV=1	2138	33049	124	69	33	24	88.7	7.89	6943	1	1	0	809.4271	2425.2595	3	2425.2165	0.043	0	108.3	7.00E-10	K	EIPLESLLPGANDSWWSGVDIK	T			index=8286
1	O62617	Surface protein P36 OS=Neospora caninum OX=29176 GN=p36 PE=2 SV=1	2138	33049	124	69	33	24	88.7	7.89	7035	1	1	1	823.0846	2466.232	3	2466.206	0.0259	1	117	8.70E-11	K	SVSSPEVYCTVQVEAERASAGIK	S	Carbamidomethyl (C)	0.00000000100000000000000.0	index=5050
1	O62617	Surface protein P36 OS=Neospora caninum OX=29176 GN=p36 PE=2 SV=1	2138	33049	124	69	33	24	88.7	7.89	7149	2	1	1	632.552	2526.1789	4	2526.2498	-0.071	0	1.48	33	R	AVSVGVFAAPALVALFDCGTMASEK	S	Carbamidomethyl (C); Oxidation (M)	0.0000000000000000010020000.0	index=4121
1	O62617	Surface protein P36 OS=Neospora caninum OX=29176 GN=p36 PE=2 SV=1	2138	33049	124	69	33	24	88.7	7.89	7340	1	1	0	908.4748	2722.4027	3	2722.3861	0.0167	1	59.09	5.20E-05	K	LNHITLKCPDNSTAVPAALGYPTNR	T	Carbamidomethyl (C)	0.0000000100000000000000000.0	index=3941
1	O62617	Surface protein P36 OS=Neospora caninum OX=29176 GN=p36 PE=2 SV=1	2138	33049	124	69	33	24	88.7	7.89	7341	1	1	0	545.4893	2722.4099	5	2722.3861	0.0239	1	79.11	5.30E-07	K	LNHITLKCPDNSTAVPAALGYPTNR	T	Carbamidomethyl (C)	0.0000000100000000000000000.0	index=3924
1	O62617	Surface protein P36 OS=Neospora caninum OX=29176 GN=p36 PE=2 SV=1	2138	33049	124	69	33	24	88.7	7.89	7342	1	1	0	681.6099	2722.4103	4	2722.3861	0.0243	1	138.62	5.90E-13	K	LNHITLKCPDNSTAVPAALGYPTNR	T	Carbamidomethyl (C)	0.0000000100000000000000000.0	index=3938
1	O62617	Surface protein P36 OS=Neospora caninum OX=29176 GN=p36 PE=2 SV=1	2138	33049	124	69	33	24	88.7	7.89	7350	1	1	0	911.1101	2730.3085	3	2730.3058	0.0026	1	31.43	0.027	K	LTIPEASFPTTSKSFDVGCVSSDASK	S	Carbamidomethyl (C)	0.00000000000000000010000000.0	index=5524
1	O62617	Surface protein P36 OS=Neospora caninum OX=29176 GN=p36 PE=2 SV=1	2138	33049	124	69	33	24	88.7	7.89	7450	1	1	0	703.6235	2810.4649	4	2810.4491	0.0158	1	34.92	0.014	K	EIPLESLLPGANDSWWSGVDIKTGVK	L			index=7882
1	O62617	Surface protein P36 OS=Neospora caninum OX=29176 GN=p36 PE=2 SV=1	2138	33049	124	69	33	24	88.7	7.89	7451	1	1	0	937.8297	2810.4673	3	2810.4491	0.0182	1	74.08	1.70E-06	K	EIPLESLLPGANDSWWSGVDIKTGVK	L			index=7875
1	O62617	Surface protein P36 OS=Neospora caninum OX=29176 GN=p36 PE=2 SV=1	2138	33049	124	69	33	24	88.7	7.89	7468	2	1	0	707.3781	2825.4831	4	2825.4845	-0.0014	1	0.97	35	K	SPLLVNQVVTCDNEEKSSVAVLLSPK	L	Carbamidomethyl (C)	0.00000000001000000000000000.0	index=7034
1	O62617	Surface protein P36 OS=Neospora caninum OX=29176 GN=p36 PE=2 SV=1	2138	33049	124	69	33	24	88.7	7.89	7469	1	1	0	942.8371	2825.4895	3	2825.4845	0.005	1	45.51	0.0013	K	SPLLVNQVVTCDNEEKSSVAVLLSPK	L	Carbamidomethyl (C)	0.00000000001000000000000000.0	index=7993
1	O62617	Surface protein P36 OS=Neospora caninum OX=29176 GN=p36 PE=2 SV=1	2138	33049	124	69	33	24	88.7	7.89	7470	1	1	0	942.8415	2825.5028	3	2825.4845	0.0184	1	42.41	0.0027	K	SPLLVNQVVTCDNEEKSSVAVLLSPK	L	Carbamidomethyl (C)	0.00000000001000000000000000.0	index=7331
1	O62617	Surface protein P36 OS=Neospora caninum OX=29176 GN=p36 PE=2 SV=1	2138	33049	124	69	33	24	88.7	7.89	7471	1	1	0	707.3842	2825.5075	4	2825.4845	0.0231	1	114.75	1.60E-10	K	SPLLVNQVVTCDNEEKSSVAVLLSPK	L	Carbamidomethyl (C)	0.00000000001000000000000000.0	index=6119
1	O62617	Surface protein P36 OS=Neospora caninum OX=29176 GN=p36 PE=2 SV=1	2138	33049	124	69	33	24	88.7	7.89	7472	1	1	0	707.385	2825.5107	4	2825.4845	0.0262	1	6.15	12	K	SPLLVNQVVTCDNEEKSSVAVLLSPK	L	Carbamidomethyl (C)	0.00000000001000000000000000.0	index=6626
1	O62617	Surface protein P36 OS=Neospora caninum OX=29176 GN=p36 PE=2 SV=1	2138	33049	124	69	33	24	88.7	7.89	7473	1	1	0	942.8448	2825.5127	3	2825.4845	0.0283	1	160	4.80E-15	K	SPLLVNQVVTCDNEEKSSVAVLLSPK	L	Carbamidomethyl (C)	0.00000000001000000000000000.0	index=6118
1	O62617	Surface protein P36 OS=Neospora caninum OX=29176 GN=p36 PE=2 SV=1	2138	33049	124	69	33	24	88.7	7.89	8148	1	1	0	660.8225	3958.8913	6	3958.8717	0.0196	1	58.14	3.30E-05	R	TVCPAESGGQTCTGKEIPLESLLPGANDSWWSGVDIK	T	2 Carbamidomethyl (C)	0.0010000000010000000000000000000000000.0	index=7616
1	O62617	Surface protein P36 OS=Neospora caninum OX=29176 GN=p36 PE=2 SV=1	2138	33049	124	69	33	24	88.7	7.89	8149	1	1	0	792.7872	3958.8998	5	3958.8717	0.028	1	73.89	8.70E-07	R	TVCPAESGGQTCTGKEIPLESLLPGANDSWWSGVDIK	T	2 Carbamidomethyl (C)	0.0010000000010000000000000000000000000.0	index=7618
1	O62617	Surface protein P36 OS=Neospora caninum OX=29176 GN=p36 PE=2 SV=1	2138	33049	124	69	33	24	88.7	7.89	8151	1	1	0	1320.6453	3958.9141	3	3958.8717	0.0423	1	44.66	0.00074	R	TVCPAESGGQTCTGKEIPLESLLPGANDSWWSGVDIK	T	2 Carbamidomethyl (C)	0.0010000000010000000000000000000000000.0	index=7622
1	O62617	Surface protein P36 OS=Neospora caninum OX=29176 GN=p36 PE=2 SV=1	2138	33049	124	69	33	24	88.7	7.89	8467	1	1	0	1206.5939	4822.3465	4	4822.281	0.0655	0	32.33	0.0071	R	ASSLVNGVAMCSYGANETLGPITLSEGGSSTMTLVCGTDGKPVPPDPK	Q	2 Carbamidomethyl (C)	0.000000000010000000000000000000000001000000000000.0	index=8620	emPAI	97.54
2	Q86M53	Putative surface antigen protein 1 OS=Neospora caninum OX=29176 GN=SAG1 PE=2 SV=1	1587	33055	77	48	23	17	69	8.17	785	2	0	0	363.1868	724.3591	2	724.3578	0.0013	0	9.57	6.7	K	FTLGCK	S	Carbamidomethyl (C)	0.000010.0	index=1475
2	Q86M53	Putative surface antigen protein 1 OS=Neospora caninum OX=29176 GN=SAG1 PE=2 SV=1	1587	33055	77	48	23	17	69	8.17	786	1	0	0	363.194	724.3734	2	724.3578	0.0156	0	17.98	0.96	K	FTLGCK	S	Carbamidomethyl (C)	0.000010.0	index=1955
2	Q86M53	Putative surface antigen protein 1 OS=Neospora caninum OX=29176 GN=SAG1 PE=2 SV=1	1587	33055	77	48	23	17	69	8.17	803	1	1	1	730.3611	729.3538	1	729.4174	-0.0635	1	1.63	84	K	KGGFPPK	E			index=4486
2	Q86M53	Putative surface antigen protein 1 OS=Neospora caninum OX=29176 GN=SAG1 PE=2 SV=1	1587	33055	77	48	23	17	69	8.17	1263	1	0	0	419.7387	837.4627	2	837.5072	-0.0445	0	38.84	0.0099	K	LNHITLK	C			index=5322
2	Q86M53	Putative surface antigen protein 1 OS=Neospora caninum OX=29176 GN=SAG1 PE=2 SV=1	1587	33055	77	48	23	17	69	8.17	1264	7	0	0	419.7616	837.5086	2	837.5072	0.0014	0	0.87	62	K	LNHITLK	C			index=2845
2	Q86M53	Putative surface antigen protein 1 OS=Neospora caninum OX=29176 GN=SAG1 PE=2 SV=1	1587	33055	77	48	23	17	69	8.17	1265	1	0	0	419.7698	837.5251	2	837.5072	0.0179	0	49.51	0.00087	K	LNHITLK	C			index=1042
2	Q86M53	Putative surface antigen protein 1 OS=Neospora caninum OX=29176 GN=SAG1 PE=2 SV=1	1587	33055	77	48	23	17	69	8.17	1304	1	0	0	423.2582	844.5017	2	844.5018	-0.0001	1	23.53	0.57	K	DGAKLTIK	K			index=998
2	Q86M53	Putative surface antigen protein 1 OS=Neospora caninum OX=29176 GN=SAG1 PE=2 SV=1	1587	33055	77	48	23	17	69	8.17	1735	1	0	0	490.2477	978.4808	2	978.4805	0.0004	0	29.68	0.11	K	QVCSGTTVK	D	Carbamidomethyl (C)	0.001000000.0	index=424
2	Q86M53	Putative surface antigen protein 1 OS=Neospora caninum OX=29176 GN=SAG1 PE=2 SV=1	1587	33055	77	48	23	17	69	8.17	1822	1	0	0	500.8216	999.6286	2	999.5964	0.0322	0	93.45	4.30E-08	K	SSVAVLLSPK	L			index=3559
2	Q86M53	Putative surface antigen protein 1 OS=Neospora caninum OX=29176 GN=SAG1 PE=2 SV=1	1587	33055	77	48	23	17	69	8.17	1823	1	0	0	501.0428	1000.0711	2	999.5964	0.4747	0	98.85	2.50E-08	K	SSVAVLLSPK	L			index=3616
2	Q86M53	Putative surface antigen protein 1 OS=Neospora caninum OX=29176 GN=SAG1 PE=2 SV=1	1587	33055	77	48	23	17	69	8.17	1887	1	1	1	508.2676	1014.5207	2	1014.5532	-0.0325	0	13.13	4.5	R	MVTVTVPPR	A	Oxidation (M)	0.200000000.0	index=2275
2	Q86M53	Putative surface antigen protein 1 OS=Neospora caninum OX=29176 GN=SAG1 PE=2 SV=1	1587	33055	77	48	23	17	69	8.17	1888	1	1	1	508.2848	1014.555	2	1014.5532	0.0018	0	7.87	15	R	MVTVTVPPR	A	Oxidation (M)	0.200000000.0	index=2174
2	Q86M53	Putative surface antigen protein 1 OS=Neospora caninum OX=29176 GN=SAG1 PE=2 SV=1	1587	33055	77	48	23	17	69	8.17	2560	5	0	0	575.2848	1148.555	2	1148.623	-0.068	0	2.75	50	K	AKPFTDVFPK	F			index=4372
2	Q86M53	Putative surface antigen protein 1 OS=Neospora caninum OX=29176 GN=SAG1 PE=2 SV=1	1587	33055	77	48	23	17	69	8.17	2562	6	0	0	575.2958	1148.577	2	1148.623	-0.046	0	9.27	11	K	AKPFTDVFPK	F			index=4752
2	Q86M53	Putative surface antigen protein 1 OS=Neospora caninum OX=29176 GN=SAG1 PE=2 SV=1	1587	33055	77	48	23	17	69	8.17	2567	1	0	0	383.8838	1148.6296	3	1148.623	0.0066	0	39.05	0.012	K	AKPFTDVFPK	F			index=5057
2	Q86M53	Putative surface antigen protein 1 OS=Neospora caninum OX=29176 GN=SAG1 PE=2 SV=1	1587	33055	77	48	23	17	69	8.17	2569	1	0	0	383.8917	1148.6532	3	1148.623	0.0302	0	68.06	1.50E-05	K	AKPFTDVFPK	F			index=3116
2	Q86M53	Putative surface antigen protein 1 OS=Neospora caninum OX=29176 GN=SAG1 PE=2 SV=1	1587	33055	77	48	23	17	69	8.17	3133	3	1	1	629.8218	1257.629	2	1257.6864	-0.0573	1	4.38	32	K	SRMVTVTVPPR	A	Oxidation (M)	0.00200000000.0	index=2886
2	Q86M53	Putative surface antigen protein 1 OS=Neospora caninum OX=29176 GN=SAG1 PE=2 SV=1	1587	33055	77	48	23	17	69	8.17	3438	1	0	0	442.5473	1324.6201	3	1324.6115	0.0085	1	16.14	1.9	K	QVCSGTTVKDCK	A	Carbamidomethyl (C)	0.000000000010.0	index=26
2	Q86M53	Putative surface antigen protein 1 OS=Neospora caninum OX=29176 GN=SAG1 PE=2 SV=1	1587	33055	77	48	23	17	69	8.17	3739	1	0	0	691.8104	1381.6062	2	1381.633	-0.0268	1	66.11	1.90E-05	K	QVCSGTTVKDCK	A	2 Carbamidomethyl (C)	0.001000000010.0	index=953
2	Q86M53	Putative surface antigen protein 1 OS=Neospora caninum OX=29176 GN=SAG1 PE=2 SV=1	1587	33055	77	48	23	17	69	8.17	3741	1	0	0	461.5535	1381.6386	3	1381.633	0.0056	1	12.16	4.6	K	QVCSGTTVKDCK	A	2 Carbamidomethyl (C)	0.001000000010.0	index=1649
2	Q86M53	Putative surface antigen protein 1 OS=Neospora caninum OX=29176 GN=SAG1 PE=2 SV=1	1587	33055	77	48	23	17	69	8.17	3742	1	0	0	461.5629	1381.667	3	1381.633	0.034	1	94.52	2.70E-08	K	QVCSGTTVKDCK	A	2 Carbamidomethyl (C)	0.001000000010.0	index=33
2	Q86M53	Putative surface antigen protein 1 OS=Neospora caninum OX=29176 GN=SAG1 PE=2 SV=1	1587	33055	77	48	23	17	69	8.17	3798	1	0	0	696.1144	1390.2142	2	1390.7344	-0.5201	0	20.08	1.7	K	LTIPEASFPTTSK	S			index=3928
2	Q86M53	Putative surface antigen protein 1 OS=Neospora caninum OX=29176 GN=SAG1 PE=2 SV=1	1587	33055	77	48	23	17	69	8.17	3799	1	0	0	696.1353	1390.2559	2	1390.7344	-0.4784	0	23.11	0.83	K	LTIPEASFPTTSK	S			index=6036
2	Q86M53	Putative surface antigen protein 1 OS=Neospora caninum OX=29176 GN=SAG1 PE=2 SV=1	1587	33055	77	48	23	17	69	8.17	3800	1	0	0	696.2877	1390.5608	2	1390.7344	-0.1735	0	17.02	1.9	K	LTIPEASFPTTSK	S			index=4150
2	Q86M53	Putative surface antigen protein 1 OS=Neospora caninum OX=29176 GN=SAG1 PE=2 SV=1	1587	33055	77	48	23	17	69	8.17	3803	1	0	0	696.3737	1390.7328	2	1390.7344	-0.0016	0	47.55	0.0015	K	LTIPEASFPTTSK	S			index=8508
2	Q86M53	Putative surface antigen protein 1 OS=Neospora caninum OX=29176 GN=SAG1 PE=2 SV=1	1587	33055	77	48	23	17	69	8.17	3804	1	0	0	696.374	1390.7334	2	1390.7344	-0.0009	0	23.05	0.42	K	LTIPEASFPTTSK	S			index=6832
2	Q86M53	Putative surface antigen protein 1 OS=Neospora caninum OX=29176 GN=SAG1 PE=2 SV=1	1587	33055	77	48	23	17	69	8.17	3805	1	0	0	696.3748	1390.735	2	1390.7344	0.0006	0	24.32	0.32	K	LTIPEASFPTTSK	S			index=8606
2	Q86M53	Putative surface antigen protein 1 OS=Neospora caninum OX=29176 GN=SAG1 PE=2 SV=1	1587	33055	77	48	23	17	69	8.17	3806	1	0	0	696.3757	1390.7368	2	1390.7344	0.0025	0	46.64	0.0019	K	LTIPEASFPTTSK	S			index=8334
2	Q86M53	Putative surface antigen protein 1 OS=Neospora caninum OX=29176 GN=SAG1 PE=2 SV=1	1587	33055	77	48	23	17	69	8.17	3807	1	0	0	696.3757	1390.7369	2	1390.7344	0.0025	0	24.32	0.32	K	LTIPEASFPTTSK	S			index=8573
2	Q86M53	Putative surface antigen protein 1 OS=Neospora caninum OX=29176 GN=SAG1 PE=2 SV=1	1587	33055	77	48	23	17	69	8.17	3808	1	0	0	464.5863	1390.7372	3	1390.7344	0.0028	0	43.88	0.0035	K	LTIPEASFPTTSK	S			index=3962
2	Q86M53	Putative surface antigen protein 1 OS=Neospora caninum OX=29176 GN=SAG1 PE=2 SV=1	1587	33055	77	48	23	17	69	8.17	3809	1	0	0	696.3779	1390.7412	2	1390.7344	0.0068	0	47.07	0.0017	K	LTIPEASFPTTSK	S			index=8442
2	Q86M53	Putative surface antigen protein 1 OS=Neospora caninum OX=29176 GN=SAG1 PE=2 SV=1	1587	33055	77	48	23	17	69	8.17	3810	1	0	0	1391.7573	1390.75	1	1390.7344	0.0156	0	68.4	1.30E-05	K	LTIPEASFPTTSK	S			index=4626
2	Q86M53	Putative surface antigen protein 1 OS=Neospora caninum OX=29176 GN=SAG1 PE=2 SV=1	1587	33055	77	48	23	17	69	8.17	3811	1	0	0	464.5907	1390.7503	3	1390.7344	0.0159	0	61.9	5.60E-05	K	LTIPEASFPTTSK	S			index=4636
2	Q86M53	Putative surface antigen protein 1 OS=Neospora caninum OX=29176 GN=SAG1 PE=2 SV=1	1587	33055	77	48	23	17	69	8.17	3812	1	0	0	696.3943	1390.774	2	1390.7344	0.0397	0	84.8	3.00E-07	K	LTIPEASFPTTSK	S			index=4656
2	Q86M53	Putative surface antigen protein 1 OS=Neospora caninum OX=29176 GN=SAG1 PE=2 SV=1	1587	33055	77	48	23	17	69	8.17	3813	1	0	0	1392.2576	1391.2503	1	1390.7344	0.5159	0	68.4	2.30E-05	K	LTIPEASFPTTSK	S			index=4650
2	Q86M53	Putative surface antigen protein 1 OS=Neospora caninum OX=29176 GN=SAG1 PE=2 SV=1	1587	33055	77	48	23	17	69	8.17	4445	1	0	0	748.3328	1494.651	2	1494.6443	0.0067	0	73.09	3.80E-06	R	TVCPAESGGQTCTGK	E	Carbamidomethyl (C)	0.000000000001000.0	index=715
2	Q86M53	Putative surface antigen protein 1 OS=Neospora caninum OX=29176 GN=SAG1 PE=2 SV=1	1587	33055	77	48	23	17	69	8.17	4681	1	0	0	518.2319	1551.6739	3	1551.6658	0.0081	0	21.52	0.51	R	TVCPAESGGQTCTGK	E	2 Carbamidomethyl (C)	0.001000000001000.0	index=1348
2	Q86M53	Putative surface antigen protein 1 OS=Neospora caninum OX=29176 GN=SAG1 PE=2 SV=1	1587	33055	77	48	23	17	69	8.17	4682	1	0	0	776.845	1551.6754	2	1551.6658	0.0097	0	35.79	0.019	R	TVCPAESGGQTCTGK	E	2 Carbamidomethyl (C)	0.001000000001000.0	index=1774
2	Q86M53	Putative surface antigen protein 1 OS=Neospora caninum OX=29176 GN=SAG1 PE=2 SV=1	1587	33055	77	48	23	17	69	8.17	4683	1	0	0	776.8472	1551.6798	2	1551.6658	0.014	0	45.43	0.0021	R	TVCPAESGGQTCTGK	E	2 Carbamidomethyl (C)	0.001000000001000.0	index=1612
2	Q86M53	Putative surface antigen protein 1 OS=Neospora caninum OX=29176 GN=SAG1 PE=2 SV=1	1587	33055	77	48	23	17	69	8.17	4684	1	0	0	776.8529	1551.6912	2	1551.6658	0.0255	0	101.58	4.90E-09	R	TVCPAESGGQTCTGK	E	2 Carbamidomethyl (C)	0.001000000001000.0	index=685
2	Q86M53	Putative surface antigen protein 1 OS=Neospora caninum OX=29176 GN=SAG1 PE=2 SV=1	1587	33055	77	48	23	17	69	8.17	4685	1	0	0	518.2381	1551.6925	3	1551.6658	0.0267	0	17.49	1.3	R	TVCPAESGGQTCTGK	E	2 Carbamidomethyl (C)	0.001000000001000.0	index=1807
2	Q86M53	Putative surface antigen protein 1 OS=Neospora caninum OX=29176 GN=SAG1 PE=2 SV=1	1587	33055	77	48	23	17	69	8.17	4754	1	0	0	522.584	1564.7302	3	1564.731	-0.0009	0	44.12	0.0028	K	FSADWWQGKPDTK	D			index=8529
2	Q86M53	Putative surface antigen protein 1 OS=Neospora caninum OX=29176 GN=SAG1 PE=2 SV=1	1587	33055	77	48	23	17	69	8.17	4755	1	0	0	392.1925	1564.7408	4	1564.731	0.0097	0	26.94	0.14	K	FSADWWQGKPDTK	D			index=3944
2	Q86M53	Putative surface antigen protein 1 OS=Neospora caninum OX=29176 GN=SAG1 PE=2 SV=1	1587	33055	77	48	23	17	69	8.17	4757	1	0	0	522.5881	1564.7425	3	1564.731	0.0114	0	32.67	0.038	K	FSADWWQGKPDTK	D			index=8596
2	Q86M53	Putative surface antigen protein 1 OS=Neospora caninum OX=29176 GN=SAG1 PE=2 SV=1	1587	33055	77	48	23	17	69	8.17	4758	1	0	0	522.5881	1564.7426	3	1564.731	0.0115	0	44.77	0.0024	K	FSADWWQGKPDTK	D			index=8363
2	Q86M53	Putative surface antigen protein 1 OS=Neospora caninum OX=29176 GN=SAG1 PE=2 SV=1	1587	33055	77	48	23	17	69	8.17	4760	1	0	0	783.3867	1564.7588	2	1564.731	0.0278	0	2.73	38	K	FSADWWQGKPDTK	D			index=8383
2	Q86M53	Putative surface antigen protein 1 OS=Neospora caninum OX=29176 GN=SAG1 PE=2 SV=1	1587	33055	77	48	23	17	69	8.17	4762	1	0	0	522.5963	1564.7671	3	1564.731	0.036	0	72.58	3.90E-06	K	FSADWWQGKPDTK	D			index=3947
2	Q86M53	Putative surface antigen protein 1 OS=Neospora caninum OX=29176 GN=SAG1 PE=2 SV=1	1587	33055	77	48	23	17	69	8.17	5681	1	0	0	445.0025	1775.9809	4	1775.9669	0.014	1	57.48	0.00013	K	TGVKLTIPEASFPTTSK	S			index=4423
2	Q86M53	Putative surface antigen protein 1 OS=Neospora caninum OX=29176 GN=SAG1 PE=2 SV=1	1587	33055	77	48	23	17	69	8.17	5682	1	0	0	593.0043	1775.9911	3	1775.9669	0.0242	1	97.86	1.20E-08	K	TGVKLTIPEASFPTTSK	S			index=4427
2	Q86M53	Putative surface antigen protein 1 OS=Neospora caninum OX=29176 GN=SAG1 PE=2 SV=1	1587	33055	77	48	23	17	69	8.17	5867	1	0	0	615.6451	1843.9136	3	1843.8986	0.015	0	80.47	5.50E-07	K	SPLLVNQVVTCDNEEK	S	Carbamidomethyl (C)	0.0000000000100000.0	index=4042
2	Q86M53	Putative surface antigen protein 1 OS=Neospora caninum OX=29176 GN=SAG1 PE=2 SV=1	1587	33055	77	48	23	17	69	8.17	5868	1	0	0	922.9653	1843.9161	2	1843.8986	0.0175	0	74.98	1.90E-06	K	SPLLVNQVVTCDNEEK	S	Carbamidomethyl (C)	0.0000000000100000.0	index=4048
2	Q86M53	Putative surface antigen protein 1 OS=Neospora caninum OX=29176 GN=SAG1 PE=2 SV=1	1587	33055	77	48	23	17	69	8.17	6061	1	0	0	635.3046	1902.892	3	1902.8894	0.0026	0	19.4	0.73	K	CPDNSTAVPAALGYPTNR	T	Carbamidomethyl (C)	0.100000000000000000.0	index=4898
2	Q86M53	Putative surface antigen protein 1 OS=Neospora caninum OX=29176 GN=SAG1 PE=2 SV=1	1587	33055	77	48	23	17	69	8.17	6062	1	0	0	476.7327	1902.9018	4	1902.8894	0.0124	0	27.03	0.12	K	CPDNSTAVPAALGYPTNR	T	Carbamidomethyl (C)	0.100000000000000000.0	index=3872
2	Q86M53	Putative surface antigen protein 1 OS=Neospora caninum OX=29176 GN=SAG1 PE=2 SV=1	1587	33055	77	48	23	17	69	8.17	6063	2	0	0	635.3082	1902.9027	3	1902.8894	0.0133	0	1.83	41	K	CPDNSTAVPAALGYPTNR	T	Carbamidomethyl (C)	0.100000000000000000.0	index=4659
2	Q86M53	Putative surface antigen protein 1 OS=Neospora caninum OX=29176 GN=SAG1 PE=2 SV=1	1587	33055	77	48	23	17	69	8.17	6064	1	0	0	635.311	1902.9112	3	1902.8894	0.0218	0	73.24	3.00E-06	K	CPDNSTAVPAALGYPTNR	T	Carbamidomethyl (C)	0.100000000000000000.0	index=3880
2	Q86M53	Putative surface antigen protein 1 OS=Neospora caninum OX=29176 GN=SAG1 PE=2 SV=1	1587	33055	77	48	23	17	69	8.17	6148	1	0	0	484.9877	1935.9217	4	1935.9115	0.0102	1	90.84	5.00E-08	K	FSADWWQGKPDTKDGAK	L			index=3347
2	Q86M53	Putative surface antigen protein 1 OS=Neospora caninum OX=29176 GN=SAG1 PE=2 SV=1	1587	33055	77	48	23	17	69	8.17	6149	1	0	0	646.3157	1935.9253	3	1935.9115	0.0137	1	50.1	0.0006	K	FSADWWQGKPDTKDGAK	L			index=3352
2	Q86M53	Putative surface antigen protein 1 OS=Neospora caninum OX=29176 GN=SAG1 PE=2 SV=1	1587	33055	77	48	23	17	69	8.17	6150	1	0	0	646.3157	1935.9254	3	1935.9115	0.0138	1	71.46	4.40E-06	K	FSADWWQGKPDTKDGAK	L			index=3220
2	Q86M53	Putative surface antigen protein 1 OS=Neospora caninum OX=29176 GN=SAG1 PE=2 SV=1	1587	33055	77	48	23	17	69	8.17	6151	1	0	0	484.9898	1935.9301	4	1935.9115	0.0186	1	89.19	7.40E-08	K	FSADWWQGKPDTKDGAK	L			index=3225
2	Q86M53	Putative surface antigen protein 1 OS=Neospora caninum OX=29176 GN=SAG1 PE=2 SV=1	1587	33055	77	48	23	17	69	8.17	6152	1	0	0	484.9934	1935.9445	4	1935.9115	0.033	1	7.29	11	K	FSADWWQGKPDTKDGAK	L			index=4111
2	Q86M53	Putative surface antigen protein 1 OS=Neospora caninum OX=29176 GN=SAG1 PE=2 SV=1	1587	33055	77	48	23	17	69	8.17	6942	1	0	0	809.408	2425.2021	3	2425.2165	-0.0145	0	103.83	1.80E-09	K	EIPLESLLPGANDSWWSGVDIK	T			index=8632
2	Q86M53	Putative surface antigen protein 1 OS=Neospora caninum OX=29176 GN=SAG1 PE=2 SV=1	1587	33055	77	48	23	17	69	8.17	6943	1	0	0	809.4271	2425.2595	3	2425.2165	0.043	0	108.3	7.00E-10	K	EIPLESLLPGANDSWWSGVDIK	T			index=8286
2	Q86M53	Putative surface antigen protein 1 OS=Neospora caninum OX=29176 GN=SAG1 PE=2 SV=1	1587	33055	77	48	23	17	69	8.17	7340	1	0	0	908.4748	2722.4027	3	2722.3861	0.0167	1	59.09	5.20E-05	K	LNHITLKCPDNSTAVPAALGYPTNR	T	Carbamidomethyl (C)	0.0000000100000000000000000.0	index=3941
2	Q86M53	Putative surface antigen protein 1 OS=Neospora caninum OX=29176 GN=SAG1 PE=2 SV=1	1587	33055	77	48	23	17	69	8.17	7341	1	0	0	545.4893	2722.4099	5	2722.3861	0.0239	1	79.11	5.30E-07	K	LNHITLKCPDNSTAVPAALGYPTNR	T	Carbamidomethyl (C)	0.0000000100000000000000000.0	index=3924
2	Q86M53	Putative surface antigen protein 1 OS=Neospora caninum OX=29176 GN=SAG1 PE=2 SV=1	1587	33055	77	48	23	17	69	8.17	7342	1	0	0	681.6099	2722.4103	4	2722.3861	0.0243	1	138.62	5.90E-13	K	LNHITLKCPDNSTAVPAALGYPTNR	T	Carbamidomethyl (C)	0.0000000100000000000000000.0	index=3938
2	Q86M53	Putative surface antigen protein 1 OS=Neospora caninum OX=29176 GN=SAG1 PE=2 SV=1	1587	33055	77	48	23	17	69	8.17	7450	1	0	0	703.6235	2810.4649	4	2810.4491	0.0158	1	34.92	0.014	K	EIPLESLLPGANDSWWSGVDIKTGVK	L			index=7882
2	Q86M53	Putative surface antigen protein 1 OS=Neospora caninum OX=29176 GN=SAG1 PE=2 SV=1	1587	33055	77	48	23	17	69	8.17	7451	1	0	0	937.8297	2810.4673	3	2810.4491	0.0182	1	74.08	1.70E-06	K	EIPLESLLPGANDSWWSGVDIKTGVK	L			index=7875
2	Q86M53	Putative surface antigen protein 1 OS=Neospora caninum OX=29176 GN=SAG1 PE=2 SV=1	1587	33055	77	48	23	17	69	8.17	7468	2	0	0	707.3781	2825.4831	4	2825.4845	-0.0014	1	0.97	35	K	SPLLVNQVVTCDNEEKSSVAVLLSPK	L	Carbamidomethyl (C)	0.00000000001000000000000000.0	index=7034
2	Q86M53	Putative surface antigen protein 1 OS=Neospora caninum OX=29176 GN=SAG1 PE=2 SV=1	1587	33055	77	48	23	17	69	8.17	7469	1	0	0	942.8371	2825.4895	3	2825.4845	0.005	1	45.51	0.0013	K	SPLLVNQVVTCDNEEKSSVAVLLSPK	L	Carbamidomethyl (C)	0.00000000001000000000000000.0	index=7993
2	Q86M53	Putative surface antigen protein 1 OS=Neospora caninum OX=29176 GN=SAG1 PE=2 SV=1	1587	33055	77	48	23	17	69	8.17	7470	1	0	0	942.8415	2825.5028	3	2825.4845	0.0184	1	42.41	0.0027	K	SPLLVNQVVTCDNEEKSSVAVLLSPK	L	Carbamidomethyl (C)	0.00000000001000000000000000.0	index=7331
2	Q86M53	Putative surface antigen protein 1 OS=Neospora caninum OX=29176 GN=SAG1 PE=2 SV=1	1587	33055	77	48	23	17	69	8.17	7471	1	0	0	707.3842	2825.5075	4	2825.4845	0.0231	1	114.75	1.60E-10	K	SPLLVNQVVTCDNEEKSSVAVLLSPK	L	Carbamidomethyl (C)	0.00000000001000000000000000.0	index=6119
2	Q86M53	Putative surface antigen protein 1 OS=Neospora caninum OX=29176 GN=SAG1 PE=2 SV=1	1587	33055	77	48	23	17	69	8.17	7472	1	0	0	707.385	2825.5107	4	2825.4845	0.0262	1	6.15	12	K	SPLLVNQVVTCDNEEKSSVAVLLSPK	L	Carbamidomethyl (C)	0.00000000001000000000000000.0	index=6626
2	Q86M53	Putative surface antigen protein 1 OS=Neospora caninum OX=29176 GN=SAG1 PE=2 SV=1	1587	33055	77	48	23	17	69	8.17	7473	1	0	0	942.8448	2825.5127	3	2825.4845	0.0283	1	160	4.80E-15	K	SPLLVNQVVTCDNEEKSSVAVLLSPK	L	Carbamidomethyl (C)	0.00000000001000000000000000.0	index=6118
2	Q86M53	Putative surface antigen protein 1 OS=Neospora caninum OX=29176 GN=SAG1 PE=2 SV=1	1587	33055	77	48	23	17	69	8.17	8148	1	0	0	660.8225	3958.8913	6	3958.8717	0.0196	1	58.14	3.30E-05	R	TVCPAESGGQTCTGKEIPLESLLPGANDSWWSGVDIK	T	2 Carbamidomethyl (C)	0.0010000000010000000000000000000000000.0	index=7616
2	Q86M53	Putative surface antigen protein 1 OS=Neospora caninum OX=29176 GN=SAG1 PE=2 SV=1	1587	33055	77	48	23	17	69	8.17	8149	1	0	0	792.7872	3958.8998	5	3958.8717	0.028	1	73.89	8.70E-07	R	TVCPAESGGQTCTGKEIPLESLLPGANDSWWSGVDIK	T	2 Carbamidomethyl (C)	0.0010000000010000000000000000000000000.0	index=7618
2	Q86M53	Putative surface antigen protein 1 OS=Neospora caninum OX=29176 GN=SAG1 PE=2 SV=1	1587	33055	77	48	23	17	69	8.17	8151	1	0	0	1320.6453	3958.9141	3	3958.8717	0.0423	1	44.66	0.00074	R	TVCPAESGGQTCTGKEIPLESLLPGANDSWWSGVDIK	T	2 Carbamidomethyl (C)	0.0010000000010000000000000000000000000.0	index=7622
2	Q86M53	Putative surface antigen protein 1 OS=Neospora caninum OX=29176 GN=SAG1 PE=2 SV=1	1587	33055	77	48	23	17	69	8.17	8467	1	0	0	1206.5939	4822.3465	4	4822.281	0.0655	0	32.33	0.0071	R	ASSLVNGVAMCSYGANETLGPITLSEGGSSTMTLVCGTDGKPVPPDPK	Q	2 Carbamidomethyl (C)	0.000000000010000000000000000000000001000000000000.0	index=8620	emPAI	24.83
3	Q9NJS9	SAG1 OS=Neospora hughesi OX=83675 GN=SAG1 PE=4 SV=1	741	32984	61	30	13	9	31.1	8.51	785	2	0	0	363.1868	724.3591	2	724.3578	0.0013	0	9.57	6.7	K	FTLGCK	S	Carbamidomethyl (C)	0.000010.0	index=1475
3	Q9NJS9	SAG1 OS=Neospora hughesi OX=83675 GN=SAG1 PE=4 SV=1	741	32984	61	30	13	9	31.1	8.51	786	1	0	0	363.194	724.3734	2	724.3578	0.0156	0	17.98	0.96	K	FTLGCK	S	Carbamidomethyl (C)	0.000010.0	index=1955
3	Q9NJS9	SAG1 OS=Neospora hughesi OX=83675 GN=SAG1 PE=4 SV=1	741	32984	61	30	13	9	31.1	8.51	1304	1	0	0	423.2582	844.5017	2	844.5018	-0.0001	1	23.53	0.57	K	DGAKLTIK	K			index=998
3	Q9NJS9	SAG1 OS=Neospora hughesi OX=83675 GN=SAG1 PE=4 SV=1	741	32984	61	30	13	9	31.1	8.51	1735	1	0	0	490.2477	978.4808	2	978.4805	0.0004	0	29.68	0.11	K	QVCSGTTVK	D	Carbamidomethyl (C)	0.001000000.0	index=424
3	Q9NJS9	SAG1 OS=Neospora hughesi OX=83675 GN=SAG1 PE=4 SV=1	741	32984	61	30	13	9	31.1	8.51	1827	1	0	0	501.4947	1000.9748	2	1001.5182	-0.5433	1	30.4	0.18	K	GAFPPKEEK	F			index=404
3	Q9NJS9	SAG1 OS=Neospora hughesi OX=83675 GN=SAG1 PE=4 SV=1	741	32984	61	30	13	9	31.1	8.51	1828	1	0	0	501.4974	1000.9802	2	1001.5182	-0.538	1	16.58	4.4	K	GAFPPKEEK	F			index=209
3	Q9NJS9	SAG1 OS=Neospora hughesi OX=83675 GN=SAG1 PE=4 SV=1	741	32984	61	30	13	9	31.1	8.51	1829	1	0	0	501.7673	1001.52	2	1001.5182	0.0019	1	25.35	0.29	K	GAFPPKEEK	F			index=546
3	Q9NJS9	SAG1 OS=Neospora hughesi OX=83675 GN=SAG1 PE=4 SV=1	741	32984	61	30	13	9	31.1	8.51	1830	1	0	0	501.768	1001.5214	2	1001.5182	0.0032	1	55.89	0.00026	K	GAFPPKEEK	F			index=1267
3	Q9NJS9	SAG1 OS=Neospora hughesi OX=83675 GN=SAG1 PE=4 SV=1	741	32984	61	30	13	9	31.1	8.51	2560	5	0	0	575.2848	1148.555	2	1148.623	-0.068	0	2.75	50	K	AKPFTDVFPK	F			index=4372
3	Q9NJS9	SAG1 OS=Neospora hughesi OX=83675 GN=SAG1 PE=4 SV=1	741	32984	61	30	13	9	31.1	8.51	2562	6	0	0	575.2958	1148.577	2	1148.623	-0.046	0	9.27	11	K	AKPFTDVFPK	F			index=4752
3	Q9NJS9	SAG1 OS=Neospora hughesi OX=83675 GN=SAG1 PE=4 SV=1	741	32984	61	30	13	9	31.1	8.51	2567	1	0	0	383.8838	1148.6296	3	1148.623	0.0066	0	39.05	0.012	K	AKPFTDVFPK	F			index=5057
3	Q9NJS9	SAG1 OS=Neospora hughesi OX=83675 GN=SAG1 PE=4 SV=1	741	32984	61	30	13	9	31.1	8.51	2569	1	0	0	383.8917	1148.6532	3	1148.623	0.0302	0	68.06	1.50E-05	K	AKPFTDVFPK	F			index=3116
3	Q9NJS9	SAG1 OS=Neospora hughesi OX=83675 GN=SAG1 PE=4 SV=1	741	32984	61	30	13	9	31.1	8.51	2867	2	0	0	402.5429	1204.6069	3	1204.5944	0.0124	0	3.75	38	K	SCMVTVTVPPR	A	Oxidation (M)	0.00200000000.0	index=2310
3	Q9NJS9	SAG1 OS=Neospora hughesi OX=83675 GN=SAG1 PE=4 SV=1	741	32984	61	30	13	9	31.1	8.51	3074	1	0	0	623.8201	1245.6256	2	1245.621	0.0046	0	48.42	0.0013	K	SCMVTVTVPPR	A	Carbamidomethyl (C)	0.01000000000.0	index=1573
3	Q9NJS9	SAG1 OS=Neospora hughesi OX=83675 GN=SAG1 PE=4 SV=1	741	32984	61	30	13	9	31.1	8.51	3075	1	0	0	623.8209	1245.6272	2	1245.621	0.0063	0	62.87	4.80E-05	K	SCMVTVTVPPR	A	Carbamidomethyl (C)	0.01000000000.0	index=3128
3	Q9NJS9	SAG1 OS=Neospora hughesi OX=83675 GN=SAG1 PE=4 SV=1	741	32984	61	30	13	9	31.1	8.51	3076	1	0	0	416.2167	1245.6282	3	1245.621	0.0072	0	28.66	0.13	K	SCMVTVTVPPR	A	Carbamidomethyl (C)	0.01000000000.0	index=3106
3	Q9NJS9	SAG1 OS=Neospora hughesi OX=83675 GN=SAG1 PE=4 SV=1	741	32984	61	30	13	9	31.1	8.51	3144	10	0	0	631.8034	1261.5922	2	1261.6159	-0.0237	0	3.6	39	K	SCMVTVTVPPR	A	Carbamidomethyl (C); Oxidation (M)	0.01200000000.0	index=1806
3	Q9NJS9	SAG1 OS=Neospora hughesi OX=83675 GN=SAG1 PE=4 SV=1	741	32984	61	30	13	9	31.1	8.51	3145	1	0	0	421.5398	1261.5977	3	1261.6159	-0.0182	0	14.93	2.9	K	SCMVTVTVPPR	A	Carbamidomethyl (C); Oxidation (M)	0.01200000000.0	index=1809
3	Q9NJS9	SAG1 OS=Neospora hughesi OX=83675 GN=SAG1 PE=4 SV=1	741	32984	61	30	13	9	31.1	8.51	3147	1	0	0	631.8175	1261.6204	2	1261.6159	0.0045	0	60.63	7.80E-05	K	SCMVTVTVPPR	A	Carbamidomethyl (C); Oxidation (M)	0.01200000000.0	index=2435
3	Q9NJS9	SAG1 OS=Neospora hughesi OX=83675 GN=SAG1 PE=4 SV=1	741	32984	61	30	13	9	31.1	8.51	3148	1	0	0	421.5491	1261.6256	3	1261.6159	0.0097	0	11.5	6.4	K	SCMVTVTVPPR	A	Carbamidomethyl (C); Oxidation (M)	0.01200000000.0	index=1568
3	Q9NJS9	SAG1 OS=Neospora hughesi OX=83675 GN=SAG1 PE=4 SV=1	741	32984	61	30	13	9	31.1	8.51	3149	1	0	0	421.5496	1261.627	3	1261.6159	0.0111	0	9.85	9.3	K	SCMVTVTVPPR	A	Carbamidomethyl (C); Oxidation (M)	0.01200000000.0	index=2049
3	Q9NJS9	SAG1 OS=Neospora hughesi OX=83675 GN=SAG1 PE=4 SV=1	741	32984	61	30	13	9	31.1	8.51	3150	1	0	0	421.5671	1261.6794	3	1261.6159	0.0635	0	16.4	2.1	K	SCMVTVTVPPR	A	Carbamidomethyl (C); Oxidation (M)	0.01200000000.0	index=2842
3	Q9NJS9	SAG1 OS=Neospora hughesi OX=83675 GN=SAG1 PE=4 SV=1	741	32984	61	30	13	9	31.1	8.51	3151	1	0	0	631.8508	1261.687	2	1261.6159	0.0711	0	8.35	13	K	SCMVTVTVPPR	A	Carbamidomethyl (C); Oxidation (M)	0.01200000000.0	index=4166
3	Q9NJS9	SAG1 OS=Neospora hughesi OX=83675 GN=SAG1 PE=4 SV=1	741	32984	61	30	13	9	31.1	8.51	3438	1	0	0	442.5473	1324.6201	3	1324.6115	0.0085	1	16.14	1.9	K	QVCSGTTVKDCK	A	Carbamidomethyl (C)	0.000000000010.0	index=26
3	Q9NJS9	SAG1 OS=Neospora hughesi OX=83675 GN=SAG1 PE=4 SV=1	741	32984	61	30	13	9	31.1	8.51	3575	1	0	0	453.5366	1357.5879	3	1357.582	0.0058	0	88.51	1.10E-07	K	SFDVGCVSSDASK	S	Carbamidomethyl (C)	0.0000010000000.0	index=2930
3	Q9NJS9	SAG1 OS=Neospora hughesi OX=83675 GN=SAG1 PE=4 SV=1	741	32984	61	30	13	9	31.1	8.51	3576	1	0	0	679.802	1357.5894	2	1357.582	0.0074	0	12.15	4.9	K	SFDVGCVSSDASK	S	Carbamidomethyl (C)	0.0000010000000.0	index=5037
3	Q9NJS9	SAG1 OS=Neospora hughesi OX=83675 GN=SAG1 PE=4 SV=1	741	32984	61	30	13	9	31.1	8.51	3577	1	0	0	1358.5972	1357.5899	1	1357.582	0.0079	0	87.1	1.60E-07	K	SFDVGCVSSDASK	S	Carbamidomethyl (C)	0.0000010000000.0	index=2928
3	Q9NJS9	SAG1 OS=Neospora hughesi OX=83675 GN=SAG1 PE=4 SV=1	741	32984	61	30	13	9	31.1	8.51	3578	1	0	0	679.8031	1357.5916	2	1357.582	0.0096	0	7.52	14	K	SFDVGCVSSDASK	S	Carbamidomethyl (C)	0.0000010000000.0	index=5499
3	Q9NJS9	SAG1 OS=Neospora hughesi OX=83675 GN=SAG1 PE=4 SV=1	741	32984	61	30	13	9	31.1	8.51	3579	1	0	0	679.8097	1357.6048	2	1357.582	0.0228	0	32.07	0.049	K	SFDVGCVSSDASK	S	Carbamidomethyl (C)	0.0000010000000.0	index=2130
3	Q9NJS9	SAG1 OS=Neospora hughesi OX=83675 GN=SAG1 PE=4 SV=1	741	32984	61	30	13	9	31.1	8.51	3580	1	0	0	679.8151	1357.6156	2	1357.582	0.0336	0	99.29	9.20E-09	K	SFDVGCVSSDASK	S	Carbamidomethyl (C)	0.0000010000000.0	index=2936
3	Q9NJS9	SAG1 OS=Neospora hughesi OX=83675 GN=SAG1 PE=4 SV=1	741	32984	61	30	13	9	31.1	8.51	3590	1	0	0	1359.0985	1358.0912	1	1357.582	0.5092	0	87.1	3.10E-07	K	SFDVGCVSSDASK	S	Carbamidomethyl (C)	0.0000010000000.0	index=2942
3	Q9NJS9	SAG1 OS=Neospora hughesi OX=83675 GN=SAG1 PE=4 SV=1	741	32984	61	30	13	9	31.1	8.51	3739	1	0	0	691.8104	1381.6062	2	1381.633	-0.0268	1	66.11	1.90E-05	K	QVCSGTTVKDCK	A	2 Carbamidomethyl (C)	0.001000000010.0	index=953
3	Q9NJS9	SAG1 OS=Neospora hughesi OX=83675 GN=SAG1 PE=4 SV=1	741	32984	61	30	13	9	31.1	8.51	3741	1	0	0	461.5535	1381.6386	3	1381.633	0.0056	1	12.16	4.6	K	QVCSGTTVKDCK	A	2 Carbamidomethyl (C)	0.001000000010.0	index=1649
3	Q9NJS9	SAG1 OS=Neospora hughesi OX=83675 GN=SAG1 PE=4 SV=1	741	32984	61	30	13	9	31.1	8.51	3742	1	0	0	461.5629	1381.667	3	1381.633	0.034	1	94.52	2.70E-08	K	QVCSGTTVKDCK	A	2 Carbamidomethyl (C)	0.001000000010.0	index=33
3	Q9NJS9	SAG1 OS=Neospora hughesi OX=83675 GN=SAG1 PE=4 SV=1	741	32984	61	30	13	9	31.1	8.51	3798	1	0	0	696.1144	1390.2142	2	1390.7344	-0.5201	0	20.08	1.7	K	LTIPEASFPTTSK	S			index=3928
3	Q9NJS9	SAG1 OS=Neospora hughesi OX=83675 GN=SAG1 PE=4 SV=1	741	32984	61	30	13	9	31.1	8.51	3799	1	0	0	696.1353	1390.2559	2	1390.7344	-0.4784	0	23.11	0.83	K	LTIPEASFPTTSK	S			index=6036
3	Q9NJS9	SAG1 OS=Neospora hughesi OX=83675 GN=SAG1 PE=4 SV=1	741	32984	61	30	13	9	31.1	8.51	3800	1	0	0	696.2877	1390.5608	2	1390.7344	-0.1735	0	17.02	1.9	K	LTIPEASFPTTSK	S			index=4150
3	Q9NJS9	SAG1 OS=Neospora hughesi OX=83675 GN=SAG1 PE=4 SV=1	741	32984	61	30	13	9	31.1	8.51	3803	1	0	0	696.3737	1390.7328	2	1390.7344	-0.0016	0	47.55	0.0015	K	LTIPEASFPTTSK	S			index=8508
3	Q9NJS9	SAG1 OS=Neospora hughesi OX=83675 GN=SAG1 PE=4 SV=1	741	32984	61	30	13	9	31.1	8.51	3804	1	0	0	696.374	1390.7334	2	1390.7344	-0.0009	0	23.05	0.42	K	LTIPEASFPTTSK	S			index=6832
3	Q9NJS9	SAG1 OS=Neospora hughesi OX=83675 GN=SAG1 PE=4 SV=1	741	32984	61	30	13	9	31.1	8.51	3805	1	0	0	696.3748	1390.735	2	1390.7344	0.0006	0	24.32	0.32	K	LTIPEASFPTTSK	S			index=8606
3	Q9NJS9	SAG1 OS=Neospora hughesi OX=83675 GN=SAG1 PE=4 SV=1	741	32984	61	30	13	9	31.1	8.51	3806	1	0	0	696.3757	1390.7368	2	1390.7344	0.0025	0	46.64	0.0019	K	LTIPEASFPTTSK	S			index=8334
3	Q9NJS9	SAG1 OS=Neospora hughesi OX=83675 GN=SAG1 PE=4 SV=1	741	32984	61	30	13	9	31.1	8.51	3807	1	0	0	696.3757	1390.7369	2	1390.7344	0.0025	0	24.32	0.32	K	LTIPEASFPTTSK	S			index=8573
3	Q9NJS9	SAG1 OS=Neospora hughesi OX=83675 GN=SAG1 PE=4 SV=1	741	32984	61	30	13	9	31.1	8.51	3808	1	0	0	464.5863	1390.7372	3	1390.7344	0.0028	0	43.88	0.0035	K	LTIPEASFPTTSK	S			index=3962
3	Q9NJS9	SAG1 OS=Neospora hughesi OX=83675 GN=SAG1 PE=4 SV=1	741	32984	61	30	13	9	31.1	8.51	3809	1	0	0	696.3779	1390.7412	2	1390.7344	0.0068	0	47.07	0.0017	K	LTIPEASFPTTSK	S			index=8442
3	Q9NJS9	SAG1 OS=Neospora hughesi OX=83675 GN=SAG1 PE=4 SV=1	741	32984	61	30	13	9	31.1	8.51	3810	1	0	0	1391.7573	1390.75	1	1390.7344	0.0156	0	68.4	1.30E-05	K	LTIPEASFPTTSK	S			index=4626
3	Q9NJS9	SAG1 OS=Neospora hughesi OX=83675 GN=SAG1 PE=4 SV=1	741	32984	61	30	13	9	31.1	8.51	3811	1	0	0	464.5907	1390.7503	3	1390.7344	0.0159	0	61.9	5.60E-05	K	LTIPEASFPTTSK	S			index=4636
3	Q9NJS9	SAG1 OS=Neospora hughesi OX=83675 GN=SAG1 PE=4 SV=1	741	32984	61	30	13	9	31.1	8.51	3812	1	0	0	696.3943	1390.774	2	1390.7344	0.0397	0	84.8	3.00E-07	K	LTIPEASFPTTSK	S			index=4656
3	Q9NJS9	SAG1 OS=Neospora hughesi OX=83675 GN=SAG1 PE=4 SV=1	741	32984	61	30	13	9	31.1	8.51	3813	1	0	0	1392.2576	1391.2503	1	1390.7344	0.5159	0	68.4	2.30E-05	K	LTIPEASFPTTSK	S			index=4650
3	Q9NJS9	SAG1 OS=Neospora hughesi OX=83675 GN=SAG1 PE=4 SV=1	741	32984	61	30	13	9	31.1	8.51	4754	1	0	0	522.584	1564.7302	3	1564.731	-0.0009	0	44.12	0.0028	K	FSADWWQGKPDTK	D			index=8529
3	Q9NJS9	SAG1 OS=Neospora hughesi OX=83675 GN=SAG1 PE=4 SV=1	741	32984	61	30	13	9	31.1	8.51	4755	1	0	0	392.1925	1564.7408	4	1564.731	0.0097	0	26.94	0.14	K	FSADWWQGKPDTK	D			index=3944
3	Q9NJS9	SAG1 OS=Neospora hughesi OX=83675 GN=SAG1 PE=4 SV=1	741	32984	61	30	13	9	31.1	8.51	4757	1	0	0	522.5881	1564.7425	3	1564.731	0.0114	0	32.67	0.038	K	FSADWWQGKPDTK	D			index=8596
3	Q9NJS9	SAG1 OS=Neospora hughesi OX=83675 GN=SAG1 PE=4 SV=1	741	32984	61	30	13	9	31.1	8.51	4758	1	0	0	522.5881	1564.7426	3	1564.731	0.0115	0	44.77	0.0024	K	FSADWWQGKPDTK	D			index=8363
3	Q9NJS9	SAG1 OS=Neospora hughesi OX=83675 GN=SAG1 PE=4 SV=1	741	32984	61	30	13	9	31.1	8.51	4760	1	0	0	783.3867	1564.7588	2	1564.731	0.0278	0	2.73	38	K	FSADWWQGKPDTK	D			index=8383
3	Q9NJS9	SAG1 OS=Neospora hughesi OX=83675 GN=SAG1 PE=4 SV=1	741	32984	61	30	13	9	31.1	8.51	4762	1	0	0	522.5963	1564.7671	3	1564.731	0.036	0	72.58	3.90E-06	K	FSADWWQGKPDTK	D			index=3947
3	Q9NJS9	SAG1 OS=Neospora hughesi OX=83675 GN=SAG1 PE=4 SV=1	741	32984	61	30	13	9	31.1	8.51	5713	1	1	1	597.6622	1789.9648	3	1789.9826	-0.0178	1	12.43	3.8	K	TGIKLTIPEASFPTTSK	S			index=4433
3	Q9NJS9	SAG1 OS=Neospora hughesi OX=83675 GN=SAG1 PE=4 SV=1	741	32984	61	30	13	9	31.1	8.51	6148	1	0	0	484.9877	1935.9217	4	1935.9115	0.0102	1	90.84	5.00E-08	K	FSADWWQGKPDTKDGAK	L			index=3347
3	Q9NJS9	SAG1 OS=Neospora hughesi OX=83675 GN=SAG1 PE=4 SV=1	741	32984	61	30	13	9	31.1	8.51	6149	1	0	0	646.3157	1935.9253	3	1935.9115	0.0137	1	50.1	0.0006	K	FSADWWQGKPDTKDGAK	L			index=3352
3	Q9NJS9	SAG1 OS=Neospora hughesi OX=83675 GN=SAG1 PE=4 SV=1	741	32984	61	30	13	9	31.1	8.51	6150	1	0	0	646.3157	1935.9254	3	1935.9115	0.0138	1	71.46	4.40E-06	K	FSADWWQGKPDTKDGAK	L			index=3220
3	Q9NJS9	SAG1 OS=Neospora hughesi OX=83675 GN=SAG1 PE=4 SV=1	741	32984	61	30	13	9	31.1	8.51	6151	1	0	0	484.9898	1935.9301	4	1935.9115	0.0186	1	89.19	7.40E-08	K	FSADWWQGKPDTKDGAK	L			index=3225
3	Q9NJS9	SAG1 OS=Neospora hughesi OX=83675 GN=SAG1 PE=4 SV=1	741	32984	61	30	13	9	31.1	8.51	6152	1	0	0	484.9934	1935.9445	4	1935.9115	0.033	1	7.29	11	K	FSADWWQGKPDTKDGAK	L			index=4111
3	Q9NJS9	SAG1 OS=Neospora hughesi OX=83675 GN=SAG1 PE=4 SV=1	741	32984	61	30	13	9	31.1	8.51	7350	1	0	0	911.1101	2730.3085	3	2730.3058	0.0026	1	31.43	0.027	K	LTIPEASFPTTSKSFDVGCVSSDASK	S	Carbamidomethyl (C)	0.00000000000000000010000000.0	index=5524	emPAI	5.19
4	F0VMJ1	Peroxidoxin 2, putative OS=Neospora caninum (strain Liverpool) OX=572307 GN=BN1204_053640 PE=3 SV=1	154	24518	5	4	4	3	22.8	5.84	6864	1	1	1	790.7416	2369.203	3	2369.1937	0.0093	0	52	0.00029	K	DIMSVANLAGDLPFPIIADPER	K	Oxidation (M)	0.0020000000000000000000.0	index=8250
4	F0VMJ1	Peroxidoxin 2, putative OS=Neospora caninum (strain Liverpool) OX=572307 GN=BN1204_053640 PE=3 SV=1	154	24518	5	4	4	3	22.8	5.84	7072	1	1	1	828.1074	2481.3004	3	2481.2937	0.0067	1	65.13	1.50E-05	K	DIMSVANLAGDLPFPIIADPERK	L			index=8128
4	F0VMJ1	Peroxidoxin 2, putative OS=Neospora caninum (strain Liverpool) OX=572307 GN=BN1204_053640 PE=3 SV=1	154	24518	5	4	4	3	22.8	5.84	7073	1	1	1	621.3334	2481.3045	4	2481.2937	0.0108	1	56.48	0.00011	K	DIMSVANLAGDLPFPIIADPERK	L			index=8125
4	F0VMJ1	Peroxidoxin 2, putative OS=Neospora caninum (strain Liverpool) OX=572307 GN=BN1204_053640 PE=3 SV=1	154	24518	5	4	4	3	22.8	5.84	7237	1	1	1	877.4608	2629.3606	3	2629.3428	0.0178	1	35.67	0.014	R	VLDGLQLAEKYPVATPEGWFPGDK	V			index=6825
4	F0VMJ1	Peroxidoxin 2, putative OS=Neospora caninum (strain Liverpool) OX=572307 GN=BN1204_053640 PE=3 SV=1	154	24518	5	4	4	3	22.8	5.84	7514	7	1	1	952.0702	2853.1888	3	2853.4371	-0.2483	1	1.18	39	K	DWAKDIMSVANLAGDLPFPIIADPER	K			index=2995	emPAI	0.67
5	A0A0F7UGG7	Chorein_N domain-containing protein OS=Neospora caninum (strain Liverpool) OX=572307 GN=BN1204_032070 PE=4 SV=1	139	1080205	33	0	30	0	3.1	8.69	165	2	1	0	447.8785	446.8712	1	446.2489	0.6223	0	1.99	2.20E+02	K	AGATK	I			index=2837
5	A0A0F7UGG7	Chorein_N domain-containing protein OS=Neospora caninum (strain Liverpool) OX=572307 GN=BN1204_032070 PE=4 SV=1	139	1080205	33	0	30	0	3.1	8.69	364	6	1	0	531.7836	530.7763	1	531.2765	-0.5002	1	2.59	2.70E+02	R	GDKGR	A			index=668
5	A0A0F7UGG7	Chorein_N domain-containing protein OS=Neospora caninum (strain Liverpool) OX=572307 GN=BN1204_032070 PE=4 SV=1	139	1080205	33	0	30	0	3.1	8.69	388	1	1	1	548.2553	547.248	1	547.2966	-0.0486	1	3.65	61	R	KASDK	T			index=346
5	A0A0F7UGG7	Chorein_N domain-containing protein OS=Neospora caninum (strain Liverpool) OX=572307 GN=BN1204_032070 PE=4 SV=1	139	1080205	33	0	30	0	3.1	8.69	669	9	1	1	689.8448	688.8376	1	689.3456	-0.5081	1	0.05	3.70E+02	R	DAGRSGK	S			index=4396
5	A0A0F7UGG7	Chorein_N domain-containing protein OS=Neospora caninum (strain Liverpool) OX=572307 GN=BN1204_032070 PE=4 SV=1	139	1080205	33	0	30	0	3.1	8.69	671	1	1	1	690.3569	689.3497	1	689.3456	0.004	1	8.11	28	R	DAGRSGK	S			index=3929
5	A0A0F7UGG7	Chorein_N domain-containing protein OS=Neospora caninum (strain Liverpool) OX=572307 GN=BN1204_032070 PE=4 SV=1	139	1080205	33	0	30	0	3.1	8.69	675	3	1	0	694.3794	693.3721	1	693.381	-0.0088	0	4.62	30	R	LTSAFR	K			index=4643
5	A0A0F7UGG7	Chorein_N domain-containing protein OS=Neospora caninum (strain Liverpool) OX=572307 GN=BN1204_032070 PE=4 SV=1	139	1080205	33	0	30	0	3.1	8.69	723	5	1	0	355.6727	709.3309	2	709.3911	-0.0602	1	2.27	38	R	KYFPR	E			index=1438
5	A0A0F7UGG7	Chorein_N domain-containing protein OS=Neospora caninum (strain Liverpool) OX=572307 GN=BN1204_032070 PE=4 SV=1	139	1080205	33	0	30	0	3.1	8.69	807	3	1	0	731.3414	730.3342	1	730.3722	-0.038	1	7.04	32	R	EAAERR	K			index=1554
5	A0A0F7UGG7	Chorein_N domain-containing protein OS=Neospora caninum (strain Liverpool) OX=572307 GN=BN1204_032070 PE=4 SV=1	139	1080205	33	0	30	0	3.1	8.69	1187	1	1	0	411.733	821.4514	2	821.4759	-0.0245	1	24.15	0.38	R	LTSAFRK	M			index=2248
5	A0A0F7UGG7	Chorein_N domain-containing protein OS=Neospora caninum (strain Liverpool) OX=572307 GN=BN1204_032070 PE=4 SV=1	139	1080205	33	0	30	0	3.1	8.69	1273	3	1	1	420.2532	838.4919	2	838.4297	0.0622	0	13.88	2.7	R	LDLHGER	K			index=1696
5	A0A0F7UGG7	Chorein_N domain-containing protein OS=Neospora caninum (strain Liverpool) OX=572307 GN=BN1204_032070 PE=4 SV=1	139	1080205	33	0	30	0	3.1	8.69	1322	1	1	1	426.2455	850.4764	2	850.379	0.0975	0	4.17	32	R	CCGSAVVR	G	Carbamidomethyl (C)	0.01000000.0	index=8361
5	A0A0F7UGG7	Chorein_N domain-containing protein OS=Neospora caninum (strain Liverpool) OX=572307 GN=BN1204_032070 PE=4 SV=1	139	1080205	33	0	30	0	3.1	8.69	1403	9	1	1	438.2095	874.4045	2	874.4257	-0.0212	1	0.59	1.30E+02	R	RSSDGPTR	G			index=2729
5	A0A0F7UGG7	Chorein_N domain-containing protein OS=Neospora caninum (strain Liverpool) OX=572307 GN=BN1204_032070 PE=4 SV=1	139	1080205	33	0	30	0	3.1	8.69	1502	10	1	0	449.7776	897.5407	2	897.5508	-0.0101	1	4.73	26	K	GATRPLKR	V			index=1533
5	A0A0F7UGG7	Chorein_N domain-containing protein OS=Neospora caninum (strain Liverpool) OX=572307 GN=BN1204_032070 PE=4 SV=1	139	1080205	33	0	30	0	3.1	8.69	1947	1	1	1	515.2667	1028.5188	2	1028.5979	-0.079	1	3.26	43	R	LASGVGGGVKGK	G			index=1829
5	A0A0F7UGG7	Chorein_N domain-containing protein OS=Neospora caninum (strain Liverpool) OX=572307 GN=BN1204_032070 PE=4 SV=1	139	1080205	33	0	30	0	3.1	8.69	1973	2	1	0	518.7777	1035.5408	2	1035.5964	-0.0556	0	13.54	4.1	R	LQILSTAYK	V			index=4295
5	A0A0F7UGG7	Chorein_N domain-containing protein OS=Neospora caninum (strain Liverpool) OX=572307 GN=BN1204_032070 PE=4 SV=1	139	1080205	33	0	30	0	3.1	8.69	2005	2	1	1	523.779	1045.5435	2	1045.5629	-0.0193	1	18.3	1.6	R	TVAGVSGGRSR	E			index=1990
5	A0A0F7UGG7	Chorein_N domain-containing protein OS=Neospora caninum (strain Liverpool) OX=572307 GN=BN1204_032070 PE=4 SV=1	139	1080205	33	0	30	0	3.1	8.69	2422	9	1	1	563.2758	1124.537	2	1124.5826	-0.0456	0	1.52	55	R	AEDVQTPLPR	Y			index=1603
5	A0A0F7UGG7	Chorein_N domain-containing protein OS=Neospora caninum (strain Liverpool) OX=572307 GN=BN1204_032070 PE=4 SV=1	139	1080205	33	0	30	0	3.1	8.69	2425	10	1	1	563.3407	1124.6668	2	1124.5826	0.0843	0	0.63	70	R	AEDVQTPLPR	Y			index=1522
5	A0A0F7UGG7	Chorein_N domain-containing protein OS=Neospora caninum (strain Liverpool) OX=572307 GN=BN1204_032070 PE=4 SV=1	139	1080205	33	0	30	0	3.1	8.69	2697	7	1	0	586.8318	1171.649	2	1171.6561	-0.007	1	1.96	58	K	KSLTQTIEPR	I			index=6217
5	A0A0F7UGG7	Chorein_N domain-containing protein OS=Neospora caninum (strain Liverpool) OX=572307 GN=BN1204_032070 PE=4 SV=1	139	1080205	33	0	30	0	3.1	8.69	2718	6	1	1	589.2907	1176.5667	2	1176.5986	-0.0319	0	6.26	22	R	VSLEESASSLR	G			index=5100
5	A0A0F7UGG7	Chorein_N domain-containing protein OS=Neospora caninum (strain Liverpool) OX=572307 GN=BN1204_032070 PE=4 SV=1	139	1080205	33	0	30	0	3.1	8.69	2881	3	1	1	402.8894	1205.6465	3	1205.5888	0.0577	0	1.95	60	R	TLTSDSANELR	A			index=8024
5	A0A0F7UGG7	Chorein_N domain-containing protein OS=Neospora caninum (strain Liverpool) OX=572307 GN=BN1204_032070 PE=4 SV=1	139	1080205	33	0	30	0	3.1	8.69	3410	4	1	0	440.9049	1319.6929	3	1319.6795	0.0134	0	9.05	10	R	QAPMYDLIELK	I			index=3184
5	A0A0F7UGG7	Chorein_N domain-containing protein OS=Neospora caninum (strain Liverpool) OX=572307 GN=BN1204_032070 PE=4 SV=1	139	1080205	33	0	30	0	3.1	8.69	3411	4	1	0	440.9058	1319.6956	3	1319.6795	0.0161	0	11.05	6.3	R	QAPMYDLIELK	I			index=3357
5	A0A0F7UGG7	Chorein_N domain-containing protein OS=Neospora caninum (strain Liverpool) OX=572307 GN=BN1204_032070 PE=4 SV=1	139	1080205	33	0	30	0	3.1	8.69	3800	9	0	0	696.2877	1390.5608	2	1390.8184	-0.2575	1	2.6	53	R	GDIPVILKNTPPK	D			index=4150
5	A0A0F7UGG7	Chorein_N domain-containing protein OS=Neospora caninum (strain Liverpool) OX=572307 GN=BN1204_032070 PE=4 SV=1	139	1080205	33	0	30	0	3.1	8.69	3921	10	1	1	471.5807	1411.7203	3	1411.7671	-0.0468	0	8.52	10	R	VSGLVTEDIPGVAR	R			index=1367
5	A0A0F7UGG7	Chorein_N domain-containing protein OS=Neospora caninum (strain Liverpool) OX=572307 GN=BN1204_032070 PE=4 SV=1	139	1080205	33	0	30	0	3.1	8.69	4353	1	1	1	739.8422	1477.6698	2	1477.7273	-0.0575	1	15.75	2.1	R	GAKNRPGYGASGSEK	A			index=924
5	A0A0F7UGG7	Chorein_N domain-containing protein OS=Neospora caninum (strain Liverpool) OX=572307 GN=BN1204_032070 PE=4 SV=1	139	1080205	33	0	30	0	3.1	8.69	5056	5	1	1	539.2872	1614.8399	3	1614.8763	-0.0364	1	2.71	37	R	VAALLAADKAAAANMAK	R	Oxidation (M)	0.00000000000000200.0	index=4896
5	A0A0F7UGG7	Chorein_N domain-containing protein OS=Neospora caninum (strain Liverpool) OX=572307 GN=BN1204_032070 PE=4 SV=1	139	1080205	33	0	30	0	3.1	8.69	5177	1	1	1	818.8945	1635.7745	2	1635.69	0.0845	0	19.81	0.73	K	AGGETFPEDGPSEDTK	T			index=4101
5	A0A0F7UGG7	Chorein_N domain-containing protein OS=Neospora caninum (strain Liverpool) OX=572307 GN=BN1204_032070 PE=4 SV=1	139	1080205	33	0	30	0	3.1	8.69	5198	1	1	1	820.8532	1639.6917	2	1639.8067	-0.1149	1	0.42	66	R	GLRAWPDGAELGGEGR	R			index=597
5	A0A0F7UGG7	Chorein_N domain-containing protein OS=Neospora caninum (strain Liverpool) OX=572307 GN=BN1204_032070 PE=4 SV=1	139	1080205	33	0	30	0	3.1	8.69	5349	1	1	1	558.2964	1671.8674	3	1671.8515	0.0159	1	3.04	33	K	GGMHIDFPLSIARSR	R	Oxidation (M)	0.002000000000000.0	index=7913
5	A0A0F7UGG7	Chorein_N domain-containing protein OS=Neospora caninum (strain Liverpool) OX=572307 GN=BN1204_032070 PE=4 SV=1	139	1080205	33	0	30	0	3.1	8.69	5353	3	1	1	558.931	1673.7712	3	1673.8485	-0.0774	1	0.88	56	R	QSRDSFAVVGELPGGR	N			index=328
5	A0A0F7UGG7	Chorein_N domain-containing protein OS=Neospora caninum (strain Liverpool) OX=572307 GN=BN1204_032070 PE=4 SV=1	139	1080205	33	0	30	0	3.1	8.69	6063	1	0	1	635.3082	1902.9027	3	1902.9721	-0.0694	0	4.65	22	R	SSLLVAAVSDDPMSSVVAR	R			index=4659
5	A0A0F7UGG7	Chorein_N domain-containing protein OS=Neospora caninum (strain Liverpool) OX=572307 GN=BN1204_032070 PE=4 SV=1	139	1080205	33	0	30	0	3.1	8.69	6336	7	1	1	664.6588	1990.9546	3	1991.0411	-0.0865	0	3.54	26	K	YPSLGNPVRPPLCAPPSAR	L			index=3388	emPAI	0
6	V4Z1T8	TNFR-Cys domain-containing protein OS=Toxoplasma gondii (strain ATCC 50861 / VEG) OX=432359 GN=BN1205_005610 PE=4 SV=1	136	529721	29	0	23	0	5.2	6.35	935	1	1	1	384.1871	766.3596	2	766.4701	-0.1105	0	8.83	9.1	R	ALPLTPR	V			index=1598
6	V4Z1T8	TNFR-Cys domain-containing protein OS=Toxoplasma gondii (strain ATCC 50861 / VEG) OX=432359 GN=BN1205_005610 PE=4 SV=1	136	529721	29	0	23	0	5.2	6.35	982	1	1	1	777.3806	776.3733	1	776.4149	-0.0416	1	11.54	10	R	CRLVMR	E			index=8165
6	V4Z1T8	TNFR-Cys domain-containing protein OS=Toxoplasma gondii (strain ATCC 50861 / VEG) OX=432359 GN=BN1205_005610 PE=4 SV=1	136	529721	29	0	23	0	5.2	6.35	1348	2	1	1	429.2295	856.4444	2	856.4879	-0.0435	1	4	40	R	SGRVSVPR	G			index=1028
6	V4Z1T8	TNFR-Cys domain-containing protein OS=Toxoplasma gondii (strain ATCC 50861 / VEG) OX=432359 GN=BN1205_005610 PE=4 SV=1	136	529721	29	0	23	0	5.2	6.35	1412	8	1	1	438.9978	875.981	2	875.4535	0.5276	0	0.31	2.40E+02	R	CLADVLSR	N			index=3861
6	V4Z1T8	TNFR-Cys domain-containing protein OS=Toxoplasma gondii (strain ATCC 50861 / VEG) OX=432359 GN=BN1205_005610 PE=4 SV=1	136	529721	29	0	23	0	5.2	6.35	1505	2	1	1	450.2755	898.5364	2	898.4257	0.1108	1	1.06	72	R	KHSDEQR	T			index=7289
6	V4Z1T8	TNFR-Cys domain-containing protein OS=Toxoplasma gondii (strain ATCC 50861 / VEG) OX=432359 GN=BN1205_005610 PE=4 SV=1	136	529721	29	0	23	0	5.2	6.35	1511	4	1	1	450.7616	899.5086	2	899.3742	0.1345	0	8.23	14	R	VEPCCHR	R	Carbamidomethyl (C)	0.0000100.0	index=3545
6	V4Z1T8	TNFR-Cys domain-containing protein OS=Toxoplasma gondii (strain ATCC 50861 / VEG) OX=432359 GN=BN1205_005610 PE=4 SV=1	136	529721	29	0	23	0	5.2	6.35	1604	7	1	1	467.273	932.5315	2	932.4749	0.0566	0	10.8	11	R	CLADVLSR	N	Carbamidomethyl (C)	0.10000000.0	index=5666
6	V4Z1T8	TNFR-Cys domain-containing protein OS=Toxoplasma gondii (strain ATCC 50861 / VEG) OX=432359 GN=BN1205_005610 PE=4 SV=1	136	529721	29	0	23	0	5.2	6.35	1610	8	1	1	468.2704	934.5262	2	934.4243	0.1019	1	0.85	92	R	EEDTEKGK	E			index=3242
6	V4Z1T8	TNFR-Cys domain-containing protein OS=Toxoplasma gondii (strain ATCC 50861 / VEG) OX=432359 GN=BN1205_005610 PE=4 SV=1	136	529721	29	0	23	0	5.2	6.35	1672	7	1	1	477.2311	952.4477	2	952.392	0.0557	0	4.24	30	R	DETSMGASR	A			index=4443
6	V4Z1T8	TNFR-Cys domain-containing protein OS=Toxoplasma gondii (strain ATCC 50861 / VEG) OX=432359 GN=BN1205_005610 PE=4 SV=1	136	529721	29	0	23	0	5.2	6.35	1927	6	1	1	513.2181	1024.4217	2	1024.6757	-0.2539	1	4.65	26	R	LQALLLARK	N			index=3982
6	V4Z1T8	TNFR-Cys domain-containing protein OS=Toxoplasma gondii (strain ATCC 50861 / VEG) OX=432359 GN=BN1205_005610 PE=4 SV=1	136	529721	29	0	23	0	5.2	6.35	1931	1	1	1	513.3042	1024.5938	2	1024.6757	-0.0818	1	29.78	0.08	R	LQALLLARK	N			index=3020
6	V4Z1T8	TNFR-Cys domain-containing protein OS=Toxoplasma gondii (strain ATCC 50861 / VEG) OX=432359 GN=BN1205_005610 PE=4 SV=1	136	529721	29	0	23	0	5.2	6.35	1932	1	1	1	513.3068	1024.599	2	1024.6757	-0.0767	1	4.27	29	R	LQALLLARK	N			index=8448
6	V4Z1T8	TNFR-Cys domain-containing protein OS=Toxoplasma gondii (strain ATCC 50861 / VEG) OX=432359 GN=BN1205_005610 PE=4 SV=1	136	529721	29	0	23	0	5.2	6.35	1934	3	1	1	513.3096	1024.6047	2	1024.6757	-0.071	1	11.91	4.9	R	LQALLLARK	N			index=1226
6	V4Z1T8	TNFR-Cys domain-containing protein OS=Toxoplasma gondii (strain ATCC 50861 / VEG) OX=432359 GN=BN1205_005610 PE=4 SV=1	136	529721	29	0	23	0	5.2	6.35	1936	7	1	1	513.4691	1024.9236	2	1024.6757	0.248	1	4.64	52	R	LQALLLARK	N			index=3973
6	V4Z1T8	TNFR-Cys domain-containing protein OS=Toxoplasma gondii (strain ATCC 50861 / VEG) OX=432359 GN=BN1205_005610 PE=4 SV=1	136	529721	29	0	23	0	5.2	6.35	2159	2	1	1	537.7861	1073.5577	2	1073.4924	0.0653	0	0.16	1.00E+02	R	LDAQSGPQCR	D			index=4782
6	V4Z1T8	TNFR-Cys domain-containing protein OS=Toxoplasma gondii (strain ATCC 50861 / VEG) OX=432359 GN=BN1205_005610 PE=4 SV=1	136	529721	29	0	23	0	5.2	6.35	2201	9	1	1	541.816	1081.6174	2	1081.5992	0.0182	1	4.73	25	K	NKAHGLSLSR	R			index=2955
6	V4Z1T8	TNFR-Cys domain-containing protein OS=Toxoplasma gondii (strain ATCC 50861 / VEG) OX=432359 GN=BN1205_005610 PE=4 SV=1	136	529721	29	0	23	0	5.2	6.35	2256	4	1	1	546.7836	1091.5526	2	1091.4917	0.0609	0	15.21	3	R	TCVSPASGGEK	R	Carbamidomethyl (C)	0.01000000000.0	index=4807
6	V4Z1T8	TNFR-Cys domain-containing protein OS=Toxoplasma gondii (strain ATCC 50861 / VEG) OX=432359 GN=BN1205_005610 PE=4 SV=1	136	529721	29	0	23	0	5.2	6.35	2645	4	1	1	582.7796	1163.5446	2	1163.5935	-0.0488	1	3.52	39	R	QPVSSFSREK	G			index=5766
6	V4Z1T8	TNFR-Cys domain-containing protein OS=Toxoplasma gondii (strain ATCC 50861 / VEG) OX=432359 GN=BN1205_005610 PE=4 SV=1	136	529721	29	0	23	0	5.2	6.35	2667	1	1	1	584.2982	1166.5818	2	1166.623	-0.0411	1	5.18	23	R	RVASHMLPEK	R			index=2983
6	V4Z1T8	TNFR-Cys domain-containing protein OS=Toxoplasma gondii (strain ATCC 50861 / VEG) OX=432359 GN=BN1205_005610 PE=4 SV=1	136	529721	29	0	23	0	5.2	6.35	2718	4	0	1	589.2907	1176.5667	2	1176.5735	-0.0067	1	8.07	14	R	DVTESSDLRR	L			index=5100
6	V4Z1T8	TNFR-Cys domain-containing protein OS=Toxoplasma gondii (strain ATCC 50861 / VEG) OX=432359 GN=BN1205_005610 PE=4 SV=1	136	529721	29	0	23	0	5.2	6.35	3058	1	1	1	622.0078	1242.001	2	1242.6292	-0.6281	1	0.97	1.30E+02	R	HPVFCRELSR	N			index=6469
6	V4Z1T8	TNFR-Cys domain-containing protein OS=Toxoplasma gondii (strain ATCC 50861 / VEG) OX=432359 GN=BN1205_005610 PE=4 SV=1	136	529721	29	0	23	0	5.2	6.35	4119	2	1	1	480.5758	1438.7056	3	1438.7317	-0.0261	0	5.88	19	R	LLSFPGSSHQPNR	T			index=2698
6	V4Z1T8	TNFR-Cys domain-containing protein OS=Toxoplasma gondii (strain ATCC 50861 / VEG) OX=432359 GN=BN1205_005610 PE=4 SV=1	136	529721	29	0	23	0	5.2	6.35	4235	5	1	1	487.5747	1459.7021	3	1459.666	0.0361	1	3.39	36	R	TAAEIDACMRHAR	L	Oxidation (M)	0.0000000020000.0	index=1354
6	V4Z1T8	TNFR-Cys domain-containing protein OS=Toxoplasma gondii (strain ATCC 50861 / VEG) OX=432359 GN=BN1205_005610 PE=4 SV=1	136	529721	29	0	23	0	5.2	6.35	4236	3	1	1	365.9366	1459.7172	4	1459.666	0.0512	1	5.56	22	R	TAAEIDACMRHAR	L	Oxidation (M)	0.0000000020000.0	index=2148
6	V4Z1T8	TNFR-Cys domain-containing protein OS=Toxoplasma gondii (strain ATCC 50861 / VEG) OX=432359 GN=BN1205_005610 PE=4 SV=1	136	529721	29	0	23	0	5.2	6.35	4251	6	1	1	488.2477	1461.7212	3	1461.6696	0.0516	0	16.62	1.7	R	TENDGQGPSLTSTR	L			index=1355
6	V4Z1T8	TNFR-Cys domain-containing protein OS=Toxoplasma gondii (strain ATCC 50861 / VEG) OX=432359 GN=BN1205_005610 PE=4 SV=1	136	529721	29	0	23	0	5.2	6.35	5394	7	1	1	421.7034	1682.7846	4	1682.8052	-0.0206	1	1.26	47	R	RELWEEIFNYER	D			index=1143
6	V4Z1T8	TNFR-Cys domain-containing protein OS=Toxoplasma gondii (strain ATCC 50861 / VEG) OX=432359 GN=BN1205_005610 PE=4 SV=1	136	529721	29	0	23	0	5.2	6.35	5591	10	1	1	872.4382	1742.8619	2	1742.8911	-0.0292	1	1.32	45	R	QQVEEAEQSTLRLGR	E			index=3860
6	V4Z1T8	TNFR-Cys domain-containing protein OS=Toxoplasma gondii (strain ATCC 50861 / VEG) OX=432359 GN=BN1205_005610 PE=4 SV=1	136	529721	29	0	23	0	5.2	6.35	6027	2	1	1	632.0031	1892.9873	3	1893.7833	-0.7959	0	1.66	44	K	EPENLSSASSCPSSSCPR	A	Carbamidomethyl (C)	0.000000000010000000.0	index=2120
6	V4Z1T8	TNFR-Cys domain-containing protein OS=Toxoplasma gondii (strain ATCC 50861 / VEG) OX=432359 GN=BN1205_005610 PE=4 SV=1	136	529721	29	0	23	0	5.2	6.35	7572	1	1	1	726.3912	2901.5359	4	2901.4192	0.1167	1	3.05	22	R	QRHTCSVAPSSADPLAPSFLQPHPSSK	Q	Carbamidomethyl (C)	0.000010000000000000000000000.0	index=7104
7	A0A0F7UUG6	HECT-domain (Ubiquitin-transferase) containing protein OS=Toxoplasma gondii (strain ATCC 50861 / VEG) OX=432359 GN=BN1205_039460 PE=4 SV=1	132	1308357	44	0	38	0	4	6.72	443	4	1	0	569.2929	568.2856	1	568.3697	-0.0841	0	2.49	37	R	LLPAR	L			index=6818
7	A0A0F7UUG6	HECT-domain (Ubiquitin-transferase) containing protein OS=Toxoplasma gondii (strain ATCC 50861 / VEG) OX=432359 GN=BN1205_039460 PE=4 SV=1	132	1308357	44	0	38	0	4	6.72	489	1	1	0	587.3123	586.305	1	586.3438	-0.0389	0	9.89	13	R	IDALR	F			index=5868
7	A0A0F7UUG6	HECT-domain (Ubiquitin-transferase) containing protein OS=Toxoplasma gondii (strain ATCC 50861 / VEG) OX=432359 GN=BN1205_039460 PE=4 SV=1	132	1308357	44	0	38	0	4	6.72	655	1	1	0	683.3442	682.3369	1	682.369	-0.0321	0	5.86	13	R	LEFFK	R			index=7606
7	A0A0F7UUG6	HECT-domain (Ubiquitin-transferase) containing protein OS=Toxoplasma gondii (strain ATCC 50861 / VEG) OX=432359 GN=BN1205_039460 PE=4 SV=1	132	1308357	44	0	38	0	4	6.72	683	2	1	1	350.2081	698.4016	2	698.4075	-0.0059	0	8.49	11	R	QSVIPR	E			index=1442
7	A0A0F7UUG6	HECT-domain (Ubiquitin-transferase) containing protein OS=Toxoplasma gondii (strain ATCC 50861 / VEG) OX=432359 GN=BN1205_039460 PE=4 SV=1	132	1308357	44	0	38	0	4	6.72	730	1	1	1	357.1857	712.3568	2	712.4119	-0.0551	0	6.73	14	K	LAGVPEK	V			index=768
7	A0A0F7UUG6	HECT-domain (Ubiquitin-transferase) containing protein OS=Toxoplasma gondii (strain ATCC 50861 / VEG) OX=432359 GN=BN1205_039460 PE=4 SV=1	132	1308357	44	0	38	0	4	6.72	1034	9	1	1	394.2237	786.4329	2	786.4236	0.0093	0	8.97	15	R	LGQGGLDK	D			index=2757
7	A0A0F7UUG6	HECT-domain (Ubiquitin-transferase) containing protein OS=Toxoplasma gondii (strain ATCC 50861 / VEG) OX=432359 GN=BN1205_039460 PE=4 SV=1	132	1308357	44	0	38	0	4	6.72	1632	1	1	1	471.7728	941.5311	2	941.5294	0.0017	0	1.28	64	R	GGLASTALPR	R			index=759
7	A0A0F7UUG6	HECT-domain (Ubiquitin-transferase) containing protein OS=Toxoplasma gondii (strain ATCC 50861 / VEG) OX=432359 GN=BN1205_039460 PE=4 SV=1	132	1308357	44	0	38	0	4	6.72	1642	3	1	0	473.263	944.5114	2	944.5808	-0.0693	0	3.17	54	R	VFVGVVAVR	S			index=3157
7	A0A0F7UUG6	HECT-domain (Ubiquitin-transferase) containing protein OS=Toxoplasma gondii (strain ATCC 50861 / VEG) OX=432359 GN=BN1205_039460 PE=4 SV=1	132	1308357	44	0	38	0	4	6.72	1835	8	1	1	502.7646	1003.5146	2	1003.457	0.0576	1	2.47	68	K	EEGREEAGK	L			index=7021
7	A0A0F7UUG6	HECT-domain (Ubiquitin-transferase) containing protein OS=Toxoplasma gondii (strain ATCC 50861 / VEG) OX=432359 GN=BN1205_039460 PE=4 SV=1	132	1308357	44	0	38	0	4	6.72	1847	2	1	1	503.2738	1004.5331	2	1004.4774	0.0557	1	11.8	7.3	R	EEREESVK	E			index=7261
7	A0A0F7UUG6	HECT-domain (Ubiquitin-transferase) containing protein OS=Toxoplasma gondii (strain ATCC 50861 / VEG) OX=432359 GN=BN1205_039460 PE=4 SV=1	132	1308357	44	0	38	0	4	6.72	2396	4	1	1	560.298	1118.5815	2	1118.6084	-0.0269	0	4.53	38	R	VGPSLYSQLR	I			index=4537
7	A0A0F7UUG6	HECT-domain (Ubiquitin-transferase) containing protein OS=Toxoplasma gondii (strain ATCC 50861 / VEG) OX=432359 GN=BN1205_039460 PE=4 SV=1	132	1308357	44	0	38	0	4	6.72	2662	8	1	1	583.7623	1165.51	2	1165.5186	-0.0086	0	4.11	31	R	AGDGCPHDVAPK	S			index=4510
7	A0A0F7UUG6	HECT-domain (Ubiquitin-transferase) containing protein OS=Toxoplasma gondii (strain ATCC 50861 / VEG) OX=432359 GN=BN1205_039460 PE=4 SV=1	132	1308357	44	0	38	0	4	6.72	2698	3	1	1	391.5631	1171.6674	3	1171.6496	0.0179	1	9.82	9.5	R	ARELGGVVLCR	A			index=2771
7	A0A0F7UUG6	HECT-domain (Ubiquitin-transferase) containing protein OS=Toxoplasma gondii (strain ATCC 50861 / VEG) OX=432359 GN=BN1205_039460 PE=4 SV=1	132	1308357	44	0	38	0	4	6.72	2761	6	1	1	395.5367	1183.5883	3	1183.6673	-0.079	1	4.18	29	R	LSSVSRVSPPR	E			index=2107
7	A0A0F7UUG6	HECT-domain (Ubiquitin-transferase) containing protein OS=Toxoplasma gondii (strain ATCC 50861 / VEG) OX=432359 GN=BN1205_039460 PE=4 SV=1	132	1308357	44	0	38	0	4	6.72	2762	4	1	1	395.5369	1183.5889	3	1183.6673	-0.0784	1	1.32	56	R	LSSVSRVSPPR	E			index=1915
7	A0A0F7UUG6	HECT-domain (Ubiquitin-transferase) containing protein OS=Toxoplasma gondii (strain ATCC 50861 / VEG) OX=432359 GN=BN1205_039460 PE=4 SV=1	132	1308357	44	0	38	0	4	6.72	2763	3	1	1	395.537	1183.5892	3	1183.6673	-0.0781	1	10.91	6.1	R	LSSVSRVSPPR	E			index=1495
7	A0A0F7UUG6	HECT-domain (Ubiquitin-transferase) containing protein OS=Toxoplasma gondii (strain ATCC 50861 / VEG) OX=432359 GN=BN1205_039460 PE=4 SV=1	132	1308357	44	0	38	0	4	6.72	2770	4	1	0	593.3472	1184.6798	2	1184.6513	0.0285	0	6.9	18	R	ELALNGQLTAR	S			index=3146
7	A0A0F7UUG6	HECT-domain (Ubiquitin-transferase) containing protein OS=Toxoplasma gondii (strain ATCC 50861 / VEG) OX=432359 GN=BN1205_039460 PE=4 SV=1	132	1308357	44	0	38	0	4	6.72	2852	8	1	1	601.7747	1201.5348	2	1201.5575	-0.0227	0	2.28	56	R	QEVEGEDQIR	E			index=3102
7	A0A0F7UUG6	HECT-domain (Ubiquitin-transferase) containing protein OS=Toxoplasma gondii (strain ATCC 50861 / VEG) OX=432359 GN=BN1205_039460 PE=4 SV=1	132	1308357	44	0	38	0	4	6.72	2952	4	1	1	611.3523	1220.69	2	1220.6554	0.0347	0	4.29	32	R	ISFSFPSLAPR	D			index=2977
7	A0A0F7UUG6	HECT-domain (Ubiquitin-transferase) containing protein OS=Toxoplasma gondii (strain ATCC 50861 / VEG) OX=432359 GN=BN1205_039460 PE=4 SV=1	132	1308357	44	0	38	0	4	6.72	2965	3	1	1	408.5458	1222.6157	3	1222.5401	0.0756	0	0.46	71	R	AGDGCPHDVAPK	S	Carbamidomethyl (C)	0.000010000000.0	index=1303
7	A0A0F7UUG6	HECT-domain (Ubiquitin-transferase) containing protein OS=Toxoplasma gondii (strain ATCC 50861 / VEG) OX=432359 GN=BN1205_039460 PE=4 SV=1	132	1308357	44	0	38	0	4	6.72	3172	6	1	1	422.8739	1265.5998	3	1265.6359	-0.0362	0	0.35	71	R	GTVLMVLECSAK	T	Oxidation (M)	0.000020000000.0	index=5075
7	A0A0F7UUG6	HECT-domain (Ubiquitin-transferase) containing protein OS=Toxoplasma gondii (strain ATCC 50861 / VEG) OX=432359 GN=BN1205_039460 PE=4 SV=1	132	1308357	44	0	38	0	4	6.72	3393	2	1	1	439.8742	1316.6008	3	1316.6143	-0.0135	1	1.6	60	K	GRGDPSPASVSCK	G	Carbamidomethyl (C)	0.0000000000010.0	index=767
7	A0A0F7UUG6	HECT-domain (Ubiquitin-transferase) containing protein OS=Toxoplasma gondii (strain ATCC 50861 / VEG) OX=432359 GN=BN1205_039460 PE=4 SV=1	132	1308357	44	0	38	0	4	6.72	3437	4	1	1	442.261	1323.7612	3	1323.7762	-0.015	1	0.19	80	R	LGEIAKLAGVPEK	V			index=1745
7	A0A0F7UUG6	HECT-domain (Ubiquitin-transferase) containing protein OS=Toxoplasma gondii (strain ATCC 50861 / VEG) OX=432359 GN=BN1205_039460 PE=4 SV=1	132	1308357	44	0	38	0	4	6.72	3722	3	1	1	460.8623	1379.5651	3	1379.5623	0.0027	0	0.13	77	K	MTPSGEDEGQGTR	T	Oxidation (M)	0.2000000000000.0	index=2390
7	A0A0F7UUG6	HECT-domain (Ubiquitin-transferase) containing protein OS=Toxoplasma gondii (strain ATCC 50861 / VEG) OX=432359 GN=BN1205_039460 PE=4 SV=1	132	1308357	44	0	38	0	4	6.72	4000	5	1	1	474.8831	1421.6275	3	1421.7224	-0.0949	0	0.66	66	R	LPPLLSSSFSGSCK	R			index=1163
7	A0A0F7UUG6	HECT-domain (Ubiquitin-transferase) containing protein OS=Toxoplasma gondii (strain ATCC 50861 / VEG) OX=432359 GN=BN1205_039460 PE=4 SV=1	132	1308357	44	0	38	0	4	6.72	4016	4	1	1	356.9625	1423.8209	4	1423.7056	0.1153	0	4.29	31	R	TGLGGVDEGDVHLR	L			index=1836
7	A0A0F7UUG6	HECT-domain (Ubiquitin-transferase) containing protein OS=Toxoplasma gondii (strain ATCC 50861 / VEG) OX=432359 GN=BN1205_039460 PE=4 SV=1	132	1308357	44	0	38	0	4	6.72	4043	1	1	1	715.3572	1428.6998	2	1428.7725	-0.0726	0	3.95	31	R	ELYGNGAVLLGAPR	V			index=4644
7	A0A0F7UUG6	HECT-domain (Ubiquitin-transferase) containing protein OS=Toxoplasma gondii (strain ATCC 50861 / VEG) OX=432359 GN=BN1205_039460 PE=4 SV=1	132	1308357	44	0	38	0	4	6.72	4256	2	1	0	488.2726	1461.796	3	1461.7551	0.0409	1	3.61	35	R	LTFWMVARHTGK	D	Oxidation (M)	0.000020000000.0	index=5479
7	A0A0F7UUG6	HECT-domain (Ubiquitin-transferase) containing protein OS=Toxoplasma gondii (strain ATCC 50861 / VEG) OX=432359 GN=BN1205_039460 PE=4 SV=1	132	1308357	44	0	38	0	4	6.72	4317	9	1	1	736.879	1471.7434	2	1471.7817	-0.0383	1	7.54	13	R	VCGDRVVDLDLLR	S			index=2480
7	A0A0F7UUG6	HECT-domain (Ubiquitin-transferase) containing protein OS=Toxoplasma gondii (strain ATCC 50861 / VEG) OX=432359 GN=BN1205_039460 PE=4 SV=1	132	1308357	44	0	38	0	4	6.72	4334	2	1	1	737.8895	1473.7644	2	1473.71	0.0544	1	11.79	5.2	R	AEGASPWTDKADVK	K			index=3524
7	A0A0F7UUG6	HECT-domain (Ubiquitin-transferase) containing protein OS=Toxoplasma gondii (strain ATCC 50861 / VEG) OX=432359 GN=BN1205_039460 PE=4 SV=1	132	1308357	44	0	38	0	4	6.72	4356	3	1	1	740.3351	1478.6556	2	1478.7439	-0.0883	0	3.73	32	R	LPPLLSSSFSGSCK	R	Carbamidomethyl (C)	0.00000000000010.0	index=1339
7	A0A0F7UUG6	HECT-domain (Ubiquitin-transferase) containing protein OS=Toxoplasma gondii (strain ATCC 50861 / VEG) OX=432359 GN=BN1205_039460 PE=4 SV=1	132	1308357	44	0	38	0	4	6.72	4546	7	1	1	382.2147	1524.8299	4	1524.6627	0.1672	0	6.79	15	R	TSSQDGGAAMFGPQR	S	Oxidation (M)	0.000000000200000.0	index=4667
7	A0A0F7UUG6	HECT-domain (Ubiquitin-transferase) containing protein OS=Toxoplasma gondii (strain ATCC 50861 / VEG) OX=432359 GN=BN1205_039460 PE=4 SV=1	132	1308357	44	0	38	0	4	6.72	5130	2	1	0	407.9524	1627.7805	4	1627.9232	-0.1427	1	6.66	15	R	LPTAATCGFRLLLPR	Y			index=336
7	A0A0F7UUG6	HECT-domain (Ubiquitin-transferase) containing protein OS=Toxoplasma gondii (strain ATCC 50861 / VEG) OX=432359 GN=BN1205_039460 PE=4 SV=1	132	1308357	44	0	38	0	4	6.72	5596	10	1	1	583.2689	1746.7848	3	1746.9087	-0.1239	0	1.26	49	K	LLASNMRPFEDALVR	Q	Oxidation (M)	0.000002000000000.0	index=1512
7	A0A0F7UUG6	HECT-domain (Ubiquitin-transferase) containing protein OS=Toxoplasma gondii (strain ATCC 50861 / VEG) OX=432359 GN=BN1205_039460 PE=4 SV=1	132	1308357	44	0	38	0	4	6.72	5597	4	1	1	583.2695	1746.7867	3	1746.9087	-0.122	0	2.02	41	K	LLASNMRPFEDALVR	Q	Oxidation (M)	0.000002000000000.0	index=1858
7	A0A0F7UUG6	HECT-domain (Ubiquitin-transferase) containing protein OS=Toxoplasma gondii (strain ATCC 50861 / VEG) OX=432359 GN=BN1205_039460 PE=4 SV=1	132	1308357	44	0	38	0	4	6.72	6076	2	1	1	477.9948	1907.9499	4	1908.0316	-0.0817	1	0.75	52	R	TPVADAVSAVQLPEEVRK	M			index=2558
7	A0A0F7UUG6	HECT-domain (Ubiquitin-transferase) containing protein OS=Toxoplasma gondii (strain ATCC 50861 / VEG) OX=432359 GN=BN1205_039460 PE=4 SV=1	132	1308357	44	0	38	0	4	6.72	6150	9	0	1	646.3157	1935.9254	3	1935.8978	0.0276	0	0.71	52	R	FSLSCLENSGFWPFFR	S			index=3220
7	A0A0F7UUG6	HECT-domain (Ubiquitin-transferase) containing protein OS=Toxoplasma gondii (strain ATCC 50861 / VEG) OX=432359 GN=BN1205_039460 PE=4 SV=1	132	1308357	44	0	38	0	4	6.72	6348	10	1	1	997.4935	1992.9724	2	1992.9193	0.0532	0	1.65	39	R	FSLSCLENSGFWPFFR	S	Carbamidomethyl (C)	0.0000100000000000.0	index=6893
7	A0A0F7UUG6	HECT-domain (Ubiquitin-transferase) containing protein OS=Toxoplasma gondii (strain ATCC 50861 / VEG) OX=432359 GN=BN1205_039460 PE=4 SV=1	132	1308357	44	0	38	0	4	6.72	6438	1	1	1	1009.481	2016.9474	2	2016.9348	0.0125	1	14.43	2	R	ETDTPSLASGSVSPDENRR	E			index=4038
7	A0A0F7UUG6	HECT-domain (Ubiquitin-transferase) containing protein OS=Toxoplasma gondii (strain ATCC 50861 / VEG) OX=432359 GN=BN1205_039460 PE=4 SV=1	132	1308357	44	0	38	0	4	6.72	6667	5	1	1	539.0486	2152.1653	4	2151.9855	0.1798	0	3.04	31	R	CLSQVSDASPFQIQGDSASR	T	Carbamidomethyl (C)	0.10000000000000000000.0	index=7807
7	A0A0F7UUG6	HECT-domain (Ubiquitin-transferase) containing protein OS=Toxoplasma gondii (strain ATCC 50861 / VEG) OX=432359 GN=BN1205_039460 PE=4 SV=1	132	1308357	44	0	38	0	4	6.72	6827	9	1	1	582.5499	2326.1705	4	2326.1566	0.0138	1	0.92	42	R	RASLTGQHAAFWASNDSLPAAR	G			index=6154
7	A0A0F7UUG6	HECT-domain (Ubiquitin-transferase) containing protein OS=Toxoplasma gondii (strain ATCC 50861 / VEG) OX=432359 GN=BN1205_039460 PE=4 SV=1	132	1308357	44	0	38	0	4	6.72	7333	1	1	1	906.1314	2715.3722	3	2715.4353	-0.063	1	4.93	13	K	AGLFSLEDLLQRCVFCLHNLVLR	T	Carbamidomethyl (C)	0.00000000000000010000000.0	index=4398
7	A0A0F7UUG6	HECT-domain (Ubiquitin-transferase) containing protein OS=Toxoplasma gondii (strain ATCC 50861 / VEG) OX=432359 GN=BN1205_039460 PE=4 SV=1	132	1308357	44	0	38	0	4	6.72	7491	2	1	1	710.1202	2836.4519	4	2836.4728	-0.0209	1	0.58	36	R	VAPPGHGFQAVEGALRGTVLMVLECSAK	T			index=4046
7	A0A0F7UUG6	HECT-domain (Ubiquitin-transferase) containing protein OS=Toxoplasma gondii (strain ATCC 50861 / VEG) OX=432359 GN=BN1205_039460 PE=4 SV=1	132	1308357	44	0	38	0	4	6.72	8337	1	1	1	863.9964	4314.9456	5	4315.0948	-0.1491	1	9.14	2.5	R	CSPSSSSASSVPAPASEVDASLASSMLSVSGLRLLPVNEEPAR	L	Carbamidomethyl (C); Oxidation (M)	0.1000000000000000000000000200000000000000000.0	index=7398
8	A0A0F7V4V3	Anonymous antigen-1, putative OS=Toxoplasma gondii (strain ATCC 50861 / VEG) OX=432359 GN=BN1205_096740 PE=4 SV=1	125	285906	18	0	17	0	8.3	4.89	528	1	1	0	607.8196	606.8123	1	606.3411	0.4713	0	2.16	1.00E+02	K	MLLSK	A	Oxidation (M)	0.20000.0	index=4415
8	A0A0F7V4V3	Anonymous antigen-1, putative OS=Toxoplasma gondii (strain ATCC 50861 / VEG) OX=432359 GN=BN1205_096740 PE=4 SV=1	125	285906	18	0	17	0	8.3	4.89	555	1	1	0	630.3429	629.3356	1	629.3384	-0.0028	0	30.63	0.14	K	KPEEK	A			index=1309
8	A0A0F7V4V3	Anonymous antigen-1, putative OS=Toxoplasma gondii (strain ATCC 50861 / VEG) OX=432359 GN=BN1205_096740 PE=4 SV=1	125	285906	18	0	17	0	8.3	4.89	715	3	1	1	354.7033	707.392	2	707.3887	0.0033	0	13.81	3.5	K	LTMSLK	A	Oxidation (M)	0.002000.0	index=2639
8	A0A0F7V4V3	Anonymous antigen-1, putative OS=Toxoplasma gondii (strain ATCC 50861 / VEG) OX=432359 GN=BN1205_096740 PE=4 SV=1	125	285906	18	0	17	0	8.3	4.89	878	5	1	1	377.1833	752.352	2	752.3891	-0.037	0	3.89	28	K	ALTAFCK	F			index=1867
8	A0A0F7V4V3	Anonymous antigen-1, putative OS=Toxoplasma gondii (strain ATCC 50861 / VEG) OX=432359 GN=BN1205_096740 PE=4 SV=1	125	285906	18	0	17	0	8.3	4.89	1175	1	1	1	410.7564	819.4983	2	819.4888	0.0095	1	26.26	0.33	K	KLTMSLK	A			index=2984
8	A0A0F7V4V3	Anonymous antigen-1, putative OS=Toxoplasma gondii (strain ATCC 50861 / VEG) OX=432359 GN=BN1205_096740 PE=4 SV=1	125	285906	18	0	17	0	8.3	4.89	1377	9	1	0	433.7593	865.504	2	865.5861	-0.0821	1	8.72	11	R	IPIVRIR	N			index=2628
8	A0A0F7V4V3	Anonymous antigen-1, putative OS=Toxoplasma gondii (strain ATCC 50861 / VEG) OX=432359 GN=BN1205_096740 PE=4 SV=1	125	285906	18	0	17	0	8.3	4.89	1722	9	1	1	487.2514	972.4882	2	972.6008	-0.1125	1	5.07	34	K	LKVFLPEK	E			index=1095
8	A0A0F7V4V3	Anonymous antigen-1, putative OS=Toxoplasma gondii (strain ATCC 50861 / VEG) OX=432359 GN=BN1205_096740 PE=4 SV=1	125	285906	18	0	17	0	8.3	4.89	2235	6	1	0	545.2802	1088.5457	2	1088.4557	0.0901	0	6.08	26	R	QAMEDDQPR	E			index=1709
8	A0A0F7V4V3	Anonymous antigen-1, putative OS=Toxoplasma gondii (strain ATCC 50861 / VEG) OX=432359 GN=BN1205_096740 PE=4 SV=1	125	285906	18	0	17	0	8.3	4.89	2318	2	1	1	368.8473	1103.5201	3	1103.6087	-0.0886	1	9.18	13	R	FEGQNRIIK	A			index=455
8	A0A0F7V4V3	Anonymous antigen-1, putative OS=Toxoplasma gondii (strain ATCC 50861 / VEG) OX=432359 GN=BN1205_096740 PE=4 SV=1	125	285906	18	0	17	0	8.3	4.89	2323	6	1	0	553.3043	1104.594	2	1104.4506	0.1435	0	9.8	11	R	QAMEDDQPR	E	Oxidation (M)	0.002000000.0	index=880
8	A0A0F7V4V3	Anonymous antigen-1, putative OS=Toxoplasma gondii (strain ATCC 50861 / VEG) OX=432359 GN=BN1205_096740 PE=4 SV=1	125	285906	18	0	17	0	8.3	4.89	6225	3	1	1	978.4841	1954.9537	2	1954.8982	0.0555	0	0.88	45	K	TPIMTELINSWNDYDK	G	Oxidation (M)	0.0002000000000000.0	index=8194
8	A0A0F7V4V3	Anonymous antigen-1, putative OS=Toxoplasma gondii (strain ATCC 50861 / VEG) OX=432359 GN=BN1205_096740 PE=4 SV=1	125	285906	18	0	17	0	8.3	4.89	6630	1	1	1	706.7129	2117.1169	3	2117.2095	-0.0927	1	4.9	19	R	NALIKAGNVATLISLYESLK	A			index=6853
8	A0A0F7V4V3	Anonymous antigen-1, putative OS=Toxoplasma gondii (strain ATCC 50861 / VEG) OX=432359 GN=BN1205_096740 PE=4 SV=1	125	285906	18	0	17	0	8.3	4.89	6775	1	1	0	454.249	2266.2087	5	2266.1818	0.0269	1	0.78	43	R	NPDAGVATAVQSVIQHQTFKR	M			index=6309
8	A0A0F7V4V3	Anonymous antigen-1, putative OS=Toxoplasma gondii (strain ATCC 50861 / VEG) OX=432359 GN=BN1205_096740 PE=4 SV=1	125	285906	18	0	17	0	8.3	4.89	6848	1	1	1	785.3915	2353.1528	3	2353.0315	0.1213	0	1.76	32	K	DLFDATVSECAHAMEQVASTR	S	Carbamidomethyl (C); Oxidation (M)	0.000000000100020000000.0	index=8107
8	A0A0F7V4V3	Anonymous antigen-1, putative OS=Toxoplasma gondii (strain ATCC 50861 / VEG) OX=432359 GN=BN1205_096740 PE=4 SV=1	125	285906	18	0	17	0	8.3	4.89	7107	2	1	1	626.072	2500.2589	4	2500.1107	0.1482	0	2.35	27	K	ISGDGDLTSCFAAMCDVACLPQVK	R	Carbamidomethyl (C)	0.000000000000001000000000.0	index=3702
8	A0A0F7V4V3	Anonymous antigen-1, putative OS=Toxoplasma gondii (strain ATCC 50861 / VEG) OX=432359 GN=BN1205_096740 PE=4 SV=1	125	285906	18	0	17	0	8.3	4.89	7349	7	1	1	910.7467	2729.2183	3	2729.2281	-0.0099	1	5.56	13	K	ISGDGDLTSCFAAMCDVACLPQVKR	V	2 Carbamidomethyl (C); Oxidation (M)	0.0000000001000210000000000.0	index=1172
8	A0A0F7V4V3	Anonymous antigen-1, putative OS=Toxoplasma gondii (strain ATCC 50861 / VEG) OX=432359 GN=BN1205_096740 PE=4 SV=1	125	285906	18	0	17	0	8.3	4.89	7418	1	1	1	930.1228	2787.3466	3	2787.2376	0.109	1	1	31	R	YMAGYQCTDATTLPQCIALMDKYR	G	2 Oxidation (M)	0.020000000000000000020000.0	index=6089
8	A0A0F7V4V3	Anonymous antigen-1, putative OS=Toxoplasma gondii (strain ATCC 50861 / VEG) OX=432359 GN=BN1205_096740 PE=4 SV=1	125	285906	18	0	17	0	8.3	4.89	8103	1	1	1	1262.6409	3784.9009	3	3784.7781	0.1228	1	1.66	16	R	MMDADVFSILVGCVEVDAEGNEVTDLVVGGLRCTR	R	Carbamidomethyl (C); Oxidation (M)	0.02000000000000000000000000000000100.0	index=6491
9	F0V7W6	Microneme protein MIC4, putative OS=Neospora caninum (strain Liverpool) OX=572307 GN=BN1204_002940 PE=4 SV=1	121	64427	7	2	7	2	22	6.29	2794	5	1	1	595.324	1188.6334	2	1188.6727	-0.0393	0	2.94	46	K	KPHAVGAISGPR	E			index=4404
9	F0V7W6	Microneme protein MIC4, putative OS=Neospora caninum (strain Liverpool) OX=572307 GN=BN1204_002940 PE=4 SV=1	121	64427	7	2	7	2	22	6.29	3303	1	1	1	649.8532	1297.6917	2	1297.6878	0.004	0	53.21	0.00037	K	AATIGDPLPTGSAK	Q			index=3008
9	F0V7W6	Microneme protein MIC4, putative OS=Neospora caninum (strain Liverpool) OX=572307 GN=BN1204_002940 PE=4 SV=1	121	64427	7	2	7	2	22	6.29	5441	1	1	1	565.5997	1693.7774	3	1693.7658	0.0116	1	1.77	44	K	TFTFSEPDKTCSFK	G	Carbamidomethyl (C)	0.00000000001000.0	index=3448
9	F0V7W6	Microneme protein MIC4, putative OS=Neospora caninum (strain Liverpool) OX=572307 GN=BN1204_002940 PE=4 SV=1	121	64427	7	2	7	2	22	6.29	5861	1	1	1	614.6191	1840.8355	3	1840.805	0.0305	0	17.25	1.2	R	EVTECNHFTYNTQAK	M	Carbamidomethyl (C)	0.000010000000000.0	index=1922
9	F0V7W6	Microneme protein MIC4, putative OS=Neospora caninum (strain Liverpool) OX=572307 GN=BN1204_002940 PE=4 SV=1	121	64427	7	2	7	2	22	6.29	6519	1	1	1	684	2048.9782	3	2048.9698	0.0084	1	35.94	0.014	K	VAGVTSGPAQFCDSGGDLRR	D	Carbamidomethyl (C)	0.00000000000100000000.0	index=3037
9	F0V7W6	Microneme protein MIC4, putative OS=Neospora caninum (strain Liverpool) OX=572307 GN=BN1204_002940 PE=4 SV=1	121	64427	7	2	7	2	22	6.29	7500	5	1	1	712.1321	2844.4993	4	2845.2615	-0.7622	1	0.75	38	K	APDVMNPISASQAVDCQAACAADPRCK	T	2 Carbamidomethyl (C)	0.000000000000000100000000010.0	index=7551
9	F0V7W6	Microneme protein MIC4, putative OS=Neospora caninum (strain Liverpool) OX=572307 GN=BN1204_002940 PE=4 SV=1	121	64427	7	2	7	2	22	6.29	7863	1	1	1	813.1481	3248.5633	4	3248.5264	0.0369	0	9.56	3.3	K	NQLSDLGSAYQILQPTDCQALCAANPLCK	V	3 Carbamidomethyl (C)	0.00000000000000000100010000010.0	index=7282	emPAI	0.1
10	A0A0F7UVL2	ATPase family associated with various cellular activities (AAA) subfamily protein OS=Toxoplasma gondii (strain ATCC 50861 / VEG) OX=432359 GN=BN1205_102710 PE=4 SV=1	117	971648	26	0	25	0	3.7	5.55	301	1	1	0	504.3365	503.3292	1	503.3067	0.0225	1	2.09	1.10E+02	R	AAKSK	E			index=5890
10	A0A0F7UVL2	ATPase family associated with various cellular activities (AAA) subfamily protein OS=Toxoplasma gondii (strain ATCC 50861 / VEG) OX=432359 GN=BN1205_102710 PE=4 SV=1	117	971648	26	0	25	0	3.7	5.55	552	1	1	0	628.3313	627.324	1	627.4068	-0.0827	1	0.93	65	K	QKKPK	R			index=6339
10	A0A0F7UVL2	ATPase family associated with various cellular activities (AAA) subfamily protein OS=Toxoplasma gondii (strain ATCC 50861 / VEG) OX=432359 GN=BN1205_102710 PE=4 SV=1	117	971648	26	0	25	0	3.7	5.55	916	2	1	1	382.1608	762.3071	2	762.4276	-0.1205	0	9.61	15	R	FLGVEAK	R			index=1940
10	A0A0F7UVL2	ATPase family associated with various cellular activities (AAA) subfamily protein OS=Toxoplasma gondii (strain ATCC 50861 / VEG) OX=432359 GN=BN1205_102710 PE=4 SV=1	117	971648	26	0	25	0	3.7	5.55	918	10	1	1	382.2022	762.3899	2	762.4276	-0.0377	0	6.16	33	R	FLGVEAK	R			index=459
10	A0A0F7UVL2	ATPase family associated with various cellular activities (AAA) subfamily protein OS=Toxoplasma gondii (strain ATCC 50861 / VEG) OX=432359 GN=BN1205_102710 PE=4 SV=1	117	971648	26	0	25	0	3.7	5.55	988	5	1	1	390.2167	778.4189	2	778.4449	-0.026	0	1.42	70	R	LRPHEK	T			index=1841
10	A0A0F7UVL2	ATPase family associated with various cellular activities (AAA) subfamily protein OS=Toxoplasma gondii (strain ATCC 50861 / VEG) OX=432359 GN=BN1205_102710 PE=4 SV=1	117	971648	26	0	25	0	3.7	5.55	1161	1	1	0	817.4774	816.4701	1	816.3878	0.0823	0	7.53	24	R	WDINNR	V			index=8051
10	A0A0F7UVL2	ATPase family associated with various cellular activities (AAA) subfamily protein OS=Toxoplasma gondii (strain ATCC 50861 / VEG) OX=432359 GN=BN1205_102710 PE=4 SV=1	117	971648	26	0	25	0	3.7	5.55	1314	5	1	1	425.256	848.4975	2	848.3624	0.1351	0	0.09	1.00E+02	K	EGGESQSR	I			index=8578
10	A0A0F7UVL2	ATPase family associated with various cellular activities (AAA) subfamily protein OS=Toxoplasma gondii (strain ATCC 50861 / VEG) OX=432359 GN=BN1205_102710 PE=4 SV=1	117	971648	26	0	25	0	3.7	5.55	1440	1	1	1	442.259	882.5035	2	882.5763	-0.0728	1	10.98	5.7	R	QVVLLRR	R			index=670
10	A0A0F7UVL2	ATPase family associated with various cellular activities (AAA) subfamily protein OS=Toxoplasma gondii (strain ATCC 50861 / VEG) OX=432359 GN=BN1205_102710 PE=4 SV=1	117	971648	26	0	25	0	3.7	5.55	1506	1	1	0	450.2887	898.5628	2	898.56	0.0029	0	21.37	0.68	K	IANLSLLR	T			index=4500
10	A0A0F7UVL2	ATPase family associated with various cellular activities (AAA) subfamily protein OS=Toxoplasma gondii (strain ATCC 50861 / VEG) OX=432359 GN=BN1205_102710 PE=4 SV=1	117	971648	26	0	25	0	3.7	5.55	1534	2	1	1	454.7277	907.4408	2	907.4004	0.0404	0	7.05	17	R	CSAAALCNR	T			index=22
10	A0A0F7UVL2	ATPase family associated with various cellular activities (AAA) subfamily protein OS=Toxoplasma gondii (strain ATCC 50861 / VEG) OX=432359 GN=BN1205_102710 PE=4 SV=1	117	971648	26	0	25	0	3.7	5.55	1637	2	1	1	472.7754	943.5362	2	943.5451	-0.0089	1	7.74	18	R	VTGSSPLKR	L			index=2573
10	A0A0F7UVL2	ATPase family associated with various cellular activities (AAA) subfamily protein OS=Toxoplasma gondii (strain ATCC 50861 / VEG) OX=432359 GN=BN1205_102710 PE=4 SV=1	117	971648	26	0	25	0	3.7	5.55	2131	7	1	0	534.8341	1067.6536	2	1067.4852	0.1685	1	1.02	63	R	SMMEGRVAR	K	2 Oxidation (M)	0.022000000.0	index=1520
10	A0A0F7UVL2	ATPase family associated with various cellular activities (AAA) subfamily protein OS=Toxoplasma gondii (strain ATCC 50861 / VEG) OX=432359 GN=BN1205_102710 PE=4 SV=1	117	971648	26	0	25	0	3.7	5.55	2387	6	1	1	559.3076	1116.6006	2	1116.5775	0.0231	0	6.34	23	R	SEVTTGATVPR	G			index=2799
10	A0A0F7UVL2	ATPase family associated with various cellular activities (AAA) subfamily protein OS=Toxoplasma gondii (strain ATCC 50861 / VEG) OX=432359 GN=BN1205_102710 PE=4 SV=1	117	971648	26	0	25	0	3.7	5.55	2659	8	1	1	583.3189	1164.6232	2	1164.723	-0.0998	0	4.06	34	R	LLPAVLGDIVR	Q			index=5680
10	A0A0F7UVL2	ATPase family associated with various cellular activities (AAA) subfamily protein OS=Toxoplasma gondii (strain ATCC 50861 / VEG) OX=432359 GN=BN1205_102710 PE=4 SV=1	117	971648	26	0	25	0	3.7	5.55	3216	3	1	0	638.2975	1274.5804	2	1274.6884	-0.1079	1	10.31	8.3	R	QLQEWRFLR	E			index=2779
10	A0A0F7UVL2	ATPase family associated with various cellular activities (AAA) subfamily protein OS=Toxoplasma gondii (strain ATCC 50861 / VEG) OX=432359 GN=BN1205_102710 PE=4 SV=1	117	971648	26	0	25	0	3.7	5.55	3375	7	1	1	438.5767	1312.7082	3	1312.6598	0.0484	1	2.13	48	K	LAGSEFQRFMK	L			index=2633
10	A0A0F7UVL2	ATPase family associated with various cellular activities (AAA) subfamily protein OS=Toxoplasma gondii (strain ATCC 50861 / VEG) OX=432359 GN=BN1205_102710 PE=4 SV=1	117	971648	26	0	25	0	3.7	5.55	3541	2	1	1	451.2548	1350.7426	3	1350.7619	-0.0193	0	8.44	11	K	LDVPQLLVNGQR	L			index=3842
10	A0A0F7UVL2	ATPase family associated with various cellular activities (AAA) subfamily protein OS=Toxoplasma gondii (strain ATCC 50861 / VEG) OX=432359 GN=BN1205_102710 PE=4 SV=1	117	971648	26	0	25	0	3.7	5.55	3592	1	1	1	680.3722	1358.7298	2	1358.6313	0.0985	0	5.54	23	K	EEEDAGNIQINK	K			index=7084
10	A0A0F7UVL2	ATPase family associated with various cellular activities (AAA) subfamily protein OS=Toxoplasma gondii (strain ATCC 50861 / VEG) OX=432359 GN=BN1205_102710 PE=4 SV=1	117	971648	26	0	25	0	3.7	5.55	4347	1	1	1	739.3342	1476.6538	2	1476.6845	-0.0306	0	8.27	12	R	AEYAPGDKPSTGER	L			index=682
10	A0A0F7UVL2	ATPase family associated with various cellular activities (AAA) subfamily protein OS=Toxoplasma gondii (strain ATCC 50861 / VEG) OX=432359 GN=BN1205_102710 PE=4 SV=1	117	971648	26	0	25	0	3.7	5.55	4674	10	1	1	517.2848	1548.8326	3	1548.8121	0.0205	1	1.76	52	R	LRPHEKTGEAGQAR	V			index=5189
10	A0A0F7UVL2	ATPase family associated with various cellular activities (AAA) subfamily protein OS=Toxoplasma gondii (strain ATCC 50861 / VEG) OX=432359 GN=BN1205_102710 PE=4 SV=1	117	971648	26	0	25	0	3.7	5.55	6143	7	1	1	645.3879	1933.1419	3	1932.8999	0.2419	0	13.99	3.6	R	SCYAASLEPSESLHGAVR	V	Carbamidomethyl (C)	0.010000000000000000.0	index=4662
10	A0A0F7UVL2	ATPase family associated with various cellular activities (AAA) subfamily protein OS=Toxoplasma gondii (strain ATCC 50861 / VEG) OX=432359 GN=BN1205_102710 PE=4 SV=1	117	971648	26	0	25	0	3.7	5.55	6529	2	1	1	684.66	2050.9582	3	2051.0297	-0.0715	1	0.36	54	R	GDQHGEGSIAAVTAIRWQR	L			index=5056
10	A0A0F7UVL2	ATPase family associated with various cellular activities (AAA) subfamily protein OS=Toxoplasma gondii (strain ATCC 50861 / VEG) OX=432359 GN=BN1205_102710 PE=4 SV=1	117	971648	26	0	25	0	3.7	5.55	6618	1	1	1	704.9819	2111.9239	3	2112.027	-0.1031	0	7.26	11	K	HGLQPSSLACTAQDGAAGSLTK	D			index=4349
10	A0A0F7UVL2	ATPase family associated with various cellular activities (AAA) subfamily protein OS=Toxoplasma gondii (strain ATCC 50861 / VEG) OX=432359 GN=BN1205_102710 PE=4 SV=1	117	971648	26	0	25	0	3.7	5.55	7536	2	1	1	957.1386	2868.3938	3	2868.3422	0.0516	0	0.96	29	R	GMGWTPPIAGGGDDEIATSLEEMHLLR	S	Oxidation (M)	0.000000000000000000000020000.0	index=7724
10	A0A0F7UVL2	ATPase family associated with various cellular activities (AAA) subfamily protein OS=Toxoplasma gondii (strain ATCC 50861 / VEG) OX=432359 GN=BN1205_102710 PE=4 SV=1	117	971648	26	0	25	0	3.7	5.55	7996	2	1	1	891.418	3561.6429	4	3561.8297	-0.1868	1	4.15	10	K	QVIQEGTDIRVVPWLEDFPFPFYAVVQDVR	L			index=7645
10	A0A0F7UVL2	ATPase family associated with various cellular activities (AAA) subfamily protein OS=Toxoplasma gondii (strain ATCC 50861 / VEG) OX=432359 GN=BN1205_102710 PE=4 SV=1	117	971648	26	0	25	0	3.7	5.55	8625	7	1	1	1428.6943	5710.7481	4	5710.8427	-0.0946	1	1.1	7.6	K	AETFLLTALSPDTLATMPFNFLEPFLVPDGPSGSTLSASSTRSPMQLPSVDGLR	S	2 Oxidation (M)	0.000000000000000020000000000000000000000000002000000000.0	index=3888
11	F0V7P3	Putative SET domain-containing protein OS=Neospora caninum (strain Liverpool) OX=572307 GN=BN1204_002210 PE=4 SV=1	113	553709	25	0	19	0	4.5	9.3	286	3	1	1	501.2781	500.2708	1	500.2707	0.0001	0	12.67	8.4	K	AGPTR	F			index=1015
11	F0V7P3	Putative SET domain-containing protein OS=Neospora caninum (strain Liverpool) OX=572307 GN=BN1204_002210 PE=4 SV=1	113	553709	25	0	19	0	4.5	9.3	287	8	1	1	501.2819	500.2746	1	500.2707	0.0039	0	2.09	97	K	AGPTR	F			index=3122
11	F0V7P3	Putative SET domain-containing protein OS=Neospora caninum (strain Liverpool) OX=572307 GN=BN1204_002210 PE=4 SV=1	113	553709	25	0	19	0	4.5	9.3	485	1	1	0	586.3074	585.3001	1	585.2871	0.0131	0	3.47	43	R	QDAPR	G			index=3110
11	F0V7P3	Putative SET domain-containing protein OS=Neospora caninum (strain Liverpool) OX=572307 GN=BN1204_002210 PE=4 SV=1	113	553709	25	0	19	0	4.5	9.3	497	2	1	0	590.306	589.2987	1	589.3296	-0.0309	1	4.46	78	K	RASTR	F			index=2391
11	F0V7P3	Putative SET domain-containing protein OS=Neospora caninum (strain Liverpool) OX=572307 GN=BN1204_002210 PE=4 SV=1	113	553709	25	0	19	0	4.5	9.3	1597	8	1	1	466.7442	931.4738	2	931.4471	0.0267	1	3.13	59	R	SRQGEAER	E			index=509
11	F0V7P3	Putative SET domain-containing protein OS=Neospora caninum (strain Liverpool) OX=572307 GN=BN1204_002210 PE=4 SV=1	113	553709	25	0	19	0	4.5	9.3	1954	9	1	1	516.0274	1030.0402	2	1030.5593	-0.5191	0	8.6	29	R	CVSAAAALLR	L	Carbamidomethyl (C)	0.1000000000.0	index=7337
11	F0V7P3	Putative SET domain-containing protein OS=Neospora caninum (strain Liverpool) OX=572307 GN=BN1204_002210 PE=4 SV=1	113	553709	25	0	19	0	4.5	9.3	1957	3	1	1	516.2824	1030.5502	2	1030.5593	-0.0091	0	19.15	1.3	R	CVSAAAALLR	L	Carbamidomethyl (C)	0.1000000000.0	index=7302
11	F0V7P3	Putative SET domain-containing protein OS=Neospora caninum (strain Liverpool) OX=572307 GN=BN1204_002210 PE=4 SV=1	113	553709	25	0	19	0	4.5	9.3	2112	5	1	1	533.2875	1064.5605	2	1064.5219	0.0386	1	10.19	7.9	K	NRAVSMCIR	Y	Oxidation (M)	0.000002000.0	index=629
11	F0V7P3	Putative SET domain-containing protein OS=Neospora caninum (strain Liverpool) OX=572307 GN=BN1204_002210 PE=4 SV=1	113	553709	25	0	19	0	4.5	9.3	2906	8	1	1	606.3165	1210.6184	2	1210.7285	-0.1101	1	1.42	52	R	QIVLLSDKAPK	R			index=3456
11	F0V7P3	Putative SET domain-containing protein OS=Neospora caninum (strain Liverpool) OX=572307 GN=BN1204_002210 PE=4 SV=1	113	553709	25	0	19	0	4.5	9.3	3045	6	1	1	413.5793	1237.7162	3	1237.6415	0.0747	0	1.98	51	K	GEPIQNAPLSGR	G			index=2452
11	F0V7P3	Putative SET domain-containing protein OS=Neospora caninum (strain Liverpool) OX=572307 GN=BN1204_002210 PE=4 SV=1	113	553709	25	0	19	0	4.5	9.3	3400	1	1	1	440.2183	1317.633	3	1317.5658	0.0672	1	8.12	13	K	RGDGADGQGGSEGR	R			index=2026
11	F0V7P3	Putative SET domain-containing protein OS=Neospora caninum (strain Liverpool) OX=572307 GN=BN1204_002210 PE=4 SV=1	113	553709	25	0	19	0	4.5	9.3	3739	2	0	1	691.8104	1381.6062	2	1380.9221	0.6841	1	5.2	23	R	LLGLRVLFPLLK	N			index=953
11	F0V7P3	Putative SET domain-containing protein OS=Neospora caninum (strain Liverpool) OX=572307 GN=BN1204_002210 PE=4 SV=1	113	553709	25	0	19	0	4.5	9.3	3885	1	1	1	702.8442	1403.6739	2	1403.7602	-0.0862	0	8.13	13	R	LPPSFFPSFLPR	S			index=5377
11	F0V7P3	Putative SET domain-containing protein OS=Neospora caninum (strain Liverpool) OX=572307 GN=BN1204_002210 PE=4 SV=1	113	553709	25	0	19	0	4.5	9.3	4056	6	1	1	477.5932	1429.7579	3	1429.7599	-0.002	0	17.33	1.4	R	SAALLMQELVEAR	Q			index=1369
11	F0V7P3	Putative SET domain-containing protein OS=Neospora caninum (strain Liverpool) OX=572307 GN=BN1204_002210 PE=4 SV=1	113	553709	25	0	19	0	4.5	9.3	4965	2	1	0	799.9167	1597.8189	2	1597.8212	-0.0023	0	9.53	7.5	R	NLSAFHGLLLGEDGR	L			index=5463
11	F0V7P3	Putative SET domain-containing protein OS=Neospora caninum (strain Liverpool) OX=572307 GN=BN1204_002210 PE=4 SV=1	113	553709	25	0	19	0	4.5	9.3	5110	4	1	1	812.3896	1622.7647	2	1622.7359	0.0289	0	14.15	2.6	R	GADGDCLPPQLHSEK	K	Carbamidomethyl (C)	0.000001000000000.0	index=3910
11	F0V7P3	Putative SET domain-containing protein OS=Neospora caninum (strain Liverpool) OX=572307 GN=BN1204_002210 PE=4 SV=1	113	553709	25	0	19	0	4.5	9.3	5133	1	1	1	543.6329	1627.877	3	1627.8529	0.024	1	4.61	25	R	GGESLGVAIAKEDQVR	S			index=3528
11	F0V7P3	Putative SET domain-containing protein OS=Neospora caninum (strain Liverpool) OX=572307 GN=BN1204_002210 PE=4 SV=1	113	553709	25	0	19	0	4.5	9.3	5219	2	1	1	548.6143	1642.821	3	1642.9076	-0.0866	1	7.69	11	K	ATEQPLSRVMSALLK	C			index=2316
11	F0V7P3	Putative SET domain-containing protein OS=Neospora caninum (strain Liverpool) OX=572307 GN=BN1204_002210 PE=4 SV=1	113	553709	25	0	19	0	4.5	9.3	5221	1	1	1	548.6575	1642.9507	3	1642.9076	0.0431	1	10.41	7.3	K	ATEQPLSRVMSALLK	C			index=3553
11	F0V7P3	Putative SET domain-containing protein OS=Neospora caninum (strain Liverpool) OX=572307 GN=BN1204_002210 PE=4 SV=1	113	553709	25	0	19	0	4.5	9.3	5223	1	1	1	411.7456	1642.9535	4	1642.9076	0.0459	1	12.55	4.5	K	ATEQPLSRVMSALLK	C			index=3551
11	F0V7P3	Putative SET domain-containing protein OS=Neospora caninum (strain Liverpool) OX=572307 GN=BN1204_002210 PE=4 SV=1	113	553709	25	0	19	0	4.5	9.3	5224	2	1	1	411.7462	1642.9557	4	1642.9076	0.0481	1	11.44	5.9	K	ATEQPLSRVMSALLK	C			index=4139
11	F0V7P3	Putative SET domain-containing protein OS=Neospora caninum (strain Liverpool) OX=572307 GN=BN1204_002210 PE=4 SV=1	113	553709	25	0	19	0	4.5	9.3	5225	1	1	1	548.6598	1642.9576	3	1642.9076	0.05	1	18.39	1.2	K	ATEQPLSRVMSALLK	C			index=4144
11	F0V7P3	Putative SET domain-containing protein OS=Neospora caninum (strain Liverpool) OX=572307 GN=BN1204_002210 PE=4 SV=1	113	553709	25	0	19	0	4.5	9.3	6108	5	1	1	639.9683	1916.883	3	1917.0836	-0.2007	0	3.16	29	R	AVPFSTRPLFLQVVSTR	L			index=6194
11	F0V7P3	Putative SET domain-containing protein OS=Neospora caninum (strain Liverpool) OX=572307 GN=BN1204_002210 PE=4 SV=1	113	553709	25	0	19	0	4.5	9.3	6142	5	1	1	967.4867	1932.9588	2	1933.0529	-0.094	0	1.28	46	K	MCFSLLLAAAALPAISLR	G	Carbamidomethyl (C); Oxidation (M)	0.210000000000000000.0	index=6859
11	F0V7P3	Putative SET domain-containing protein OS=Neospora caninum (strain Liverpool) OX=572307 GN=BN1204_002210 PE=4 SV=1	113	553709	25	0	19	0	4.5	9.3	6314	2	1	1	661.9665	1982.8778	3	1982.8251	0.0527	0	1.05	46	K	TCSSSFPETSCHFPSPR	L	2 Carbamidomethyl (C)	0.01000000001000000.0	index=3862
12	A0A0F7UKC7	Chorein_N domain-containing protein OS=Neospora caninum (strain Liverpool) OX=572307 GN=BN1204_047070 PE=4 SV=1	112	1316205	39	0	34	0	3.8	9.13	303	2	1	1	505.2761	504.2688	1	504.2366	0.0322	0	1.64	1.50E+02	R	MPGGK	T	Oxidation (M)	0.20000.0	index=3403
12	A0A0F7UKC7	Chorein_N domain-containing protein OS=Neospora caninum (strain Liverpool) OX=572307 GN=BN1204_047070 PE=4 SV=1	112	1316205	39	0	34	0	3.8	9.13	1196	1	1	1	824.7382	823.7309	1	824.3521	-0.6212	0	2.73	70	R	GMSMDLR	R	Oxidation (M)	0.0200000.0	index=7912
12	A0A0F7UKC7	Chorein_N domain-containing protein OS=Neospora caninum (strain Liverpool) OX=572307 GN=BN1204_047070 PE=4 SV=1	112	1316205	39	0	34	0	3.8	9.13	1197	1	1	1	825.0693	824.0621	1	824.3521	-0.29	0	7.31	25	R	GMSMDLR	R	Oxidation (M)	0.0200000.0	index=7917
12	A0A0F7UKC7	Chorein_N domain-containing protein OS=Neospora caninum (strain Liverpool) OX=572307 GN=BN1204_047070 PE=4 SV=1	112	1316205	39	0	34	0	3.8	9.13	1280	1	1	1	840.3898	839.3825	1	839.4726	-0.09	1	11.02	5.6	R	RSATHLR	H			index=4846
12	A0A0F7UKC7	Chorein_N domain-containing protein OS=Neospora caninum (strain Liverpool) OX=572307 GN=BN1204_047070 PE=4 SV=1	112	1316205	39	0	34	0	3.8	9.13	1335	2	1	1	427.6927	853.3708	2	853.3487	0.0221	0	0.07	68	K	DGTMASEK	F	Oxidation (M)	0.00020000.0	index=2076
12	A0A0F7UKC7	Chorein_N domain-containing protein OS=Neospora caninum (strain Liverpool) OX=572307 GN=BN1204_047070 PE=4 SV=1	112	1316205	39	0	34	0	3.8	9.13	1615	3	1	1	469.2012	936.3879	2	936.4413	-0.0534	1	10.83	7.1	R	ARFGESDR	A			index=3907
12	A0A0F7UKC7	Chorein_N domain-containing protein OS=Neospora caninum (strain Liverpool) OX=572307 GN=BN1204_047070 PE=4 SV=1	112	1316205	39	0	34	0	3.8	9.13	1765	8	1	1	494.2487	986.4828	2	986.5397	-0.0569	0	2.28	65	K	AALSGTGPVSK	R			index=4513
12	A0A0F7UKC7	Chorein_N domain-containing protein OS=Neospora caninum (strain Liverpool) OX=572307 GN=BN1204_047070 PE=4 SV=1	112	1316205	39	0	34	0	3.8	9.13	1801	3	1	1	498.2598	994.505	2	994.4866	0.0185	1	6.16	19	R	RTGSICSSK	R	Carbamidomethyl (C)	0.000001000.0	index=2657
12	A0A0F7UKC7	Chorein_N domain-containing protein OS=Neospora caninum (strain Liverpool) OX=572307 GN=BN1204_047070 PE=4 SV=1	112	1316205	39	0	34	0	3.8	9.13	1869	8	1	1	505.2923	1008.57	2	1008.5314	0.0386	0	0.42	74	R	AVSLMFVDK	Q			index=1283
12	A0A0F7UKC7	Chorein_N domain-containing protein OS=Neospora caninum (strain Liverpool) OX=572307 GN=BN1204_047070 PE=4 SV=1	112	1316205	39	0	34	0	3.8	9.13	1976	3	1	1	519.7393	1037.464	2	1037.5393	-0.0754	0	0.44	69	R	SPSSVLSFSK	H			index=2347
12	A0A0F7UKC7	Chorein_N domain-containing protein OS=Neospora caninum (strain Liverpool) OX=572307 GN=BN1204_047070 PE=4 SV=1	112	1316205	39	0	34	0	3.8	9.13	1978	2	1	1	520.298	1038.5814	2	1038.5822	-0.0007	0	4.25	28	R	IAAASLPGSPR	R			index=1218
12	A0A0F7UKC7	Chorein_N domain-containing protein OS=Neospora caninum (strain Liverpool) OX=572307 GN=BN1204_047070 PE=4 SV=1	112	1316205	39	0	34	0	3.8	9.13	2088	1	1	1	531.3044	1060.5943	2	1060.5409	0.0534	0	8.21	17	R	KPMLPTCQK	M	Oxidation (M)	0.002000000.0	index=4128
12	A0A0F7UKC7	Chorein_N domain-containing protein OS=Neospora caninum (strain Liverpool) OX=572307 GN=BN1204_047070 PE=4 SV=1	112	1316205	39	0	34	0	3.8	9.13	2089	1	1	1	531.3067	1060.5988	2	1060.5409	0.0579	0	7.65	20	R	KPMLPTCQK	M	Oxidation (M)	0.002000000.0	index=4019
12	A0A0F7UKC7	Chorein_N domain-containing protein OS=Neospora caninum (strain Liverpool) OX=572307 GN=BN1204_047070 PE=4 SV=1	112	1316205	39	0	34	0	3.8	9.13	2541	3	1	1	382.8826	1145.6261	3	1145.4264	0.1997	0	5.43	28	R	CTGCCSSAASTR	E			index=874
12	A0A0F7UKC7	Chorein_N domain-containing protein OS=Neospora caninum (strain Liverpool) OX=572307 GN=BN1204_047070 PE=4 SV=1	112	1316205	39	0	34	0	3.8	9.13	2598	5	1	1	579.2701	1156.5257	2	1156.5836	-0.0579	1	4.62	30	R	EGKGPQSALDR	L			index=2092
12	A0A0F7UKC7	Chorein_N domain-containing protein OS=Neospora caninum (strain Liverpool) OX=572307 GN=BN1204_047070 PE=4 SV=1	112	1316205	39	0	34	0	3.8	9.13	2629	7	1	0	388.2086	1161.604	3	1161.6295	-0.0255	1	0.6	84	R	QGVLRWFEK	L			index=477
12	A0A0F7UKC7	Chorein_N domain-containing protein OS=Neospora caninum (strain Liverpool) OX=572307 GN=BN1204_047070 PE=4 SV=1	112	1316205	39	0	34	0	3.8	9.13	2630	4	1	0	388.209	1161.6053	3	1161.6295	-0.0241	1	5.03	30	R	QGVLRWFEK	L			index=110
12	A0A0F7UKC7	Chorein_N domain-containing protein OS=Neospora caninum (strain Liverpool) OX=572307 GN=BN1204_047070 PE=4 SV=1	112	1316205	39	0	34	0	3.8	9.13	2720	2	1	1	589.3174	1176.6202	2	1176.5775	0.0427	0	8.16	14	R	GAVEDVGDLFR	G			index=4815
12	A0A0F7UKC7	Chorein_N domain-containing protein OS=Neospora caninum (strain Liverpool) OX=572307 GN=BN1204_047070 PE=4 SV=1	112	1316205	39	0	34	0	3.8	9.13	2779	5	1	1	594.3253	1186.636	2	1186.5149	0.1211	1	11.74	6	R	KGGCTADGEHR	S	Carbamidomethyl (C)	0.00010000000.0	index=530
12	A0A0F7UKC7	Chorein_N domain-containing protein OS=Neospora caninum (strain Liverpool) OX=572307 GN=BN1204_047070 PE=4 SV=1	112	1316205	39	0	34	0	3.8	9.13	2780	7	1	1	396.553	1186.6371	3	1186.5149	0.1222	1	9.26	11	R	KGGCTADGEHR	S	Carbamidomethyl (C)	0.00010000000.0	index=492
12	A0A0F7UKC7	Chorein_N domain-containing protein OS=Neospora caninum (strain Liverpool) OX=572307 GN=BN1204_047070 PE=4 SV=1	112	1316205	39	0	34	0	3.8	9.13	3337	7	1	1	435.5845	1303.7316	3	1303.5793	0.1523	0	3.27	42	R	DQEPGVSSSWGR	R			index=4133
12	A0A0F7UKC7	Chorein_N domain-containing protein OS=Neospora caninum (strain Liverpool) OX=572307 GN=BN1204_047070 PE=4 SV=1	112	1316205	39	0	34	0	3.8	9.13	3341	7	1	1	436.5489	1306.6249	3	1306.583	0.0419	0	0.52	73	R	SFTSFYPDSTR	D			index=2455
12	A0A0F7UKC7	Chorein_N domain-containing protein OS=Neospora caninum (strain Liverpool) OX=572307 GN=BN1204_047070 PE=4 SV=1	112	1316205	39	0	34	0	3.8	9.13	3508	6	1	1	672.3565	1342.6983	2	1342.6841	0.0142	1	5.43	23	R	QDVDTGTKGIGPR	R			index=1379
12	A0A0F7UKC7	Chorein_N domain-containing protein OS=Neospora caninum (strain Liverpool) OX=572307 GN=BN1204_047070 PE=4 SV=1	112	1316205	39	0	34	0	3.8	9.13	4019	4	1	1	713.3551	1424.6956	2	1424.7194	-0.0238	1	6.54	16	R	RYAATGGTAGTMLR	E			index=2421
12	A0A0F7UKC7	Chorein_N domain-containing protein OS=Neospora caninum (strain Liverpool) OX=572307 GN=BN1204_047070 PE=4 SV=1	112	1316205	39	0	34	0	3.8	9.13	4298	9	1	1	490.2758	1467.8056	3	1467.7318	0.0739	0	5.11	23	K	TADPSAQAPGDVALR	S			index=4613
12	A0A0F7UKC7	Chorein_N domain-containing protein OS=Neospora caninum (strain Liverpool) OX=572307 GN=BN1204_047070 PE=4 SV=1	112	1316205	39	0	34	0	3.8	9.13	4631	7	1	1	514.2607	1539.7604	3	1539.8232	-0.0628	0	0.57	62	R	CIQAPLSFLPQAPR	R			index=4930
12	A0A0F7UKC7	Chorein_N domain-containing protein OS=Neospora caninum (strain Liverpool) OX=572307 GN=BN1204_047070 PE=4 SV=1	112	1316205	39	0	34	0	3.8	9.13	4786	1	1	1	785.1406	1568.2666	2	1568.7947	-0.5281	1	1.67	95	R	VGTRSFEFEGLTAR	L			index=7365
12	A0A0F7UKC7	Chorein_N domain-containing protein OS=Neospora caninum (strain Liverpool) OX=572307 GN=BN1204_047070 PE=4 SV=1	112	1316205	39	0	34	0	3.8	9.13	4952	8	1	1	798.8554	1595.6962	2	1595.8743	-0.1781	1	2.49	41	R	TGLSLSHQRSNVLGK	S			index=5675
12	A0A0F7UKC7	Chorein_N domain-containing protein OS=Neospora caninum (strain Liverpool) OX=572307 GN=BN1204_047070 PE=4 SV=1	112	1316205	39	0	34	0	3.8	9.13	5000	3	1	1	802.8825	1603.7504	2	1603.7929	-0.0425	0	5.18	20	R	WPAGNCGPPPVSVAPR	Q			index=5943
12	A0A0F7UKC7	Chorein_N domain-containing protein OS=Neospora caninum (strain Liverpool) OX=572307 GN=BN1204_047070 PE=4 SV=1	112	1316205	39	0	34	0	3.8	9.13	5071	2	1	1	539.9448	1616.8126	3	1616.8457	-0.0331	1	11.94	4.4	R	TLRCPAQFQLDLR	S	Carbamidomethyl (C)	0.0001000000000.0	index=7554
12	A0A0F7UKC7	Chorein_N domain-containing protein OS=Neospora caninum (strain Liverpool) OX=572307 GN=BN1204_047070 PE=4 SV=1	112	1316205	39	0	34	0	3.8	9.13	5094	4	1	1	811.3981	1620.7817	2	1620.7339	0.0478	1	1.24	53	R	RENDLSGEATSSAER	T			index=6167
12	A0A0F7UKC7	Chorein_N domain-containing protein OS=Neospora caninum (strain Liverpool) OX=572307 GN=BN1204_047070 PE=4 SV=1	112	1316205	39	0	34	0	3.8	9.13	5438	6	1	1	424.2146	1692.8292	4	1692.7923	0.0368	1	2.55	37	K	VCAVSACQRLDESAK	D	2 Carbamidomethyl (C)	0.010000100000000.0	index=3091
12	A0A0F7UKC7	Chorein_N domain-containing protein OS=Neospora caninum (strain Liverpool) OX=572307 GN=BN1204_047070 PE=4 SV=1	112	1316205	39	0	34	0	3.8	9.13	5624	7	1	1	586.6724	1756.9953	3	1756.7574	0.2378	0	5.43	22	K	CGPSSVGTFDEGGTGTSAK	S			index=5029
12	A0A0F7UKC7	Chorein_N domain-containing protein OS=Neospora caninum (strain Liverpool) OX=572307 GN=BN1204_047070 PE=4 SV=1	112	1316205	39	0	34	0	3.8	9.13	5857	1	1	1	614.3284	1839.9633	3	1839.8673	0.096	0	5.68	17	R	STGMSSGGIFESIPEGLR	Q	Oxidation (M)	0.000200000000000000.0	index=5647
12	A0A0F7UKC7	Chorein_N domain-containing protein OS=Neospora caninum (strain Liverpool) OX=572307 GN=BN1204_047070 PE=4 SV=1	112	1316205	39	0	34	0	3.8	9.13	7341	4	0	1	545.4893	2722.4099	5	2722.2955	0.1144	1	0.4	39	R	SDKIMGWQPDANPGVRPPPNEVMR	A	2 Oxidation (M)	0.000020000000000000000020.0	index=3924
12	A0A0F7UKC7	Chorein_N domain-containing protein OS=Neospora caninum (strain Liverpool) OX=572307 GN=BN1204_047070 PE=4 SV=1	112	1316205	39	0	34	0	3.8	9.13	7342	6	0	1	681.6099	2722.4103	4	2722.2955	0.1148	1	1.01	34	R	SDKIMGWQPDANPGVRPPPNEVMR	A	2 Oxidation (M)	0.000020000000000000000020.0	index=3938
12	A0A0F7UKC7	Chorein_N domain-containing protein OS=Neospora caninum (strain Liverpool) OX=572307 GN=BN1204_047070 PE=4 SV=1	112	1316205	39	0	34	0	3.8	9.13	7542	4	1	1	960.1179	2877.3319	3	2877.3828	-0.0509	1	8.62	5.4	R	VTGPQLHEGESSPLSRSCSAGHFIPER	N			index=77
12	A0A0F7UKC7	Chorein_N domain-containing protein OS=Neospora caninum (strain Liverpool) OX=572307 GN=BN1204_047070 PE=4 SV=1	112	1316205	39	0	34	0	3.8	9.13	7707	4	1	1	773.1481	3088.5633	4	3088.3033	0.26	1	0.56	35	R	GGAVSANMNDMVSTRSPASGGGEGTDGCAFGR	G	Carbamidomethyl (C); Oxidation (M)	0.00000000002000000000000000010000.0	index=6638
12	A0A0F7UKC7	Chorein_N domain-containing protein OS=Neospora caninum (strain Liverpool) OX=572307 GN=BN1204_047070 PE=4 SV=1	112	1316205	39	0	34	0	3.8	9.13	7876	4	1	1	816.1453	3260.5519	4	3260.3454	0.2066	1	2.41	19	R	CTSPERCSYPGPVGEPLAFPGMCSGSGCADR	G	2 Carbamidomethyl (C); Oxidation (M)	0.0000001000000000000002100000000.0	index=6426
13	A0A0F7UQN8	Non-specific serine/threonine protein kinase OS=Neospora caninum (strain Liverpool) OX=572307 GN=BN1204_064500 PE=4 SV=1	111	747311	27	0	26	0	5.7	8.04	1263	6	0	1	419.7387	837.4627	2	837.4569	0.0058	1	13.34	3.5	R	RAHAQQK	F			index=5322
13	A0A0F7UQN8	Non-specific serine/threonine protein kinase OS=Neospora caninum (strain Liverpool) OX=572307 GN=BN1204_064500 PE=4 SV=1	111	747311	27	0	26	0	5.7	8.04	1265	3	0	1	419.7698	837.5251	2	837.4569	0.0682	1	21.12	0.6	R	RAHAQQK	F			index=1042
13	A0A0F7UQN8	Non-specific serine/threonine protein kinase OS=Neospora caninum (strain Liverpool) OX=572307 GN=BN1204_064500 PE=4 SV=1	111	747311	27	0	26	0	5.7	8.04	1331	5	1	0	427.2298	852.4451	2	852.5181	-0.073	0	3.44	31	R	NAPLLLGR	D			index=2240
13	A0A0F7UQN8	Non-specific serine/threonine protein kinase OS=Neospora caninum (strain Liverpool) OX=572307 GN=BN1204_064500 PE=4 SV=1	111	747311	27	0	26	0	5.7	8.04	1385	8	1	1	434.7628	867.511	2	867.5542	-0.0431	0	1.55	53	R	AVLPLSLR	Q			index=8035
13	A0A0F7UQN8	Non-specific serine/threonine protein kinase OS=Neospora caninum (strain Liverpool) OX=572307 GN=BN1204_064500 PE=4 SV=1	111	747311	27	0	26	0	5.7	8.04	2061	4	1	1	529.3176	1056.6206	2	1056.5564	0.0643	0	16.91	1.8	K	IDAAQDVLGR	I			index=3463
13	A0A0F7UQN8	Non-specific serine/threonine protein kinase OS=Neospora caninum (strain Liverpool) OX=572307 GN=BN1204_064500 PE=4 SV=1	111	747311	27	0	26	0	5.7	8.04	2064	8	1	1	529.7646	1057.5147	2	1057.4498	0.0649	0	0.02	90	R	TADMYASSGR	Q			index=4617
13	A0A0F7UQN8	Non-specific serine/threonine protein kinase OS=Neospora caninum (strain Liverpool) OX=572307 GN=BN1204_064500 PE=4 SV=1	111	747311	27	0	26	0	5.7	8.04	2068	2	1	1	530.2716	1058.5286	2	1058.5509	-0.0223	0	6.35	24	K	GFAGVPAAVDR	G			index=2089
13	A0A0F7UQN8	Non-specific serine/threonine protein kinase OS=Neospora caninum (strain Liverpool) OX=572307 GN=BN1204_064500 PE=4 SV=1	111	747311	27	0	26	0	5.7	8.04	2867	1	0	1	402.5429	1204.6069	3	1204.5684	0.0385	1	5.8	24	K	TAKQGSEEAER	G			index=2310
13	A0A0F7UQN8	Non-specific serine/threonine protein kinase OS=Neospora caninum (strain Liverpool) OX=572307 GN=BN1204_064500 PE=4 SV=1	111	747311	27	0	26	0	5.7	8.04	2964	1	1	1	1223.6171	1222.6098	1	1222.6962	-0.0863	0	14.45	2.8	R	VAASLLFFLDK	T			index=8283
13	A0A0F7UQN8	Non-specific serine/threonine protein kinase OS=Neospora caninum (strain Liverpool) OX=572307 GN=BN1204_064500 PE=4 SV=1	111	747311	27	0	26	0	5.7	8.04	3457	1	1	1	667.3243	1332.6341	2	1332.6382	-0.0041	1	7.16	17	R	NTEASVETGGRGR	E			index=3713
13	A0A0F7UQN8	Non-specific serine/threonine protein kinase OS=Neospora caninum (strain Liverpool) OX=572307 GN=BN1204_064500 PE=4 SV=1	111	747311	27	0	26	0	5.7	8.04	3918	4	1	1	471.1739	1410.4998	3	1410.6045	-0.1048	1	0.85	86	K	ADLSRGCGSESDSK	L			index=3066
13	A0A0F7UQN8	Non-specific serine/threonine protein kinase OS=Neospora caninum (strain Liverpool) OX=572307 GN=BN1204_064500 PE=4 SV=1	111	747311	27	0	26	0	5.7	8.04	4053	4	1	1	715.8154	1429.6162	2	1428.8664	0.7499	1	1.92	52	R	VLKSLLSLGLSSGR	R			index=89
13	A0A0F7UQN8	Non-specific serine/threonine protein kinase OS=Neospora caninum (strain Liverpool) OX=572307 GN=BN1204_064500 PE=4 SV=1	111	747311	27	0	26	0	5.7	8.04	4275	6	1	1	732.8864	1463.7582	2	1463.8572	-0.099	1	4.67	25	R	ERHQISLSLLLR	L			index=4713
13	A0A0F7UQN8	Non-specific serine/threonine protein kinase OS=Neospora caninum (strain Liverpool) OX=572307 GN=BN1204_064500 PE=4 SV=1	111	747311	27	0	26	0	5.7	8.04	4362	3	1	1	494.2487	1479.7242	3	1479.798	-0.0739	1	0.4	68	K	HSVPSLVMADLRR	K			index=2831
13	A0A0F7UQN8	Non-specific serine/threonine protein kinase OS=Neospora caninum (strain Liverpool) OX=572307 GN=BN1204_064500 PE=4 SV=1	111	747311	27	0	26	0	5.7	8.04	4400	6	1	1	743.9408	1485.867	2	1485.7365	0.1306	0	1.76	57	R	QLPFSSTVEWHR	A			index=4725
13	A0A0F7UQN8	Non-specific serine/threonine protein kinase OS=Neospora caninum (strain Liverpool) OX=572307 GN=BN1204_064500 PE=4 SV=1	111	747311	27	0	26	0	5.7	8.04	4547	2	1	1	509.2842	1524.8307	3	1524.8009	0.0299	0	6.85	15	R	VTRPSLEGPGVSGNR	S			index=4669
13	A0A0F7UQN8	Non-specific serine/threonine protein kinase OS=Neospora caninum (strain Liverpool) OX=572307 GN=BN1204_064500 PE=4 SV=1	111	747311	27	0	26	0	5.7	8.04	5164	2	1	1	817.4171	1632.8196	2	1632.8808	-0.0612	1	1.93	46	R	VNAHVARLVNAAQDR	T			index=3631
13	A0A0F7UQN8	Non-specific serine/threonine protein kinase OS=Neospora caninum (strain Liverpool) OX=572307 GN=BN1204_064500 PE=4 SV=1	111	747311	27	0	26	0	5.7	8.04	5481	4	1	1	853.9049	1705.7951	2	1705.0362	0.7589	1	2.97	33	R	LVALLSLQNLRAPAAR	R			index=4771
13	A0A0F7UQN8	Non-specific serine/threonine protein kinase OS=Neospora caninum (strain Liverpool) OX=572307 GN=BN1204_064500 PE=4 SV=1	111	747311	27	0	26	0	5.7	8.04	5778	6	1	1	454.5106	1814.0134	4	1813.9985	0.0149	1	1.94	45	R	SHVQCTLAVLALFRTR	A			index=4204
13	A0A0F7UQN8	Non-specific serine/threonine protein kinase OS=Neospora caninum (strain Liverpool) OX=572307 GN=BN1204_064500 PE=4 SV=1	111	747311	27	0	26	0	5.7	8.04	5939	3	1	1	620.975	1859.9032	3	1860.0873	-0.1841	0	3.74	26	R	IASLVLPAELWVSPLPR	R			index=2985
13	A0A0F7UQN8	Non-specific serine/threonine protein kinase OS=Neospora caninum (strain Liverpool) OX=572307 GN=BN1204_064500 PE=4 SV=1	111	747311	27	0	26	0	5.7	8.04	6034	1	1	1	632.6707	1894.9901	3	1894.7938	0.1963	0	2.24	38	R	HGADCVEIPDDACSPPR	R	2 Carbamidomethyl (C)	0.00001000000010000.0	index=5240
13	A0A0F7UQN8	Non-specific serine/threonine protein kinase OS=Neospora caninum (strain Liverpool) OX=572307 GN=BN1204_064500 PE=4 SV=1	111	747311	27	0	26	0	5.7	8.04	6279	7	1	1	493.2783	1969.0842	4	1969.1472	-0.0631	0	0.89	51	R	LASPLTAALSHVLSLIAHR	Q			index=5208
13	A0A0F7UQN8	Non-specific serine/threonine protein kinase OS=Neospora caninum (strain Liverpool) OX=572307 GN=BN1204_064500 PE=4 SV=1	111	747311	27	0	26	0	5.7	8.04	6596	3	1	1	697.9764	2090.9074	3	2090.9729	-0.0656	1	2.5	33	K	AHVEESRGGLGIHSDQDER	G			index=4284
13	A0A0F7UQN8	Non-specific serine/threonine protein kinase OS=Neospora caninum (strain Liverpool) OX=572307 GN=BN1204_064500 PE=4 SV=1	111	747311	27	0	26	0	5.7	8.04	6611	3	1	1	421.8397	2104.1622	5	2103.95	0.2123	1	10.37	6.1	R	VAGSKASASNPVCDASCPPMR	G	Carbamidomethyl (C)	0.000000000000100000000.0	index=6212
13	A0A0F7UQN8	Non-specific serine/threonine protein kinase OS=Neospora caninum (strain Liverpool) OX=572307 GN=BN1204_064500 PE=4 SV=1	111	747311	27	0	26	0	5.7	8.04	6714	1	1	1	550.2947	2197.1499	4	2197.0433	0.1065	1	13.31	2.7	R	SKQGEPAVTEGSAVTEHPMAR	L	Oxidation (M)	0.000000000000000000200.0	index=6294
13	A0A0F7UQN8	Non-specific serine/threonine protein kinase OS=Neospora caninum (strain Liverpool) OX=572307 GN=BN1204_064500 PE=4 SV=1	111	747311	27	0	26	0	5.7	8.04	7984	6	1	1	1160.9233	3479.7481	3	3479.5003	0.2478	1	3.2	14	R	CPDSGLEEGLAMVSQQWQRDEWDCMPQIR	A	Carbamidomethyl (C); Oxidation (M)	0.00000000000000000000000120000.0	index=4226
13	A0A0F7UQN8	Non-specific serine/threonine protein kinase OS=Neospora caninum (strain Liverpool) OX=572307 GN=BN1204_064500 PE=4 SV=1	111	747311	27	0	26	0	5.7	8.04	8288	9	1	1	853.3979	4261.9531	5	4261.9905	-0.0373	1	0.48	18	R	FLYTHATTLLGACLVCGMDSVEAADFVEAATGMREERPR	F	2 Oxidation (M)	0.000000000000000002000000000000002000000.0	index=7404
14	A0A0F7UW74	MIF4G domain-containing protein OS=Toxoplasma gondii (strain ATCC 50861 / VEG) OX=432359 GN=BN1205_058290 PE=4 SV=1	110	389119	19	0	14	0	5.5	6.57	285	1	1	0	501.2776	500.2704	1	500.2343	0.0361	0	12.27	9.3	K	GPGDR	G			index=2585
14	A0A0F7UW74	MIF4G domain-containing protein OS=Toxoplasma gondii (strain ATCC 50861 / VEG) OX=432359 GN=BN1205_058290 PE=4 SV=1	110	389119	19	0	14	0	5.5	6.57	1331	8	0	1	427.2298	852.4451	2	852.4011	0.044	1	1.49	48	K	DASCTKTK	R			index=2240
14	A0A0F7UW74	MIF4G domain-containing protein OS=Toxoplasma gondii (strain ATCC 50861 / VEG) OX=432359 GN=BN1205_058290 PE=4 SV=1	110	389119	19	0	14	0	5.5	6.57	1725	1	1	1	487.3068	972.599	2	972.4988	0.1001	1	29.99	0.11	K	GDAQAQKQK	D			index=239
14	A0A0F7UW74	MIF4G domain-containing protein OS=Toxoplasma gondii (strain ATCC 50861 / VEG) OX=432359 GN=BN1205_058290 PE=4 SV=1	110	389119	19	0	14	0	5.5	6.57	1917	3	1	1	511.2734	1020.5322	2	1020.5352	-0.003	0	5.88	26	K	LELHGPEAR	D			index=6083
14	A0A0F7UW74	MIF4G domain-containing protein OS=Toxoplasma gondii (strain ATCC 50861 / VEG) OX=432359 GN=BN1205_058290 PE=4 SV=1	110	389119	19	0	14	0	5.5	6.57	3835	10	1	1	466.1846	1395.5321	3	1394.7479	0.7841	1	0.03	92	K	MSIEKFVVVAEK	I	Oxidation (M)	0.200000000000.0	index=2932
14	A0A0F7UW74	MIF4G domain-containing protein OS=Toxoplasma gondii (strain ATCC 50861 / VEG) OX=432359 GN=BN1205_058290 PE=4 SV=1	110	389119	19	0	14	0	5.5	6.57	3990	1	1	1	474.2554	1419.7444	3	1419.6671	0.0773	0	15.07	2.5	R	QFPDQPDFVAEK	L			index=3243
14	A0A0F7UW74	MIF4G domain-containing protein OS=Toxoplasma gondii (strain ATCC 50861 / VEG) OX=432359 GN=BN1205_058290 PE=4 SV=1	110	389119	19	0	14	0	5.5	6.57	3991	1	1	1	474.2573	1419.7501	3	1419.6671	0.0831	0	14.49	2.9	R	QFPDQPDFVAEK	L			index=4141
14	A0A0F7UW74	MIF4G domain-containing protein OS=Toxoplasma gondii (strain ATCC 50861 / VEG) OX=432359 GN=BN1205_058290 PE=4 SV=1	110	389119	19	0	14	0	5.5	6.57	3992	1	1	1	474.258	1419.7521	3	1419.6671	0.085	0	15.07	2.5	R	QFPDQPDFVAEK	L			index=3381
14	A0A0F7UW74	MIF4G domain-containing protein OS=Toxoplasma gondii (strain ATCC 50861 / VEG) OX=432359 GN=BN1205_058290 PE=4 SV=1	110	389119	19	0	14	0	5.5	6.57	4090	1	1	1	717.8004	1433.5862	2	1433.6755	-0.0893	1	5.82	22	R	MRCVSPGEAQVGGK	R	Oxidation (M)	0.20000000000000.0	index=3515
14	A0A0F7UW74	MIF4G domain-containing protein OS=Toxoplasma gondii (strain ATCC 50861 / VEG) OX=432359 GN=BN1205_058290 PE=4 SV=1	110	389119	19	0	14	0	5.5	6.57	4221	7	1	1	729.8697	1457.7248	2	1457.6391	0.0857	0	3.25	36	R	EGPAGLGNDMGPGMR	F			index=2376
14	A0A0F7UW74	MIF4G domain-containing protein OS=Toxoplasma gondii (strain ATCC 50861 / VEG) OX=432359 GN=BN1205_058290 PE=4 SV=1	110	389119	19	0	14	0	5.5	6.57	4339	9	1	1	738.3819	1474.7492	2	1474.7021	0.0472	1	1.42	55	R	MRCVSPGEAQVGGK	R	Carbamidomethyl (C)	0.00100000000000.0	index=5180
14	A0A0F7UW74	MIF4G domain-containing protein OS=Toxoplasma gondii (strain ATCC 50861 / VEG) OX=432359 GN=BN1205_058290 PE=4 SV=1	110	389119	19	0	14	0	5.5	6.57	5507	6	1	1	572.3488	1714.0244	3	1714.8009	-0.7765	1	7.93	15	K	ENVAVSEEAREEEPK	E			index=3177
14	A0A0F7UW74	MIF4G domain-containing protein OS=Toxoplasma gondii (strain ATCC 50861 / VEG) OX=432359 GN=BN1205_058290 PE=4 SV=1	110	389119	19	0	14	0	5.5	6.57	5509	9	1	1	429.5148	1714.03	4	1714.8009	-0.7709	1	7.27	18	K	ENVAVSEEAREEEPK	E			index=3183
14	A0A0F7UW74	MIF4G domain-containing protein OS=Toxoplasma gondii (strain ATCC 50861 / VEG) OX=432359 GN=BN1205_058290 PE=4 SV=1	110	389119	19	0	14	0	5.5	6.57	5715	1	1	1	896.3702	1790.7259	2	1790.7067	0.0192	0	10.57	6.8	R	GSGGGDWPHMGGDNFER	G	Oxidation (M)	0.00000000020000000.0	index=833
14	A0A0F7UW74	MIF4G domain-containing protein OS=Toxoplasma gondii (strain ATCC 50861 / VEG) OX=432359 GN=BN1205_058290 PE=4 SV=1	110	389119	19	0	14	0	5.5	6.57	7277	9	1	1	534.3036	2666.4819	5	2667.1588	-0.6769	0	0.92	49	R	LMSQSSGAPGGPAGHGIMCHSESPQR	R	Carbamidomethyl (C); 2 Oxidation (M)	0.02000000000000000210000000.0	index=5933
14	A0A0F7UW74	MIF4G domain-containing protein OS=Toxoplasma gondii (strain ATCC 50861 / VEG) OX=432359 GN=BN1205_058290 PE=4 SV=1	110	389119	19	0	14	0	5.5	6.57	7278	4	1	1	667.6279	2666.4824	4	2667.1588	-0.6764	0	0.43	55	R	LMSQSSGAPGGPAGHGIMCHSESPQR	R	Carbamidomethyl (C); 2 Oxidation (M)	0.02000000000000000210000000.0	index=5938
14	A0A0F7UW74	MIF4G domain-containing protein OS=Toxoplasma gondii (strain ATCC 50861 / VEG) OX=432359 GN=BN1205_058290 PE=4 SV=1	110	389119	19	0	14	0	5.5	6.57	7839	10	1	1	1075.1064	3222.2974	3	3222.555	-0.2577	1	1.42	36	R	GVCLVESASYPGAPMPGGIQSVGAGRGNLYSR	L	Carbamidomethyl (C); Oxidation (M)	0.00100000000000200000000000000000.0	index=1902
14	A0A0F7UW74	MIF4G domain-containing protein OS=Toxoplasma gondii (strain ATCC 50861 / VEG) OX=432359 GN=BN1205_058290 PE=4 SV=1	110	389119	19	0	14	0	5.5	6.57	7886	1	1	1	1090.5393	3268.5961	3	3268.4924	0.1037	1	7.76	5.7	R	GNLYSRLMSQSSGAPGGPAGHGIMCHSESPQR	R			index=6026
14	A0A0F7UW74	MIF4G domain-containing protein OS=Toxoplasma gondii (strain ATCC 50861 / VEG) OX=432359 GN=BN1205_058290 PE=4 SV=1	110	389119	19	0	14	0	5.5	6.57	7995	1	1	1	1182.9663	3545.8771	3	3546.6287	-0.7517	1	10.4	3	R	YSGENELSLANTPPQPAEYGGFSRASSSNFQGGK	G			index=4158
15	A0A0F7UJ80	Uncharacterized protein OS=Neospora caninum (strain Liverpool) OX=572307 GN=BN1204_039500 PE=4 SV=1	110	520400	27	0	20	0	5.6	9.17	305	7	1	0	507.2367	506.2294	1	506.2601	-0.0307	0	0.22	79	R	GAFGR	F			index=1343
15	A0A0F7UJ80	Uncharacterized protein OS=Neospora caninum (strain Liverpool) OX=572307 GN=BN1204_039500 PE=4 SV=1	110	520400	27	0	20	0	5.6	9.17	989	2	1	0	390.2182	778.4218	2	778.4813	-0.0595	0	11.1	7.5	R	GLLALHR	L			index=4497
15	A0A0F7UJ80	Uncharacterized protein OS=Neospora caninum (strain Liverpool) OX=572307 GN=BN1204_039500 PE=4 SV=1	110	520400	27	0	20	0	5.6	9.17	1259	1	1	0	419.2483	836.4821	2	836.4644	0.0177	0	29.22	0.089	R	ELSFTLK	T			index=4074
15	A0A0F7UJ80	Uncharacterized protein OS=Neospora caninum (strain Liverpool) OX=572307 GN=BN1204_039500 PE=4 SV=1	110	520400	27	0	20	0	5.6	9.17	1312	2	1	1	425.2097	848.4049	2	848.4868	-0.0819	0	0.24	1.00E+02	M	AALPQPPR	C			index=1409
15	A0A0F7UJ80	Uncharacterized protein OS=Neospora caninum (strain Liverpool) OX=572307 GN=BN1204_039500 PE=4 SV=1	110	520400	27	0	20	0	5.6	9.17	1873	7	1	1	505.7859	1009.5572	2	1009.5379	0.0194	1	3.79	31	R	LFSVTCRK	C	Carbamidomethyl (C)	0.00000100.0	index=1876
15	A0A0F7UJ80	Uncharacterized protein OS=Neospora caninum (strain Liverpool) OX=572307 GN=BN1204_039500 PE=4 SV=1	110	520400	27	0	20	0	5.6	9.17	2026	2	1	1	350.5346	1048.5818	3	1048.5699	0.0119	1	4.71	35	K	SKSMTNIIR	T			index=1961
15	A0A0F7UJ80	Uncharacterized protein OS=Neospora caninum (strain Liverpool) OX=572307 GN=BN1204_039500 PE=4 SV=1	110	520400	27	0	20	0	5.6	9.17	2035	4	1	1	526.2886	1050.5627	2	1050.5089	0.0538	0	8.02	13	R	LTEVECVMK	S			index=628
15	A0A0F7UJ80	Uncharacterized protein OS=Neospora caninum (strain Liverpool) OX=572307 GN=BN1204_039500 PE=4 SV=1	110	520400	27	0	20	0	5.6	9.17	2112	8	0	1	533.2875	1064.5605	2	1064.5648	-0.0043	1	5.89	21	K	SKSMTNIIR	T	Oxidation (M)	0.000200000.0	index=629
15	A0A0F7UJ80	Uncharacterized protein OS=Neospora caninum (strain Liverpool) OX=572307 GN=BN1204_039500 PE=4 SV=1	110	520400	27	0	20	0	5.6	9.17	2224	1	1	1	544.3003	1086.586	2	1086.5168	0.0692	0	6.81	20	R	MAVDYFIGR	G	Oxidation (M)	0.200000000.0	index=665
15	A0A0F7UJ80	Uncharacterized protein OS=Neospora caninum (strain Liverpool) OX=572307 GN=BN1204_039500 PE=4 SV=1	110	520400	27	0	20	0	5.6	9.17	2593	4	1	0	578.2623	1154.51	2	1153.7183	0.7918	1	7.17	16	R	INDLRVLLAK	E			index=43
15	A0A0F7UJ80	Uncharacterized protein OS=Neospora caninum (strain Liverpool) OX=572307 GN=BN1204_039500 PE=4 SV=1	110	520400	27	0	20	0	5.6	9.17	3350	7	1	1	436.8866	1307.638	3	1307.6431	-0.0052	0	3.15	38	K	YQPLVEMLGDK	L	Oxidation (M)	0.00000020000.0	index=1743
15	A0A0F7UJ80	Uncharacterized protein OS=Neospora caninum (strain Liverpool) OX=572307 GN=BN1204_039500 PE=4 SV=1	110	520400	27	0	20	0	5.6	9.17	3915	1	1	1	706.1171	1410.2196	2	1410.6669	-0.4473	1	6.6	31	R	MRLTEVECVMK	S	Carbamidomethyl (C); Oxidation (M)	0.00000001020.0	index=3013
15	A0A0F7UJ80	Uncharacterized protein OS=Neospora caninum (strain Liverpool) OX=572307 GN=BN1204_039500 PE=4 SV=1	110	520400	27	0	20	0	5.6	9.17	4278	1	1	1	489.2685	1464.7837	3	1464.7507	0.033	1	7.5	14	R	NSRAMFAGIVVER	F	Oxidation (M)	0.0000200000000.0	index=4947
15	A0A0F7UJ80	Uncharacterized protein OS=Neospora caninum (strain Liverpool) OX=572307 GN=BN1204_039500 PE=4 SV=1	110	520400	27	0	20	0	5.6	9.17	4434	10	1	1	498.2756	1491.8051	3	1491.8045	0.0005	1	1.07	61	R	LNNSLSSFREVVK	L			index=5011
15	A0A0F7UJ80	Uncharacterized protein OS=Neospora caninum (strain Liverpool) OX=572307 GN=BN1204_039500 PE=4 SV=1	110	520400	27	0	20	0	5.6	9.17	4515	2	1	1	506.2758	1515.8056	3	1515.8595	-0.0539	1	10.15	7	R	RMVPAIYAEVVLR	L			index=6884
15	A0A0F7UJ80	Uncharacterized protein OS=Neospora caninum (strain Liverpool) OX=572307 GN=BN1204_039500 PE=4 SV=1	110	520400	27	0	20	0	5.6	9.17	4591	6	1	1	766.9055	1531.7964	2	1531.8544	-0.058	1	1.98	47	R	RMVPAIYAEVVLR	L	Oxidation (M)	0.0200000000000.0	index=5686
15	A0A0F7UJ80	Uncharacterized protein OS=Neospora caninum (strain Liverpool) OX=572307 GN=BN1204_039500 PE=4 SV=1	110	520400	27	0	20	0	5.6	9.17	4592	1	1	1	511.6069	1531.799	3	1531.8544	-0.0555	1	7.37	14	R	RMVPAIYAEVVLR	L	Oxidation (M)	0.0200000000000.0	index=6885
15	A0A0F7UJ80	Uncharacterized protein OS=Neospora caninum (strain Liverpool) OX=572307 GN=BN1204_039500 PE=4 SV=1	110	520400	27	0	20	0	5.6	9.17	4595	1	1	1	511.6093	1531.806	3	1531.8544	-0.0484	1	10.71	6.3	R	RMVPAIYAEVVLR	L	Oxidation (M)	0.0200000000000.0	index=6280
15	A0A0F7UJ80	Uncharacterized protein OS=Neospora caninum (strain Liverpool) OX=572307 GN=BN1204_039500 PE=4 SV=1	110	520400	27	0	20	0	5.6	9.17	4598	5	1	1	766.9126	1531.8106	2	1531.8544	-0.0438	1	10.11	7.3	R	RMVPAIYAEVVLR	L	Oxidation (M)	0.0200000000000.0	index=6274
15	A0A0F7UJ80	Uncharacterized protein OS=Neospora caninum (strain Liverpool) OX=572307 GN=BN1204_039500 PE=4 SV=1	110	520400	27	0	20	0	5.6	9.17	4599	2	1	1	511.6139	1531.8199	3	1531.8544	-0.0346	1	9.11	9.2	R	RMVPAIYAEVVLR	L	Oxidation (M)	0.0200000000000.0	index=5086
15	A0A0F7UJ80	Uncharacterized protein OS=Neospora caninum (strain Liverpool) OX=572307 GN=BN1204_039500 PE=4 SV=1	110	520400	27	0	20	0	5.6	9.17	5341	7	1	1	418.2106	1668.8132	4	1668.9062	-0.093	1	0.79	54	K	FWKLGATACTALFLK	R			index=176
15	A0A0F7UJ80	Uncharacterized protein OS=Neospora caninum (strain Liverpool) OX=572307 GN=BN1204_039500 PE=4 SV=1	110	520400	27	0	20	0	5.6	9.17	5343	1	1	1	418.2111	1668.8155	4	1668.9062	-0.0907	1	6.85	13	K	FWKLGATACTALFLK	R			index=460
15	A0A0F7UJ80	Uncharacterized protein OS=Neospora caninum (strain Liverpool) OX=572307 GN=BN1204_039500 PE=4 SV=1	110	520400	27	0	20	0	5.6	9.17	5908	7	1	1	619.6591	1855.9555	3	1855.9581	-0.0026	1	5.71	16	K	LQDFFSSILQYPRSR	V			index=6794
15	A0A0F7UJ80	Uncharacterized protein OS=Neospora caninum (strain Liverpool) OX=572307 GN=BN1204_039500 PE=4 SV=1	110	520400	27	0	20	0	5.6	9.17	6154	1	1	1	646.3279	1935.962	3	1935.1669	0.795	1	5.06	19	R	QLVSGVVPKLAFLAQLPR	S			index=4283
15	A0A0F7UJ80	Uncharacterized protein OS=Neospora caninum (strain Liverpool) OX=572307 GN=BN1204_039500 PE=4 SV=1	110	520400	27	0	20	0	5.6	9.17	7277	4	0	1	534.3036	2666.4819	5	2666.3698	0.1121	1	2.35	35	R	LADALCGITDPLLDAVADVVERNAR	T	Carbamidomethyl (C)	0.0000010000000000000000000.0	index=5933
15	A0A0F7UJ80	Uncharacterized protein OS=Neospora caninum (strain Liverpool) OX=572307 GN=BN1204_039500 PE=4 SV=1	110	520400	27	0	20	0	5.6	9.17	7731	2	1	1	777.894	3107.5469	4	3107.5016	0.0453	0	1.71	23	K	QACQTLVEDLAEASMLQRPATESFGAIR	G	Carbamidomethyl (C); Oxidation (M)	0.0010000000000020000000000000.0	index=7306
15	A0A0F7UJ80	Uncharacterized protein OS=Neospora caninum (strain Liverpool) OX=572307 GN=BN1204_039500 PE=4 SV=1	110	520400	27	0	20	0	5.6	9.17	8028	1	1	1	728.1721	3635.8239	5	3635.834	-0.0101	1	3.45	12	R	AAAEACFDSMFVNATSSLRPLFNIELAHLVARR	S	Oxidation (M)	0.000000000200000000000000000000000.0	index=5352
16	A0A0F7UYB1	HECT-domain (Ubiquitin-transferase) domain-containing protein OS=Toxoplasma gondii (strain ATCC 50861 / VEG) OX=432359 GN=BN1205_080010 PE=4 SV=1	108	1799359	54	0	45	0	3.7	6.65	231	1	1	0	475.234	474.2267	1	474.2187	0.008	0	6.87	55	R	EGGGR	R			index=608
16	A0A0F7UYB1	HECT-domain (Ubiquitin-transferase) domain-containing protein OS=Toxoplasma gondii (strain ATCC 50861 / VEG) OX=432359 GN=BN1205_080010 PE=4 SV=1	108	1799359	54	0	45	0	3.7	6.65	258	5	1	0	487.2563	486.249	1	486.255	-0.006	0	2.72	91	R	GSPAR	D			index=2500
16	A0A0F7UYB1	HECT-domain (Ubiquitin-transferase) domain-containing protein OS=Toxoplasma gondii (strain ATCC 50861 / VEG) OX=432359 GN=BN1205_080010 PE=4 SV=1	108	1799359	54	0	45	0	3.7	6.65	485	1	0	1	586.3074	585.3001	1	585.2871	0.0131	0	3.47	43	R	QDPAR	R			index=3110
16	A0A0F7UYB1	HECT-domain (Ubiquitin-transferase) domain-containing protein OS=Toxoplasma gondii (strain ATCC 50861 / VEG) OX=432359 GN=BN1205_080010 PE=4 SV=1	108	1799359	54	0	45	0	3.7	6.65	694	6	1	1	351.6921	701.3696	2	701.3344	0.0352	0	12.3	8.3	R	DSVEPR	H			index=1473
16	A0A0F7UYB1	HECT-domain (Ubiquitin-transferase) domain-containing protein OS=Toxoplasma gondii (strain ATCC 50861 / VEG) OX=432359 GN=BN1205_080010 PE=4 SV=1	108	1799359	54	0	45	0	3.7	6.65	881	7	1	1	377.234	752.4534	2	752.3565	0.0969	0	1.32	51	R	QHPSER	N			index=1415
16	A0A0F7UYB1	HECT-domain (Ubiquitin-transferase) domain-containing protein OS=Toxoplasma gondii (strain ATCC 50861 / VEG) OX=432359 GN=BN1205_080010 PE=4 SV=1	108	1799359	54	0	45	0	3.7	6.65	905	6	1	1	380.739	759.4634	2	759.3511	0.1123	0	4.06	60	R	GLDAGDGR	L			index=955
16	A0A0F7UYB1	HECT-domain (Ubiquitin-transferase) domain-containing protein OS=Toxoplasma gondii (strain ATCC 50861 / VEG) OX=432359 GN=BN1205_080010 PE=4 SV=1	108	1799359	54	0	45	0	3.7	6.65	1232	4	1	1	415.7293	829.444	2	829.4406	0.0034	0	6.82	27	R	GLGGISGGGR	R			index=1345
16	A0A0F7UYB1	HECT-domain (Ubiquitin-transferase) domain-containing protein OS=Toxoplasma gondii (strain ATCC 50861 / VEG) OX=432359 GN=BN1205_080010 PE=4 SV=1	108	1799359	54	0	45	0	3.7	6.65	1233	8	1	1	415.757	829.4994	2	829.4406	0.0587	0	4.47	46	R	GLGGISGGGR	R			index=1975
16	A0A0F7UYB1	HECT-domain (Ubiquitin-transferase) domain-containing protein OS=Toxoplasma gondii (strain ATCC 50861 / VEG) OX=432359 GN=BN1205_080010 PE=4 SV=1	108	1799359	54	0	45	0	3.7	6.65	1858	5	1	1	504.4673	1006.92	2	1006.4138	0.5062	0	2.95	93	K	QTPCGDSSR	R	Carbamidomethyl (C)	0.000100000.0	index=4051
16	A0A0F7UYB1	HECT-domain (Ubiquitin-transferase) domain-containing protein OS=Toxoplasma gondii (strain ATCC 50861 / VEG) OX=432359 GN=BN1205_080010 PE=4 SV=1	108	1799359	54	0	45	0	3.7	6.65	2001	2	1	1	523.2936	1044.5726	2	1044.4948	0.0778	1	6.35	25	R	RGAEGDDVAR	L			index=3081
16	A0A0F7UYB1	HECT-domain (Ubiquitin-transferase) domain-containing protein OS=Toxoplasma gondii (strain ATCC 50861 / VEG) OX=432359 GN=BN1205_080010 PE=4 SV=1	108	1799359	54	0	45	0	3.7	6.65	2068	10	0	1	530.2716	1058.5286	2	1058.5356	-0.007	1	3.2	50	R	DRGPLSGTEK	K			index=2089
16	A0A0F7UYB1	HECT-domain (Ubiquitin-transferase) domain-containing protein OS=Toxoplasma gondii (strain ATCC 50861 / VEG) OX=432359 GN=BN1205_080010 PE=4 SV=1	108	1799359	54	0	45	0	3.7	6.65	2214	2	1	1	543.288	1084.5614	2	1084.5989	-0.0375	1	3.54	38	R	DRTASGPLIR	R			index=659
16	A0A0F7UYB1	HECT-domain (Ubiquitin-transferase) domain-containing protein OS=Toxoplasma gondii (strain ATCC 50861 / VEG) OX=432359 GN=BN1205_080010 PE=4 SV=1	108	1799359	54	0	45	0	3.7	6.65	2216	4	1	1	543.6169	1085.2192	2	1084.5989	0.6204	1	1.97	1.10E+02	R	DRTASGPLIR	R			index=634
16	A0A0F7UYB1	HECT-domain (Ubiquitin-transferase) domain-containing protein OS=Toxoplasma gondii (strain ATCC 50861 / VEG) OX=432359 GN=BN1205_080010 PE=4 SV=1	108	1799359	54	0	45	0	3.7	6.65	2358	10	1	1	557.8292	1113.6438	2	1113.6758	-0.032	1	1.82	57	R	DKVLVALAGTK	S			index=5909
16	A0A0F7UYB1	HECT-domain (Ubiquitin-transferase) domain-containing protein OS=Toxoplasma gondii (strain ATCC 50861 / VEG) OX=432359 GN=BN1205_080010 PE=4 SV=1	108	1799359	54	0	45	0	3.7	6.65	2555	3	1	1	574.8076	1147.6006	2	1147.5483	0.0524	1	1.38	70	R	RGFDGGQAANR	A			index=8582
16	A0A0F7UYB1	HECT-domain (Ubiquitin-transferase) domain-containing protein OS=Toxoplasma gondii (strain ATCC 50861 / VEG) OX=432359 GN=BN1205_080010 PE=4 SV=1	108	1799359	54	0	45	0	3.7	6.65	2662	3	0	1	583.7623	1165.51	2	1165.5662	-0.0562	1	6.69	17	R	SQMPDAHPKR	G			index=4510
16	A0A0F7UYB1	HECT-domain (Ubiquitin-transferase) domain-containing protein OS=Toxoplasma gondii (strain ATCC 50861 / VEG) OX=432359 GN=BN1205_080010 PE=4 SV=1	108	1799359	54	0	45	0	3.7	6.65	2737	1	1	1	394.5439	1180.6097	3	1180.5257	0.0841	0	5.69	21	R	DLWALACDMK	S	Oxidation (M)	0.0000000020.0	index=1556
16	A0A0F7UYB1	HECT-domain (Ubiquitin-transferase) domain-containing protein OS=Toxoplasma gondii (strain ATCC 50861 / VEG) OX=432359 GN=BN1205_080010 PE=4 SV=1	108	1799359	54	0	45	0	3.7	6.65	2738	3	1	1	591.3322	1180.6498	2	1180.5257	0.1242	0	9.68	8.3	R	DLWALACDMK	S	Oxidation (M)	0.0000000020.0	index=4578
16	A0A0F7UYB1	HECT-domain (Ubiquitin-transferase) domain-containing protein OS=Toxoplasma gondii (strain ATCC 50861 / VEG) OX=432359 GN=BN1205_080010 PE=4 SV=1	108	1799359	54	0	45	0	3.7	6.65	2748	3	1	1	394.9047	1181.6924	3	1181.6153	0.0772	1	13.23	3.6	R	ELRAGEAPPSR	A			index=2515
16	A0A0F7UYB1	HECT-domain (Ubiquitin-transferase) domain-containing protein OS=Toxoplasma gondii (strain ATCC 50861 / VEG) OX=432359 GN=BN1205_080010 PE=4 SV=1	108	1799359	54	0	45	0	3.7	6.65	2751	2	1	1	394.9084	1181.7033	3	1181.6153	0.088	1	15.08	2.4	R	ELRAGEAPPSR	A			index=2286
16	A0A0F7UYB1	HECT-domain (Ubiquitin-transferase) domain-containing protein OS=Toxoplasma gondii (strain ATCC 50861 / VEG) OX=432359 GN=BN1205_080010 PE=4 SV=1	108	1799359	54	0	45	0	3.7	6.65	2800	4	1	1	397.5591	1189.6556	3	1189.5687	0.0869	1	2.52	55	R	GARATETEAER	G			index=3273
16	A0A0F7UYB1	HECT-domain (Ubiquitin-transferase) domain-containing protein OS=Toxoplasma gondii (strain ATCC 50861 / VEG) OX=432359 GN=BN1205_080010 PE=4 SV=1	108	1799359	54	0	45	0	3.7	6.65	2812	2	1	1	597.3074	1192.6002	2	1192.532	0.0683	1	3.26	39	R	TTDTREEGER	M			index=4816
16	A0A0F7UYB1	HECT-domain (Ubiquitin-transferase) domain-containing protein OS=Toxoplasma gondii (strain ATCC 50861 / VEG) OX=432359 GN=BN1205_080010 PE=4 SV=1	108	1799359	54	0	45	0	3.7	6.65	2940	2	1	1	407.2244	1218.6513	3	1218.5741	0.0771	1	2.03	57	R	HDRSVFSSER	D			index=3288
16	A0A0F7UYB1	HECT-domain (Ubiquitin-transferase) domain-containing protein OS=Toxoplasma gondii (strain ATCC 50861 / VEG) OX=432359 GN=BN1205_080010 PE=4 SV=1	108	1799359	54	0	45	0	3.7	6.65	3007	7	1	1	616.8041	1231.5937	2	1231.5251	0.0686	0	7.55	16	R	QGDEAVCSNPR	L	Carbamidomethyl (C)	0.00000010000.0	index=1237
16	A0A0F7UYB1	HECT-domain (Ubiquitin-transferase) domain-containing protein OS=Toxoplasma gondii (strain ATCC 50861 / VEG) OX=432359 GN=BN1205_080010 PE=4 SV=1	108	1799359	54	0	45	0	3.7	6.65	3010	10	1	1	411.8565	1232.5475	3	1232.5958	-0.0483	0	8.12	15	R	EELGACIELEK	A			index=1111
16	A0A0F7UYB1	HECT-domain (Ubiquitin-transferase) domain-containing protein OS=Toxoplasma gondii (strain ATCC 50861 / VEG) OX=432359 GN=BN1205_080010 PE=4 SV=1	108	1799359	54	0	45	0	3.7	6.65	3027	3	1	1	618.3049	1234.5953	2	1234.5612	0.0341	0	8.46	13	R	VDASEGCQTLR	G	Carbamidomethyl (C)	0.00000010000.0	index=2512
16	A0A0F7UYB1	HECT-domain (Ubiquitin-transferase) domain-containing protein OS=Toxoplasma gondii (strain ATCC 50861 / VEG) OX=432359 GN=BN1205_080010 PE=4 SV=1	108	1799359	54	0	45	0	3.7	6.65	3029	2	1	1	618.337	1234.6595	2	1234.5612	0.0983	0	8.25	13	R	VDASEGCQTLR	G	Carbamidomethyl (C)	0.00000010000.0	index=2538
16	A0A0F7UYB1	HECT-domain (Ubiquitin-transferase) domain-containing protein OS=Toxoplasma gondii (strain ATCC 50861 / VEG) OX=432359 GN=BN1205_080010 PE=4 SV=1	108	1799359	54	0	45	0	3.7	6.65	3386	3	1	1	658.3383	1314.662	2	1314.6615	0.0005	1	10.61	7.1	K	ALCSAPTRHFR	R	Carbamidomethyl (C)	0.00100000000.0	index=4908
16	A0A0F7UYB1	HECT-domain (Ubiquitin-transferase) domain-containing protein OS=Toxoplasma gondii (strain ATCC 50861 / VEG) OX=432359 GN=BN1205_080010 PE=4 SV=1	108	1799359	54	0	45	0	3.7	6.65	3387	9	1	1	439.2289	1314.6648	3	1314.6615	0.0033	1	4.69	28	K	ALCSAPTRHFR	R	Carbamidomethyl (C)	0.00100000000.0	index=5338
16	A0A0F7UYB1	HECT-domain (Ubiquitin-transferase) domain-containing protein OS=Toxoplasma gondii (strain ATCC 50861 / VEG) OX=432359 GN=BN1205_080010 PE=4 SV=1	108	1799359	54	0	45	0	3.7	6.65	3389	3	1	1	658.3434	1314.6722	2	1314.6615	0.0107	1	14.03	3.2	K	ALCSAPTRHFR	R	Carbamidomethyl (C)	0.00100000000.0	index=5348
16	A0A0F7UYB1	HECT-domain (Ubiquitin-transferase) domain-containing protein OS=Toxoplasma gondii (strain ATCC 50861 / VEG) OX=432359 GN=BN1205_080010 PE=4 SV=1	108	1799359	54	0	45	0	3.7	6.65	3506	8	1	1	672.3353	1342.656	2	1342.7456	-0.0896	0	3.5	35	R	ASLIGEGSVELLR	D			index=7453
16	A0A0F7UYB1	HECT-domain (Ubiquitin-transferase) domain-containing protein OS=Toxoplasma gondii (strain ATCC 50861 / VEG) OX=432359 GN=BN1205_080010 PE=4 SV=1	108	1799359	54	0	45	0	3.7	6.65	3886	1	1	1	703.3842	1404.7538	2	1404.6786	0.0752	1	11.33	6.3	R	VEVPERYDGWR	L			index=4909
16	A0A0F7UYB1	HECT-domain (Ubiquitin-transferase) domain-containing protein OS=Toxoplasma gondii (strain ATCC 50861 / VEG) OX=432359 GN=BN1205_080010 PE=4 SV=1	108	1799359	54	0	45	0	3.7	6.65	3888	2	1	1	703.3872	1404.7598	2	1404.6786	0.0812	1	5.23	26	R	VEVPERYDGWR	L			index=5094
16	A0A0F7UYB1	HECT-domain (Ubiquitin-transferase) domain-containing protein OS=Toxoplasma gondii (strain ATCC 50861 / VEG) OX=432359 GN=BN1205_080010 PE=4 SV=1	108	1799359	54	0	45	0	3.7	6.65	4106	3	1	1	719.3273	1436.64	2	1436.566	0.074	0	5.28	22	R	EAAGGMDDEAQGMR	G			index=849
16	A0A0F7UYB1	HECT-domain (Ubiquitin-transferase) domain-containing protein OS=Toxoplasma gondii (strain ATCC 50861 / VEG) OX=432359 GN=BN1205_080010 PE=4 SV=1	108	1799359	54	0	45	0	3.7	6.65	4236	1	0	1	365.9366	1459.7172	4	1459.6651	0.0521	1	13.51	3.5	R	GSGGARSGEAETEPR	G			index=2148
16	A0A0F7UYB1	HECT-domain (Ubiquitin-transferase) domain-containing protein OS=Toxoplasma gondii (strain ATCC 50861 / VEG) OX=432359 GN=BN1205_080010 PE=4 SV=1	108	1799359	54	0	45	0	3.7	6.65	4630	1	1	1	770.863	1539.7115	2	1539.7021	0.0094	0	1.15	55	K	TSNASLESLCVTCR	C	Carbamidomethyl (C)	0.00000000000010.0	index=8481
16	A0A0F7UYB1	HECT-domain (Ubiquitin-transferase) domain-containing protein OS=Toxoplasma gondii (strain ATCC 50861 / VEG) OX=432359 GN=BN1205_080010 PE=4 SV=1	108	1799359	54	0	45	0	3.7	6.65	5006	1	1	1	803.4053	1604.796	2	1604.8423	-0.0463	1	2.14	44	R	WLLEDVGRHPEVR	A			index=6673
16	A0A0F7UYB1	HECT-domain (Ubiquitin-transferase) domain-containing protein OS=Toxoplasma gondii (strain ATCC 50861 / VEG) OX=432359 GN=BN1205_080010 PE=4 SV=1	108	1799359	54	0	45	0	3.7	6.65	5128	4	1	1	543.2632	1626.7678	3	1626.8664	-0.0987	1	2.48	36	K	DFLLHCRVLQDLR	S			index=6305
16	A0A0F7UYB1	HECT-domain (Ubiquitin-transferase) domain-containing protein OS=Toxoplasma gondii (strain ATCC 50861 / VEG) OX=432359 GN=BN1205_080010 PE=4 SV=1	108	1799359	54	0	45	0	3.7	6.65	5144	1	1	1	815.8546	1629.6946	2	1629.7846	-0.0899	1	2.48	42	R	EAGASLGVKDSPGEGEK	S			index=583
16	A0A0F7UYB1	HECT-domain (Ubiquitin-transferase) domain-containing protein OS=Toxoplasma gondii (strain ATCC 50861 / VEG) OX=432359 GN=BN1205_080010 PE=4 SV=1	108	1799359	54	0	45	0	3.7	6.65	5235	8	1	1	549.2896	1644.847	3	1644.9637	-0.1167	0	4.96	21	R	VCTLLVDQIFLLIR	F			index=7550
16	A0A0F7UYB1	HECT-domain (Ubiquitin-transferase) domain-containing protein OS=Toxoplasma gondii (strain ATCC 50861 / VEG) OX=432359 GN=BN1205_080010 PE=4 SV=1	108	1799359	54	0	45	0	3.7	6.65	5374	6	1	1	560.6011	1678.7816	3	1678.674	0.1076	0	0.24	64	R	AQEEDAEGSEGMPSSR	I			index=5681
16	A0A0F7UYB1	HECT-domain (Ubiquitin-transferase) domain-containing protein OS=Toxoplasma gondii (strain ATCC 50861 / VEG) OX=432359 GN=BN1205_080010 PE=4 SV=1	108	1799359	54	0	45	0	3.7	6.65	6074	7	1	1	636.9631	1907.8676	3	1907.7738	0.0938	1	0.21	59	R	EAAGGMDDEAQGMRGEER	V			index=5213
16	A0A0F7UYB1	HECT-domain (Ubiquitin-transferase) domain-containing protein OS=Toxoplasma gondii (strain ATCC 50861 / VEG) OX=432359 GN=BN1205_080010 PE=4 SV=1	108	1799359	54	0	45	0	3.7	6.65	6121	5	1	1	642.3232	1923.9478	3	1923.7687	0.1791	1	1.01	48	R	EAAGGMDDEAQGMRGEER	V	Oxidation (M)	0.000002000000000000.0	index=3653
16	A0A0F7UYB1	HECT-domain (Ubiquitin-transferase) domain-containing protein OS=Toxoplasma gondii (strain ATCC 50861 / VEG) OX=432359 GN=BN1205_080010 PE=4 SV=1	108	1799359	54	0	45	0	3.7	6.65	6288	6	1	1	494.011	1972.0147	4	1971.7864	0.2283	1	1.95	38	K	EGTFEGNDCERNSETER	E			index=5493
16	A0A0F7UYB1	HECT-domain (Ubiquitin-transferase) domain-containing protein OS=Toxoplasma gondii (strain ATCC 50861 / VEG) OX=432359 GN=BN1205_080010 PE=4 SV=1	108	1799359	54	0	45	0	3.7	6.65	6372	7	1	1	501.0294	2000.0886	4	2000.0664	0.0222	1	0.23	61	R	LAVHQGAQAPSLRSQPGGAR	E			index=2183
16	A0A0F7UYB1	HECT-domain (Ubiquitin-transferase) domain-containing protein OS=Toxoplasma gondii (strain ATCC 50861 / VEG) OX=432359 GN=BN1205_080010 PE=4 SV=1	108	1799359	54	0	45	0	3.7	6.65	6719	7	1	1	551.5463	2202.1559	4	2202.0586	0.0973	1	3.04	29	R	EEGERMVGEGIVLQEDSIGR	E			index=1504
16	A0A0F7UYB1	HECT-domain (Ubiquitin-transferase) domain-containing protein OS=Toxoplasma gondii (strain ATCC 50861 / VEG) OX=432359 GN=BN1205_080010 PE=4 SV=1	108	1799359	54	0	45	0	3.7	6.65	6900	2	1	1	800.6802	2399.0188	3	2399.2386	-0.2198	1	0.67	47	R	DWQLLNALPADAFLDAFAPRR	V			index=5267
16	A0A0F7UYB1	HECT-domain (Ubiquitin-transferase) domain-containing protein OS=Toxoplasma gondii (strain ATCC 50861 / VEG) OX=432359 GN=BN1205_080010 PE=4 SV=1	108	1799359	54	0	45	0	3.7	6.65	6945	2	1	1	810.0533	2427.1382	3	2427.2039	-0.0657	0	0.76	42	R	AVACQALADAMALPASAFLDLHGR	Q	Oxidation (M)	0.000000000020000000000000.0	index=4861
16	A0A0F7UYB1	HECT-domain (Ubiquitin-transferase) domain-containing protein OS=Toxoplasma gondii (strain ATCC 50861 / VEG) OX=432359 GN=BN1205_080010 PE=4 SV=1	108	1799359	54	0	45	0	3.7	6.65	7112	2	1	1	836.7532	2507.2378	3	2507.2624	-0.0247	1	1.15	35	K	FLSLRQQCAAALQTLDALDMQR	N	Oxidation (M)	0.0000000000000000000200.0	index=8306
16	A0A0F7UYB1	HECT-domain (Ubiquitin-transferase) domain-containing protein OS=Toxoplasma gondii (strain ATCC 50861 / VEG) OX=432359 GN=BN1205_080010 PE=4 SV=1	108	1799359	54	0	45	0	3.7	6.65	7450	5	0	1	703.6235	2810.4649	4	2810.2716	0.1933	0	0.45	39	K	TLCCSVCALPLCAGPTVCGEMLAASQR	Q	2 Carbamidomethyl (C)	0.001100000000000000000000000.0	index=7882
16	A0A0F7UYB1	HECT-domain (Ubiquitin-transferase) domain-containing protein OS=Toxoplasma gondii (strain ATCC 50861 / VEG) OX=432359 GN=BN1205_080010 PE=4 SV=1	108	1799359	54	0	45	0	3.7	6.65	7476	2	1	1	943.17	2826.4883	3	2826.3025	0.1858	1	2.8	23	R	RRPAETGDTIDLSMMEDGIEGSPGHR	V			index=6473
16	A0A0F7UYB1	HECT-domain (Ubiquitin-transferase) domain-containing protein OS=Toxoplasma gondii (strain ATCC 50861 / VEG) OX=432359 GN=BN1205_080010 PE=4 SV=1	108	1799359	54	0	45	0	3.7	6.65	7609	5	1	1	747.37	2985.4509	4	2985.4053	0.0456	1	1.79	25	R	NASASLRLWSQAHSSCSHSVDFHGVFR	S			index=4913
16	A0A0F7UYB1	HECT-domain (Ubiquitin-transferase) domain-containing protein OS=Toxoplasma gondii (strain ATCC 50861 / VEG) OX=432359 GN=BN1205_080010 PE=4 SV=1	108	1799359	54	0	45	0	3.7	6.65	7840	3	1	1	806.6572	3222.5996	4	3222.3024	0.2972	1	0.23	32	R	RDMDVLMFASSEEEDDDGMGVADQSNTSR	R	Oxidation (M)	0.00000020000000000000000000000.0	index=7294
16	A0A0F7UYB1	HECT-domain (Ubiquitin-transferase) domain-containing protein OS=Toxoplasma gondii (strain ATCC 50861 / VEG) OX=432359 GN=BN1205_080010 PE=4 SV=1	108	1799359	54	0	45	0	3.7	6.65	7932	3	1	1	836.4302	3341.6917	4	3341.6011	0.0906	0	5.24	9.2	R	AADAASSVSLLHDAPASSFVSPSSVAAAAAGGEDAGK	T			index=7840
17	V4ZJP8	Amine-terminal region of chorein, A TM vesicle-mediated sorter OS=Toxoplasma gondii (strain ATCC 50861 / VEG) OX=432359 GN=BN1205_066730 PE=4 SV=1	108	1319405	35	0	32	0	3.3	8.85	792	7	1	1	364.1899	726.3652	2	726.2941	0.0711	0	4.17	25	R	FCMNGR	G			index=1956
17	V4ZJP8	Amine-terminal region of chorein, A TM vesicle-mediated sorter OS=Toxoplasma gondii (strain ATCC 50861 / VEG) OX=432359 GN=BN1205_066730 PE=4 SV=1	108	1319405	35	0	32	0	3.3	8.85	824	4	1	1	369.189	736.3634	2	736.3538	0.0096	0	7.79	14	R	LGTGSMR	N	Oxidation (M)	0.0000020.0	index=1880
17	V4ZJP8	Amine-terminal region of chorein, A TM vesicle-mediated sorter OS=Toxoplasma gondii (strain ATCC 50861 / VEG) OX=432359 GN=BN1205_066730 PE=4 SV=1	108	1319405	35	0	32	0	3.3	8.85	968	5	1	1	387.2489	772.4832	2	772.4191	0.064	1	2.33	75	R	DRVDLR	G			index=344
17	V4ZJP8	Amine-terminal region of chorein, A TM vesicle-mediated sorter OS=Toxoplasma gondii (strain ATCC 50861 / VEG) OX=432359 GN=BN1205_066730 PE=4 SV=1	108	1319405	35	0	32	0	3.3	8.85	1040	2	1	1	395.2127	788.4108	2	788.4028	0.008	0	1.34	1.00E+02	K	AASAEVGGK	D			index=7880
17	V4ZJP8	Amine-terminal region of chorein, A TM vesicle-mediated sorter OS=Toxoplasma gondii (strain ATCC 50861 / VEG) OX=432359 GN=BN1205_066730 PE=4 SV=1	108	1319405	35	0	32	0	3.3	8.85	1057	6	1	1	794.9272	793.9199	1	794.3891	-0.4692	1	1.15	1.20E+02	K	RMGLMR	E	2 Oxidation (M)	0.020020.0	index=5995
17	V4ZJP8	Amine-terminal region of chorein, A TM vesicle-mediated sorter OS=Toxoplasma gondii (strain ATCC 50861 / VEG) OX=432359 GN=BN1205_066730 PE=4 SV=1	108	1319405	35	0	32	0	3.3	8.85	1115	5	1	1	405.2066	808.3986	2	808.3749	0.0238	1	2.96	37	K	CTDAGSKK	E			index=2678
17	V4ZJP8	Amine-terminal region of chorein, A TM vesicle-mediated sorter OS=Toxoplasma gondii (strain ATCC 50861 / VEG) OX=432359 GN=BN1205_066730 PE=4 SV=1	108	1319405	35	0	32	0	3.3	8.85	1469	3	1	1	447.2642	892.5139	2	892.396	0.1179	0	5.66	28	R	GMPDATSAK	V	Oxidation (M)	0.020000000.0	index=3473
17	V4ZJP8	Amine-terminal region of chorein, A TM vesicle-mediated sorter OS=Toxoplasma gondii (strain ATCC 50861 / VEG) OX=432359 GN=BN1205_066730 PE=4 SV=1	108	1319405	35	0	32	0	3.3	8.85	1691	5	1	1	481.3161	960.6177	2	960.4261	0.1916	0	2.21	82	R	SSADGASPNR	K			index=8187
17	V4ZJP8	Amine-terminal region of chorein, A TM vesicle-mediated sorter OS=Toxoplasma gondii (strain ATCC 50861 / VEG) OX=432359 GN=BN1205_066730 PE=4 SV=1	108	1319405	35	0	32	0	3.3	8.85	1989	1	1	1	521.8126	1041.6106	2	1041.5203	0.0903	0	11	6.6	R	SPTSSLSAHR	C			index=4161
17	V4ZJP8	Amine-terminal region of chorein, A TM vesicle-mediated sorter OS=Toxoplasma gondii (strain ATCC 50861 / VEG) OX=432359 GN=BN1205_066730 PE=4 SV=1	108	1319405	35	0	32	0	3.3	8.85	2039	4	1	1	526.7694	1051.5242	2	1051.555	-0.0307	0	0.09	79	R	TPSSVLSFSK	H			index=5532
17	V4ZJP8	Amine-terminal region of chorein, A TM vesicle-mediated sorter OS=Toxoplasma gondii (strain ATCC 50861 / VEG) OX=432359 GN=BN1205_066730 PE=4 SV=1	108	1319405	35	0	32	0	3.3	8.85	2098	5	1	1	532.2561	1062.4976	2	1062.5393	-0.0416	1	2.15	65	R	AMGVYRNPR	E			index=1801
17	V4ZJP8	Amine-terminal region of chorein, A TM vesicle-mediated sorter OS=Toxoplasma gondii (strain ATCC 50861 / VEG) OX=432359 GN=BN1205_066730 PE=4 SV=1	108	1319405	35	0	32	0	3.3	8.85	2419	4	1	1	562.7786	1123.5426	2	1123.5179	0.0247	0	5.28	22	R	LAGTASSNMEK	R	Oxidation (M)	0.00000000200.0	index=4696
17	V4ZJP8	Amine-terminal region of chorein, A TM vesicle-mediated sorter OS=Toxoplasma gondii (strain ATCC 50861 / VEG) OX=432359 GN=BN1205_066730 PE=4 SV=1	108	1319405	35	0	32	0	3.3	8.85	2629	7	0	0	388.2086	1161.604	3	1161.6295	-0.0255	1	0.6	84	R	QGVLRWFEK	L			index=477
17	V4ZJP8	Amine-terminal region of chorein, A TM vesicle-mediated sorter OS=Toxoplasma gondii (strain ATCC 50861 / VEG) OX=432359 GN=BN1205_066730 PE=4 SV=1	108	1319405	35	0	32	0	3.3	8.85	2630	4	0	0	388.209	1161.6053	3	1161.6295	-0.0241	1	5.03	30	R	QGVLRWFEK	L			index=110
17	V4ZJP8	Amine-terminal region of chorein, A TM vesicle-mediated sorter OS=Toxoplasma gondii (strain ATCC 50861 / VEG) OX=432359 GN=BN1205_066730 PE=4 SV=1	108	1319405	35	0	32	0	3.3	8.85	2809	1	1	1	596.8257	1191.6368	2	1191.6135	0.0233	0	3.61	38	K	QLETAFGEGIK	K			index=4767
17	V4ZJP8	Amine-terminal region of chorein, A TM vesicle-mediated sorter OS=Toxoplasma gondii (strain ATCC 50861 / VEG) OX=432359 GN=BN1205_066730 PE=4 SV=1	108	1319405	35	0	32	0	3.3	8.85	2845	1	1	1	400.887	1199.6393	3	1199.6808	-0.0415	1	14.39	3.1	R	SRLLCSIGVPR	R			index=3274
17	V4ZJP8	Amine-terminal region of chorein, A TM vesicle-mediated sorter OS=Toxoplasma gondii (strain ATCC 50861 / VEG) OX=432359 GN=BN1205_066730 PE=4 SV=1	108	1319405	35	0	32	0	3.3	8.85	2941	10	1	1	407.2252	1218.6537	3	1218.604	0.0497	1	0.03	90	R	LAHRHTPECR	R			index=3149
17	V4ZJP8	Amine-terminal region of chorein, A TM vesicle-mediated sorter OS=Toxoplasma gondii (strain ATCC 50861 / VEG) OX=432359 GN=BN1205_066730 PE=4 SV=1	108	1319405	35	0	32	0	3.3	8.85	3342	1	1	1	436.5654	1306.6743	3	1306.7105	-0.0363	1	26.82	0.17	R	LHRIEEQNLR	R			index=3077
17	V4ZJP8	Amine-terminal region of chorein, A TM vesicle-mediated sorter OS=Toxoplasma gondii (strain ATCC 50861 / VEG) OX=432359 GN=BN1205_066730 PE=4 SV=1	108	1319405	35	0	32	0	3.3	8.85	3454	4	1	1	666.3307	1330.6469	2	1330.6776	-0.0306	1	10.67	7.5	R	MPAGRGTVSQVGR	V	Oxidation (M)	0.2000000000000.0	index=2129
17	V4ZJP8	Amine-terminal region of chorein, A TM vesicle-mediated sorter OS=Toxoplasma gondii (strain ATCC 50861 / VEG) OX=432359 GN=BN1205_066730 PE=4 SV=1	108	1319405	35	0	32	0	3.3	8.85	3456	7	1	1	666.8571	1331.6996	2	1331.6867	0.0128	0	0.81	69	K	CQQTAAATAGILK	Q	Carbamidomethyl (C)	0.1000000000000.0	index=8176
17	V4ZJP8	Amine-terminal region of chorein, A TM vesicle-mediated sorter OS=Toxoplasma gondii (strain ATCC 50861 / VEG) OX=432359 GN=BN1205_066730 PE=4 SV=1	108	1319405	35	0	32	0	3.3	8.85	3497	9	1	1	447.8816	1340.6231	3	1340.6394	-0.0163	0	0.28	69	R	SMATLPFSASSSR	S			index=2258
17	V4ZJP8	Amine-terminal region of chorein, A TM vesicle-mediated sorter OS=Toxoplasma gondii (strain ATCC 50861 / VEG) OX=432359 GN=BN1205_066730 PE=4 SV=1	108	1319405	35	0	32	0	3.3	8.85	3572	3	1	1	679.3646	1356.7146	2	1356.6344	0.0803	0	6.84	17	R	SMATLPFSASSSR	S	Oxidation (M)	0.0200000000000.0	index=2626
17	V4ZJP8	Amine-terminal region of chorein, A TM vesicle-mediated sorter OS=Toxoplasma gondii (strain ATCC 50861 / VEG) OX=432359 GN=BN1205_066730 PE=4 SV=1	108	1319405	35	0	32	0	3.3	8.85	3717	5	1	1	460.5356	1378.5851	3	1378.6742	-0.0891	1	4.45	29	R	TAGGRSWGTSPFR	G			index=3573
17	V4ZJP8	Amine-terminal region of chorein, A TM vesicle-mediated sorter OS=Toxoplasma gondii (strain ATCC 50861 / VEG) OX=432359 GN=BN1205_066730 PE=4 SV=1	108	1319405	35	0	32	0	3.3	8.85	3991	8	0	1	474.2573	1419.7501	3	1419.7371	0.013	1	2.6	45	R	GAFLSAPPPDHRR	S			index=4141
17	V4ZJP8	Amine-terminal region of chorein, A TM vesicle-mediated sorter OS=Toxoplasma gondii (strain ATCC 50861 / VEG) OX=432359 GN=BN1205_066730 PE=4 SV=1	108	1319405	35	0	32	0	3.3	8.85	4115	6	1	1	480.5554	1438.6444	3	1438.7052	-0.0608	1	1.39	55	R	SATGSGEGKFETLR	T			index=740
17	V4ZJP8	Amine-terminal region of chorein, A TM vesicle-mediated sorter OS=Toxoplasma gondii (strain ATCC 50861 / VEG) OX=432359 GN=BN1205_066730 PE=4 SV=1	108	1319405	35	0	32	0	3.3	8.85	4368	8	1	1	371.2169	1480.8386	4	1480.6834	0.1552	0	3.15	39	R	SEELWEPSYVSR	N			index=2057
17	V4ZJP8	Amine-terminal region of chorein, A TM vesicle-mediated sorter OS=Toxoplasma gondii (strain ATCC 50861 / VEG) OX=432359 GN=BN1205_066730 PE=4 SV=1	108	1319405	35	0	32	0	3.3	8.85	5715	5	0	1	896.3702	1790.7259	2	1789.9509	0.775	1	2.26	46	R	LSSCGSSVVLPRYPLR	R	Carbamidomethyl (C)	0.0001000000000000.0	index=833
17	V4ZJP8	Amine-terminal region of chorein, A TM vesicle-mediated sorter OS=Toxoplasma gondii (strain ATCC 50861 / VEG) OX=432359 GN=BN1205_066730 PE=4 SV=1	108	1319405	35	0	32	0	3.3	8.85	5749	8	1	1	601.3257	1800.9553	3	1800.7706	0.1847	1	5.41	19	K	CDGAVASRGMQDASFMR	G			index=4264
17	V4ZJP8	Amine-terminal region of chorein, A TM vesicle-mediated sorter OS=Toxoplasma gondii (strain ATCC 50861 / VEG) OX=432359 GN=BN1205_066730 PE=4 SV=1	108	1319405	35	0	32	0	3.3	8.85	5880	3	1	1	462.5151	1846.0312	4	1845.8679	0.1633	0	0.88	63	R	LAPHSMSPSSAVAADSFR	A	Oxidation (M)	0.000002000000000000.0	index=4126
17	V4ZJP8	Amine-terminal region of chorein, A TM vesicle-mediated sorter OS=Toxoplasma gondii (strain ATCC 50861 / VEG) OX=432359 GN=BN1205_066730 PE=4 SV=1	108	1319405	35	0	32	0	3.3	8.85	6422	4	1	1	670.9905	2009.9497	3	2010.0681	-0.1184	1	2.44	31	R	SNVVPPRLSSCGSSVVLPR	Y	Carbamidomethyl (C)	0.0000000000100000000.0	index=4395
17	V4ZJP8	Amine-terminal region of chorein, A TM vesicle-mediated sorter OS=Toxoplasma gondii (strain ATCC 50861 / VEG) OX=432359 GN=BN1205_066730 PE=4 SV=1	108	1319405	35	0	32	0	3.3	8.85	6441	1	1	1	505.2753	2017.072	4	2016.8946	0.1774	0	2.06	36	R	IASSMADGNAVSSETAFESK	Q	Oxidation (M)	0.00002000000000000000.0	index=5370
17	V4ZJP8	Amine-terminal region of chorein, A TM vesicle-mediated sorter OS=Toxoplasma gondii (strain ATCC 50861 / VEG) OX=432359 GN=BN1205_066730 PE=4 SV=1	108	1319405	35	0	32	0	3.3	8.85	6609	1	1	1	527.0478	2104.1621	4	2104.135	0.0271	0	4.44	24	R	LAATTAMNQFILSAGVLDIR	V			index=6213
17	V4ZJP8	Amine-terminal region of chorein, A TM vesicle-mediated sorter OS=Toxoplasma gondii (strain ATCC 50861 / VEG) OX=432359 GN=BN1205_066730 PE=4 SV=1	108	1319405	35	0	32	0	3.3	8.85	6611	1	0	1	421.8397	2104.1622	5	2104.135	0.0272	0	13.94	2.7	R	LAATTAMNQFILSAGVLDIR	V			index=6212
17	V4ZJP8	Amine-terminal region of chorein, A TM vesicle-mediated sorter OS=Toxoplasma gondii (strain ATCC 50861 / VEG) OX=432359 GN=BN1205_066730 PE=4 SV=1	108	1319405	35	0	32	0	3.3	8.85	7653	10	1	1	1012.4975	3034.4707	3	3034.2702	0.2004	1	1.54	23	R	GADESGGTACEAAAGTAEKYDGSLNMNCLR	E	Carbamidomethyl (C); Oxidation (M)	0.000000000000000000000000020100.0	index=5689
17	V4ZJP8	Amine-terminal region of chorein, A TM vesicle-mediated sorter OS=Toxoplasma gondii (strain ATCC 50861 / VEG) OX=432359 GN=BN1205_066730 PE=4 SV=1	108	1319405	35	0	32	0	3.3	8.85	7984	3	0	1	1160.9233	3479.7481	3	3479.8826	-0.1345	1	3.53	13	R	RSGYCSAGVFILVIAGDTCFVVIGWPLVVLLR	F	Carbamidomethyl (C)	0.00000000000000000010000000000000.0	index=4226
18	A0A0F7VA91	Uncharacterized protein OS=Toxoplasma gondii (strain ATCC 50861 / VEG) OX=432359 GN=BN1205_098690 PE=3 SV=1	107	1449470	50	0	41	0	4	9.01	285	10	0	0	501.2776	500.2704	1	500.2343	0.0361	0	5.19	47	R	GPDGR	V			index=2585
18	A0A0F7VA91	Uncharacterized protein OS=Toxoplasma gondii (strain ATCC 50861 / VEG) OX=432359 GN=BN1205_098690 PE=3 SV=1	107	1449470	50	0	41	0	4	9.01	417	4	1	1	558.7902	557.7829	1	558.3238	-0.5409	1	2.23	1.70E+02	R	KGGAAR	S			index=1395
18	A0A0F7VA91	Uncharacterized protein OS=Toxoplasma gondii (strain ATCC 50861 / VEG) OX=432359 GN=BN1205_098690 PE=3 SV=1	107	1449470	50	0	41	0	4	9.01	419	1	1	1	559.2536	558.2463	1	558.3238	-0.0775	1	0.27	1.70E+02	R	KGGAAR	S			index=2042
18	A0A0F7VA91	Uncharacterized protein OS=Toxoplasma gondii (strain ATCC 50861 / VEG) OX=432359 GN=BN1205_098690 PE=3 SV=1	107	1449470	50	0	41	0	4	9.01	576	2	1	0	641.8206	640.8133	1	641.3748	-0.5615	0	8.82	16	R	LPLGDK	T			index=5065
18	A0A0F7VA91	Uncharacterized protein OS=Toxoplasma gondii (strain ATCC 50861 / VEG) OX=432359 GN=BN1205_098690 PE=3 SV=1	107	1449470	50	0	41	0	4	9.01	808	4	1	1	366.1746	730.3347	2	730.3973	-0.0627	0	4.78	54	K	SPTSALR	H			index=1528
18	A0A0F7VA91	Uncharacterized protein OS=Toxoplasma gondii (strain ATCC 50861 / VEG) OX=432359 GN=BN1205_098690 PE=3 SV=1	107	1449470	50	0	41	0	4	9.01	991	10	1	1	390.224	778.4334	2	778.5177	-0.0843	1	5.37	28	R	RHLLIK	S			index=1061
18	A0A0F7VA91	Uncharacterized protein OS=Toxoplasma gondii (strain ATCC 50861 / VEG) OX=432359 GN=BN1205_098690 PE=3 SV=1	107	1449470	50	0	41	0	4	9.01	1234	6	1	0	830.903	829.8957	1	829.5134	0.3823	1	7.41	48	K	VVTSRLR	V			index=1509
18	A0A0F7VA91	Uncharacterized protein OS=Toxoplasma gondii (strain ATCC 50861 / VEG) OX=432359 GN=BN1205_098690 PE=3 SV=1	107	1449470	50	0	41	0	4	9.01	1332	1	1	1	427.246	852.4774	2	852.493	-0.0156	1	11.78	4.5	R	TKHQALR	V			index=632
18	A0A0F7VA91	Uncharacterized protein OS=Toxoplasma gondii (strain ATCC 50861 / VEG) OX=432359 GN=BN1205_098690 PE=3 SV=1	107	1449470	50	0	41	0	4	9.01	1740	5	1	1	980.2769	979.2696	1	979.4757	-0.2061	1	1.87	87	R	SSAEMVKGR	R	Oxidation (M)	0.000020000.0	index=8229
18	A0A0F7VA91	Uncharacterized protein OS=Toxoplasma gondii (strain ATCC 50861 / VEG) OX=432359 GN=BN1205_098690 PE=3 SV=1	107	1449470	50	0	41	0	4	9.01	1960	10	1	1	516.7705	1031.5264	2	1031.624	-0.0975	1	2.11	71	K	TLRILGFGR	A			index=1621
18	A0A0F7VA91	Uncharacterized protein OS=Toxoplasma gondii (strain ATCC 50861 / VEG) OX=432359 GN=BN1205_098690 PE=3 SV=1	107	1449470	50	0	41	0	4	9.01	2059	5	1	1	529.3054	1056.5962	2	1057.3925	-0.7963	1	0.16	83	R	SKCCACCGAGR	G			index=8483
18	A0A0F7VA91	Uncharacterized protein OS=Toxoplasma gondii (strain ATCC 50861 / VEG) OX=432359 GN=BN1205_098690 PE=3 SV=1	107	1449470	50	0	41	0	4	9.01	2156	7	1	1	537.3182	1072.6219	2	1072.5989	0.023	1	0.06	1.00E+02	K	SGGALAGSGRLK	A			index=8447
18	A0A0F7VA91	Uncharacterized protein OS=Toxoplasma gondii (strain ATCC 50861 / VEG) OX=432359 GN=BN1205_098690 PE=3 SV=1	107	1449470	50	0	41	0	4	9.01	2311	9	1	1	368.5352	1102.5837	3	1102.5553	0.0283	1	0.78	92	R	TSAGLSMKHR	G	Oxidation (M)	0.0000002000.0	index=3150
18	A0A0F7VA91	Uncharacterized protein OS=Toxoplasma gondii (strain ATCC 50861 / VEG) OX=432359 GN=BN1205_098690 PE=3 SV=1	107	1449470	50	0	41	0	4	9.01	2443	2	1	1	565.0563	1128.098	2	1128.5424	-0.4444	1	5.49	48	R	QRSADGGWPR	S			index=2400
18	A0A0F7VA91	Uncharacterized protein OS=Toxoplasma gondii (strain ATCC 50861 / VEG) OX=432359 GN=BN1205_098690 PE=3 SV=1	107	1449470	50	0	41	0	4	9.01	2507	4	1	1	570.2902	1138.5658	2	1138.6458	-0.08	1	2.25	42	R	AGIDLPRLER	V			index=4244
18	A0A0F7VA91	Uncharacterized protein OS=Toxoplasma gondii (strain ATCC 50861 / VEG) OX=432359 GN=BN1205_098690 PE=3 SV=1	107	1449470	50	0	41	0	4	9.01	2614	2	1	1	580.3377	1158.6607	2	1158.6146	0.0462	0	1.75	67	R	HAFSTTAIVGR	S			index=8525
18	A0A0F7VA91	Uncharacterized protein OS=Toxoplasma gondii (strain ATCC 50861 / VEG) OX=432359 GN=BN1205_098690 PE=3 SV=1	107	1449470	50	0	41	0	4	9.01	2850	4	1	1	401.2337	1200.6794	3	1200.6098	0.0695	0	4.68	31	K	ASTEVDARPGAK	G			index=402
18	A0A0F7VA91	Uncharacterized protein OS=Toxoplasma gondii (strain ATCC 50861 / VEG) OX=432359 GN=BN1205_098690 PE=3 SV=1	107	1449470	50	0	41	0	4	9.01	2851	2	1	1	601.3494	1200.6842	2	1200.6098	0.0743	0	17.84	1.5	K	ASTEVDARPGAK	G			index=405
18	A0A0F7VA91	Uncharacterized protein OS=Toxoplasma gondii (strain ATCC 50861 / VEG) OX=432359 GN=BN1205_098690 PE=3 SV=1	107	1449470	50	0	41	0	4	9.01	3334	8	1	0	435.2266	1302.6579	3	1302.6867	-0.0288	1	5.88	22	R	AMWPASIRVTR	E	Oxidation (M)	0.02000000000.0	index=3043
18	A0A0F7VA91	Uncharacterized protein OS=Toxoplasma gondii (strain ATCC 50861 / VEG) OX=432359 GN=BN1205_098690 PE=3 SV=1	107	1449470	50	0	41	0	4	9.01	3508	10	0	1	672.3565	1342.6983	2	1342.616	0.0823	1	3.29	37	R	SHCISAGGGGERR	Y	Carbamidomethyl (C)	0.0010000000000.0	index=1379
18	A0A0F7VA91	Uncharacterized protein OS=Toxoplasma gondii (strain ATCC 50861 / VEG) OX=432359 GN=BN1205_098690 PE=3 SV=1	107	1449470	50	0	41	0	4	9.01	3760	5	1	1	693.8375	1385.6604	2	1385.68	-0.0195	1	1.34	57	R	QAGTQEAPRSWR	H			index=5375
18	A0A0F7VA91	Uncharacterized protein OS=Toxoplasma gondii (strain ATCC 50861 / VEG) OX=432359 GN=BN1205_098690 PE=3 SV=1	107	1449470	50	0	41	0	4	9.01	3848	6	1	1	466.5963	1396.7669	3	1396.7575	0.0094	0	1.4	51	R	AFAEAAAQRPPLR	Q			index=5156
18	A0A0F7VA91	Uncharacterized protein OS=Toxoplasma gondii (strain ATCC 50861 / VEG) OX=432359 GN=BN1205_098690 PE=3 SV=1	107	1449470	50	0	41	0	4	9.01	4004	1	1	1	711.8341	1421.6536	2	1421.6569	-0.0032	0	5.55	21	R	GSAGTAGVACSSLER	G	Carbamidomethyl (C)	0.000000000100000.0	index=2213
18	A0A0F7VA91	Uncharacterized protein OS=Toxoplasma gondii (strain ATCC 50861 / VEG) OX=432359 GN=BN1205_098690 PE=3 SV=1	107	1449470	50	0	41	0	4	9.01	4099	2	1	1	718.3149	1434.6153	2	1434.6418	-0.0264	0	5.25	24	R	HLAMTGMDAVAMR	Q	2 Oxidation (M)	0.0000002000020.0	index=1340
18	A0A0F7VA91	Uncharacterized protein OS=Toxoplasma gondii (strain ATCC 50861 / VEG) OX=432359 GN=BN1205_098690 PE=3 SV=1	107	1449470	50	0	41	0	4	9.01	4279	3	1	1	489.5646	1465.6719	3	1465.662	0.0099	0	0.94	61	K	GAQGGASTFCDPSLR	R			index=186
18	A0A0F7VA91	Uncharacterized protein OS=Toxoplasma gondii (strain ATCC 50861 / VEG) OX=432359 GN=BN1205_098690 PE=3 SV=1	107	1449470	50	0	41	0	4	9.01	4329	1	1	1	492.2448	1473.7126	3	1473.8052	-0.0926	1	0.76	66	R	VVQFSQAGAGLKNR	A			index=1349
18	A0A0F7VA91	Uncharacterized protein OS=Toxoplasma gondii (strain ATCC 50861 / VEG) OX=432359 GN=BN1205_098690 PE=3 SV=1	107	1449470	50	0	41	0	4	9.01	4352	3	1	1	493.2641	1476.7705	3	1477.5497	-0.7792	0	7.21	15	R	EGSACCSMTSHHR	E	Carbamidomethyl (C); Oxidation (M)	0.0000010200000.0	index=4127
18	A0A0F7VA91	Uncharacterized protein OS=Toxoplasma gondii (strain ATCC 50861 / VEG) OX=432359 GN=BN1205_098690 PE=3 SV=1	107	1449470	50	0	41	0	4	9.01	4583	7	1	1	766.4011	1530.7876	2	1530.7386	0.0489	1	2.66	39	R	ASNVTLGDEARDQR	R			index=3427
18	A0A0F7VA91	Uncharacterized protein OS=Toxoplasma gondii (strain ATCC 50861 / VEG) OX=432359 GN=BN1205_098690 PE=3 SV=1	107	1449470	50	0	41	0	4	9.01	4680	2	1	1	776.4218	1550.829	2	1550.9144	-0.0853	0	4.19	27	R	AAQALLQSALSLPIR	L			index=4569
18	A0A0F7VA91	Uncharacterized protein OS=Toxoplasma gondii (strain ATCC 50861 / VEG) OX=432359 GN=BN1205_098690 PE=3 SV=1	107	1449470	50	0	41	0	4	9.01	4969	1	1	1	534.224	1599.6502	3	1598.9508	0.6994	1	14.4	2.8	R	VPAAKVASTKPVYIR	T			index=678
18	A0A0F7VA91	Uncharacterized protein OS=Toxoplasma gondii (strain ATCC 50861 / VEG) OX=432359 GN=BN1205_098690 PE=3 SV=1	107	1449470	50	0	41	0	4	9.01	5026	1	1	1	805.3549	1608.6952	2	1608.7501	-0.0549	1	4.18	26	K	GAECTGVPSQAFMRR	S			index=2040
18	A0A0F7VA91	Uncharacterized protein OS=Toxoplasma gondii (strain ATCC 50861 / VEG) OX=432359 GN=BN1205_098690 PE=3 SV=1	107	1449470	50	0	41	0	4	9.01	5027	1	1	1	805.355	1608.6954	2	1608.7501	-0.0546	1	6.44	15	K	GAECTGVPSQAFMRR	S			index=1692
18	A0A0F7VA91	Uncharacterized protein OS=Toxoplasma gondii (strain ATCC 50861 / VEG) OX=432359 GN=BN1205_098690 PE=3 SV=1	107	1449470	50	0	41	0	4	9.01	5028	1	1	1	805.3562	1608.6978	2	1608.7501	-0.0522	1	4.18	26	K	GAECTGVPSQAFMRR	S			index=2184
18	A0A0F7VA91	Uncharacterized protein OS=Toxoplasma gondii (strain ATCC 50861 / VEG) OX=432359 GN=BN1205_098690 PE=3 SV=1	107	1449470	50	0	41	0	4	9.01	5029	1	1	1	537.2406	1608.7	3	1608.7501	-0.0501	1	7.33	12	K	GAECTGVPSQAFMRR	S			index=816
18	A0A0F7VA91	Uncharacterized protein OS=Toxoplasma gondii (strain ATCC 50861 / VEG) OX=432359 GN=BN1205_098690 PE=3 SV=1	107	1449470	50	0	41	0	4	9.01	5031	1	1	1	805.3592	1608.7039	2	1608.7501	-0.0461	1	11.9	4.3	K	GAECTGVPSQAFMRR	S			index=815
18	A0A0F7VA91	Uncharacterized protein OS=Toxoplasma gondii (strain ATCC 50861 / VEG) OX=432359 GN=BN1205_098690 PE=3 SV=1	107	1449470	50	0	41	0	4	9.01	5033	1	1	1	537.2445	1608.7115	3	1608.7501	-0.0386	1	2.92	33	K	GAECTGVPSQAFMRR	S			index=2073
18	A0A0F7VA91	Uncharacterized protein OS=Toxoplasma gondii (strain ATCC 50861 / VEG) OX=432359 GN=BN1205_098690 PE=3 SV=1	107	1449470	50	0	41	0	4	9.01	5328	4	1	1	556.2446	1665.712	3	1665.7715	-0.0596	1	7.53	12	K	GAECTGVPSQAFMRR	S	Carbamidomethyl (C)	0.000100000000000.0	index=777
18	A0A0F7VA91	Uncharacterized protein OS=Toxoplasma gondii (strain ATCC 50861 / VEG) OX=432359 GN=BN1205_098690 PE=3 SV=1	107	1449470	50	0	41	0	4	9.01	5377	6	1	1	840.4002	1678.7857	2	1678.8162	-0.0304	1	4.02	27	R	ASFDEAELNGLRETK	F			index=3989
18	A0A0F7VA91	Uncharacterized protein OS=Toxoplasma gondii (strain ATCC 50861 / VEG) OX=432359 GN=BN1205_098690 PE=3 SV=1	107	1449470	50	0	41	0	4	9.01	5425	1	1	1	846.4884	1690.9622	2	1690.8825	0.0798	0	3.72	34	R	LPSTPPCGQRPGSLPK	S	Carbamidomethyl (C)	0.0000001000000000.0	index=6664
18	A0A0F7VA91	Uncharacterized protein OS=Toxoplasma gondii (strain ATCC 50861 / VEG) OX=432359 GN=BN1205_098690 PE=3 SV=1	107	1449470	50	0	41	0	4	9.01	5675	4	1	1	592.2867	1773.8383	3	1773.9155	-0.0773	1	2.07	41	R	SAGGLRPGERTSAGLSMK	H			index=1422
18	A0A0F7VA91	Uncharacterized protein OS=Toxoplasma gondii (strain ATCC 50861 / VEG) OX=432359 GN=BN1205_098690 PE=3 SV=1	107	1449470	50	0	41	0	4	9.01	6103	6	1	1	479.7578	1915.0021	4	1915.0792	-0.0771	0	1.93	39	R	HPEPILVVQPHVGLPQR	I			index=4553
18	A0A0F7VA91	Uncharacterized protein OS=Toxoplasma gondii (strain ATCC 50861 / VEG) OX=432359 GN=BN1205_098690 PE=3 SV=1	107	1449470	50	0	41	0	4	9.01	6202	1	1	1	650.023	1947.047	3	1946.8575	0.1895	1	5.62	17	R	MPTDLPGDGGTRQTGCER	R	Carbamidomethyl (C)	0.000000000000000100.0	index=4580
18	A0A0F7VA91	Uncharacterized protein OS=Toxoplasma gondii (strain ATCC 50861 / VEG) OX=432359 GN=BN1205_098690 PE=3 SV=1	107	1449470	50	0	41	0	4	9.01	6368	3	1	1	500.4747	1997.8698	4	1997.201	0.6688	1	4.72	20	R	LGRPTAPHGLVLSALALRR	I			index=4054
18	A0A0F7VA91	Uncharacterized protein OS=Toxoplasma gondii (strain ATCC 50861 / VEG) OX=432359 GN=BN1205_098690 PE=3 SV=1	107	1449470	50	0	41	0	4	9.01	6505	1	1	1	512.2784	2045.0847	4	2045.1309	-0.0463	1	5.9	16	K	NAKQLLLVSDEWLTFLR	G			index=5519
18	A0A0F7VA91	Uncharacterized protein OS=Toxoplasma gondii (strain ATCC 50861 / VEG) OX=432359 GN=BN1205_098690 PE=3 SV=1	107	1449470	50	0	41	0	4	9.01	6696	1	1	1	1092.5466	2183.0786	2	2183.0681	0.0105	1	4.84	18	R	SESFAVSGGLCGDPFLGSRGLK	R			index=8268
18	A0A0F7VA91	Uncharacterized protein OS=Toxoplasma gondii (strain ATCC 50861 / VEG) OX=432359 GN=BN1205_098690 PE=3 SV=1	107	1449470	50	0	41	0	4	9.01	6733	1	1	1	740.3174	2217.9304	3	2218.0147	-0.0843	1	5.51	18	R	DGNNMCSRSIGLSASPVYFK	K	Carbamidomethyl (C); Oxidation (M)	0.00002100000000000000.0	index=4351
18	A0A0F7VA91	Uncharacterized protein OS=Toxoplasma gondii (strain ATCC 50861 / VEG) OX=432359 GN=BN1205_098690 PE=3 SV=1	107	1449470	50	0	41	0	4	9.01	7204	4	1	1	866.4322	2596.2749	3	2596.2063	0.0686	1	3.44	20	K	WSVTHQRCPPACQTVDALYHER	T			index=3478
18	A0A0F7VA91	Uncharacterized protein OS=Toxoplasma gondii (strain ATCC 50861 / VEG) OX=432359 GN=BN1205_098690 PE=3 SV=1	107	1449470	50	0	41	0	4	9.01	7216	2	1	1	651.5634	2602.2243	4	2602.1176	0.1067	1	0.66	38	K	VRETDSAAPTMMHNAWNDDGPAGK	E	2 Oxidation (M)	0.000000000022000000000000.0	index=6417
18	A0A0F7VA91	Uncharacterized protein OS=Toxoplasma gondii (strain ATCC 50861 / VEG) OX=432359 GN=BN1205_098690 PE=3 SV=1	107	1449470	50	0	41	0	4	9.01	7264	4	1	1	885.4406	2653.2998	3	2653.2278	0.072	1	0.18	39	K	WSVTHQRCPPACQTVDALYHER	T	Carbamidomethyl (C)	0.0000000000010000000000.0	index=4488
18	A0A0F7VA91	Uncharacterized protein OS=Toxoplasma gondii (strain ATCC 50861 / VEG) OX=432359 GN=BN1205_098690 PE=3 SV=1	107	1449470	50	0	41	0	4	9.01	7555	2	1	1	962.5109	2884.5109	3	2885.232	-0.7211	1	0.03	41	R	QSSMMDGCPSEWRFQWQSLTHGQK	L	2 Oxidation (M)	0.000220000000000000000000.0	index=6568
19	F0VMY1	HEAT repeat-containing protein 1 OS=Neospora caninum (strain Liverpool) OX=572307 GN=BN1204_055020 PE=3 SV=1	105	409717	19	0	14	0	4.7	7.05	2034	2	1	1	525.8242	1049.6338	2	1049.544	0.0897	1	7.66	17	R	VAFECLRR	L	Carbamidomethyl (C)	0.00001000.0	index=3382
19	F0VMY1	HEAT repeat-containing protein 1 OS=Neospora caninum (strain Liverpool) OX=572307 GN=BN1204_055020 PE=3 SV=1	105	409717	19	0	14	0	4.7	7.05	2505	2	1	1	569.8212	1137.6278	2	1137.6393	-0.0116	0	8.76	9.9	R	IDAANPLSLPK	A			index=7948
19	F0VMY1	HEAT repeat-containing protein 1 OS=Neospora caninum (strain Liverpool) OX=572307 GN=BN1204_055020 PE=3 SV=1	105	409717	19	0	14	0	4.7	7.05	2606	6	1	1	579.7914	1157.5682	2	1157.6768	-0.1085	1	13.41	4.1	R	KAASIDIATLR	D			index=3297
19	F0VMY1	HEAT repeat-containing protein 1 OS=Neospora caninum (strain Liverpool) OX=572307 GN=BN1204_055020 PE=3 SV=1	105	409717	19	0	14	0	4.7	7.05	2607	4	1	1	579.792	1157.5694	2	1157.6768	-0.1073	1	30.76	0.076	R	KAASIDIATLR	D			index=2902
19	F0VMY1	HEAT repeat-containing protein 1 OS=Neospora caninum (strain Liverpool) OX=572307 GN=BN1204_055020 PE=3 SV=1	105	409717	19	0	14	0	4.7	7.05	2995	2	1	1	410.5486	1228.6239	3	1228.5432	0.0807	0	1.24	67	R	GGEGRPADGEER	N			index=3825
19	F0VMY1	HEAT repeat-containing protein 1 OS=Neospora caninum (strain Liverpool) OX=572307 GN=BN1204_055020 PE=3 SV=1	105	409717	19	0	14	0	4.7	7.05	3233	9	1	1	427.2082	1278.6027	3	1278.6503	-0.0476	1	7.05	16	R	EGVRTALACFR	R	Carbamidomethyl (C)	0.00000000100.0	index=1637
19	F0VMY1	HEAT repeat-containing protein 1 OS=Neospora caninum (strain Liverpool) OX=572307 GN=BN1204_055020 PE=3 SV=1	105	409717	19	0	14	0	4.7	7.05	3715	7	1	1	460.2575	1377.7505	3	1377.8595	-0.109	1	1.01	65	R	DGALPPLLLTLKK	A			index=4088
19	F0VMY1	HEAT repeat-containing protein 1 OS=Neospora caninum (strain Liverpool) OX=572307 GN=BN1204_055020 PE=3 SV=1	105	409717	19	0	14	0	4.7	7.05	3797	9	1	1	695.8869	1389.7592	2	1389.784	-0.0248	1	2.43	49	R	RAVAELPAASLHR	A			index=4456
19	F0VMY1	HEAT repeat-containing protein 1 OS=Neospora caninum (strain Liverpool) OX=572307 GN=BN1204_055020 PE=3 SV=1	105	409717	19	0	14	0	4.7	7.05	4156	10	1	0	723.3554	1444.6961	2	1444.7998	-0.1036	1	2.87	40	R	DVALTSLQSLSRR	E			index=2117
19	F0VMY1	HEAT repeat-containing protein 1 OS=Neospora caninum (strain Liverpool) OX=572307 GN=BN1204_055020 PE=3 SV=1	105	409717	19	0	14	0	4.7	7.05	4516	8	1	1	758.9109	1515.8072	2	1515.6848	0.1224	1	10.05	7.2	R	MRGGEGRPADGEER	N			index=6887
19	F0VMY1	HEAT repeat-containing protein 1 OS=Neospora caninum (strain Liverpool) OX=572307 GN=BN1204_055020 PE=3 SV=1	105	409717	19	0	14	0	4.7	7.05	4821	8	1	1	525.2843	1572.8311	3	1572.8545	-0.0234	1	5.63	20	K	MRVEELNLSLLEK	V			index=6954
19	F0VMY1	HEAT repeat-containing protein 1 OS=Neospora caninum (strain Liverpool) OX=572307 GN=BN1204_055020 PE=3 SV=1	105	409717	19	0	14	0	4.7	7.05	4822	1	1	1	787.4235	1572.8324	2	1572.8545	-0.0221	1	19.57	0.8	K	MRVEELNLSLLEK	V			index=6960
19	F0VMY1	HEAT repeat-containing protein 1 OS=Neospora caninum (strain Liverpool) OX=572307 GN=BN1204_055020 PE=3 SV=1	105	409717	19	0	14	0	4.7	7.05	4910	5	1	1	530.5726	1588.6961	3	1588.8494	-0.1533	1	0.12	71	K	MRVEELNLSLLEK	V	Oxidation (M)	0.2000000000000.0	index=3949
19	F0VMY1	HEAT repeat-containing protein 1 OS=Neospora caninum (strain Liverpool) OX=572307 GN=BN1204_055020 PE=3 SV=1	105	409717	19	0	14	0	4.7	7.05	5793	8	1	1	455.2432	1816.9435	4	1816.9175	0.026	0	5.62	18	R	LLSTAEALCAACVAAPASR	A			index=5592
19	F0VMY1	HEAT repeat-containing protein 1 OS=Neospora caninum (strain Liverpool) OX=572307 GN=BN1204_055020 PE=3 SV=1	105	409717	19	0	14	0	4.7	7.05	5796	5	1	1	606.657	1816.9492	3	1816.9175	0.0317	0	7.45	12	R	LLSTAEALCAACVAAPASR	A			index=5593
19	F0VMY1	HEAT repeat-containing protein 1 OS=Neospora caninum (strain Liverpool) OX=572307 GN=BN1204_055020 PE=3 SV=1	105	409717	19	0	14	0	4.7	7.05	5946	7	1	1	622.649	1864.9253	3	1864.9279	-0.0026	1	5.51	18	K	RTDGTESLATAPASFSVR	E			index=2766
19	F0VMY1	HEAT repeat-containing protein 1 OS=Neospora caninum (strain Liverpool) OX=572307 GN=BN1204_055020 PE=3 SV=1	105	409717	19	0	14	0	4.7	7.05	5974	8	1	1	469.4987	1873.9657	4	1873.939	0.0267	0	5.51	17	R	LLSTAEALCAACVAAPASR	A	Carbamidomethyl (C)	0.0000000010000000000.0	index=5887
19	F0VMY1	HEAT repeat-containing protein 1 OS=Neospora caninum (strain Liverpool) OX=572307 GN=BN1204_055020 PE=3 SV=1	105	409717	19	0	14	0	4.7	7.05	6940	5	1	1	809.0886	2424.244	3	2424.378	-0.1341	1	5.45	15	R	LAGGYLPEAFRDGALPPLLLTLK	K			index=8213
19	F0VMY1	HEAT repeat-containing protein 1 OS=Neospora caninum (strain Liverpool) OX=572307 GN=BN1204_055020 PE=3 SV=1	105	409717	19	0	14	0	4.7	7.05	7331	3	1	1	679.6273	2714.4801	4	2714.3122	0.1679	1	2.17	30	R	LASEVLEHCARQSSAFGFSSSLFGGK	R			index=7247
20	F0VQM4	Uncharacterized protein OS=Neospora caninum (strain Liverpool) OX=572307 GN=NCLIV_064470 PE=4 SV=1	105	1255524	40	0	33	0	3.3	9.05	309	2	1	0	511.2327	510.2255	1	510.2663	-0.0408	0	1.09	20	K	HAAGR	R			index=1877
20	F0VQM4	Uncharacterized protein OS=Neospora caninum (strain Liverpool) OX=572307 GN=NCLIV_064470 PE=4 SV=1	105	1255524	40	0	33	0	3.3	9.05	367	2	1	0	533.2963	532.289	1	532.2969	-0.0079	0	6.32	66	R	ASSLR	A			index=4727
20	F0VQM4	Uncharacterized protein OS=Neospora caninum (strain Liverpool) OX=572307 GN=NCLIV_064470 PE=4 SV=1	105	1255524	40	0	33	0	3.3	9.05	542	4	1	0	617.3329	616.3257	1	616.3405	-0.0148	1	3.27	79	R	RAGASR	R			index=2688
20	F0VQM4	Uncharacterized protein OS=Neospora caninum (strain Liverpool) OX=572307 GN=NCLIV_064470 PE=4 SV=1	105	1255524	40	0	33	0	3.3	9.05	691	1	1	1	701.3383	700.331	1	700.398	-0.067	1	2.95	72	R	GLRAER	R			index=3927
20	F0VQM4	Uncharacterized protein OS=Neospora caninum (strain Liverpool) OX=572307 GN=NCLIV_064470 PE=4 SV=1	105	1255524	40	0	33	0	3.3	9.05	755	7	1	1	360.2391	718.4636	2	718.361	0.1026	0	0.82	1.50E+02	R	DSTAVAR	M			index=8466
20	F0VQM4	Uncharacterized protein OS=Neospora caninum (strain Liverpool) OX=572307 GN=NCLIV_064470 PE=4 SV=1	105	1255524	40	0	33	0	3.3	9.05	978	5	1	1	775.894	774.8868	1	775.4592	-0.5724	0	11.66	22	R	LFDLLR	L			index=7795
20	F0VQM4	Uncharacterized protein OS=Neospora caninum (strain Liverpool) OX=572307 GN=NCLIV_064470 PE=4 SV=1	105	1255524	40	0	33	0	3.3	9.05	1148	4	1	1	407.7227	813.4308	2	813.4457	-0.0149	0	1.3	71	R	IGRPDTR	R			index=1065
20	F0VQM4	Uncharacterized protein OS=Neospora caninum (strain Liverpool) OX=572307 GN=NCLIV_064470 PE=4 SV=1	105	1255524	40	0	33	0	3.3	9.05	1213	4	1	1	414.272	826.5295	2	826.5137	0.0158	1	8.05	11	R	LAAARAVR	H			index=2343
20	F0VQM4	Uncharacterized protein OS=Neospora caninum (strain Liverpool) OX=572307 GN=NCLIV_064470 PE=4 SV=1	105	1255524	40	0	33	0	3.3	9.05	1523	3	1	1	903.9728	902.9655	1	903.5065	-0.541	0	6.64	57	R	EFAILSPK	R			index=7327
20	F0VQM4	Uncharacterized protein OS=Neospora caninum (strain Liverpool) OX=572307 GN=NCLIV_064470 PE=4 SV=1	105	1255524	40	0	33	0	3.3	9.05	1524	3	1	1	903.9738	902.9665	1	903.5065	-0.5401	0	2.55	1.50E+02	R	EFAILSPK	R			index=7699
20	F0VQM4	Uncharacterized protein OS=Neospora caninum (strain Liverpool) OX=572307 GN=NCLIV_064470 PE=4 SV=1	105	1255524	40	0	33	0	3.3	9.05	1714	4	1	0	485.2958	968.5769	2	968.5841	-0.0072	0	7.03	16	R	VLVLGCPLR	I			index=1908
20	F0VQM4	Uncharacterized protein OS=Neospora caninum (strain Liverpool) OX=572307 GN=NCLIV_064470 PE=4 SV=1	105	1255524	40	0	33	0	3.3	9.05	2005	1	0	1	523.779	1045.5435	2	1045.5404	0.0032	0	20.87	0.91	R	LSPSSSAELR	S			index=1990
20	F0VQM4	Uncharacterized protein OS=Neospora caninum (strain Liverpool) OX=572307 GN=NCLIV_064470 PE=4 SV=1	105	1255524	40	0	33	0	3.3	9.05	2052	3	1	1	528.7996	1055.5846	2	1055.5624	0.0221	1	5.79	22	R	FHARLAADR	R			index=1375
20	F0VQM4	Uncharacterized protein OS=Neospora caninum (strain Liverpool) OX=572307 GN=NCLIV_064470 PE=4 SV=1	105	1255524	40	0	33	0	3.3	9.05	2203	7	1	1	361.5498	1081.6276	3	1081.4425	0.1851	0	5.65	20	R	EHEDGQDPR	T			index=1561
20	F0VQM4	Uncharacterized protein OS=Neospora caninum (strain Liverpool) OX=572307 GN=NCLIV_064470 PE=4 SV=1	105	1255524	40	0	33	0	3.3	9.05	2526	6	1	1	382.2093	1143.6061	3	1143.4978	0.1082	0	5.2	28	R	AADACGPSAEPR	A			index=1212
20	F0VQM4	Uncharacterized protein OS=Neospora caninum (strain Liverpool) OX=572307 GN=NCLIV_064470 PE=4 SV=1	105	1255524	40	0	33	0	3.3	9.05	2619	1	1	1	387.5426	1159.606	3	1159.7117	-0.1058	0	5.05	31	R	FLWLSILLR	E			index=3310
20	F0VQM4	Uncharacterized protein OS=Neospora caninum (strain Liverpool) OX=572307 GN=NCLIV_064470 PE=4 SV=1	105	1255524	40	0	33	0	3.3	9.05	2836	1	1	1	400.2151	1197.6236	3	1197.6618	-0.0382	1	6.94	15	K	RSPAATFVPPR	S			index=3683
20	F0VQM4	Uncharacterized protein OS=Neospora caninum (strain Liverpool) OX=572307 GN=NCLIV_064470 PE=4 SV=1	105	1255524	40	0	33	0	3.3	9.05	2837	2	1	1	400.2163	1197.627	3	1197.6618	-0.0348	1	20.15	0.72	K	RSPAATFVPPR	S			index=1530
20	F0VQM4	Uncharacterized protein OS=Neospora caninum (strain Liverpool) OX=572307 GN=NCLIV_064470 PE=4 SV=1	105	1255524	40	0	33	0	3.3	9.05	3042	2	1	0	619.7988	1237.583	2	1237.7693	-0.1862	1	1.83	50	R	VLVLGCPLRIR	S			index=5091
20	F0VQM4	Uncharacterized protein OS=Neospora caninum (strain Liverpool) OX=572307 GN=NCLIV_064470 PE=4 SV=1	105	1255524	40	0	33	0	3.3	9.05	3043	5	1	0	619.8114	1237.6082	2	1237.7693	-0.161	1	5.88	20	R	VLVLGCPLRIR	S			index=4890
20	F0VQM4	Uncharacterized protein OS=Neospora caninum (strain Liverpool) OX=572307 GN=NCLIV_064470 PE=4 SV=1	105	1255524	40	0	33	0	3.3	9.05	3160	7	1	1	632.3445	1262.6745	2	1262.6983	-0.0237	1	0.57	80	R	KGQSSELVLFR	D			index=4753
20	F0VQM4	Uncharacterized protein OS=Neospora caninum (strain Liverpool) OX=572307 GN=NCLIV_064470 PE=4 SV=1	105	1255524	40	0	33	0	3.3	9.05	3259	4	1	1	645.3138	1288.6131	2	1288.6371	-0.024	1	7.03	18	R	RDSAGLGEDTLR	G			index=1310
20	F0VQM4	Uncharacterized protein OS=Neospora caninum (strain Liverpool) OX=572307 GN=NCLIV_064470 PE=4 SV=1	105	1255524	40	0	33	0	3.3	9.05	3314	1	1	1	434.5417	1300.6034	3	1300.6259	-0.0224	1	5.52	24	R	RNLEATEDEPK	I			index=195
20	F0VQM4	Uncharacterized protein OS=Neospora caninum (strain Liverpool) OX=572307 GN=NCLIV_064470 PE=4 SV=1	105	1255524	40	0	33	0	3.3	9.05	3325	7	1	1	434.9113	1301.7119	3	1301.596	0.1159	1	7.48	14	R	EGEGIDAERNGR	K			index=7121
20	F0VQM4	Uncharacterized protein OS=Neospora caninum (strain Liverpool) OX=572307 GN=NCLIV_064470 PE=4 SV=1	105	1255524	40	0	33	0	3.3	9.05	3326	3	1	1	651.8637	1301.7127	2	1301.596	0.1168	1	9.62	8.8	R	EGEGIDAERNGR	K			index=7111
20	F0VQM4	Uncharacterized protein OS=Neospora caninum (strain Liverpool) OX=572307 GN=NCLIV_064470 PE=4 SV=1	105	1255524	40	0	33	0	3.3	9.05	3351	7	1	1	654.8265	1307.6384	2	1307.7384	-0.0999	0	0.75	67	R	LVPSACHLLLSR	S			index=1752
20	F0VQM4	Uncharacterized protein OS=Neospora caninum (strain Liverpool) OX=572307 GN=NCLIV_064470 PE=4 SV=1	105	1255524	40	0	33	0	3.3	9.05	3741	9	0	1	461.5535	1381.6386	3	1381.6779	-0.0393	0	1.63	52	R	QVPQYFNPAYR	A			index=1649
20	F0VQM4	Uncharacterized protein OS=Neospora caninum (strain Liverpool) OX=572307 GN=NCLIV_064470 PE=4 SV=1	105	1255524	40	0	33	0	3.3	9.05	3742	9	0	1	461.5629	1381.667	3	1381.6779	-0.0109	0	3.22	36	R	QVPQYFNPAYR	A			index=33
20	F0VQM4	Uncharacterized protein OS=Neospora caninum (strain Liverpool) OX=572307 GN=NCLIV_064470 PE=4 SV=1	105	1255524	40	0	33	0	3.3	9.05	3929	3	1	1	471.9154	1412.7244	3	1412.7605	-0.0361	0	5.18	23	R	LHVPWTFLWSK	R			index=4655
20	F0VQM4	Uncharacterized protein OS=Neospora caninum (strain Liverpool) OX=572307 GN=NCLIV_064470 PE=4 SV=1	105	1255524	40	0	33	0	3.3	9.05	4274	2	1	1	366.9468	1463.7581	4	1463.8395	-0.0814	1	5.39	21	R	RLVPSACHLLLSR	S			index=390
20	F0VQM4	Uncharacterized protein OS=Neospora caninum (strain Liverpool) OX=572307 GN=NCLIV_064470 PE=4 SV=1	105	1255524	40	0	33	0	3.3	9.05	4286	10	1	1	489.9463	1466.8171	3	1466.6606	0.1565	1	0.46	68	R	AEMSCPVTSSRSR	V	Carbamidomethyl (C)	0.0000100000000.0	index=4207
20	F0VQM4	Uncharacterized protein OS=Neospora caninum (strain Liverpool) OX=572307 GN=NCLIV_064470 PE=4 SV=1	105	1255524	40	0	33	0	3.3	9.05	4287	10	1	1	489.9471	1466.8194	3	1466.6606	0.1588	1	1.22	57	R	AEMSCPVTSSRSR	V	Carbamidomethyl (C)	0.0000100000000.0	index=4015
20	F0VQM4	Uncharacterized protein OS=Neospora caninum (strain Liverpool) OX=572307 GN=NCLIV_064470 PE=4 SV=1	105	1255524	40	0	33	0	3.3	9.05	5504	6	1	1	572.2802	1713.8186	3	1713.8951	-0.0764	1	1.67	44	R	HIDGWRVASLELYR	A			index=3742
20	F0VQM4	Uncharacterized protein OS=Neospora caninum (strain Liverpool) OX=572307 GN=NCLIV_064470 PE=4 SV=1	105	1255524	40	0	33	0	3.3	9.05	5505	6	1	1	572.3474	1714.0204	3	1713.8951	0.1253	1	0.35	85	R	HIDGWRVASLELYR	A			index=3604
20	F0VQM4	Uncharacterized protein OS=Neospora caninum (strain Liverpool) OX=572307 GN=NCLIV_064470 PE=4 SV=1	105	1255524	40	0	33	0	3.3	9.05	5527	9	1	1	573.9615	1718.8628	3	1718.71	0.1528	1	4.7	24	R	ASHCQQACQSEDEKR	Q			index=3995
20	F0VQM4	Uncharacterized protein OS=Neospora caninum (strain Liverpool) OX=572307 GN=NCLIV_064470 PE=4 SV=1	105	1255524	40	0	33	0	3.3	9.05	5555	4	1	1	578.324	1731.9502	3	1731.8185	0.1317	1	1.04	54	R	CVSHEEEFCLRPKR	E			index=4365
20	F0VQM4	Uncharacterized protein OS=Neospora caninum (strain Liverpool) OX=572307 GN=NCLIV_064470 PE=4 SV=1	105	1255524	40	0	33	0	3.3	9.05	6234	5	1	1	653.6368	1957.8886	3	1957.9904	-0.1019	1	0.76	52	R	SGKPGARVMSPRPGENFR	T	Oxidation (M)	0.000000002000000000.0	index=4539
20	F0VQM4	Uncharacterized protein OS=Neospora caninum (strain Liverpool) OX=572307 GN=NCLIV_064470 PE=4 SV=1	105	1255524	40	0	33	0	3.3	9.05	6338	5	1	1	664.9469	1991.8189	3	1991.9508	-0.1319	1	0.73	59	R	TAASSGSADAERGTEGGLLSR	R			index=3885
20	F0VQM4	Uncharacterized protein OS=Neospora caninum (strain Liverpool) OX=572307 GN=NCLIV_064470 PE=4 SV=1	105	1255524	40	0	33	0	3.3	9.05	8270	4	1	1	708.3389	4243.9896	6	4244.0346	-0.045	1	0.13	18	R	HVRSNQPSASLPFSSPSPSCGVTQGLLGSDAFFTSPQSPGR	C	Carbamidomethyl (C)	0.00000000000000000001000000000000000000000.0	index=6730
20	F0VQM4	Uncharacterized protein OS=Neospora caninum (strain Liverpool) OX=572307 GN=NCLIV_064470 PE=4 SV=1	105	1255524	40	0	33	0	3.3	9.05	8357	2	1	1	870.0021	4344.9741	5	4345.105	-0.1309	0	0.7	17	R	LLPSLLSRPAKPLAAWCVSQPASCPPHSACVSAPDCGCAGATR	R	Carbamidomethyl (C)	0.0000000000000000100000000000000000000000000.0	index=7589
21	A0A0F7UHD2	WS_DGAT_C domain-containing protein OS=Neospora caninum (strain Liverpool) OX=572307 GN=BN1204_050930 PE=4 SV=1	104	221843	18	0	14	0	8.4	9.15	415	6	1	0	557.3671	556.3598	1	556.3697	-0.0099	0	7.73	16	R	LLGVR	K			index=3555
21	A0A0F7UHD2	WS_DGAT_C domain-containing protein OS=Neospora caninum (strain Liverpool) OX=572307 GN=BN1204_050930 PE=4 SV=1	104	221843	18	0	14	0	8.4	9.15	854	2	1	1	373.7136	745.4126	2	745.4195	-0.0069	1	6.93	31	R	GRASLSR	R			index=3346
21	A0A0F7UHD2	WS_DGAT_C domain-containing protein OS=Neospora caninum (strain Liverpool) OX=572307 GN=BN1204_050930 PE=4 SV=1	104	221843	18	0	14	0	8.4	9.15	1315	4	1	1	425.7111	849.4077	2	849.3651	0.0426	0	15.34	3.1	K	CLGDASER	L			index=2631
21	A0A0F7UHD2	WS_DGAT_C domain-containing protein OS=Neospora caninum (strain Liverpool) OX=572307 GN=BN1204_050930 PE=4 SV=1	104	221843	18	0	14	0	8.4	9.15	1528	9	1	1	454.2221	906.4296	2	906.3865	0.0431	0	0.72	85	K	CLGDASER	L	Carbamidomethyl (C)	0.10000000.0	index=3210
21	A0A0F7UHD2	WS_DGAT_C domain-containing protein OS=Neospora caninum (strain Liverpool) OX=572307 GN=BN1204_050930 PE=4 SV=1	104	221843	18	0	14	0	8.4	9.15	2137	6	1	1	357.5595	1069.6567	3	1069.5049	0.1518	0	4.02	33	R	QVGSMVMFR	I	Oxidation (M)	0.000000200.0	index=1538
21	A0A0F7UHD2	WS_DGAT_C domain-containing protein OS=Neospora caninum (strain Liverpool) OX=572307 GN=BN1204_050930 PE=4 SV=1	104	221843	18	0	14	0	8.4	9.15	2495	2	1	1	569.2971	1136.5796	2	1136.5608	0.0189	1	26.16	0.19	R	TMSSRSLPSR	L	Oxidation (M)	0.0200000000.0	index=4887
21	A0A0F7UHD2	WS_DGAT_C domain-containing protein OS=Neospora caninum (strain Liverpool) OX=572307 GN=BN1204_050930 PE=4 SV=1	104	221843	18	0	14	0	8.4	9.15	2533	2	1	1	573.5389	1145.0633	2	1145.5313	-0.468	0	9.92	20	R	VGEDAAAGVDSR	R			index=3125
21	A0A0F7UHD2	WS_DGAT_C domain-containing protein OS=Neospora caninum (strain Liverpool) OX=572307 GN=BN1204_050930 PE=4 SV=1	104	221843	18	0	14	0	8.4	9.15	2541	6	0	1	382.8826	1145.6261	3	1145.5313	0.0948	0	2.74	52	R	VGEDAAAGVDSR	R			index=874
21	A0A0F7UHD2	WS_DGAT_C domain-containing protein OS=Neospora caninum (strain Liverpool) OX=572307 GN=BN1204_050930 PE=4 SV=1	104	221843	18	0	14	0	8.4	9.15	2542	4	1	1	573.8264	1145.6382	2	1145.5313	0.107	0	7.13	19	R	VGEDAAAGVDSR	R			index=885
21	A0A0F7UHD2	WS_DGAT_C domain-containing protein OS=Neospora caninum (strain Liverpool) OX=572307 GN=BN1204_050930 PE=4 SV=1	104	221843	18	0	14	0	8.4	9.15	2637	1	1	1	388.5378	1162.5914	3	1162.5904	0.0011	0	7.32	18	K	LVAAVDAMTEK	E	Oxidation (M)	0.00000002000.0	index=850
21	A0A0F7UHD2	WS_DGAT_C domain-containing protein OS=Neospora caninum (strain Liverpool) OX=572307 GN=BN1204_050930 PE=4 SV=1	104	221843	18	0	14	0	8.4	9.15	2639	2	1	1	582.3198	1162.625	2	1162.5904	0.0347	0	10.44	8.8	K	LVAAVDAMTEK	E	Oxidation (M)	0.00000002000.0	index=4387
21	A0A0F7UHD2	WS_DGAT_C domain-containing protein OS=Neospora caninum (strain Liverpool) OX=572307 GN=BN1204_050930 PE=4 SV=1	104	221843	18	0	14	0	8.4	9.15	2996	2	1	1	615.7628	1229.511	2	1228.7292	0.7819	1	5.16	28	R	LKFPLQTLNR	L			index=2036
21	A0A0F7UHD2	WS_DGAT_C domain-containing protein OS=Neospora caninum (strain Liverpool) OX=572307 GN=BN1204_050930 PE=4 SV=1	104	221843	18	0	14	0	8.4	9.15	3111	1	1	1	627.2836	1252.5526	2	1252.7027	-0.1501	1	18.66	1.1	R	ALAALSPPKEEK	C			index=2564
21	A0A0F7UHD2	WS_DGAT_C domain-containing protein OS=Neospora caninum (strain Liverpool) OX=572307 GN=BN1204_050930 PE=4 SV=1	104	221843	18	0	14	0	8.4	9.15	4315	2	1	1	736.8237	1471.6328	2	1471.6554	-0.0227	0	0.73	66	R	WYGEGFGSMPGLR	A	Oxidation (M)	0.0000000020000.0	index=2968
21	A0A0F7UHD2	WS_DGAT_C domain-containing protein OS=Neospora caninum (strain Liverpool) OX=572307 GN=BN1204_050930 PE=4 SV=1	104	221843	18	0	14	0	8.4	9.15	4650	6	1	1	515.5684	1543.6833	3	1543.8623	-0.1791	1	0.26	72	R	SGSVWVLQPIRFR	L			index=1459
21	A0A0F7UHD2	WS_DGAT_C domain-containing protein OS=Neospora caninum (strain Liverpool) OX=572307 GN=BN1204_050930 PE=4 SV=1	104	221843	18	0	14	0	8.4	9.15	6644	6	1	1	427.0525	2130.2262	5	2129.976	0.2502	1	0.41	66	K	SVSGLSTYSSSTCTSGHRTR	A	Carbamidomethyl (C)	0.00000000000010000000.0	index=2894
21	A0A0F7UHD2	WS_DGAT_C domain-containing protein OS=Neospora caninum (strain Liverpool) OX=572307 GN=BN1204_050930 PE=4 SV=1	104	221843	18	0	14	0	8.4	9.15	7366	5	1	1	686.3495	2741.3689	4	2741.152	0.2169	0	0.44	35	-	MVSEDCSAGYYPATMPGHPEGAINR	C	Carbamidomethyl (C); 2 Oxidation (M)	0.2000010000000020000000000.0	index=5992
21	A0A0F7UHD2	WS_DGAT_C domain-containing protein OS=Neospora caninum (strain Liverpool) OX=572307 GN=BN1204_050930 PE=4 SV=1	104	221843	18	0	14	0	8.4	9.15	7587	3	1	1	981.1809	2940.5209	3	2940.4011	0.1198	1	0.49	36	R	VSIATPRPECTSSRWYGEGFGSMPGLR	A			index=7432
22	A0A0F7UU80	Formin homology 2 domain-containing protein OS=Toxoplasma gondii (strain ATCC 50861 / VEG) OX=432359 GN=BN1205_043170 PE=4 SV=1	99	556600	20	0	20	0	5.2	6.26	1034	10	0	1	394.2237	786.4329	2	786.4235	0.0094	0	8.6	16	R	IGEAELR	H			index=2757
22	A0A0F7UU80	Formin homology 2 domain-containing protein OS=Toxoplasma gondii (strain ATCC 50861 / VEG) OX=432359 GN=BN1205_043170 PE=4 SV=1	99	556600	20	0	20	0	5.2	6.26	1041	1	1	1	395.2158	788.417	2	788.4003	0.0166	0	17.26	2.7	R	CFLPPR	R	Carbamidomethyl (C)	0.100000.0	index=1387
22	A0A0F7UU80	Formin homology 2 domain-containing protein OS=Toxoplasma gondii (strain ATCC 50861 / VEG) OX=432359 GN=BN1205_043170 PE=4 SV=1	99	556600	20	0	20	0	5.2	6.26	1195	1	1	1	412.7523	823.49	2	823.4916	-0.0016	1	12.52	3.8	K	VKAGPAPGK	A			index=2465
22	A0A0F7UU80	Formin homology 2 domain-containing protein OS=Toxoplasma gondii (strain ATCC 50861 / VEG) OX=432359 GN=BN1205_043170 PE=4 SV=1	99	556600	20	0	20	0	5.2	6.26	1236	6	1	1	416.2026	830.3907	2	830.4385	-0.0478	0	2.97	68	K	EAIEIEK	M			index=1258
22	A0A0F7UU80	Formin homology 2 domain-containing protein OS=Toxoplasma gondii (strain ATCC 50861 / VEG) OX=432359 GN=BN1205_043170 PE=4 SV=1	99	556600	20	0	20	0	5.2	6.26	1642	7	0	1	473.263	944.5114	2	944.5113	0.0001	0	1.54	79	R	GSLVGPIMR	V	Oxidation (M)	0.000000020.0	index=3157
22	A0A0F7UU80	Formin homology 2 domain-containing protein OS=Toxoplasma gondii (strain ATCC 50861 / VEG) OX=432359 GN=BN1205_043170 PE=4 SV=1	99	556600	20	0	20	0	5.2	6.26	1881	4	1	0	507.2362	1012.4578	2	1012.5441	-0.0862	0	3.69	36	R	EAIIDLDPK	I			index=564
22	A0A0F7UU80	Formin homology 2 domain-containing protein OS=Toxoplasma gondii (strain ATCC 50861 / VEG) OX=432359 GN=BN1205_043170 PE=4 SV=1	99	556600	20	0	20	0	5.2	6.26	1964	5	1	1	517.2631	1032.5116	2	1032.52	-0.0084	1	10.63	9.6	K	QLSKGEESR	E			index=1878
22	A0A0F7UU80	Formin homology 2 domain-containing protein OS=Toxoplasma gondii (strain ATCC 50861 / VEG) OX=432359 GN=BN1205_043170 PE=4 SV=1	99	556600	20	0	20	0	5.2	6.26	2015	1	1	1	524.2807	1046.5468	2	1046.4152	0.1316	0	19.04	1.4	R	DEPSEAEDR	R			index=5831
22	A0A0F7UU80	Formin homology 2 domain-containing protein OS=Toxoplasma gondii (strain ATCC 50861 / VEG) OX=432359 GN=BN1205_043170 PE=4 SV=1	99	556600	20	0	20	0	5.2	6.26	2024	3	1	1	350.5319	1048.5738	3	1048.5777	-0.004	1	2.48	58	R	LRAAAASFSR	L			index=3154
22	A0A0F7UU80	Formin homology 2 domain-containing protein OS=Toxoplasma gondii (strain ATCC 50861 / VEG) OX=432359 GN=BN1205_043170 PE=4 SV=1	99	556600	20	0	20	0	5.2	6.26	2030	2	1	1	525.7434	1049.4722	2	1049.4877	-0.0154	0	6.13	23	R	LTDADTGTEK	T			index=1247
22	A0A0F7UU80	Formin homology 2 domain-containing protein OS=Toxoplasma gondii (strain ATCC 50861 / VEG) OX=432359 GN=BN1205_043170 PE=4 SV=1	99	556600	20	0	20	0	5.2	6.26	2351	1	1	1	556.7533	1111.492	2	1111.6965	-0.2044	1	10.93	6.3	K	ITKLKPGVEK	D			index=3417
22	A0A0F7UU80	Formin homology 2 domain-containing protein OS=Toxoplasma gondii (strain ATCC 50861 / VEG) OX=432359 GN=BN1205_043170 PE=4 SV=1	99	556600	20	0	20	0	5.2	6.26	2935	4	1	1	609.787	1217.5594	2	1217.6768	-0.1174	0	6.41	21	R	GGAAGFKPTTLAK	L			index=2763
22	A0A0F7UU80	Formin homology 2 domain-containing protein OS=Toxoplasma gondii (strain ATCC 50861 / VEG) OX=432359 GN=BN1205_043170 PE=4 SV=1	99	556600	20	0	20	0	5.2	6.26	3721	1	1	0	690.7884	1379.5622	2	1378.8548	0.7075	1	9.89	8.3	K	KPKIIQLLPDSK	R			index=2937
22	A0A0F7UU80	Formin homology 2 domain-containing protein OS=Toxoplasma gondii (strain ATCC 50861 / VEG) OX=432359 GN=BN1205_043170 PE=4 SV=1	99	556600	20	0	20	0	5.2	6.26	5109	4	1	1	812.3828	1622.751	2	1622.7933	-0.0423	1	0.48	60	K	ASSKLELSVECSASR	D	Carbamidomethyl (C)	0.000000000010000.0	index=3425
22	A0A0F7UU80	Formin homology 2 domain-containing protein OS=Toxoplasma gondii (strain ATCC 50861 / VEG) OX=432359 GN=BN1205_043170 PE=4 SV=1	99	556600	20	0	20	0	5.2	6.26	5194	3	1	1	820.3433	1638.672	2	1638.6241	0.0479	0	1.44	55	K	DDSSAPESGSDSGASDR	K			index=805
22	A0A0F7UU80	Formin homology 2 domain-containing protein OS=Toxoplasma gondii (strain ATCC 50861 / VEG) OX=432359 GN=BN1205_043170 PE=4 SV=1	99	556600	20	0	20	0	5.2	6.26	6531	7	1	1	513.9714	2051.8567	4	2051.9371	-0.0804	1	0.4	60	R	RDDLFSFDLPQECGSAPR	L			index=3991
22	A0A0F7UU80	Formin homology 2 domain-containing protein OS=Toxoplasma gondii (strain ATCC 50861 / VEG) OX=432359 GN=BN1205_043170 PE=4 SV=1	99	556600	20	0	20	0	5.2	6.26	6594	7	1	1	522.2856	2085.1135	4	2085.1366	-0.0232	0	2.31	35	K	LVDKPEQFVAAMLGVPLMK	Q			index=2299
22	A0A0F7UU80	Formin homology 2 domain-containing protein OS=Toxoplasma gondii (strain ATCC 50861 / VEG) OX=432359 GN=BN1205_043170 PE=4 SV=1	99	556600	20	0	20	0	5.2	6.26	6963	1	1	1	610.8124	2439.2205	4	2439.2589	-0.0384	1	2.32	27	R	LLGHPTEAFPCVLIALDMRMR	I	Carbamidomethyl (C)	0.000000000010000000000.0	index=6011
22	A0A0F7UU80	Formin homology 2 domain-containing protein OS=Toxoplasma gondii (strain ATCC 50861 / VEG) OX=432359 GN=BN1205_043170 PE=4 SV=1	99	556600	20	0	20	0	5.2	6.26	7253	3	1	1	661.8222	2643.2597	4	2643.2525	0.0072	1	0.18	41	R	KADNPGSPSDAQNSAVSPSPSFQLSR	S			index=3673
22	A0A0F7UU80	Formin homology 2 domain-containing protein OS=Toxoplasma gondii (strain ATCC 50861 / VEG) OX=432359 GN=BN1205_043170 PE=4 SV=1	99	556600	20	0	20	0	5.2	6.26	7963	1	1	1	685.1252	3420.5896	5	3420.3947	0.195	0	2.41	18	R	EWMGGSSDGAEIHLLPEADTSDEEEEGEEEK	E	Oxidation (M)	0.0020000000000000000000000000000.0	index=5775
23	V4Z952	Uncharacterized protein OS=Toxoplasma gondii (strain ATCC 50861 / VEG) OX=432359 GN=BN1205_031990 PE=4 SV=1	99	455481	17	0	15	0	4.9	6.82	1830	5	0	1	501.768	1001.5214	2	1001.4414	0.08	0	22.09	0.62	K	GEAPDGAETR	W			index=1267
23	V4Z952	Uncharacterized protein OS=Toxoplasma gondii (strain ATCC 50861 / VEG) OX=432359 GN=BN1205_031990 PE=4 SV=1	99	455481	17	0	15	0	4.9	6.82	1856	5	1	1	504.2947	1006.5748	2	1006.6175	-0.0427	0	4.3	36	R	SSLIPHLLK	N			index=253
23	V4Z952	Uncharacterized protein OS=Toxoplasma gondii (strain ATCC 50861 / VEG) OX=432359 GN=BN1205_031990 PE=4 SV=1	99	455481	17	0	15	0	4.9	6.82	1900	3	1	1	509.6958	1017.377	2	1017.5138	-0.1367	1	12.47	6.9	R	QQLSCRQR	R			index=1800
23	V4Z952	Uncharacterized protein OS=Toxoplasma gondii (strain ATCC 50861 / VEG) OX=432359 GN=BN1205_031990 PE=4 SV=1	99	455481	17	0	15	0	4.9	6.82	1901	1	1	1	509.7529	1017.4913	2	1017.5138	-0.0225	1	13.82	4.7	R	QQLSCRQR	R			index=1468
23	V4Z952	Uncharacterized protein OS=Toxoplasma gondii (strain ATCC 50861 / VEG) OX=432359 GN=BN1205_031990 PE=4 SV=1	99	455481	17	0	15	0	4.9	6.82	2930	2	1	1	609.2936	1216.5726	2	1216.5731	-0.0004	1	2.17	55	R	QACGDRNQIR	W	Carbamidomethyl (C)	0.0010000000.0	index=1250
23	V4Z952	Uncharacterized protein OS=Toxoplasma gondii (strain ATCC 50861 / VEG) OX=432359 GN=BN1205_031990 PE=4 SV=1	99	455481	17	0	15	0	4.9	6.82	3871	2	1	1	468.2393	1401.696	3	1401.6385	0.0574	1	8	13	K	EEHRDTEHPPR	E			index=2064
23	V4Z952	Uncharacterized protein OS=Toxoplasma gondii (strain ATCC 50861 / VEG) OX=432359 GN=BN1205_031990 PE=4 SV=1	99	455481	17	0	15	0	4.9	6.82	4300	1	1	1	490.8913	1469.6521	3	1469.676	-0.0239	0	0.29	67	R	DVSHVHSGDAGPHR	C			index=1730
23	V4Z952	Uncharacterized protein OS=Toxoplasma gondii (strain ATCC 50861 / VEG) OX=432359 GN=BN1205_031990 PE=4 SV=1	99	455481	17	0	15	0	4.9	6.82	4519	9	1	1	759.8479	1517.6812	2	1517.6971	-0.0159	0	1.46	57	R	HHAAAAASGEPGTEGR	H			index=1300
23	V4Z952	Uncharacterized protein OS=Toxoplasma gondii (strain ATCC 50861 / VEG) OX=432359 GN=BN1205_031990 PE=4 SV=1	99	455481	17	0	15	0	4.9	6.82	4699	1	1	1	518.9462	1553.8168	3	1553.6845	0.1322	0	14.31	2.5	R	VSVFQDSSENAEDK	L			index=5830
23	V4Z952	Uncharacterized protein OS=Toxoplasma gondii (strain ATCC 50861 / VEG) OX=432359 GN=BN1205_031990 PE=4 SV=1	99	455481	17	0	15	0	4.9	6.82	4820	3	1	1	394.2138	1572.8261	4	1572.797	0.0291	0	14.7	2.5	R	TIMEHLEAFVDLR	F			index=4610
23	V4Z952	Uncharacterized protein OS=Toxoplasma gondii (strain ATCC 50861 / VEG) OX=432359 GN=BN1205_031990 PE=4 SV=1	99	455481	17	0	15	0	4.9	6.82	5071	4	0	1	539.9448	1616.8126	3	1616.823	-0.0105	1	10.16	6.6	R	ETGARTGSTAAGRPTGK	A			index=7554
23	V4Z952	Uncharacterized protein OS=Toxoplasma gondii (strain ATCC 50861 / VEG) OX=432359 GN=BN1205_031990 PE=4 SV=1	99	455481	17	0	15	0	4.9	6.82	5532	3	1	1	575.253	1722.7372	3	1722.8103	-0.0731	0	4.48	25	K	QTLCMLSMSPTPVSR	R	Carbamidomethyl (C); Oxidation (M)	0.000100020000000.0	index=851
23	V4Z952	Uncharacterized protein OS=Toxoplasma gondii (strain ATCC 50861 / VEG) OX=432359 GN=BN1205_031990 PE=4 SV=1	99	455481	17	0	15	0	4.9	6.82	5925	4	1	1	465.4999	1857.9704	4	1857.9771	-0.0067	1	3.15	30	R	LRTIMEHLEAFVDLR	F	Oxidation (M)	0.000020000000000.0	index=4944
23	V4Z952	Uncharacterized protein OS=Toxoplasma gondii (strain ATCC 50861 / VEG) OX=432359 GN=BN1205_031990 PE=4 SV=1	99	455481	17	0	15	0	4.9	6.82	5931	5	1	1	465.503	1857.9827	4	1857.9771	0.0057	1	4.43	22	R	LRTIMEHLEAFVDLR	F	Oxidation (M)	0.000020000000000.0	index=4239
23	V4Z952	Uncharacterized protein OS=Toxoplasma gondii (strain ATCC 50861 / VEG) OX=432359 GN=BN1205_031990 PE=4 SV=1	99	455481	17	0	15	0	4.9	6.82	6146	2	1	1	484.7414	1934.9365	4	1934.9599	-0.0234	1	1.57	41	K	GDTVQGPEHPAAFPTRQK	G			index=3049
23	V4Z952	Uncharacterized protein OS=Toxoplasma gondii (strain ATCC 50861 / VEG) OX=432359 GN=BN1205_031990 PE=4 SV=1	99	455481	17	0	15	0	4.9	6.82	6841	2	1	1	782.7344	2345.1814	3	2344.9689	0.2125	1	0.44	43	R	YPHCDGESDTTSSLCFGEKR	Y	2 Carbamidomethyl (C)	0.00010000000000100000.0	index=7577
23	V4Z952	Uncharacterized protein OS=Toxoplasma gondii (strain ATCC 50861 / VEG) OX=432359 GN=BN1205_031990 PE=4 SV=1	99	455481	17	0	15	0	4.9	6.82	7904	5	1	1	825.4141	3297.6271	4	3297.6685	-0.0414	1	1.39	24	R	YPHISMMLARHLKPQFSNVVMTAAANAQR	Q	Oxidation (M)	0.00000000000000000000200000000.0	index=4286
24	A0A0F7UC25	Uncharacterized protein OS=Neospora caninum (strain Liverpool) OX=572307 GN=BN1204_020130 PE=4 SV=1	96	600809	19	0	18	0	4.4	6.04	285	5	0	0	501.2776	500.2704	1	500.2707	-0.0003	0	7.09	31	M	AGTPR	W			index=2585
24	A0A0F7UC25	Uncharacterized protein OS=Neospora caninum (strain Liverpool) OX=572307 GN=BN1204_020130 PE=4 SV=1	96	600809	19	0	18	0	4.4	6.04	287	5	0	0	501.2819	500.2746	1	500.2707	0.0039	0	4.08	61	M	AGTPR	W			index=3122
24	A0A0F7UC25	Uncharacterized protein OS=Neospora caninum (strain Liverpool) OX=572307 GN=BN1204_020130 PE=4 SV=1	96	600809	19	0	18	0	4.4	6.04	415	6	0	0	557.3671	556.3598	1	556.3697	-0.0099	0	7.73	16	R	LLGVR	A			index=3555
24	A0A0F7UC25	Uncharacterized protein OS=Neospora caninum (strain Liverpool) OX=572307 GN=BN1204_020130 PE=4 SV=1	96	600809	19	0	18	0	4.4	6.04	420	3	1	0	559.2628	558.2555	1	558.3125	-0.057	0	3.87	76	R	SSLPR	Q			index=2774
24	A0A0F7UC25	Uncharacterized protein OS=Neospora caninum (strain Liverpool) OX=572307 GN=BN1204_020130 PE=4 SV=1	96	600809	19	0	18	0	4.4	6.04	682	1	1	1	350.1687	698.3228	2	698.4551	-0.1323	1	30.05	0.075	R	ARALLR	D			index=2150
24	A0A0F7UC25	Uncharacterized protein OS=Neospora caninum (strain Liverpool) OX=572307 GN=BN1204_020130 PE=4 SV=1	96	600809	19	0	18	0	4.4	6.04	684	5	1	1	350.6713	699.328	2	699.4028	-0.0747	1	4.95	28	R	QKATPR	D			index=1977
24	A0A0F7UC25	Uncharacterized protein OS=Neospora caninum (strain Liverpool) OX=572307 GN=BN1204_020130 PE=4 SV=1	96	600809	19	0	18	0	4.4	6.04	971	4	1	1	774.3914	773.3841	1	773.3667	0.0174	0	10.26	15	R	EENNLR	E			index=6231
24	A0A0F7UC25	Uncharacterized protein OS=Neospora caninum (strain Liverpool) OX=572307 GN=BN1204_020130 PE=4 SV=1	96	600809	19	0	18	0	4.4	6.04	2215	3	1	1	362.5328	1084.5765	3	1084.6029	-0.0264	0	6.04	21	R	LAASPNPFLR	W			index=869
24	A0A0F7UC25	Uncharacterized protein OS=Neospora caninum (strain Liverpool) OX=572307 GN=BN1204_020130 PE=4 SV=1	96	600809	19	0	18	0	4.4	6.04	2772	4	1	1	396.5271	1186.5596	3	1186.5578	0.0017	1	1.15	69	R	AADQGDEKTPR	G			index=1604
24	A0A0F7UC25	Uncharacterized protein OS=Neospora caninum (strain Liverpool) OX=572307 GN=BN1204_020130 PE=4 SV=1	96	600809	19	0	18	0	4.4	6.04	3667	2	1	1	686.5962	1371.1778	2	1370.6619	0.516	0	3.77	65	R	TPAGSAEFFFAAR	A			index=5776
24	A0A0F7UC25	Uncharacterized protein OS=Neospora caninum (strain Liverpool) OX=572307 GN=BN1204_020130 PE=4 SV=1	96	600809	19	0	18	0	4.4	6.04	3760	2	0	1	693.8375	1385.6604	2	1385.6647	-0.0043	1	4.76	26	K	AGAGGDSPSRGAGAAGK	T			index=5375
24	A0A0F7UC25	Uncharacterized protein OS=Neospora caninum (strain Liverpool) OX=572307 GN=BN1204_020130 PE=4 SV=1	96	600809	19	0	18	0	4.4	6.04	4037	9	1	1	357.9598	1427.81	4	1427.7117	0.0983	1	1	67	R	EQLPESQAQRSR	E			index=4075
24	A0A0F7UC25	Uncharacterized protein OS=Neospora caninum (strain Liverpool) OX=572307 GN=BN1204_020130 PE=4 SV=1	96	600809	19	0	18	0	4.4	6.04	4221	3	0	1	729.8697	1457.7248	2	1457.799	-0.0742	0	5.08	24	R	ASSASLLQQWLVR	A			index=2376
24	A0A0F7UC25	Uncharacterized protein OS=Neospora caninum (strain Liverpool) OX=572307 GN=BN1204_020130 PE=4 SV=1	96	600809	19	0	18	0	4.4	6.04	4640	4	1	1	771.639	1541.2635	2	1541.8301	-0.5665	0	0.46	1.30E+02	R	TIAAILETVPEETR	L			index=5880
24	A0A0F7UC25	Uncharacterized protein OS=Neospora caninum (strain Liverpool) OX=572307 GN=BN1204_020130 PE=4 SV=1	96	600809	19	0	18	0	4.4	6.04	5853	2	1	1	460.977	1839.879	4	1839.8535	0.0254	1	1.08	47	R	LMSSFAFFGKSEAQMK	E	2 Oxidation (M)	0.0200000000000020.0	index=534
24	A0A0F7UC25	Uncharacterized protein OS=Neospora caninum (strain Liverpool) OX=572307 GN=BN1204_020130 PE=4 SV=1	96	600809	19	0	18	0	4.4	6.04	6718	8	1	1	735.0524	2202.1354	3	2202.0916	0.0437	1	1.95	36	R	ILPSFSLELDADADAGDAARR	R			index=4002
24	A0A0F7UC25	Uncharacterized protein OS=Neospora caninum (strain Liverpool) OX=572307 GN=BN1204_020130 PE=4 SV=1	96	600809	19	0	18	0	4.4	6.04	6855	5	1	1	786.7203	2357.1392	3	2357.1288	0.0104	0	2.56	28	R	NAGGEDASFASLFSLGIPSSFAGR	G			index=6774
24	A0A0F7UC25	Uncharacterized protein OS=Neospora caninum (strain Liverpool) OX=572307 GN=BN1204_020130 PE=4 SV=1	96	600809	19	0	18	0	4.4	6.04	7739	1	1	1	1041.2175	3120.6307	3	3120.5637	0.067	1	11.36	2.6	R	GVCAANAPASCFSLARLFVVAQEGDWLLR	E	Carbamidomethyl (C)	0.00000000001000000000000000000.0	index=6276
24	A0A0F7UC25	Uncharacterized protein OS=Neospora caninum (strain Liverpool) OX=572307 GN=BN1204_020130 PE=4 SV=1	96	600809	19	0	18	0	4.4	6.04	8167	1	1	1	1334.3169	3999.9289	3	3999.1584	0.7705	1	0.61	17	K	ALSGQLLSFFLLPLAEDDVGTAALVALRYCVFFLAQK	R			index=7642	emPAI	0.01
25	F0VND4	Uncharacterized protein OS=Neospora caninum (strain Liverpool) OX=572307 GN=BN1204_056540 PE=4 SV=1	95	170448	15	0	14	0	11.2	6.31	522	9	1	1	606.3695	605.3622	1	605.302	0.0601	1	3.86	56	R	DTDKK	V			index=7402
25	F0VND4	Uncharacterized protein OS=Neospora caninum (strain Liverpool) OX=572307 GN=BN1204_056540 PE=4 SV=1	95	170448	15	0	14	0	11.2	6.31	900	3	1	1	380.2038	758.393	2	758.381	0.012	0	6.07	34	K	DPGTELK	G			index=1628
25	F0VND4	Uncharacterized protein OS=Neospora caninum (strain Liverpool) OX=572307 GN=BN1204_056540 PE=4 SV=1	95	170448	15	0	14	0	11.2	6.31	1412	1	0	1	438.9978	875.981	2	875.4171	0.564	0	10.83	21	R	ALECDLR	Q	Carbamidomethyl (C)	0.0001000.0	index=3861
25	F0VND4	Uncharacterized protein OS=Neospora caninum (strain Liverpool) OX=572307 GN=BN1204_056540 PE=4 SV=1	95	170448	15	0	14	0	11.2	6.31	1680	1	1	1	479.2532	956.4918	2	956.5767	-0.0849	1	2	59	R	RVLEATLR	N			index=2441
25	F0VND4	Uncharacterized protein OS=Neospora caninum (strain Liverpool) OX=572307 GN=BN1204_056540 PE=4 SV=1	95	170448	15	0	14	0	11.2	6.31	1749	3	1	1	492.2808	982.547	2	982.4403	0.1068	0	12.49	4.4	R	HGECRPER	R			index=3634
25	F0VND4	Uncharacterized protein OS=Neospora caninum (strain Liverpool) OX=572307 GN=BN1204_056540 PE=4 SV=1	95	170448	15	0	14	0	11.2	6.31	1989	2	0	1	521.8126	1041.6106	2	1041.6447	-0.0341	1	10.22	7.9	R	FPAARLLVR	D			index=4161
25	F0VND4	Uncharacterized protein OS=Neospora caninum (strain Liverpool) OX=572307 GN=BN1204_056540 PE=4 SV=1	95	170448	15	0	14	0	11.2	6.31	3108	1	1	1	418.2239	1251.6498	3	1251.5554	0.0944	0	11.84	5.3	R	DPCVSYSPQTR	I			index=3356
25	F0VND4	Uncharacterized protein OS=Neospora caninum (strain Liverpool) OX=572307 GN=BN1204_056540 PE=4 SV=1	95	170448	15	0	14	0	11.2	6.31	3354	1	1	1	655.3442	1308.6739	2	1308.5769	0.0971	0	10.1	8	R	DPCVSYSPQTR	I	Carbamidomethyl (C)	0.00100000000.0	index=3439
25	F0VND4	Uncharacterized protein OS=Neospora caninum (strain Liverpool) OX=572307 GN=BN1204_056540 PE=4 SV=1	95	170448	15	0	14	0	11.2	6.31	3461	5	1	1	445.5638	1333.6694	3	1333.6482	0.0212	1	8.07	13	R	DLMRALECDLR	Q			index=1979
25	F0VND4	Uncharacterized protein OS=Neospora caninum (strain Liverpool) OX=572307 GN=BN1204_056540 PE=4 SV=1	95	170448	15	0	14	0	11.2	6.31	3646	1	1	1	456.5859	1366.736	3	1366.6551	0.0809	0	9.3	9	K	SMPLYSSVSQPR	L	Oxidation (M)	0.020000000000.0	index=2860
25	F0VND4	Uncharacterized protein OS=Neospora caninum (strain Liverpool) OX=572307 GN=BN1204_056540 PE=4 SV=1	95	170448	15	0	14	0	11.2	6.31	4068	2	1	1	477.9127	1430.7163	3	1430.6824	0.034	0	24.27	0.3	R	SSSLPSCASPPVSR	S	Carbamidomethyl (C)	0.00000010000000.0	index=1949
25	F0VND4	Uncharacterized protein OS=Neospora caninum (strain Liverpool) OX=572307 GN=BN1204_056540 PE=4 SV=1	95	170448	15	0	14	0	11.2	6.31	4319	9	1	1	736.9275	1471.8404	2	1471.7136	0.1268	1	0.8	67	R	IRPCAEARGSPCR	L	Carbamidomethyl (C)	0.0001000000000.0	index=8484
25	F0VND4	Uncharacterized protein OS=Neospora caninum (strain Liverpool) OX=572307 GN=BN1204_056540 PE=4 SV=1	95	170448	15	0	14	0	11.2	6.31	6461	7	1	1	506.7391	2022.9273	4	2022.906	0.0213	0	1.23	42	K	NDEMSPVMCLSEALSLPR	E	2 Oxidation (M)	0.000200020000000000.0	index=1909
25	F0VND4	Uncharacterized protein OS=Neospora caninum (strain Liverpool) OX=572307 GN=BN1204_056540 PE=4 SV=1	95	170448	15	0	14	0	11.2	6.31	7115	7	1	1	837.4296	2509.2669	3	2509.2134	0.0535	0	1.3	36	R	EYMETVLAWCVAQVHYGELLR	R			index=6500
25	F0VND4	Uncharacterized protein OS=Neospora caninum (strain Liverpool) OX=572307 GN=BN1204_056540 PE=4 SV=1	95	170448	15	0	14	0	11.2	6.31	8138	4	1	1	1312.9597	3935.8573	3	3935.4963	0.3609	1	4.07	9.5	R	SSSCCCSSCCASCSGPESCALWSTGMSVPSAGTAGEKGER	G	Carbamidomethyl (C); Oxidation (M)	0.0000010000000000000000000200000000000000.0	index=3977
26	A0A0F7V3C6	HEAT repeat-containing protein OS=Toxoplasma gondii (strain ATCC 50861 / VEG) OX=432359 GN=BN1205_081520 PE=4 SV=1	95	416646	16	0	15	0	5.9	6.65	682	1	0	0	350.1687	698.3228	2	698.4439	-0.121	0	30.05	0.075	R	GGLALLR	S			index=2150
26	A0A0F7V3C6	HEAT repeat-containing protein OS=Toxoplasma gondii (strain ATCC 50861 / VEG) OX=432359 GN=BN1205_081520 PE=4 SV=1	95	416646	16	0	15	0	5.9	6.65	1089	6	1	1	802.4409	801.4336	1	801.4457	-0.0121	1	3.24	68	R	KLQGGSGR	D			index=1018
26	A0A0F7V3C6	HEAT repeat-containing protein OS=Toxoplasma gondii (strain ATCC 50861 / VEG) OX=432359 GN=BN1205_081520 PE=4 SV=1	95	416646	16	0	15	0	5.9	6.65	1270	6	1	1	420.2099	838.4052	2	838.4259	-0.0206	0	1.21	49	K	FLDGIMK	H	Oxidation (M)	0.0000020.0	index=2221
26	A0A0F7V3C6	HEAT repeat-containing protein OS=Toxoplasma gondii (strain ATCC 50861 / VEG) OX=432359 GN=BN1205_081520 PE=4 SV=1	95	416646	16	0	15	0	5.9	6.65	1406	1	1	1	876.2074	875.2001	1	874.476	0.7242	0	5.05	82	R	ALIETNSK	R			index=7467
26	A0A0F7V3C6	HEAT repeat-containing protein OS=Toxoplasma gondii (strain ATCC 50861 / VEG) OX=432359 GN=BN1205_081520 PE=4 SV=1	95	416646	16	0	15	0	5.9	6.65	1585	3	1	1	463.7755	925.5364	2	925.4691	0.0673	1	1.97	46	R	QKFSAMAK	A	Oxidation (M)	0.00000200.0	index=757
26	A0A0F7V3C6	HEAT repeat-containing protein OS=Toxoplasma gondii (strain ATCC 50861 / VEG) OX=432359 GN=BN1205_081520 PE=4 SV=1	95	416646	16	0	15	0	5.9	6.65	2122	9	1	1	534.3378	1066.661	2	1066.5407	0.1203	0	1.99	51	R	IQSGFSSSVR	A			index=858
26	A0A0F7V3C6	HEAT repeat-containing protein OS=Toxoplasma gondii (strain ATCC 50861 / VEG) OX=432359 GN=BN1205_081520 PE=4 SV=1	95	416646	16	0	15	0	5.9	6.65	2235	1	0	1	545.2802	1088.5457	2	1088.5107	0.0351	0	14.29	3.9	R	SAICSQMPPR	G			index=1709
26	A0A0F7V3C6	HEAT repeat-containing protein OS=Toxoplasma gondii (strain ATCC 50861 / VEG) OX=432359 GN=BN1205_081520 PE=4 SV=1	95	416646	16	0	15	0	5.9	6.65	2456	3	1	1	566.3138	1130.613	2	1130.6295	-0.0165	0	0.29	93	K	SLESQSIVLR	Q			index=1335
26	A0A0F7V3C6	HEAT repeat-containing protein OS=Toxoplasma gondii (strain ATCC 50861 / VEG) OX=432359 GN=BN1205_081520 PE=4 SV=1	95	416646	16	0	15	0	5.9	6.65	3739	4	0	1	691.8104	1381.6062	2	1381.5602	0.046	1	2.48	44	R	EPRGDSMSTDGCK	G			index=953
26	A0A0F7V3C6	HEAT repeat-containing protein OS=Toxoplasma gondii (strain ATCC 50861 / VEG) OX=432359 GN=BN1205_081520 PE=4 SV=1	95	416646	16	0	15	0	5.9	6.65	4117	2	1	1	720.3395	1438.6644	2	1438.5817	0.0828	1	19.23	0.89	R	EPRGDSMSTDGCK	G	Carbamidomethyl (C)	0.0000000000010.0	index=80
26	A0A0F7V3C6	HEAT repeat-containing protein OS=Toxoplasma gondii (strain ATCC 50861 / VEG) OX=432359 GN=BN1205_081520 PE=4 SV=1	95	416646	16	0	15	0	5.9	6.65	4197	6	1	1	484.601	1450.7812	3	1450.7528	0.0283	0	1.38	53	R	LLHGGESLAENGVR	N			index=2683
26	A0A0F7V3C6	HEAT repeat-containing protein OS=Toxoplasma gondii (strain ATCC 50861 / VEG) OX=432359 GN=BN1205_081520 PE=4 SV=1	95	416646	16	0	15	0	5.9	6.65	4405	4	1	1	496.601	1486.781	3	1486.7376	0.0435	1	11.67	5.2	R	GSSAASVNEDGLPRK	R			index=1454
26	A0A0F7V3C6	HEAT repeat-containing protein OS=Toxoplasma gondii (strain ATCC 50861 / VEG) OX=432359 GN=BN1205_081520 PE=4 SV=1	95	416646	16	0	15	0	5.9	6.65	6953	4	1	1	813.7452	2438.2138	3	2438.2475	-0.0337	0	1.23	38	R	LLALLAQMLIAASEHQDAEETR	L	Oxidation (M)	0.0000000200000000000000.0	index=6657
26	A0A0F7V3C6	HEAT repeat-containing protein OS=Toxoplasma gondii (strain ATCC 50861 / VEG) OX=432359 GN=BN1205_081520 PE=4 SV=1	95	416646	16	0	15	0	5.9	6.65	7152	2	1	1	843.4312	2527.2716	3	2527.3264	-0.0548	1	3.77	19	K	GNGVCCLPHRLALAVLDLSAVHR	K	2 Carbamidomethyl (C)	0.00001100000000000000000.0	index=7564
26	A0A0F7V3C6	HEAT repeat-containing protein OS=Toxoplasma gondii (strain ATCC 50861 / VEG) OX=432359 GN=BN1205_081520 PE=4 SV=1	95	416646	16	0	15	0	5.9	6.65	8158	1	1	1	797.7755	3983.8411	5	3983.8014	0.0397	1	0.78	19	K	GNTDPSSHAYGSVGSCSDALSIMAAAREAAESVVTSAWR	Y	Carbamidomethyl (C); Oxidation (M)	0.000000000000000100000020000000000000000.0	index=7804
26	A0A0F7V3C6	HEAT repeat-containing protein OS=Toxoplasma gondii (strain ATCC 50861 / VEG) OX=432359 GN=BN1205_081520 PE=4 SV=1	95	416646	16	0	15	0	5.9	6.65	8198	2	1	1	1018.997	4071.9587	4	4071.7628	0.1959	1	4.48	7	R	RDMGACPDQSGSTSCEEALDIWEAMMTLLQDGEPVVR	A	2 Oxidation (M)	0.0000000000000000000000002200000000000.0	index=7529	emPAI	0.01
27	A0A0F7V4E9	Uncharacterized protein OS=Toxoplasma gondii (strain ATCC 50861 / VEG) OX=432359 GN=BN1205_086480 PE=4 SV=1	94	520908	22	0	19	0	5.2	9.14	305	7	0	0	507.2367	506.2294	1	506.2601	-0.0307	0	0.22	79	R	GAFGR	F			index=1343
27	A0A0F7V4E9	Uncharacterized protein OS=Toxoplasma gondii (strain ATCC 50861 / VEG) OX=432359 GN=BN1205_086480 PE=4 SV=1	94	520908	22	0	19	0	5.2	9.14	512	8	1	1	597.3451	596.3378	1	596.3282	0.0096	0	2.44	32	K	HVVDK	D			index=7093
27	A0A0F7V4E9	Uncharacterized protein OS=Toxoplasma gondii (strain ATCC 50861 / VEG) OX=432359 GN=BN1205_086480 PE=4 SV=1	94	520908	22	0	19	0	5.2	9.14	671	5	0	1	690.3569	689.3497	1	689.3708	-0.0211	0	1.09	1.40E+02	R	SVESIR	S			index=3929
27	A0A0F7V4E9	Uncharacterized protein OS=Toxoplasma gondii (strain ATCC 50861 / VEG) OX=432359 GN=BN1205_086480 PE=4 SV=1	94	520908	22	0	19	0	5.2	9.14	989	2	0	0	390.2182	778.4218	2	778.4813	-0.0595	0	11.1	7.5	R	GLLALHR	L			index=4497
27	A0A0F7V4E9	Uncharacterized protein OS=Toxoplasma gondii (strain ATCC 50861 / VEG) OX=432359 GN=BN1205_086480 PE=4 SV=1	94	520908	22	0	19	0	5.2	9.14	1259	1	0	0	419.2483	836.4821	2	836.4644	0.0177	0	29.22	0.089	R	ELSFTLK	T			index=4074
27	A0A0F7V4E9	Uncharacterized protein OS=Toxoplasma gondii (strain ATCC 50861 / VEG) OX=432359 GN=BN1205_086480 PE=4 SV=1	94	520908	22	0	19	0	5.2	9.14	2009	1	1	1	523.7883	1045.562	2	1045.4829	0.0792	0	7.38	20	K	TWDSLGDPR	E			index=4108
27	A0A0F7V4E9	Uncharacterized protein OS=Toxoplasma gondii (strain ATCC 50861 / VEG) OX=432359 GN=BN1205_086480 PE=4 SV=1	94	520908	22	0	19	0	5.2	9.14	2010	1	1	1	523.7888	1045.563	2	1045.4829	0.0802	0	6.54	25	K	TWDSLGDPR	E			index=4296
27	A0A0F7V4E9	Uncharacterized protein OS=Toxoplasma gondii (strain ATCC 50861 / VEG) OX=432359 GN=BN1205_086480 PE=4 SV=1	94	520908	22	0	19	0	5.2	9.14	2355	8	1	1	557.3379	1112.6612	2	1112.619	0.0423	0	9.05	10	K	AEQDLVLGIR	R			index=3279
27	A0A0F7V4E9	Uncharacterized protein OS=Toxoplasma gondii (strain ATCC 50861 / VEG) OX=432359 GN=BN1205_086480 PE=4 SV=1	94	520908	22	0	19	0	5.2	9.14	2356	7	1	1	557.3481	1112.6817	2	1112.619	0.0628	0	12.33	5.1	K	AEQDLVLGIR	R			index=5291
27	A0A0F7V4E9	Uncharacterized protein OS=Toxoplasma gondii (strain ATCC 50861 / VEG) OX=432359 GN=BN1205_086480 PE=4 SV=1	94	520908	22	0	19	0	5.2	9.14	2593	4	0	0	578.2623	1154.51	2	1153.7183	0.7918	1	7.17	16	R	INDLRVLLAK	E			index=43
27	A0A0F7V4E9	Uncharacterized protein OS=Toxoplasma gondii (strain ATCC 50861 / VEG) OX=432359 GN=BN1205_086480 PE=4 SV=1	94	520908	22	0	19	0	5.2	9.14	2699	7	1	1	587.2847	1172.5548	2	1172.7103	-0.1555	1	0.01	96	R	MLWIRLTLK	Q			index=3914
27	A0A0F7V4E9	Uncharacterized protein OS=Toxoplasma gondii (strain ATCC 50861 / VEG) OX=432359 GN=BN1205_086480 PE=4 SV=1	94	520908	22	0	19	0	5.2	9.14	3376	7	1	1	657.8227	1313.6308	2	1313.7918	-0.161	1	5.8	19	R	DSLAVIQITVKK	N			index=7836
27	A0A0F7V4E9	Uncharacterized protein OS=Toxoplasma gondii (strain ATCC 50861 / VEG) OX=432359 GN=BN1205_086480 PE=4 SV=1	94	520908	22	0	19	0	5.2	9.14	3727	3	1	1	691.3096	1380.6046	2	1380.6125	-0.0079	1	6	19	R	ASAREIDAACSCK	L	Carbamidomethyl (C)	0.0000000000010.0	index=1104
27	A0A0F7V4E9	Uncharacterized protein OS=Toxoplasma gondii (strain ATCC 50861 / VEG) OX=432359 GN=BN1205_086480 PE=4 SV=1	94	520908	22	0	19	0	5.2	9.14	3728	1	1	1	691.3113	1380.608	2	1380.6125	-0.0045	1	10.3	6.9	R	ASAREIDAACSCK	L	Carbamidomethyl (C)	0.0000000000010.0	index=1579
27	A0A0F7V4E9	Uncharacterized protein OS=Toxoplasma gondii (strain ATCC 50861 / VEG) OX=432359 GN=BN1205_086480 PE=4 SV=1	94	520908	22	0	19	0	5.2	9.14	4159	6	1	1	482.607	1444.7992	3	1444.7092	0.0899	1	5	25	K	IEQACRDLDVAR	E	Carbamidomethyl (C)	0.000010000000.0	index=4940
27	A0A0F7V4E9	Uncharacterized protein OS=Toxoplasma gondii (strain ATCC 50861 / VEG) OX=432359 GN=BN1205_086480 PE=4 SV=1	94	520908	22	0	19	0	5.2	9.14	4452	7	1	1	499.5829	1495.727	3	1495.8722	-0.1452	1	0.33	68	R	AVSLRQLVSDIAPK	L			index=2823
27	A0A0F7V4E9	Uncharacterized protein OS=Toxoplasma gondii (strain ATCC 50861 / VEG) OX=432359 GN=BN1205_086480 PE=4 SV=1	94	520908	22	0	19	0	5.2	9.14	5260	4	1	1	549.9673	1646.8801	3	1646.8702	0.0099	0	0.84	60	R	SMLTLPQWSTILNK	L	Oxidation (M)	0.02000000000000.0	index=4346
27	A0A0F7V4E9	Uncharacterized protein OS=Toxoplasma gondii (strain ATCC 50861 / VEG) OX=432359 GN=BN1205_086480 PE=4 SV=1	94	520908	22	0	19	0	5.2	9.14	5596	2	0	1	583.2689	1746.7848	3	1746.9127	-0.128	1	4.08	26	R	MPFPVRDFIEVELR	E			index=1512
27	A0A0F7V4E9	Uncharacterized protein OS=Toxoplasma gondii (strain ATCC 50861 / VEG) OX=432359 GN=BN1205_086480 PE=4 SV=1	94	520908	22	0	19	0	5.2	9.14	5981	5	1	1	939.0407	1876.0667	2	1875.7662	0.3006	1	4.19	28	K	MGENERGMAQSCHEPK	F	Carbamidomethyl (C); Oxidation (M)	0.2000000000010000.0	index=7117
27	A0A0F7V4E9	Uncharacterized protein OS=Toxoplasma gondii (strain ATCC 50861 / VEG) OX=432359 GN=BN1205_086480 PE=4 SV=1	94	520908	22	0	19	0	5.2	9.14	6139	2	1	1	966.4985	1930.9825	2	1930.903	0.0796	1	0.52	49	K	AAQRFPTETCVMYGSVR	G	Oxidation (M)	0.00000000000200000.0	index=6826
27	A0A0F7V4E9	Uncharacterized protein OS=Toxoplasma gondii (strain ATCC 50861 / VEG) OX=432359 GN=BN1205_086480 PE=4 SV=1	94	520908	22	0	19	0	5.2	9.14	6434	8	1	1	504.9693	2015.8481	4	2016.0502	-0.2021	1	0.07	63	R	ALHYAVMPNLGAVEEKFK	R			index=4053
27	A0A0F7V4E9	Uncharacterized protein OS=Toxoplasma gondii (strain ATCC 50861 / VEG) OX=432359 GN=BN1205_086480 PE=4 SV=1	94	520908	22	0	19	0	5.2	9.14	8385	6	1	1	732.1739	4387	6	4387.1464	-0.1464	1	2.72	11	R	DVSASNQHSTASFHAEPEQSVPSVAMVQMSVTPVTSILYKK	V			index=7067
28	V4YN30	Putative vacuolar protein sorting-associated protein OS=Toxoplasma gondii (strain ATCC 50861 / VEG) OX=432359 GN=BN1205_008660 PE=4 SV=1	90	926716	21	0	13	0	2.2	6.51	454	8	1	0	573.3261	572.3188	1	572.3646	-0.0458	0	2.16	98	K	LVSVR	S			index=4299
28	V4YN30	Putative vacuolar protein sorting-associated protein OS=Toxoplasma gondii (strain ATCC 50861 / VEG) OX=432359 GN=BN1205_008660 PE=4 SV=1	90	926716	21	0	13	0	2.2	6.51	741	4	1	1	358.7107	715.4068	2	715.3071	0.0997	0	14.05	5	K	EATCHR	G			index=1474
28	V4YN30	Putative vacuolar protein sorting-associated protein OS=Toxoplasma gondii (strain ATCC 50861 / VEG) OX=432359 GN=BN1205_008660 PE=4 SV=1	90	926716	21	0	13	0	2.2	6.51	1954	5	0	1	516.0274	1030.0402	2	1030.5155	-0.4753	1	10.53	19	R	NRASAEDLR	C			index=7337
28	V4YN30	Putative vacuolar protein sorting-associated protein OS=Toxoplasma gondii (strain ATCC 50861 / VEG) OX=432359 GN=BN1205_008660 PE=4 SV=1	90	926716	21	0	13	0	2.2	6.51	1957	5	0	1	516.2824	1030.5502	2	1030.5155	0.0347	1	17.79	1.8	R	NRASAEDLR	C			index=7302
28	V4YN30	Putative vacuolar protein sorting-associated protein OS=Toxoplasma gondii (strain ATCC 50861 / VEG) OX=432359 GN=BN1205_008660 PE=4 SV=1	90	926716	21	0	13	0	2.2	6.51	2018	7	1	1	524.7401	1047.4656	2	1047.5019	-0.0362	0	14.32	4	R	SPSACDSLLR	R			index=2187
28	V4YN30	Putative vacuolar protein sorting-associated protein OS=Toxoplasma gondii (strain ATCC 50861 / VEG) OX=432359 GN=BN1205_008660 PE=4 SV=1	90	926716	21	0	13	0	2.2	6.51	2019	8	1	1	524.794	1047.5734	2	1047.5019	0.0716	0	15.84	2.8	R	SPSACDSLLR	R			index=658
28	V4YN30	Putative vacuolar protein sorting-associated protein OS=Toxoplasma gondii (strain ATCC 50861 / VEG) OX=432359 GN=BN1205_008660 PE=4 SV=1	90	926716	21	0	13	0	2.2	6.51	2021	8	1	1	524.7949	1047.5752	2	1047.5019	0.0734	0	11.41	7.8	R	SPSACDSLLR	R			index=3017
28	V4YN30	Putative vacuolar protein sorting-associated protein OS=Toxoplasma gondii (strain ATCC 50861 / VEG) OX=432359 GN=BN1205_008660 PE=4 SV=1	90	926716	21	0	13	0	2.2	6.51	2022	9	1	1	524.7989	1047.5833	2	1047.5019	0.0815	0	12.36	6.3	R	SPSACDSLLR	R			index=1959
28	V4YN30	Putative vacuolar protein sorting-associated protein OS=Toxoplasma gondii (strain ATCC 50861 / VEG) OX=432359 GN=BN1205_008660 PE=4 SV=1	90	926716	21	0	13	0	2.2	6.51	2323	2	0	1	553.3043	1104.594	2	1104.5233	0.0707	0	14.75	3.6	R	SPSACDSLLR	R	Carbamidomethyl (C)	0.0000100000.0	index=880
28	V4YN30	Putative vacuolar protein sorting-associated protein OS=Toxoplasma gondii (strain ATCC 50861 / VEG) OX=432359 GN=BN1205_008660 PE=4 SV=1	90	926716	21	0	13	0	2.2	6.51	2324	8	1	1	369.209	1104.6052	3	1104.5233	0.0818	0	12.89	5.5	R	SPSACDSLLR	R	Carbamidomethyl (C)	0.0000100000.0	index=2127
28	V4YN30	Putative vacuolar protein sorting-associated protein OS=Toxoplasma gondii (strain ATCC 50861 / VEG) OX=432359 GN=BN1205_008660 PE=4 SV=1	90	926716	21	0	13	0	2.2	6.51	3124	3	1	1	628.3379	1254.6613	2	1254.5887	0.0726	0	5.97	20	R	AEASHRPAMNR	M	Oxidation (M)	0.00000000200.0	index=6470
28	V4YN30	Putative vacuolar protein sorting-associated protein OS=Toxoplasma gondii (strain ATCC 50861 / VEG) OX=432359 GN=BN1205_008660 PE=4 SV=1	90	926716	21	0	13	0	2.2	6.51	3542	3	1	1	676.3788	1350.743	2	1350.7871	-0.044	0	4.41	28	R	NLIVELVTPPTR	A			index=3839
28	V4YN30	Putative vacuolar protein sorting-associated protein OS=Toxoplasma gondii (strain ATCC 50861 / VEG) OX=432359 GN=BN1205_008660 PE=4 SV=1	90	926716	21	0	13	0	2.2	6.51	3721	8	0	1	690.7884	1379.5622	2	1379.6165	-0.0542	1	3.3	38	R	EEASKAGGGDTGSSK	G			index=2937
28	V4YN30	Putative vacuolar protein sorting-associated protein OS=Toxoplasma gondii (strain ATCC 50861 / VEG) OX=432359 GN=BN1205_008660 PE=4 SV=1	90	926716	21	0	13	0	2.2	6.51	4115	9	0	1	480.5554	1438.6444	3	1438.7714	-0.127	1	0.24	72	R	TNKELHAMLVQR	M			index=740
28	V4YN30	Putative vacuolar protein sorting-associated protein OS=Toxoplasma gondii (strain ATCC 50861 / VEG) OX=432359 GN=BN1205_008660 PE=4 SV=1	90	926716	21	0	13	0	2.2	6.51	4305	6	1	1	736.3288	1470.643	2	1470.6997	-0.0567	1	1.4	54	K	SMGNERHILDQR	K	Oxidation (M)	0.020000000000.0	index=2540
28	V4YN30	Putative vacuolar protein sorting-associated protein OS=Toxoplasma gondii (strain ATCC 50861 / VEG) OX=432359 GN=BN1205_008660 PE=4 SV=1	90	926716	21	0	13	0	2.2	6.51	4525	1	1	1	507.2778	1518.8117	3	1518.7752	0.0365	0	5.35	22	K	VDMGSIELVYLHK	K	Oxidation (M)	0.0020000000000.0	index=5453
28	V4YN30	Putative vacuolar protein sorting-associated protein OS=Toxoplasma gondii (strain ATCC 50861 / VEG) OX=432359 GN=BN1205_008660 PE=4 SV=1	90	926716	21	0	13	0	2.2	6.51	4718	2	1	1	520.2804	1557.8194	3	1557.8474	-0.0281	0	0.24	69	R	LSSASSVSKPQAAGLR	Q			index=5312
28	V4YN30	Putative vacuolar protein sorting-associated protein OS=Toxoplasma gondii (strain ATCC 50861 / VEG) OX=432359 GN=BN1205_008660 PE=4 SV=1	90	926716	21	0	13	0	2.2	6.51	4719	8	1	1	520.2823	1557.8252	3	1557.8474	-0.0222	0	0.61	64	R	LSSASSVSKPQAAGLR	Q			index=6123
28	V4YN30	Putative vacuolar protein sorting-associated protein OS=Toxoplasma gondii (strain ATCC 50861 / VEG) OX=432359 GN=BN1205_008660 PE=4 SV=1	90	926716	21	0	13	0	2.2	6.51	4721	1	1	1	520.2837	1557.8293	3	1557.8474	-0.0182	0	24.26	0.28	R	LSSASSVSKPQAAGLR	Q			index=5769
28	V4YN30	Putative vacuolar protein sorting-associated protein OS=Toxoplasma gondii (strain ATCC 50861 / VEG) OX=432359 GN=BN1205_008660 PE=4 SV=1	90	926716	21	0	13	0	2.2	6.51	7860	1	1	1	811.8984	3243.5647	4	3243.5967	-0.0321	1	5.42	8.7	K	QLEEGSAGVSASGGGVSASPSTSTAAALQKQPTGR	S			index=5809
28	V4YN30	Putative vacuolar protein sorting-associated protein OS=Toxoplasma gondii (strain ATCC 50861 / VEG) OX=432359 GN=BN1205_008660 PE=4 SV=1	90	926716	21	0	13	0	2.2	6.51	7912	1	1	1	829.4344	3313.7087	4	3313.6143	0.0944	1	2.74	19	R	CASVDPSRVAPSATVGASAAVVSAGGSCRPSGASPK	K	Carbamidomethyl (C)	0.000000000000000000000000000100000000.0	index=5483
29	A0A0F7UMS1	Cullin-associated NEDD8-dissociated protein 1,related OS=Neospora caninum (strain Liverpool) OX=572307 GN=BN1204_052060 PE=3 SV=1	90	182336	13	0	9	0	5	5.42	165	9	0	0	447.8785	446.8712	1	446.2125	0.6587	0	0.62	3.00E+02	R	GEGGK	T			index=2837
29	A0A0F7UMS1	Cullin-associated NEDD8-dissociated protein 1,related OS=Neospora caninum (strain Liverpool) OX=572307 GN=BN1204_052060 PE=3 SV=1	90	182336	13	0	9	0	5	5.42	914	2	1	1	381.7297	761.4449	2	761.4469	-0.002	1	14.37	5.2	K	GAMKVLK	T	Oxidation (M)	0.0020000.0	index=3758
29	A0A0F7UMS1	Cullin-associated NEDD8-dissociated protein 1,related OS=Neospora caninum (strain Liverpool) OX=572307 GN=BN1204_052060 PE=3 SV=1	90	182336	13	0	9	0	5	5.42	978	5	0	0	775.894	774.8868	1	774.4058	0.481	0	11.66	22	R	QMDLLR	I			index=7795
29	A0A0F7UMS1	Cullin-associated NEDD8-dissociated protein 1,related OS=Neospora caninum (strain Liverpool) OX=572307 GN=BN1204_052060 PE=3 SV=1	90	182336	13	0	9	0	5	5.42	1698	5	1	1	482.2677	962.5208	2	962.4895	0.0313	0	1.1	81	R	SPMFPASVK	K			index=8455
29	A0A0F7UMS1	Cullin-associated NEDD8-dissociated protein 1,related OS=Neospora caninum (strain Liverpool) OX=572307 GN=BN1204_052060 PE=3 SV=1	90	182336	13	0	9	0	5	5.42	1699	2	1	1	482.2821	962.5496	2	962.4895	0.0601	0	13.33	4.9	R	SPMFPASVK	K			index=4512
29	A0A0F7UMS1	Cullin-associated NEDD8-dissociated protein 1,related OS=Neospora caninum (strain Liverpool) OX=572307 GN=BN1204_052060 PE=3 SV=1	90	182336	13	0	9	0	5	5.42	1894	1	1	1	508.79	1015.5654	2	1015.5298	0.0356	1	12.12	6.6	R	DVQEAQKAK	T			index=657
29	A0A0F7UMS1	Cullin-associated NEDD8-dissociated protein 1,related OS=Neospora caninum (strain Liverpool) OX=572307 GN=BN1204_052060 PE=3 SV=1	90	182336	13	0	9	0	5	5.42	3571	1	1	1	453.2455	1356.7145	3	1356.7296	-0.015	1	5.48	23	R	NSLRMQPALTAR	L			index=2027
29	A0A0F7UMS1	Cullin-associated NEDD8-dissociated protein 1,related OS=Neospora caninum (strain Liverpool) OX=572307 GN=BN1204_052060 PE=3 SV=1	90	182336	13	0	9	0	5	5.42	3574	2	1	1	453.2636	1356.769	3	1356.7296	0.0394	1	9.42	9.7	R	NSLRMQPALTAR	L			index=2396
29	A0A0F7UMS1	Cullin-associated NEDD8-dissociated protein 1,related OS=Neospora caninum (strain Liverpool) OX=572307 GN=BN1204_052060 PE=3 SV=1	90	182336	13	0	9	0	5	5.42	4654	1	1	1	772.9416	1543.8687	2	1543.7963	0.0725	1	11.61	5.5	R	MQPALTARLVCER	V	Carbamidomethyl (C)	0.0000000000100.0	index=6574
29	A0A0F7UMS1	Cullin-associated NEDD8-dissociated protein 1,related OS=Neospora caninum (strain Liverpool) OX=572307 GN=BN1204_052060 PE=3 SV=1	90	182336	13	0	9	0	5	5.42	4981	3	1	1	534.6372	1600.8898	3	1600.9301	-0.0403	1	2.94	38	K	GLEALEVVLLSRFR	V			index=4363
29	A0A0F7UMS1	Cullin-associated NEDD8-dissociated protein 1,related OS=Neospora caninum (strain Liverpool) OX=572307 GN=BN1204_052060 PE=3 SV=1	90	182336	13	0	9	0	5	5.42	4982	3	1	1	534.6382	1600.8929	3	1600.9301	-0.0372	1	10.77	6.3	K	GLEALEVVLLSRFR	V			index=5061
29	A0A0F7UMS1	Cullin-associated NEDD8-dissociated protein 1,related OS=Neospora caninum (strain Liverpool) OX=572307 GN=BN1204_052060 PE=3 SV=1	90	182336	13	0	9	0	5	5.42	5982	3	1	1	626.382	1876.1242	3	1875.9275	0.1967	1	16.17	2.1	R	RSTHGMLGGFSHPHSLR	G			index=4399
29	A0A0F7UMS1	Cullin-associated NEDD8-dissociated protein 1,related OS=Neospora caninum (strain Liverpool) OX=572307 GN=BN1204_052060 PE=3 SV=1	90	182336	13	0	9	0	5	5.42	5983	5	1	1	470.0394	1876.1286	4	1875.9275	0.2011	1	9.75	9.5	R	RSTHGMLGGFSHPHSLR	G			index=4384
30	A0A0F7UUY7	PLU-1 family protein OS=Toxoplasma gondii (strain ATCC 50861 / VEG) OX=432359 GN=BN1205_057010 PE=4 SV=1	89	851110	24	0	22	0	3.6	5.6	489	4	0	0	587.3123	586.305	1	586.3802	-0.0752	0	3.52	56	R	LVSLR	A			index=5868
30	A0A0F7UUY7	PLU-1 family protein OS=Toxoplasma gondii (strain ATCC 50861 / VEG) OX=432359 GN=BN1205_057010 PE=4 SV=1	89	851110	24	0	22	0	3.6	5.6	653	1	1	0	682.3355	681.3282	1	681.4173	-0.0892	0	1.04	55	R	LSIPPR	N			index=2659
30	A0A0F7UUY7	PLU-1 family protein OS=Toxoplasma gondii (strain ATCC 50861 / VEG) OX=432359 GN=BN1205_057010 PE=4 SV=1	89	851110	24	0	22	0	3.6	5.6	808	8	0	0	366.1746	730.3347	2	730.3861	-0.0514	0	4.15	63	K	ETKPEK	L			index=1528
30	A0A0F7UUY7	PLU-1 family protein OS=Toxoplasma gondii (strain ATCC 50861 / VEG) OX=432359 GN=BN1205_057010 PE=4 SV=1	89	851110	24	0	22	0	3.6	5.6	1212	3	1	1	414.2457	826.4769	2	826.4661	0.0108	1	14.92	2.2	R	NLEAPKR	R			index=1025
30	A0A0F7UUY7	PLU-1 family protein OS=Toxoplasma gondii (strain ATCC 50861 / VEG) OX=432359 GN=BN1205_057010 PE=4 SV=1	89	851110	24	0	22	0	3.6	5.6	1233	3	0	1	415.757	829.4994	2	829.4518	0.0475	1	9.42	15	K	VGRAQGSR	S			index=1975
30	A0A0F7UUY7	PLU-1 family protein OS=Toxoplasma gondii (strain ATCC 50861 / VEG) OX=432359 GN=BN1205_057010 PE=4 SV=1	89	851110	24	0	22	0	3.6	5.6	1297	10	1	1	844.3969	843.3896	1	843.4562	-0.0666	1	0.93	96	K	RNGGELAK	K			index=7436
30	A0A0F7UUY7	PLU-1 family protein OS=Toxoplasma gondii (strain ATCC 50861 / VEG) OX=432359 GN=BN1205_057010 PE=4 SV=1	89	851110	24	0	22	0	3.6	5.6	1886	1	1	1	508.1907	1014.3669	2	1013.5869	0.78	1	8	18	R	ILTAEPSRK	W			index=1799
30	A0A0F7UUY7	PLU-1 family protein OS=Toxoplasma gondii (strain ATCC 50861 / VEG) OX=432359 GN=BN1205_057010 PE=4 SV=1	89	851110	24	0	22	0	3.6	5.6	2577	1	1	1	576.3026	1150.5906	2	1150.4495	0.1411	0	10.37	7.3	R	CDANELCGGR	G	2 Carbamidomethyl (C)	0.1000001000.0	index=5752
30	A0A0F7UUY7	PLU-1 family protein OS=Toxoplasma gondii (strain ATCC 50861 / VEG) OX=432359 GN=BN1205_057010 PE=4 SV=1	89	851110	24	0	22	0	3.6	5.6	2723	7	1	1	589.8127	1177.6108	2	1177.5873	0.0235	1	0.22	82	K	AAMAPSTRTTR	S	Oxidation (M)	0.00200000000.0	index=891
30	A0A0F7UUY7	PLU-1 family protein OS=Toxoplasma gondii (strain ATCC 50861 / VEG) OX=432359 GN=BN1205_057010 PE=4 SV=1	89	851110	24	0	22	0	3.6	5.6	2725	3	1	1	393.6819	1178.0239	3	1177.5873	0.4365	1	4.85	56	K	AAMAPSTRTTR	S	Oxidation (M)	0.00200000000.0	index=2514
30	A0A0F7UUY7	PLU-1 family protein OS=Toxoplasma gondii (strain ATCC 50861 / VEG) OX=432359 GN=BN1205_057010 PE=4 SV=1	89	851110	24	0	22	0	3.6	5.6	3146	5	1	1	421.5435	1261.6087	3	1261.5535	0.0552	0	8.59	12	K	TDDQGQSTPASR	L			index=1390
30	A0A0F7UUY7	PLU-1 family protein OS=Toxoplasma gondii (strain ATCC 50861 / VEG) OX=432359 GN=BN1205_057010 PE=4 SV=1	89	851110	24	0	22	0	3.6	5.6	3774	6	1	0	694.8478	1387.681	2	1387.7724	-0.0914	1	1.02	63	R	QRQFLLWELR	Q			index=4951
30	A0A0F7UUY7	PLU-1 family protein OS=Toxoplasma gondii (strain ATCC 50861 / VEG) OX=432359 GN=BN1205_057010 PE=4 SV=1	89	851110	24	0	22	0	3.6	5.6	4095	4	1	1	478.9292	1433.7659	3	1433.6787	0.0872	0	5.14	25	R	DAEPPVHTPSDAAK	T			index=2952
30	A0A0F7UUY7	PLU-1 family protein OS=Toxoplasma gondii (strain ATCC 50861 / VEG) OX=432359 GN=BN1205_057010 PE=4 SV=1	89	851110	24	0	22	0	3.6	5.6	4657	1	1	1	515.9267	1544.7583	3	1544.7405	0.0177	1	13.23	3.4	R	CVSALYQSYAERR	A			index=2532
30	A0A0F7UUY7	PLU-1 family protein OS=Toxoplasma gondii (strain ATCC 50861 / VEG) OX=432359 GN=BN1205_057010 PE=4 SV=1	89	851110	24	0	22	0	3.6	5.6	4886	2	1	1	529.2347	1584.6824	3	1584.7831	-0.1007	0	3.32	34	R	QHLSQPPQGMPPPR	-	Oxidation (M)	0.00000000020000.0	index=1461
30	A0A0F7UUY7	PLU-1 family protein OS=Toxoplasma gondii (strain ATCC 50861 / VEG) OX=432359 GN=BN1205_057010 PE=4 SV=1	89	851110	24	0	22	0	3.6	5.6	5059	4	1	1	808.827	1615.6394	2	1615.8062	-0.1667	1	2.87	46	R	LPCGDREALCLLEK	R	Carbamidomethyl (C)	0.00100000000000.0	index=2815
30	A0A0F7UUY7	PLU-1 family protein OS=Toxoplasma gondii (strain ATCC 50861 / VEG) OX=432359 GN=BN1205_057010 PE=4 SV=1	89	851110	24	0	22	0	3.6	5.6	5460	9	1	1	425.9987	1699.9657	4	1699.7433	0.2224	1	0.41	69	K	DFMDGLDLDKMESGK	R			index=5026
30	A0A0F7UUY7	PLU-1 family protein OS=Toxoplasma gondii (strain ATCC 50861 / VEG) OX=432359 GN=BN1205_057010 PE=4 SV=1	89	851110	24	0	22	0	3.6	5.6	5462	2	1	1	567.6649	1699.9728	3	1699.7433	0.2294	1	8.2	12	K	DFMDGLDLDKMESGK	R			index=5028
30	A0A0F7UUY7	PLU-1 family protein OS=Toxoplasma gondii (strain ATCC 50861 / VEG) OX=432359 GN=BN1205_057010 PE=4 SV=1	89	851110	24	0	22	0	3.6	5.6	5502	1	1	1	857.4193	1712.824	2	1712.79	0.034	0	0.28	63	R	GAAHVTGGAMSPASQESR	N			index=5899
30	A0A0F7UUY7	PLU-1 family protein OS=Toxoplasma gondii (strain ATCC 50861 / VEG) OX=432359 GN=BN1205_057010 PE=4 SV=1	89	851110	24	0	22	0	3.6	5.6	5625	5	1	1	440.2565	1756.9968	4	1756.8792	0.1176	0	2.13	47	R	GVGVQQAPPQVTHHMR	T	Oxidation (M)	0.0000000000000020.0	index=4271
30	A0A0F7UUY7	PLU-1 family protein OS=Toxoplasma gondii (strain ATCC 50861 / VEG) OX=432359 GN=BN1205_057010 PE=4 SV=1	89	851110	24	0	22	0	3.6	5.6	6226	1	1	1	652.6631	1954.9675	3	1954.9279	0.0396	1	7.68	9.4	R	LSASPQRGSSVSGDMHAPR	A	Oxidation (M)	0.0000000000000020000.0	index=2836
30	A0A0F7UUY7	PLU-1 family protein OS=Toxoplasma gondii (strain ATCC 50861 / VEG) OX=432359 GN=BN1205_057010 PE=4 SV=1	89	851110	24	0	22	0	3.6	5.6	6294	5	1	1	659.002	1973.9842	3	1973.8974	0.0868	1	0.53	49	R	GGGAGAVCGSERGGPGSSADLR	A	Carbamidomethyl (C)	0.0000000100000000000000.0	index=3132
30	A0A0F7UUY7	PLU-1 family protein OS=Toxoplasma gondii (strain ATCC 50861 / VEG) OX=432359 GN=BN1205_057010 PE=4 SV=1	89	851110	24	0	22	0	3.6	5.6	7587	2	0	1	981.1809	2940.5209	3	2940.3011	0.2197	1	3.04	20	K	RAGQQLEQALSDMNNDATMAMTQSEGK	R	Oxidation (M)	0.000000000000200000000000000.0	index=7432
30	A0A0F7UUY7	PLU-1 family protein OS=Toxoplasma gondii (strain ATCC 50861 / VEG) OX=432359 GN=BN1205_057010 PE=4 SV=1	89	851110	24	0	22	0	3.6	5.6	7653	9	0	1	1012.4975	3034.4707	3	3034.5644	-0.0938	1	1.67	22	K	LLSSLPAPLQVNPGLLAAMRGSEEEDAEK	D			index=5689
31	A0A0F7U6S7	GCC2 and GCC3 domain-containing protein OS=Neospora caninum (strain Liverpool) OX=572307 GN=BN1204_002810 PE=4 SV=1	89	573105	21	0	21	0	7.1	5.52	760	2	1	1	361.0805	720.1464	2	720.4031	-0.2566	0	0.45	1.60E+02	R	GLAPHAR	R			index=2249
31	A0A0F7U6S7	GCC2 and GCC3 domain-containing protein OS=Neospora caninum (strain Liverpool) OX=572307 GN=BN1204_002810 PE=4 SV=1	89	573105	21	0	21	0	7.1	5.52	909	2	1	1	381.2019	760.3892	2	760.4079	-0.0187	1	8.69	23	R	EERSLK	E			index=1478
31	A0A0F7U6S7	GCC2 and GCC3 domain-containing protein OS=Neospora caninum (strain Liverpool) OX=572307 GN=BN1204_002810 PE=4 SV=1	89	573105	21	0	21	0	7.1	5.52	1435	2	1	1	441.7574	881.5002	2	881.3987	0.1016	0	10.5	6.5	R	LMQEMSK	A	Oxidation (M)	0.0200000.0	index=1044
31	A0A0F7U6S7	GCC2 and GCC3 domain-containing protein OS=Neospora caninum (strain Liverpool) OX=572307 GN=BN1204_002810 PE=4 SV=1	89	573105	21	0	21	0	7.1	5.52	1479	8	1	1	447.7575	893.5003	2	893.4203	0.0801	1	10.05	8	R	RSSSGESGK	R			index=4065
31	A0A0F7U6S7	GCC2 and GCC3 domain-containing protein OS=Neospora caninum (strain Liverpool) OX=572307 GN=BN1204_002810 PE=4 SV=1	89	573105	21	0	21	0	7.1	5.52	1601	2	1	1	467.2614	932.5082	2	932.4311	0.0771	1	7.33	26	R	AEEDASRR	K			index=8345
31	A0A0F7U6S7	GCC2 and GCC3 domain-containing protein OS=Neospora caninum (strain Liverpool) OX=572307 GN=BN1204_002810 PE=4 SV=1	89	573105	21	0	21	0	7.1	5.52	1723	10	1	1	487.2697	972.5248	2	972.5127	0.0121	0	10.61	9.5	R	ELIEAAEAK	L			index=2962
31	A0A0F7U6S7	GCC2 and GCC3 domain-containing protein OS=Neospora caninum (strain Liverpool) OX=572307 GN=BN1204_002810 PE=4 SV=1	89	573105	21	0	21	0	7.1	5.52	2084	1	1	1	354.5193	1060.5361	3	1060.5084	0.0277	1	3.69	49	K	CRDSATVPR	R	Carbamidomethyl (C)	0.100000000.0	index=2121
31	A0A0F7U6S7	GCC2 and GCC3 domain-containing protein OS=Neospora caninum (strain Liverpool) OX=572307 GN=BN1204_002810 PE=4 SV=1	89	573105	21	0	21	0	7.1	5.52	2219	3	1	1	544.2667	1086.5188	2	1086.6145	-0.0958	1	4.66	32	R	GGARIATSVQK	A			index=2099
31	A0A0F7U6S7	GCC2 and GCC3 domain-containing protein OS=Neospora caninum (strain Liverpool) OX=572307 GN=BN1204_002810 PE=4 SV=1	89	573105	21	0	21	0	7.1	5.52	2282	2	1	1	366.8817	1097.6233	3	1097.5096	0.1136	1	0.8	65	R	SLKEMMEAK	Q	2 Oxidation (M)	0.000022000.0	index=2485
31	A0A0F7U6S7	GCC2 and GCC3 domain-containing protein OS=Neospora caninum (strain Liverpool) OX=572307 GN=BN1204_002810 PE=4 SV=1	89	573105	21	0	21	0	7.1	5.52	2341	2	1	1	555.763	1109.5114	2	1109.4481	0.0633	0	2.65	38	K	GASSCTPCEAGK	F			index=2655
31	A0A0F7U6S7	GCC2 and GCC3 domain-containing protein OS=Neospora caninum (strain Liverpool) OX=572307 GN=BN1204_002810 PE=4 SV=1	89	573105	21	0	21	0	7.1	5.52	3835	7	0	1	466.1846	1395.5321	3	1394.7518	0.7803	0	1.57	64	R	EGALQLLQGVDPR	I			index=2932
31	A0A0F7U6S7	GCC2 and GCC3 domain-containing protein OS=Neospora caninum (strain Liverpool) OX=572307 GN=BN1204_002810 PE=4 SV=1	89	573105	21	0	21	0	7.1	5.52	4343	6	1	1	492.9428	1475.8066	3	1476.5836	-0.777	0	5.86	20	K	NDCSLCPAGYFCK	D	Carbamidomethyl (C)	0.0000010000000.0	index=6525
31	A0A0F7U6S7	GCC2 and GCC3 domain-containing protein OS=Neospora caninum (strain Liverpool) OX=572307 GN=BN1204_002810 PE=4 SV=1	89	573105	21	0	21	0	7.1	5.52	4518	2	1	1	506.8865	1517.6376	3	1517.7647	-0.1271	0	1.98	53	R	ELMELELGELQAK	Q	Oxidation (M)	0.0020000000000.0	index=105
31	A0A0F7U6S7	GCC2 and GCC3 domain-containing protein OS=Neospora caninum (strain Liverpool) OX=572307 GN=BN1204_002810 PE=4 SV=1	89	573105	21	0	21	0	7.1	5.52	4729	6	1	1	780.4142	1558.8138	2	1558.8501	-0.0362	1	10.25	7.1	R	LMNLLSKPGKEASR	V	Oxidation (M)	0.02000000000000.0	index=6478
31	A0A0F7U6S7	GCC2 and GCC3 domain-containing protein OS=Neospora caninum (strain Liverpool) OX=572307 GN=BN1204_002810 PE=4 SV=1	89	573105	21	0	21	0	7.1	5.52	5527	4	0	0	573.9615	1718.8628	3	1718.757	0.1058	0	10.2	6.8	K	VPQPCTPGTYQDEER	Q			index=3995
31	A0A0F7U6S7	GCC2 and GCC3 domain-containing protein OS=Neospora caninum (strain Liverpool) OX=572307 GN=BN1204_002810 PE=4 SV=1	89	573105	21	0	21	0	7.1	5.52	6979	3	1	0	816.4053	2446.1941	3	2446.1484	0.0457	0	4.16	16	K	DGQLTLLSGFGMLCPVGFFCER	G	Carbamidomethyl (C)	0.0000000000000100000000.0	index=3023
31	A0A0F7U6S7	GCC2 and GCC3 domain-containing protein OS=Neospora caninum (strain Liverpool) OX=572307 GN=BN1204_002810 PE=4 SV=1	89	573105	21	0	21	0	7.1	5.52	7866	1	1	0	1086.5728	3256.6966	3	3256.3716	0.325	1	4.66	14	R	EQNTVYQGPSTMASSLMACNKCAPGTYCR	G	2 Carbamidomethyl (C); 2 Oxidation (M)	0.00000000000200002010000000010.0	index=5358
31	A0A0F7U6S7	GCC2 and GCC3 domain-containing protein OS=Neospora caninum (strain Liverpool) OX=572307 GN=BN1204_002810 PE=4 SV=1	89	573105	21	0	21	0	7.1	5.52	7875	2	1	0	815.9576	3259.8013	4	3260.3333	-0.532	0	4.59	17	R	AAQGAESLSDCEPCGEGEFCGDFGLTQPSGK	C	3 Carbamidomethyl (C)	0.0000000000100100000100000000000.0	index=7252
31	A0A0F7U6S7	GCC2 and GCC3 domain-containing protein OS=Neospora caninum (strain Liverpool) OX=572307 GN=BN1204_002810 PE=4 SV=1	89	573105	21	0	21	0	7.1	5.52	8534	1	1	1	985.8751	4924.3391	5	4925.0932	-0.7541	0	4.95	4.2	K	ACPAGHACPEGSARPLPCPVGTFQADAGATECTPCPEGHYCGEGGLR	A	5 Carbamidomethyl (C)	0.01000001000000000100000000000001000000001000000.0	index=7561
31	A0A0F7U6S7	GCC2 and GCC3 domain-containing protein OS=Neospora caninum (strain Liverpool) OX=572307 GN=BN1204_002810 PE=4 SV=1	89	573105	21	0	21	0	7.1	5.52	8540	3	1	0	823.8977	4937.3425	6	4938.0224	-0.6798	0	0.96	10	K	ESCLPCSTGHYCEFGATAGKPCPAGYYCPSASGAGTSFPCPTGSFSDR	E	2 Carbamidomethyl (C)	0.000000000000000000000100000100000000000000000000.0	index=5539
31	A0A0F7U6S7	GCC2 and GCC3 domain-containing protein OS=Neospora caninum (strain Liverpool) OX=572307 GN=BN1204_002810 PE=4 SV=1	89	573105	21	0	21	0	7.1	5.52	8625	10	0	1	1428.6943	5710.7481	4	5710.3781	0.37	0	0.13	9.6	R	CKPGQYAGPSSCLDCKPGYYCDSVGMTEEDMLDQPCPAGYTCPSAGLSSGTQTK	C	2 Carbamidomethyl (C)	0.000000000000000000000000000000000001000001000000000000.0	index=3888
32	A0A0F7UXB7	Protein phosphatase 2C, putative OS=Toxoplasma gondii (strain ATCC 50861 / VEG) OX=432359 GN=BN1205_023760 PE=3 SV=1	88	452314	17	0	12	0	4.3	8.59	1300	5	1	1	422.7351	843.4556	2	843.445	0.0106	0	9	15	K	LGTPDSVR	K			index=2826
32	A0A0F7UXB7	Protein phosphatase 2C, putative OS=Toxoplasma gondii (strain ATCC 50861 / VEG) OX=432359 GN=BN1205_023760 PE=3 SV=1	88	452314	17	0	12	0	4.3	8.59	1301	1	1	1	422.7611	843.5076	2	843.445	0.0626	0	6.87	24	K	LGTPDSVR	K			index=2467
32	A0A0F7UXB7	Protein phosphatase 2C, putative OS=Toxoplasma gondii (strain ATCC 50861 / VEG) OX=432359 GN=BN1205_023760 PE=3 SV=1	88	452314	17	0	12	0	4.3	8.59	2069	1	1	1	530.2756	1058.5367	2	1058.5107	0.0261	0	18.21	1.6	R	ISLFGYCEK	S			index=1820
32	A0A0F7UXB7	Protein phosphatase 2C, putative OS=Toxoplasma gondii (strain ATCC 50861 / VEG) OX=432359 GN=BN1205_023760 PE=3 SV=1	88	452314	17	0	12	0	4.3	8.59	2071	8	1	1	353.8545	1058.5416	3	1058.5107	0.0309	0	6.16	25	R	ISLFGYCEK	S			index=555
32	A0A0F7UXB7	Protein phosphatase 2C, putative OS=Toxoplasma gondii (strain ATCC 50861 / VEG) OX=432359 GN=BN1205_023760 PE=3 SV=1	88	452314	17	0	12	0	4.3	8.59	2073	8	1	1	353.8553	1058.5442	3	1058.5107	0.0336	0	6.16	25	R	ISLFGYCEK	S			index=347
32	A0A0F7UXB7	Protein phosphatase 2C, putative OS=Toxoplasma gondii (strain ATCC 50861 / VEG) OX=432359 GN=BN1205_023760 PE=3 SV=1	88	452314	17	0	12	0	4.3	8.59	2162	1	1	1	359.1861	1074.5366	3	1074.5934	-0.0569	0	12.81	5.9	R	LGHSALPQPR	L			index=576
32	A0A0F7UXB7	Protein phosphatase 2C, putative OS=Toxoplasma gondii (strain ATCC 50861 / VEG) OX=432359 GN=BN1205_023760 PE=3 SV=1	88	452314	17	0	12	0	4.3	8.59	2167	2	1	1	538.3052	1074.5958	2	1074.5934	0.0024	0	8.27	17	R	LGHSALPQPR	L			index=864
32	A0A0F7UXB7	Protein phosphatase 2C, putative OS=Toxoplasma gondii (strain ATCC 50861 / VEG) OX=432359 GN=BN1205_023760 PE=3 SV=1	88	452314	17	0	12	0	4.3	8.59	2268	5	1	1	547.778	1093.5413	2	1093.588	-0.0466	0	6.02	21	K	VHLDAPSSLR	K			index=3348
32	A0A0F7UXB7	Protein phosphatase 2C, putative OS=Toxoplasma gondii (strain ATCC 50861 / VEG) OX=432359 GN=BN1205_023760 PE=3 SV=1	88	452314	17	0	12	0	4.3	8.59	2450	1	1	1	565.7943	1129.574	2	1129.5801	-0.0061	0	11.54	6.5	K	VNEGTLCIPK	S	Carbamidomethyl (C)	0.0000001000.0	index=6286
32	A0A0F7UXB7	Protein phosphatase 2C, putative OS=Toxoplasma gondii (strain ATCC 50861 / VEG) OX=432359 GN=BN1205_023760 PE=3 SV=1	88	452314	17	0	12	0	4.3	8.59	2567	4	0	1	383.8838	1148.6296	3	1148.5687	0.0609	1	6.84	20	R	HPEGGQGRSPK	L			index=5057
32	A0A0F7UXB7	Protein phosphatase 2C, putative OS=Toxoplasma gondii (strain ATCC 50861 / VEG) OX=432359 GN=BN1205_023760 PE=3 SV=1	88	452314	17	0	12	0	4.3	8.59	2945	1	1	1	407.5456	1219.615	3	1219.5689	0.0461	0	7.38	18	R	ASPALDLCQMR	H	Oxidation (M)	0.00000000020.0	index=4791
32	A0A0F7UXB7	Protein phosphatase 2C, putative OS=Toxoplasma gondii (strain ATCC 50861 / VEG) OX=432359 GN=BN1205_023760 PE=3 SV=1	88	452314	17	0	12	0	4.3	8.59	3290	1	1	1	648.3756	1294.7366	2	1294.6816	0.0551	1	7.95	13	K	QRMHAEVAPLK	A	Oxidation (M)	0.00200000000.0	index=2387
32	A0A0F7UXB7	Protein phosphatase 2C, putative OS=Toxoplasma gondii (strain ATCC 50861 / VEG) OX=432359 GN=BN1205_023760 PE=3 SV=1	88	452314	17	0	12	0	4.3	8.59	3291	1	1	1	432.5865	1294.7377	3	1294.6816	0.0561	1	4.69	27	K	QRMHAEVAPLK	A	Oxidation (M)	0.00200000000.0	index=2381
32	A0A0F7UXB7	Protein phosphatase 2C, putative OS=Toxoplasma gondii (strain ATCC 50861 / VEG) OX=432359 GN=BN1205_023760 PE=3 SV=1	88	452314	17	0	12	0	4.3	8.59	3735	4	1	1	461.2658	1380.7756	3	1381.5714	-0.7959	0	1.65	52	K	QETANVCMGSNR	D	Carbamidomethyl (C); Oxidation (M)	0.000000120000.0	index=2890
32	A0A0F7UXB7	Protein phosphatase 2C, putative OS=Toxoplasma gondii (strain ATCC 50861 / VEG) OX=432359 GN=BN1205_023760 PE=3 SV=1	88	452314	17	0	12	0	4.3	8.59	5894	1	1	1	617.9548	1850.8427	3	1850.8139	0.0288	1	8.49	9.5	R	ETDDATGSMLGDRGAPMK	S			index=5265
32	A0A0F7UXB7	Protein phosphatase 2C, putative OS=Toxoplasma gondii (strain ATCC 50861 / VEG) OX=432359 GN=BN1205_023760 PE=3 SV=1	88	452314	17	0	12	0	4.3	8.59	6145	3	1	1	645.9689	1934.885	3	1934.864	0.021	1	4.03	24	K	ESDTGERVAGGGDMEGLQK	R			index=5012
32	A0A0F7UXB7	Protein phosphatase 2C, putative OS=Toxoplasma gondii (strain ATCC 50861 / VEG) OX=432359 GN=BN1205_023760 PE=3 SV=1	88	452314	17	0	12	0	4.3	8.59	8514	1	1	1	700.6237	4897.3147	7	4897.3321	-0.0174	1	5.87	3.1	K	ASGPSSALRAPECEGNDVLSVGASLSLFSPVASSVAVSSFSASSLHCMR	S	Carbamidomethyl (C); Oxidation (M)	0.0000000000001000000000000000000000000000000000020.0	index=5428
33	F0VEL9	MGC83258 protein, related OS=Neospora caninum (strain Liverpool) OX=572307 GN=BN1204_019520 PE=4 SV=1	88	1724983	41	0	34	0	3	7.88	606	1	1	1	659.3751	658.3678	1	658.4377	-0.0699	1	12.24	9.9	R	LSLKAK	L			index=4938
33	F0VEL9	MGC83258 protein, related OS=Neospora caninum (strain Liverpool) OX=572307 GN=BN1204_019520 PE=4 SV=1	88	1724983	41	0	34	0	3	7.88	946	3	1	1	385.6903	769.366	2	769.4922	-0.1262	1	2.28	41	R	AVVARVR	L			index=2170
33	F0VEL9	MGC83258 protein, related OS=Neospora caninum (strain Liverpool) OX=572307 GN=BN1204_019520 PE=4 SV=1	88	1724983	41	0	34	0	3	7.88	947	5	1	1	385.7282	769.4417	2	769.4922	-0.0505	1	2.68	38	R	AVVARVR	L			index=2019
33	F0VEL9	MGC83258 protein, related OS=Neospora caninum (strain Liverpool) OX=572307 GN=BN1204_019520 PE=4 SV=1	88	1724983	41	0	34	0	3	7.88	1178	7	1	1	411.2341	820.4537	2	820.3974	0.0564	1	2.84	51	K	STRAQCR	Q			index=1257
33	F0VEL9	MGC83258 protein, related OS=Neospora caninum (strain Liverpool) OX=572307 GN=BN1204_019520 PE=4 SV=1	88	1724983	41	0	34	0	3	7.88	1195	2	0	1	412.7523	823.49	2	823.5531	-0.0631	0	2.38	40	K	ALLLPAVK	N			index=2465
33	F0VEL9	MGC83258 protein, related OS=Neospora caninum (strain Liverpool) OX=572307 GN=BN1204_019520 PE=4 SV=1	88	1724983	41	0	34	0	3	7.88	1297	7	0	1	844.3969	843.3896	1	843.4563	-0.0666	1	2.13	73	R	GEGAQRVK	I			index=7436
33	F0VEL9	MGC83258 protein, related OS=Neospora caninum (strain Liverpool) OX=572307 GN=BN1204_019520 PE=4 SV=1	88	1724983	41	0	34	0	3	7.88	1542	9	1	1	455.7412	909.4678	2	909.478	-0.0102	1	6.97	14	R	RSPSPNPR	R			index=2345
33	F0VEL9	MGC83258 protein, related OS=Neospora caninum (strain Liverpool) OX=572307 GN=BN1204_019520 PE=4 SV=1	88	1724983	41	0	34	0	3	7.88	1659	3	1	1	476.2371	950.4597	2	950.5185	-0.0588	1	1.95	61	R	EAFSRITK	F			index=1792
33	F0VEL9	MGC83258 protein, related OS=Neospora caninum (strain Liverpool) OX=572307 GN=BN1204_019520 PE=4 SV=1	88	1724983	41	0	34	0	3	7.88	2023	1	1	1	524.8271	1047.6397	2	1047.5389	0.1008	0	8.65	16	R	FLEWQTPK	R			index=7753
33	F0VEL9	MGC83258 protein, related OS=Neospora caninum (strain Liverpool) OX=572307 GN=BN1204_019520 PE=4 SV=1	88	1724983	41	0	34	0	3	7.88	2160	5	1	1	537.7867	1073.5589	2	1073.485	0.0739	1	11.36	7.7	R	RGAGEAGDGER	A			index=6195
33	F0VEL9	MGC83258 protein, related OS=Neospora caninum (strain Liverpool) OX=572307 GN=BN1204_019520 PE=4 SV=1	88	1724983	41	0	34	0	3	7.88	2210	1	1	1	542.7775	1083.5404	2	1083.5309	0.0096	0	5.48	22	R	LGAEGPGEGAAR	S			index=7902
33	F0VEL9	MGC83258 protein, related OS=Neospora caninum (strain Liverpool) OX=572307 GN=BN1204_019520 PE=4 SV=1	88	1724983	41	0	34	0	3	7.88	2700	4	1	1	587.2875	1172.5604	2	1172.5471	0.0134	0	6.92	19	K	CFCSLAFLR	V	2 Carbamidomethyl (C)	0.101000000.0	index=6201
33	F0VEL9	MGC83258 protein, related OS=Neospora caninum (strain Liverpool) OX=572307 GN=BN1204_019520 PE=4 SV=1	88	1724983	41	0	34	0	3	7.88	3051	6	1	1	620.3644	1238.7142	2	1238.6619	0.0524	0	2.95	41	R	VSGLLPESGPQR	G			index=3167
33	F0VEL9	MGC83258 protein, related OS=Neospora caninum (strain Liverpool) OX=572307 GN=BN1204_019520 PE=4 SV=1	88	1724983	41	0	34	0	3	7.88	3225	8	1	1	639.7902	1277.5658	2	1277.7568	-0.191	1	9.08	10	R	LAAQTARLAVHK	G			index=1043
33	F0VEL9	MGC83258 protein, related OS=Neospora caninum (strain Liverpool) OX=572307 GN=BN1204_019520 PE=4 SV=1	88	1724983	41	0	34	0	3	7.88	3501	5	1	1	671.7842	1341.5538	2	1341.7041	-0.1502	1	1.16	65	R	REFLHAIAEEK	E			index=5169
33	F0VEL9	MGC83258 protein, related OS=Neospora caninum (strain Liverpool) OX=572307 GN=BN1204_019520 PE=4 SV=1	88	1724983	41	0	34	0	3	7.88	3553	1	1	1	677.6918	1353.3691	2	1353.6095	-0.2404	0	4.49	48	R	SCHSEPAPSLNR	L	Carbamidomethyl (C)	0.010000000000.0	index=2945
33	F0VEL9	MGC83258 protein, related OS=Neospora caninum (strain Liverpool) OX=572307 GN=BN1204_019520 PE=4 SV=1	88	1724983	41	0	34	0	3	7.88	3772	6	1	1	694.8446	1387.6746	2	1387.644	0.0307	1	0.88	66	R	AEGAAGSAANREER	R			index=5376
33	F0VEL9	MGC83258 protein, related OS=Neospora caninum (strain Liverpool) OX=572307 GN=BN1204_019520 PE=4 SV=1	88	1724983	41	0	34	0	3	7.88	3773	7	1	1	463.5667	1387.6783	3	1387.644	0.0343	1	6.42	18	R	AEGAAGSAANREER	R			index=5721
33	F0VEL9	MGC83258 protein, related OS=Neospora caninum (strain Liverpool) OX=572307 GN=BN1204_019520 PE=4 SV=1	88	1724983	41	0	34	0	3	7.88	3969	3	1	1	708.9969	1415.9793	2	1415.7521	0.2272	1	7.14	29	R	ALSTRGLPFSPDR	A			index=7437
33	F0VEL9	MGC83258 protein, related OS=Neospora caninum (strain Liverpool) OX=572307 GN=BN1204_019520 PE=4 SV=1	88	1724983	41	0	34	0	3	7.88	4159	9	0	1	482.607	1444.7992	3	1444.7521	0.047	1	4.03	32	R	LESLDRLESLDR	L			index=4940
33	F0VEL9	MGC83258 protein, related OS=Neospora caninum (strain Liverpool) OX=572307 GN=BN1204_019520 PE=4 SV=1	88	1724983	41	0	34	0	3	7.88	4447	3	1	1	499.2554	1494.7445	3	1494.7137	0.0308	1	2.01	46	R	QGGAKGMKPFDSEK	A	Oxidation (M)	0.00000020000000.0	index=1170
33	F0VEL9	MGC83258 protein, related OS=Neospora caninum (strain Liverpool) OX=572307 GN=BN1204_019520 PE=4 SV=1	88	1724983	41	0	34	0	3	7.88	4800	1	1	1	524.2571	1569.7495	3	1569.8912	-0.1417	1	3.92	28	K	ELLLQCKVLQDLR	G			index=6284
33	F0VEL9	MGC83258 protein, related OS=Neospora caninum (strain Liverpool) OX=572307 GN=BN1204_019520 PE=4 SV=1	88	1724983	41	0	34	0	3	7.88	5128	1	0	1	543.2632	1626.7678	3	1626.9127	-0.1449	1	10.12	6.2	K	ELLLQCKVLQDLR	G	Carbamidomethyl (C)	0.0000010000000.0	index=6305
33	F0VEL9	MGC83258 protein, related OS=Neospora caninum (strain Liverpool) OX=572307 GN=BN1204_019520 PE=4 SV=1	88	1724983	41	0	34	0	3	7.88	5137	1	1	1	815.4049	1628.7952	2	1628.8886	-0.0933	1	4.67	22	R	AVEFVGKAADAVPLSR	G			index=5136
33	F0VEL9	MGC83258 protein, related OS=Neospora caninum (strain Liverpool) OX=572307 GN=BN1204_019520 PE=4 SV=1	88	1724983	41	0	34	0	3	7.88	5389	1	1	1	841.4137	1680.8128	2	1680.6766	0.1362	1	4.72	22	K	CAAACGECGAEAREANR	R			index=5907
33	F0VEL9	MGC83258 protein, related OS=Neospora caninum (strain Liverpool) OX=572307 GN=BN1204_019520 PE=4 SV=1	88	1724983	41	0	34	0	3	7.88	5431	4	1	1	423.9533	1691.7839	4	1692.0913	-0.3074	1	2.19	41	K	VLVALSGTKALLLPAVK	N			index=324
33	F0VEL9	MGC83258 protein, related OS=Neospora caninum (strain Liverpool) OX=572307 GN=BN1204_019520 PE=4 SV=1	88	1724983	41	0	34	0	3	7.88	5435	1	1	1	564.9853	1691.9341	3	1692.0913	-0.1572	1	0.91	60	K	VLVALSGTKALLLPAVK	N			index=4157
33	F0VEL9	MGC83258 protein, related OS=Neospora caninum (strain Liverpool) OX=572307 GN=BN1204_019520 PE=4 SV=1	88	1724983	41	0	34	0	3	7.88	5436	3	1	1	565.2636	1692.769	3	1692.0913	0.6777	1	0.91	55	K	VLVALSGTKALLLPAVK	N			index=4198
33	F0VEL9	MGC83258 protein, related OS=Neospora caninum (strain Liverpool) OX=572307 GN=BN1204_019520 PE=4 SV=1	88	1724983	41	0	34	0	3	7.88	5850	3	1	1	614.2889	1839.845	3	1839.8897	-0.0447	0	0.01	61	R	GPAMEPQLGGQQASVAQR	A	Oxidation (M)	0.000200000000000000.0	index=7094
33	F0VEL9	MGC83258 protein, related OS=Neospora caninum (strain Liverpool) OX=572307 GN=BN1204_019520 PE=4 SV=1	88	1724983	41	0	34	0	3	7.88	5899	1	1	1	464.0615	1852.217	4	1852.9241	-0.7071	1	13.71	4.8	R	TSKLTMELSFTPDLDR	L			index=4238
33	F0VEL9	MGC83258 protein, related OS=Neospora caninum (strain Liverpool) OX=572307 GN=BN1204_019520 PE=4 SV=1	88	1724983	41	0	34	0	3	7.88	6116	2	1	1	641.6558	1921.9456	3	1921.8865	0.0591	1	11.42	4.2	R	EGGETESKVASESVASAER	G			index=2967
33	F0VEL9	MGC83258 protein, related OS=Neospora caninum (strain Liverpool) OX=572307 GN=BN1204_019520 PE=4 SV=1	88	1724983	41	0	34	0	3	7.88	6117	8	1	1	641.6567	1921.9484	3	1921.8865	0.0619	1	5.93	15	R	EGGETESKVASESVASAER	G			index=2889
33	F0VEL9	MGC83258 protein, related OS=Neospora caninum (strain Liverpool) OX=572307 GN=BN1204_019520 PE=4 SV=1	88	1724983	41	0	34	0	3	7.88	6263	3	1	1	655.6628	1963.9667	3	1963.9711	-0.0044	1	0.86	46	R	APSRAGPETEPAAASPAASAR	Q			index=6250
33	F0VEL9	MGC83258 protein, related OS=Neospora caninum (strain Liverpool) OX=572307 GN=BN1204_019520 PE=4 SV=1	88	1724983	41	0	34	0	3	7.88	6264	5	1	1	492.2491	1964.9672	4	1964.8646	0.1026	1	0.33	51	R	YEGDAEGSCPPSSQGIRR	R	Carbamidomethyl (C)	0.000000001000000000.0	index=2622
33	F0VEL9	MGC83258 protein, related OS=Neospora caninum (strain Liverpool) OX=572307 GN=BN1204_019520 PE=4 SV=1	88	1724983	41	0	34	0	3	7.88	6559	1	1	1	688.0417	2061.1034	3	2060.9359	0.1675	1	1.6	42	R	DASQVEAEEDSGQGTLGGRR	R			index=5162
33	F0VEL9	MGC83258 protein, related OS=Neospora caninum (strain Liverpool) OX=572307 GN=BN1204_019520 PE=4 SV=1	88	1724983	41	0	34	0	3	7.88	6560	1	1	1	688.042	2061.1042	3	2060.9359	0.1683	1	1.6	42	R	DASQVEAEEDSGQGTLGGRR	R			index=5341
33	F0VEL9	MGC83258 protein, related OS=Neospora caninum (strain Liverpool) OX=572307 GN=BN1204_019520 PE=4 SV=1	88	1724983	41	0	34	0	3	7.88	6727	2	1	1	737.4032	2209.1878	3	2208.9139	0.2738	1	0.73	48	R	SHGQADWRDLWAMACDMK	N	Carbamidomethyl (C); 2 Oxidation (M)	0.000000000000201020.0	index=6225
33	F0VEL9	MGC83258 protein, related OS=Neospora caninum (strain Liverpool) OX=572307 GN=BN1204_019520 PE=4 SV=1	88	1724983	41	0	34	0	3	7.88	6861	7	1	1	790.3446	2368.012	3	2368.0752	-0.0632	1	0.4	50	R	NGIDLGGGGEGDNAGANGEASQPRR	G			index=5673
33	F0VEL9	MGC83258 protein, related OS=Neospora caninum (strain Liverpool) OX=572307 GN=BN1204_019520 PE=4 SV=1	88	1724983	41	0	34	0	3	7.88	7250	5	1	1	881.1017	2640.2833	3	2640.2676	0.0157	0	5.03	13	K	DSAGAAVLVCWPDALPALCEALEGR	G	2 Carbamidomethyl (C)	0.0000000001000000001000000.0	index=674
33	F0VEL9	MGC83258 protein, related OS=Neospora caninum (strain Liverpool) OX=572307 GN=BN1204_019520 PE=4 SV=1	88	1724983	41	0	34	0	3	7.88	7420	9	1	1	558.5056	2787.4916	5	2787.2884	0.2032	0	1.55	33	K	LAIMSCVDIDLDALHHDLDFAQFE	-	Carbamidomethyl (C)	0.000001000000000000000000.0	index=6526
33	F0VEL9	MGC83258 protein, related OS=Neospora caninum (strain Liverpool) OX=572307 GN=BN1204_019520 PE=4 SV=1	88	1724983	41	0	34	0	3	7.88	8174	5	1	1	1004.7409	4014.9345	4	4014.9001	0.0344	1	0.03	20	R	QQCCAALQTLDALGMQRTWLHATAAVSEYLWMSFR	A	Oxidation (M)	0.00000000000000000000000000000002000.0	index=7657
34	B9QK58	Translation initiation factor eIF3 subunit 135 OS=Toxoplasma gondii (strain ATCC 50861 / VEG) OX=432359 GN=BN1205_091010 PE=4 SV=1	87	544525	19	0	18	0	4.2	6.53	804	8	1	1	365.7147	729.4148	2	729.4272	-0.0125	0	17.41	2.2	R	LLLEDK	V			index=2677
34	B9QK58	Translation initiation factor eIF3 subunit 135 OS=Toxoplasma gondii (strain ATCC 50861 / VEG) OX=432359 GN=BN1205_091010 PE=4 SV=1	87	544525	19	0	18	0	4.2	6.53	1094	3	1	1	402.2227	802.4309	2	802.4086	0.0223	0	0.75	1.20E+02	R	VGTFHSR	S			index=2131
34	B9QK58	Translation initiation factor eIF3 subunit 135 OS=Toxoplasma gondii (strain ATCC 50861 / VEG) OX=432359 GN=BN1205_091010 PE=4 SV=1	87	544525	19	0	18	0	4.2	6.53	1144	8	1	1	407.6951	813.3756	2	813.5072	-0.1316	1	7.29	18	R	LIKDIGR	R			index=1125
34	B9QK58	Translation initiation factor eIF3 subunit 135 OS=Toxoplasma gondii (strain ATCC 50861 / VEG) OX=432359 GN=BN1205_091010 PE=4 SV=1	87	544525	19	0	18	0	4.2	6.53	1238	1	1	1	416.6706	831.3266	2	831.4702	-0.1435	0	10.34	14	R	LSSLAVDK	V			index=2424
34	B9QK58	Translation initiation factor eIF3 subunit 135 OS=Toxoplasma gondii (strain ATCC 50861 / VEG) OX=432359 GN=BN1205_091010 PE=4 SV=1	87	544525	19	0	18	0	4.2	6.53	1240	3	1	1	416.7481	831.4816	2	831.4702	0.0115	0	20.44	1.4	R	LSSLAVDK	V			index=2490
34	B9QK58	Translation initiation factor eIF3 subunit 135 OS=Toxoplasma gondii (strain ATCC 50861 / VEG) OX=432359 GN=BN1205_091010 PE=4 SV=1	87	544525	19	0	18	0	4.2	6.53	1414	10	1	1	877.4349	876.4277	1	876.3937	0.0339	1	1.04	98	R	GADDTDRK	G			index=3206
34	B9QK58	Translation initiation factor eIF3 subunit 135 OS=Toxoplasma gondii (strain ATCC 50861 / VEG) OX=432359 GN=BN1205_091010 PE=4 SV=1	87	544525	19	0	18	0	4.2	6.53	1669	1	1	1	476.7838	951.553	2	951.5212	0.0319	0	7.57	14	K	LLPPGGAPCK	V			index=1282
34	B9QK58	Translation initiation factor eIF3 subunit 135 OS=Toxoplasma gondii (strain ATCC 50861 / VEG) OX=432359 GN=BN1205_091010 PE=4 SV=1	87	544525	19	0	18	0	4.2	6.53	2915	2	1	1	607.7841	1213.5536	2	1213.6707	-0.1171	0	1	67	R	QPIAELPYVGK	E			index=7082
34	B9QK58	Translation initiation factor eIF3 subunit 135 OS=Toxoplasma gondii (strain ATCC 50861 / VEG) OX=432359 GN=BN1205_091010 PE=4 SV=1	87	544525	19	0	18	0	4.2	6.53	3261	6	1	1	645.3165	1288.6184	2	1288.6306	-0.0122	1	5.3	27	R	AASRQSVSAPCR	R	Carbamidomethyl (C)	0.000000000010.0	index=3502
34	B9QK58	Translation initiation factor eIF3 subunit 135 OS=Toxoplasma gondii (strain ATCC 50861 / VEG) OX=432359 GN=BN1205_091010 PE=4 SV=1	87	544525	19	0	18	0	4.2	6.53	3290	4	0	1	648.3756	1294.7366	2	1295.5299	-0.7933	0	4.21	30	K	DMASTTEEQER	D			index=2387
34	B9QK58	Translation initiation factor eIF3 subunit 135 OS=Toxoplasma gondii (strain ATCC 50861 / VEG) OX=432359 GN=BN1205_091010 PE=4 SV=1	87	544525	19	0	18	0	4.2	6.53	3470	1	1	1	445.9112	1334.7117	3	1334.7493	-0.0376	1	10.38	7.4	K	LLPPGGAPCKVQR	E			index=3481
34	B9QK58	Translation initiation factor eIF3 subunit 135 OS=Toxoplasma gondii (strain ATCC 50861 / VEG) OX=432359 GN=BN1205_091010 PE=4 SV=1	87	544525	19	0	18	0	4.2	6.53	3647	5	1	1	456.609	1366.8052	3	1366.6477	0.1575	0	3.73	36	K	QPGSETDEHLVR	K			index=1844
34	B9QK58	Translation initiation factor eIF3 subunit 135 OS=Toxoplasma gondii (strain ATCC 50861 / VEG) OX=432359 GN=BN1205_091010 PE=4 SV=1	87	544525	19	0	18	0	4.2	6.53	3699	2	1	1	459.2355	1374.6848	3	1374.6198	0.065	0	1.93	54	R	EQIPQGMNTGER	G	Oxidation (M)	0.000000200000.0	index=2333
34	B9QK58	Translation initiation factor eIF3 subunit 135 OS=Toxoplasma gondii (strain ATCC 50861 / VEG) OX=432359 GN=BN1205_091010 PE=4 SV=1	87	544525	19	0	18	0	4.2	6.53	3968	4	1	1	708.8762	1415.7378	2	1415.6577	0.08	1	6.11	20	K	KEMPFYVQQCK	A	Oxidation (M)	0.00200000000.0	index=5733
34	B9QK58	Translation initiation factor eIF3 subunit 135 OS=Toxoplasma gondii (strain ATCC 50861 / VEG) OX=432359 GN=BN1205_091010 PE=4 SV=1	87	544525	19	0	18	0	4.2	6.53	4908	9	1	1	794.9233	1587.8321	2	1587.7423	0.0898	1	3.57	30	R	EQIPQGMNTGERGR	K	Oxidation (M)	0.00000020000000.0	index=5587
34	B9QK58	Translation initiation factor eIF3 subunit 135 OS=Toxoplasma gondii (strain ATCC 50861 / VEG) OX=432359 GN=BN1205_091010 PE=4 SV=1	87	544525	19	0	18	0	4.2	6.53	5158	2	1	1	817.3417	1632.6689	2	1632.822	-0.153	0	6.98	17	R	NLVTNNTSAFPASAAR	S			index=1508
34	B9QK58	Translation initiation factor eIF3 subunit 135 OS=Toxoplasma gondii (strain ATCC 50861 / VEG) OX=432359 GN=BN1205_091010 PE=4 SV=1	87	544525	19	0	18	0	4.2	6.53	5866	9	1	1	615.3323	1842.9752	3	1843.0099	-0.0348	0	2.3	38	R	LMLMELLIAAVAFQHK	Q	Oxidation (M)	0.0002000000000000.0	index=5160
34	B9QK58	Translation initiation factor eIF3 subunit 135 OS=Toxoplasma gondii (strain ATCC 50861 / VEG) OX=432359 GN=BN1205_091010 PE=4 SV=1	87	544525	19	0	18	0	4.2	6.53	6997	10	1	1	819.3618	2455.0635	3	2455.2092	-0.1457	1	0.63	48	R	EVNEDAFHPSGRTSLSSLPSLGR	S			index=5627
34	B9QK58	Translation initiation factor eIF3 subunit 135 OS=Toxoplasma gondii (strain ATCC 50861 / VEG) OX=432359 GN=BN1205_091010 PE=4 SV=1	87	544525	19	0	18	0	4.2	6.53	7872	6	1	1	652.9203	3259.5651	5	3259.5481	0.017	1	1.15	25	R	GASVPKDDGSTTRPVEATSEGDEDWVLSAGVK	G			index=5826
35	F0VCM1	Proteophosphoglycan ppg4, related OS=Neospora caninum (strain Liverpool) OX=572307 GN=NCLIV_015050 PE=4 SV=1	87	759047	23	0	19	0	3.3	4.88	539	6	1	0	615.3098	614.3025	1	614.3752	-0.0726	0	14.53	3.4	R	VEVIR	S			index=5336
35	F0VCM1	Proteophosphoglycan ppg4, related OS=Neospora caninum (strain Liverpool) OX=572307 GN=NCLIV_015050 PE=4 SV=1	87	759047	23	0	19	0	3.3	4.88	699	8	1	0	352.6599	703.3052	2	703.3501	-0.0448	1	2.68	83	R	EGDKGAK	V			index=1863
35	F0VCM1	Proteophosphoglycan ppg4, related OS=Neospora caninum (strain Liverpool) OX=572307 GN=NCLIV_015050 PE=4 SV=1	87	759047	23	0	19	0	3.3	4.88	1724	5	1	0	487.2945	972.5744	2	972.4148	0.1596	0	0.64	95	K	DAATDHSEK	V			index=7132
35	F0VCM1	Proteophosphoglycan ppg4, related OS=Neospora caninum (strain Liverpool) OX=572307 GN=NCLIV_015050 PE=4 SV=1	87	759047	23	0	19	0	3.3	4.88	1855	3	1	0	504.2789	1006.5432	2	1006.5522	-0.0089	0	4.01	38	K	LVVFGPMTK	A	Oxidation (M)	0.000000200.0	index=2811
35	F0VCM1	Proteophosphoglycan ppg4, related OS=Neospora caninum (strain Liverpool) OX=572307 GN=NCLIV_015050 PE=4 SV=1	87	759047	23	0	19	0	3.3	4.88	1894	6	0	0	508.79	1015.5654	2	1015.541	0.0244	0	6.69	23	R	LTAQQTGAAR	S			index=657
35	F0VCM1	Proteophosphoglycan ppg4, related OS=Neospora caninum (strain Liverpool) OX=572307 GN=NCLIV_015050 PE=4 SV=1	87	759047	23	0	19	0	3.3	4.88	1895	7	1	0	508.79	1015.5655	2	1015.541	0.0245	0	12.74	5.7	R	LTAQQTGAAR	S			index=1893
35	F0VCM1	Proteophosphoglycan ppg4, related OS=Neospora caninum (strain Liverpool) OX=572307 GN=NCLIV_015050 PE=4 SV=1	87	759047	23	0	19	0	3.3	4.88	2028	6	1	0	525.3159	1048.6172	2	1048.4971	0.1201	0	0.43	95	R	VAQDGGSMIR	R	Oxidation (M)	0.0000000200.0	index=8603
35	F0VCM1	Proteophosphoglycan ppg4, related OS=Neospora caninum (strain Liverpool) OX=572307 GN=NCLIV_015050 PE=4 SV=1	87	759047	23	0	19	0	3.3	4.88	2272	3	1	0	548.2477	1094.4809	2	1094.4153	0.0657	0	1.78	51	R	EHSSTEGFDS	-			index=2389
35	F0VCM1	Proteophosphoglycan ppg4, related OS=Neospora caninum (strain Liverpool) OX=572307 GN=NCLIV_015050 PE=4 SV=1	87	759047	23	0	19	0	3.3	4.88	2340	1	1	0	555.3436	1108.6726	2	1108.5989	0.0738	1	3.11	44	K	VGQKQAEPPR	R			index=1724
35	F0VCM1	Proteophosphoglycan ppg4, related OS=Neospora caninum (strain Liverpool) OX=572307 GN=NCLIV_015050 PE=4 SV=1	87	759047	23	0	19	0	3.3	4.88	2731	4	1	0	590.3062	1178.5977	2	1178.5125	0.0853	0	11.02	6.7	K	VEMAAEEGAEK	L	Oxidation (M)	0.00200000000.0	index=3127
35	F0VCM1	Proteophosphoglycan ppg4, related OS=Neospora caninum (strain Liverpool) OX=572307 GN=NCLIV_015050 PE=4 SV=1	87	759047	23	0	19	0	3.3	4.88	2740	6	1	0	394.5725	1180.6958	3	1180.536	0.1598	0	3.91	34	R	EAGDESFVTAR	D			index=2285
35	F0VCM1	Proteophosphoglycan ppg4, related OS=Neospora caninum (strain Liverpool) OX=572307 GN=NCLIV_015050 PE=4 SV=1	87	759047	23	0	19	0	3.3	4.88	2781	8	1	0	594.7706	1187.5266	2	1187.5894	-0.0628	1	1.79	60	R	DAGDERLVSAR	D			index=2337
35	F0VCM1	Proteophosphoglycan ppg4, related OS=Neospora caninum (strain Liverpool) OX=572307 GN=NCLIV_015050 PE=4 SV=1	87	759047	23	0	19	0	3.3	4.88	3411	1	0	1	440.9058	1319.6956	3	1319.5841	0.1115	1	15.93	2.1	R	DAGAKVESDEGDK	V			index=3357
35	F0VCM1	Proteophosphoglycan ppg4, related OS=Neospora caninum (strain Liverpool) OX=572307 GN=NCLIV_015050 PE=4 SV=1	87	759047	23	0	19	0	3.3	4.88	3412	1	1	1	440.9061	1319.6966	3	1319.5841	0.1125	1	5.12	25	R	DAGAKVESDEGDK	V			index=4742
35	F0VCM1	Proteophosphoglycan ppg4, related OS=Neospora caninum (strain Liverpool) OX=572307 GN=NCLIV_015050 PE=4 SV=1	87	759047	23	0	19	0	3.3	4.88	3533	4	1	0	675.3136	1348.6126	2	1348.6809	-0.0683	0	0.32	77	K	LVVFGPMTGGEAR	S	Oxidation (M)	0.0000002000000.0	index=1662
35	F0VCM1	Proteophosphoglycan ppg4, related OS=Neospora caninum (strain Liverpool) OX=572307 GN=NCLIV_015050 PE=4 SV=1	87	759047	23	0	19	0	3.3	4.88	3763	2	1	0	462.9224	1385.7454	3	1385.6899	0.0555	1	8.41	11	K	ARDSADDPLVTAR	D			index=7382
35	F0VCM1	Proteophosphoglycan ppg4, related OS=Neospora caninum (strain Liverpool) OX=572307 GN=NCLIV_015050 PE=4 SV=1	87	759047	23	0	19	0	3.3	4.88	4895	2	1	0	793.8941	1585.7736	2	1585.8498	-0.0761	1	4	26	K	LVVLGPMTAGEAKER	E	Oxidation (M)	0.000000200000000.0	index=5654
35	F0VCM1	Proteophosphoglycan ppg4, related OS=Neospora caninum (strain Liverpool) OX=572307 GN=NCLIV_015050 PE=4 SV=1	87	759047	23	0	19	0	3.3	4.88	5563	1	1	0	578.9398	1733.7976	3	1733.9022	-0.1046	1	1.47	48	R	GAEKLIVFGPMTAGEAK	A	Oxidation (M)	0.00000000002000000.0	index=1252
35	F0VCM1	Proteophosphoglycan ppg4, related OS=Neospora caninum (strain Liverpool) OX=572307 GN=NCLIV_015050 PE=4 SV=1	87	759047	23	0	19	0	3.3	4.88	6408	1	1	0	670.308	2007.9022	3	2007.8579	0.0443	1	3.5	25	K	VESDDGDKVEMAAEEGAEK	L			index=4110
35	F0VCM1	Proteophosphoglycan ppg4, related OS=Neospora caninum (strain Liverpool) OX=572307 GN=NCLIV_015050 PE=4 SV=1	87	759047	23	0	19	0	3.3	4.88	6411	1	1	0	670.3157	2007.9254	3	2007.8579	0.0675	1	12.73	3	K	VESDDGDKVEMAAEEGAEK	L			index=3965
35	F0VCM1	Proteophosphoglycan ppg4, related OS=Neospora caninum (strain Liverpool) OX=572307 GN=NCLIV_015050 PE=4 SV=1	87	759047	23	0	19	0	3.3	4.88	6462	3	1	0	405.7907	2023.917	5	2023.8528	0.0642	1	1.66	41	K	VESDDGDKVEMAAEEGAEK	L	Oxidation (M)	0.0000000000200000000.0	index=2023
35	F0VCM1	Proteophosphoglycan ppg4, related OS=Neospora caninum (strain Liverpool) OX=572307 GN=NCLIV_015050 PE=4 SV=1	87	759047	23	0	19	0	3.3	4.88	6579	2	1	0	520.0087	2076.0056	4	2076.0561	-0.0505	1	4.52	19	K	AATEGAEKLVVFGPMTAGEAK	E			index=2475
35	F0VCM1	Proteophosphoglycan ppg4, related OS=Neospora caninum (strain Liverpool) OX=572307 GN=NCLIV_015050 PE=4 SV=1	87	759047	23	0	19	0	3.3	4.88	7683	1	1	0	1022.5134	3064.5183	3	3064.2471	0.2712	1	4.56	12	K	VESDDGDKVENGSEEGAEEMVMFGPMTK	A	3 Oxidation (M)	0.0000000000000000000202000200.0	index=6075
36	F0VM75	Spatacsin_C domain-containing protein OS=Neospora caninum (strain Liverpool) OX=572307 GN=BN1204_047840 PE=4 SV=1	86	917411	26	0	24	0	3.5	6.65	323	5	1	0	516.2971	515.2898	1	515.2816	0.0082	0	0.24	1.40E+02	R	GNAVR	G			index=3643
36	F0VM75	Spatacsin_C domain-containing protein OS=Neospora caninum (strain Liverpool) OX=572307 GN=BN1204_047840 PE=4 SV=1	86	917411	26	0	24	0	3.5	6.65	480	10	1	0	583.355	582.3478	1	582.3238	0.024	0	0.91	35	R	ISAHR	G			index=1688
36	F0VM75	Spatacsin_C domain-containing protein OS=Neospora caninum (strain Liverpool) OX=572307 GN=BN1204_047840 PE=4 SV=1	86	917411	26	0	24	0	3.5	6.65	581	2	1	1	645.3351	644.3278	1	644.3605	-0.0327	1	3.16	79	R	QNKAGK	E			index=4474
36	F0VM75	Spatacsin_C domain-containing protein OS=Neospora caninum (strain Liverpool) OX=572307 GN=BN1204_047840 PE=4 SV=1	86	917411	26	0	24	0	3.5	6.65	658	9	1	0	686.3386	685.3313	1	685.3507	-0.0194	1	4.65	33	K	EPRER	A			index=3905
36	F0VM75	Spatacsin_C domain-containing protein OS=Neospora caninum (strain Liverpool) OX=572307 GN=BN1204_047840 PE=4 SV=1	86	917411	26	0	24	0	3.5	6.65	703	6	1	1	705.377	704.3697	1	704.3089	0.0608	0	1.24	1.20E+02	R	ADGSAER	A			index=5409
36	F0VM75	Spatacsin_C domain-containing protein OS=Neospora caninum (strain Liverpool) OX=572307 GN=BN1204_047840 PE=4 SV=1	86	917411	26	0	24	0	3.5	6.65	887	9	1	1	378.1909	754.3672	2	754.4337	-0.0666	0	0.11	71	R	LVPDGVR	M			index=1871
36	F0VM75	Spatacsin_C domain-containing protein OS=Neospora caninum (strain Liverpool) OX=572307 GN=BN1204_047840 PE=4 SV=1	86	917411	26	0	24	0	3.5	6.65	890	9	1	1	378.2191	754.4237	2	754.4337	-0.0101	0	0.11	71	R	LVPDGVR	M			index=1784
36	F0VM75	Spatacsin_C domain-containing protein OS=Neospora caninum (strain Liverpool) OX=572307 GN=BN1204_047840 PE=4 SV=1	86	917411	26	0	24	0	3.5	6.65	1115	1	0	1	405.2066	808.3986	2	808.3351	0.0635	0	12.08	4.5	R	GDFEADR	L			index=2678
36	F0VM75	Spatacsin_C domain-containing protein OS=Neospora caninum (strain Liverpool) OX=572307 GN=BN1204_047840 PE=4 SV=1	86	917411	26	0	24	0	3.5	6.65	1497	2	1	1	449.2666	896.5186	2	896.5192	-0.0006	1	1.55	49	R	LVASRSHK	G			index=8059
36	F0VM75	Spatacsin_C domain-containing protein OS=Neospora caninum (strain Liverpool) OX=572307 GN=BN1204_047840 PE=4 SV=1	86	917411	26	0	24	0	3.5	6.65	1498	1	1	1	449.2666	896.5186	2	896.5192	-0.0005	1	5.87	18	R	LVASRSHK	G			index=8302
36	F0VM75	Spatacsin_C domain-containing protein OS=Neospora caninum (strain Liverpool) OX=572307 GN=BN1204_047840 PE=4 SV=1	86	917411	26	0	24	0	3.5	6.65	1626	1	1	1	470.7453	939.4761	2	939.4886	-0.0125	0	1.87	46	R	QAGAHTSLR	E			index=2616
36	F0VM75	Spatacsin_C domain-containing protein OS=Neospora caninum (strain Liverpool) OX=572307 GN=BN1204_047840 PE=4 SV=1	86	917411	26	0	24	0	3.5	6.65	1981	5	1	0	520.3179	1038.6212	2	1038.6801	-0.0588	0	3.64	34	R	LAALVALQLK	A			index=2525
36	F0VM75	Spatacsin_C domain-containing protein OS=Neospora caninum (strain Liverpool) OX=572307 GN=BN1204_047840 PE=4 SV=1	86	917411	26	0	24	0	3.5	6.65	2005	3	0	1	523.779	1045.5435	2	1045.5767	-0.0332	0	17.23	2.1	R	SLSESAALIR	G			index=1990
36	F0VM75	Spatacsin_C domain-containing protein OS=Neospora caninum (strain Liverpool) OX=572307 GN=BN1204_047840 PE=4 SV=1	86	917411	26	0	24	0	3.5	6.65	2070	7	1	1	530.2773	1058.54	2	1058.5397	0.0004	0	6.72	22	R	FHLLDTGEK	Q			index=345
36	F0VM75	Spatacsin_C domain-containing protein OS=Neospora caninum (strain Liverpool) OX=572307 GN=BN1204_047840 PE=4 SV=1	86	917411	26	0	24	0	3.5	6.65	2553	6	1	1	574.8069	1147.5992	2	1147.4993	0.1	0	5.54	27	R	EPSENGESTAK	H			index=5275
36	F0VM75	Spatacsin_C domain-containing protein OS=Neospora caninum (strain Liverpool) OX=572307 GN=BN1204_047840 PE=4 SV=1	86	917411	26	0	24	0	3.5	6.65	2864	2	1	1	602.7957	1203.5767	2	1203.5666	0.0101	1	10.17	9.3	R	NETVPRGMER	T	Oxidation (M)	0.0000000200.0	index=263
36	F0VM75	Spatacsin_C domain-containing protein OS=Neospora caninum (strain Liverpool) OX=572307 GN=BN1204_047840 PE=4 SV=1	86	917411	26	0	24	0	3.5	6.65	2905	1	1	1	404.5462	1210.6168	3	1210.6921	-0.0754	0	14.26	2.7	R	SVLIVLEPADR	L			index=3454
36	F0VM75	Spatacsin_C domain-containing protein OS=Neospora caninum (strain Liverpool) OX=572307 GN=BN1204_047840 PE=4 SV=1	86	917411	26	0	24	0	3.5	6.65	2956	2	1	1	408.2031	1221.5874	3	1221.5812	0.0062	0	4.84	27	R	GAPGMLAPYSSR	W	Oxidation (M)	0.000020000000.0	index=4202
36	F0VM75	Spatacsin_C domain-containing protein OS=Neospora caninum (strain Liverpool) OX=572307 GN=BN1204_047840 PE=4 SV=1	86	917411	26	0	24	0	3.5	6.65	3285	10	1	1	647.8113	1293.608	2	1293.6201	-0.012	0	2.82	41	R	EEGEPHGAEVLK	T			index=1577
36	F0VM75	Spatacsin_C domain-containing protein OS=Neospora caninum (strain Liverpool) OX=572307 GN=BN1204_047840 PE=4 SV=1	86	917411	26	0	24	0	3.5	6.65	4239	2	1	1	487.5875	1459.7406	3	1459.7532	-0.0126	1	10.21	7.4	R	DGGGSRLPALFGASR	R			index=973
36	F0VM75	Spatacsin_C domain-containing protein OS=Neospora caninum (strain Liverpool) OX=572307 GN=BN1204_047840 PE=4 SV=1	86	917411	26	0	24	0	3.5	6.65	4586	5	1	1	766.413	1530.8114	2	1530.8076	0.0039	0	2.76	38	R	LQNAGGGDVMSLLLK	S	Oxidation (M)	0.000000000200000.0	index=5540
36	F0VM75	Spatacsin_C domain-containing protein OS=Neospora caninum (strain Liverpool) OX=572307 GN=BN1204_047840 PE=4 SV=1	86	917411	26	0	24	0	3.5	6.65	5763	4	1	1	603.1527	1806.4363	3	1806.853	-0.4167	1	2.55	70	R	EGAESETAMATVQRVGR	R	Oxidation (M)	0.00000000200000000.0	index=5258
36	F0VM75	Spatacsin_C domain-containing protein OS=Neospora caninum (strain Liverpool) OX=572307 GN=BN1204_047840 PE=4 SV=1	86	917411	26	0	24	0	3.5	6.65	6123	7	1	1	482.2252	1924.8718	4	1924.8962	-0.0245	1	1.92	39	R	GASCAGDLRHSTPWTGGPR	H			index=3893
36	F0VM75	Spatacsin_C domain-containing protein OS=Neospora caninum (strain Liverpool) OX=572307 GN=BN1204_047840 PE=4 SV=1	86	917411	26	0	24	0	3.5	6.65	7287	10	1	1	893.0927	2676.2563	3	2676.4268	-0.1706	1	0.17	41	R	LLLLLAGQSIAAAEEAMTPRDPQPR	R	Oxidation (M)	0.0000000000000000200000000.0	index=8542
36	F0VM75	Spatacsin_C domain-containing protein OS=Neospora caninum (strain Liverpool) OX=572307 GN=BN1204_047840 PE=4 SV=1	86	917411	26	0	24	0	3.5	6.65	7714	10	1	1	775.2361	3096.9153	4	3097.4299	-0.5146	0	0.84	48	K	TFSGDSFVLAGEDPVAQGSGALSTGMPSSPGR	R	Oxidation (M)	0.00000000000000000000000002000000.0	index=6721
36	F0VM75	Spatacsin_C domain-containing protein OS=Neospora caninum (strain Liverpool) OX=572307 GN=BN1204_047840 PE=4 SV=1	86	917411	26	0	24	0	3.5	6.65	7908	5	1	1	661.1248	3300.5874	5	3300.5552	0.0322	0	0.07	30	R	GPECHVSLMQVHLSLHFIAVEVSYVCECR	R	Oxidation (M)	0.00000000200000000000000000000.0	index=6022
37	V4ZF71	Tyrosine kinase-like (TKL) protein OS=Toxoplasma gondii (strain ATCC 50861 / VEG) OX=432359 GN=BN1205_066750 PE=4 SV=1	86	214196	14	0	13	0	8.4	5.83	515	7	1	0	600.3357	599.3284	1	599.3755	-0.047	0	8.27	14	K	KPLSR	E			index=2528
37	V4ZF71	Tyrosine kinase-like (TKL) protein OS=Toxoplasma gondii (strain ATCC 50861 / VEG) OX=432359 GN=BN1205_066750 PE=4 SV=1	86	214196	14	0	13	0	8.4	5.83	715	2	0	1	354.7033	707.392	2	707.2908	0.1012	0	20.65	0.73	R	EGCGQSK	K			index=2639
37	V4ZF71	Tyrosine kinase-like (TKL) protein OS=Toxoplasma gondii (strain ATCC 50861 / VEG) OX=432359 GN=BN1205_066750 PE=4 SV=1	86	214196	14	0	13	0	8.4	5.83	742	3	1	1	358.7374	715.4602	2	715.4592	0.001	1	23.33	0.59	R	KLSAVAK	S			index=1711
37	V4ZF71	Tyrosine kinase-like (TKL) protein OS=Toxoplasma gondii (strain ATCC 50861 / VEG) OX=432359 GN=BN1205_066750 PE=4 SV=1	86	214196	14	0	13	0	8.4	5.83	924	4	1	1	764.8421	763.8348	1	764.3123	-0.4775	0	11.27	15	R	EGCGQSK	K	Carbamidomethyl (C)	0.0010000.0	index=2858
37	V4ZF71	Tyrosine kinase-like (TKL) protein OS=Toxoplasma gondii (strain ATCC 50861 / VEG) OX=432359 GN=BN1205_066750 PE=4 SV=1	86	214196	14	0	13	0	8.4	5.83	2270	4	1	1	547.7914	1093.5682	2	1093.4928	0.0755	0	10.6	7.2	R	FAPDETASEK	S			index=5411
37	V4ZF71	Tyrosine kinase-like (TKL) protein OS=Toxoplasma gondii (strain ATCC 50861 / VEG) OX=432359 GN=BN1205_066750 PE=4 SV=1	86	214196	14	0	13	0	8.4	5.83	2538	8	1	1	382.8776	1145.611	3	1145.507	0.104	1	4.09	38	K	KGMNGSGAHCK	T	Carbamidomethyl (C)	0.00000000010.0	index=116
37	V4ZF71	Tyrosine kinase-like (TKL) protein OS=Toxoplasma gondii (strain ATCC 50861 / VEG) OX=432359 GN=BN1205_066750 PE=4 SV=1	86	214196	14	0	13	0	8.4	5.83	3611	3	1	1	681.3218	1360.629	2	1360.5363	0.0928	0	1.96	53	R	SVWFCMCAER	E	2 Carbamidomethyl (C); Oxidation (M)	0.0000121000.0	index=3629
37	V4ZF71	Tyrosine kinase-like (TKL) protein OS=Toxoplasma gondii (strain ATCC 50861 / VEG) OX=432359 GN=BN1205_066750 PE=4 SV=1	86	214196	14	0	13	0	8.4	5.83	3673	4	1	1	458.2357	1371.6853	3	1371.6863	-0.001	1	5.7	21	R	AKPCCERPAGRK	A	Carbamidomethyl (C)	0.000010000000.0	index=4921
37	V4ZF71	Tyrosine kinase-like (TKL) protein OS=Toxoplasma gondii (strain ATCC 50861 / VEG) OX=432359 GN=BN1205_066750 PE=4 SV=1	86	214196	14	0	13	0	8.4	5.83	3890	1	1	1	469.5482	1405.6227	3	1405.5892	0.0334	0	5.44	23	R	SSAATEDGQPACGR	E	Carbamidomethyl (C)	0.00000000000100.0	index=766
37	V4ZF71	Tyrosine kinase-like (TKL) protein OS=Toxoplasma gondii (strain ATCC 50861 / VEG) OX=432359 GN=BN1205_066750 PE=4 SV=1	86	214196	14	0	13	0	8.4	5.83	4824	5	1	1	525.2931	1572.8576	3	1572.8624	-0.0048	1	0.22	70	K	VPLAFSKTEKPSGGR	S			index=8422
37	V4ZF71	Tyrosine kinase-like (TKL) protein OS=Toxoplasma gondii (strain ATCC 50861 / VEG) OX=432359 GN=BN1205_066750 PE=4 SV=1	86	214196	14	0	13	0	8.4	5.83	6768	5	1	1	564.5472	2254.1597	4	2254.1495	0.0102	1	0.67	46	R	AAHAASDELAFLGSPPRVGGGFK	L			index=6533
37	V4ZF71	Tyrosine kinase-like (TKL) protein OS=Toxoplasma gondii (strain ATCC 50861 / VEG) OX=432359 GN=BN1205_066750 PE=4 SV=1	86	214196	14	0	13	0	8.4	5.83	7184	10	1	1	855.4374	2563.2904	3	2563.0943	0.196	1	0.78	37	K	HEAHEPYQQRSVWFCMCAER	E	Carbamidomethyl (C)	0.00000000000000001000.0	index=3104
37	V4ZF71	Tyrosine kinase-like (TKL) protein OS=Toxoplasma gondii (strain ATCC 50861 / VEG) OX=432359 GN=BN1205_066750 PE=4 SV=1	86	214196	14	0	13	0	8.4	5.83	7688	2	1	1	767.3923	3065.5402	4	3066.3373	-0.7971	1	2.32	20	R	QDCSPGVTQEGIEEDKHEAHEPYQQR	S	Carbamidomethyl (C)	0.00100000000000000000000000.0	index=5506
37	V4ZF71	Tyrosine kinase-like (TKL) protein OS=Toxoplasma gondii (strain ATCC 50861 / VEG) OX=432359 GN=BN1205_066750 PE=4 SV=1	86	214196	14	0	13	0	8.4	5.83	7748	6	1	1	1044.1692	3129.4858	3	3129.6207	-0.135	1	6.54	7.6	R	GQETPDALSLVQKPTVHDVPVTRGPEGFR	D			index=3957
38	A0A0F7U8F4	ATG C terminal domain-containing protein OS=Neospora caninum (strain Liverpool) OX=572307 GN=BN1204_019860 PE=4 SV=1	86	854472	28	0	26	0	3.9	8.21	494	1	1	1	589.3428	588.3355	1	588.2616	0.0739	0	4.69	78	R	ANGGDR	Q			index=7013
38	A0A0F7U8F4	ATG C terminal domain-containing protein OS=Neospora caninum (strain Liverpool) OX=572307 GN=BN1204_019860 PE=4 SV=1	86	854472	28	0	26	0	3.9	8.21	1043	2	1	1	395.7587	789.5029	2	789.3868	0.1161	0	9.27	19	R	IAGEADSK	G			index=7347
38	A0A0F7U8F4	ATG C terminal domain-containing protein OS=Neospora caninum (strain Liverpool) OX=572307 GN=BN1204_019860 PE=4 SV=1	86	854472	28	0	26	0	3.9	8.21	1089	3	0	1	802.4409	801.4336	1	801.4246	0.009	1	4.79	47	R	RGHFTGK	G			index=1018
38	A0A0F7U8F4	ATG C terminal domain-containing protein OS=Neospora caninum (strain Liverpool) OX=572307 GN=BN1204_019860 PE=4 SV=1	86	854472	28	0	26	0	3.9	8.21	1172	9	1	1	410.2367	818.4588	2	818.3882	0.0705	0	1.78	93	R	SAAGSPSSR	S			index=8055
38	A0A0F7U8F4	ATG C terminal domain-containing protein OS=Neospora caninum (strain Liverpool) OX=572307 GN=BN1204_019860 PE=4 SV=1	86	854472	28	0	26	0	3.9	8.21	1327	6	1	1	426.6836	851.3526	2	851.3886	-0.036	0	1.72	56	R	GEAGHEPR	Q			index=2519
38	A0A0F7U8F4	ATG C terminal domain-containing protein OS=Neospora caninum (strain Liverpool) OX=572307 GN=BN1204_019860 PE=4 SV=1	86	854472	28	0	26	0	3.9	8.21	1475	1	1	1	447.7073	893.4	2	893.3661	0.0339	0	1.38	59	R	SAAAGCDSR	S	Carbamidomethyl (C)	0.000001000.0	index=3058
38	A0A0F7U8F4	ATG C terminal domain-containing protein OS=Neospora caninum (strain Liverpool) OX=572307 GN=BN1204_019860 PE=4 SV=1	86	854472	28	0	26	0	3.9	8.21	1549	5	1	1	457.2117	912.4088	2	912.5181	-0.1093	0	6.76	17	R	FHVELIR	V			index=2571
38	A0A0F7U8F4	ATG C terminal domain-containing protein OS=Neospora caninum (strain Liverpool) OX=572307 GN=BN1204_019860 PE=4 SV=1	86	854472	28	0	26	0	3.9	8.21	2006	1	1	1	523.7847	1045.5548	2	1045.5954	-0.0406	0	10.56	9.8	R	TLLGLSACLR	R			index=6416
38	A0A0F7U8F4	ATG C terminal domain-containing protein OS=Neospora caninum (strain Liverpool) OX=572307 GN=BN1204_019860 PE=4 SV=1	86	854472	28	0	26	0	3.9	8.21	2229	2	1	1	544.7396	1087.4646	2	1087.508	-0.0434	1	8.76	14	R	GEACQGNPKK	Q	Carbamidomethyl (C)	0.0001000000.0	index=1996
38	A0A0F7U8F4	ATG C terminal domain-containing protein OS=Neospora caninum (strain Liverpool) OX=572307 GN=BN1204_019860 PE=4 SV=1	86	854472	28	0	26	0	3.9	8.21	2333	3	1	1	554.7793	1107.544	2	1107.5156	0.0284	0	3.61	37	R	QSDASGSTSIR	L			index=5413
38	A0A0F7U8F4	ATG C terminal domain-containing protein OS=Neospora caninum (strain Liverpool) OX=572307 GN=BN1204_019860 PE=4 SV=1	86	854472	28	0	26	0	3.9	8.21	2730	1	1	1	590.3036	1178.5926	2	1178.5098	0.0828	1	3.56	37	R	GERSAAAGCDSR	S			index=4996
38	A0A0F7U8F4	ATG C terminal domain-containing protein OS=Neospora caninum (strain Liverpool) OX=572307 GN=BN1204_019860 PE=4 SV=1	86	854472	28	0	26	0	3.9	8.21	2962	3	1	1	408.2462	1221.7166	3	1221.6829	0.0337	1	3.43	41	R	RLVSYISSAAR	R			index=2368
38	A0A0F7U8F4	ATG C terminal domain-containing protein OS=Neospora caninum (strain Liverpool) OX=572307 GN=BN1204_019860 PE=4 SV=1	86	854472	28	0	26	0	3.9	8.21	3289	5	1	1	648.3348	1294.6551	2	1294.7622	-0.1071	1	2.23	45	R	VALRIHNFAVR	D			index=4559
38	A0A0F7U8F4	ATG C terminal domain-containing protein OS=Neospora caninum (strain Liverpool) OX=572307 GN=BN1204_019860 PE=4 SV=1	86	854472	28	0	26	0	3.9	8.21	3539	3	1	1	451.2167	1350.6282	3	1350.631	-0.0028	1	5.1	23	R	LTGSGGERMTGNR	S	Oxidation (M)	0.0000000020000.0	index=1616
38	A0A0F7U8F4	ATG C terminal domain-containing protein OS=Neospora caninum (strain Liverpool) OX=572307 GN=BN1204_019860 PE=4 SV=1	86	854472	28	0	26	0	3.9	8.21	3788	10	1	1	464.2339	1389.6799	3	1389.6902	-0.0103	1	0.13	82	K	AFGWRGGQGELGR	M			index=3400
38	A0A0F7U8F4	ATG C terminal domain-containing protein OS=Neospora caninum (strain Liverpool) OX=572307 GN=BN1204_019860 PE=4 SV=1	86	854472	28	0	26	0	3.9	8.21	3906	5	1	1	705.3072	1408.5998	2	1408.5702	0.0296	1	4.38	29	R	EGDGDASDSRDASK	R			index=3112
38	A0A0F7U8F4	ATG C terminal domain-containing protein OS=Neospora caninum (strain Liverpool) OX=572307 GN=BN1204_019860 PE=4 SV=1	86	854472	28	0	26	0	3.9	8.21	4218	7	1	1	729.3697	1456.7248	2	1456.6841	0.0408	0	7.35	15	R	NSAAVMDHTRPSR	K	Oxidation (M)	0.0000020000000.0	index=7557
38	A0A0F7U8F4	ATG C terminal domain-containing protein OS=Neospora caninum (strain Liverpool) OX=572307 GN=BN1204_019860 PE=4 SV=1	86	854472	28	0	26	0	3.9	8.21	4891	8	1	1	397.2434	1584.9445	4	1585.7121	-0.7676	0	1.68	58	R	EGAAGDSGDWGPKPSR	K			index=3636
38	A0A0F7U8F4	ATG C terminal domain-containing protein OS=Neospora caninum (strain Liverpool) OX=572307 GN=BN1204_019860 PE=4 SV=1	86	854472	28	0	26	0	3.9	8.21	4896	6	1	1	529.6044	1585.7915	3	1585.7121	0.0794	0	4.05	25	R	EGAAGDSGDWGPKPSR	K			index=2378
38	A0A0F7U8F4	ATG C terminal domain-containing protein OS=Neospora caninum (strain Liverpool) OX=572307 GN=BN1204_019860 PE=4 SV=1	86	854472	28	0	26	0	3.9	8.21	4963	4	1	1	400.1987	1596.7657	4	1596.8293	-0.0636	0	0.77	56	R	IPASCPLSAPSGALASR	S			index=1426
38	A0A0F7U8F4	ATG C terminal domain-containing protein OS=Neospora caninum (strain Liverpool) OX=572307 GN=BN1204_019860 PE=4 SV=1	86	854472	28	0	26	0	3.9	8.21	5298	3	1	1	829.405	1656.7954	2	1656.7413	0.054	0	11.33	4.7	R	SSCASDSFSSSPALVR	D	Carbamidomethyl (C)	0.0010000000000000.0	index=3662
38	A0A0F7U8F4	ATG C terminal domain-containing protein OS=Neospora caninum (strain Liverpool) OX=572307 GN=BN1204_019860 PE=4 SV=1	86	854472	28	0	26	0	3.9	8.21	5387	2	1	1	841.3893	1680.7641	2	1680.7791	-0.015	1	5.49	19	R	GHFTGKGFASSAAGACR	R	Carbamidomethyl (C)	0.00000000000000010.0	index=2654
38	A0A0F7U8F4	ATG C terminal domain-containing protein OS=Neospora caninum (strain Liverpool) OX=572307 GN=BN1204_019860 PE=4 SV=1	86	854472	28	0	26	0	3.9	8.21	5797	5	1	1	606.6754	1817.0044	3	1816.8124	0.192	0	2.19	43	R	LDEDHLPFPMTAEMR	E	Oxidation (M)	0.000000000000020.0	index=4468
38	A0A0F7U8F4	ATG C terminal domain-containing protein OS=Neospora caninum (strain Liverpool) OX=572307 GN=BN1204_019860 PE=4 SV=1	86	854472	28	0	26	0	3.9	8.21	5831	2	1	1	612.0093	1833.0061	3	1832.8073	0.1988	0	3.06	35	R	LDEDHLPFPMTAEMR	E	2 Oxidation (M)	0.000000000200020.0	index=4654
38	A0A0F7U8F4	ATG C terminal domain-containing protein OS=Neospora caninum (strain Liverpool) OX=572307 GN=BN1204_019860 PE=4 SV=1	86	854472	28	0	26	0	3.9	8.21	6112	2	1	0	640.6394	1918.8964	3	1919.0226	-0.1263	1	2.79	34	R	SFDMPPLLLRIDYVPK	R	Oxidation (M)	0.0002000000000000.0	index=3809
38	A0A0F7U8F4	ATG C terminal domain-containing protein OS=Neospora caninum (strain Liverpool) OX=572307 GN=BN1204_019860 PE=4 SV=1	86	854472	28	0	26	0	3.9	8.21	6320	4	1	1	662.3491	1984.0255	3	1983.8832	0.1423	1	3.64	25	R	YAPCWGQTQWGAMSRAR	G	Oxidation (M)	0.00000000000020000.0	index=7409
38	A0A0F7U8F4	ATG C terminal domain-containing protein OS=Neospora caninum (strain Liverpool) OX=572307 GN=BN1204_019860 PE=4 SV=1	86	854472	28	0	26	0	3.9	8.21	6531	3	0	1	513.9714	2051.8567	4	2051.9066	-0.0499	0	4.67	22	R	ATNLDEASGMGSSATGLEGER	G			index=3991
38	A0A0F7U8F4	ATG C terminal domain-containing protein OS=Neospora caninum (strain Liverpool) OX=572307 GN=BN1204_019860 PE=4 SV=1	86	854472	28	0	26	0	3.9	8.21	7298	6	1	1	896.4562	2686.3468	3	2686.117	0.2298	0	2.06	28	R	NCFEDEEDFESVSFGESPFFIR	S	Carbamidomethyl (C)	0.0100000000000000000000.0	index=5349
39	B9Q4U1	Amine-terminal region of chorein, A TM vesicle-mediated sorter OS=Toxoplasma gondii (strain ATCC 50861 / VEG) OX=432359 GN=BN1205_023690 PE=4 SV=1	85	1100587	33	0	32	0	4	8.75	165	2	0	0	447.8785	446.8712	1	446.2125	0.6587	0	1.99	2.20E+02	K	GAGDK	G			index=2837
39	B9Q4U1	Amine-terminal region of chorein, A TM vesicle-mediated sorter OS=Toxoplasma gondii (strain ATCC 50861 / VEG) OX=432359 GN=BN1205_023690 PE=4 SV=1	85	1100587	33	0	32	0	4	8.75	420	1	0	0	559.2628	558.2555	1	558.3125	-0.057	0	7.93	30	R	SSPLR	L			index=2774
39	B9Q4U1	Amine-terminal region of chorein, A TM vesicle-mediated sorter OS=Toxoplasma gondii (strain ATCC 50861 / VEG) OX=432359 GN=BN1205_023690 PE=4 SV=1	85	1100587	33	0	32	0	4	8.75	488	8	1	0	587.3021	586.2948	1	586.3299	-0.0351	1	2.5	71	R	GAGARR	L			index=2822
39	B9Q4U1	Amine-terminal region of chorein, A TM vesicle-mediated sorter OS=Toxoplasma gondii (strain ATCC 50861 / VEG) OX=432359 GN=BN1205_023690 PE=4 SV=1	85	1100587	33	0	32	0	4	8.75	675	3	0	0	694.3794	693.3721	1	693.381	-0.0088	0	4.62	30	K	LTSAFR	K			index=4643
39	B9Q4U1	Amine-terminal region of chorein, A TM vesicle-mediated sorter OS=Toxoplasma gondii (strain ATCC 50861 / VEG) OX=432359 GN=BN1205_023690 PE=4 SV=1	85	1100587	33	0	32	0	4	8.75	703	5	0	1	705.377	704.3697	1	704.3341	0.0356	0	2.46	93	R	STDASPK	Q			index=5409
39	B9Q4U1	Amine-terminal region of chorein, A TM vesicle-mediated sorter OS=Toxoplasma gondii (strain ATCC 50861 / VEG) OX=432359 GN=BN1205_023690 PE=4 SV=1	85	1100587	33	0	32	0	4	8.75	723	5	0	0	355.6727	709.3309	2	709.3911	-0.0602	1	2.27	38	R	KYFPR	E			index=1438
39	B9Q4U1	Amine-terminal region of chorein, A TM vesicle-mediated sorter OS=Toxoplasma gondii (strain ATCC 50861 / VEG) OX=432359 GN=BN1205_023690 PE=4 SV=1	85	1100587	33	0	32	0	4	8.75	938	4	1	1	384.7234	767.4322	2	767.3966	0.0356	0	6.92	11	R	AVPYYR	L			index=1008
39	B9Q4U1	Amine-terminal region of chorein, A TM vesicle-mediated sorter OS=Toxoplasma gondii (strain ATCC 50861 / VEG) OX=432359 GN=BN1205_023690 PE=4 SV=1	85	1100587	33	0	32	0	4	8.75	1129	3	1	1	406.1974	810.3802	2	810.3396	0.0407	0	4.31	23	R	FTDADDK	G			index=1023
39	B9Q4U1	Amine-terminal region of chorein, A TM vesicle-mediated sorter OS=Toxoplasma gondii (strain ATCC 50861 / VEG) OX=432359 GN=BN1205_023690 PE=4 SV=1	85	1100587	33	0	32	0	4	8.75	1187	1	0	0	411.733	821.4514	2	821.4759	-0.0245	1	24.15	0.38	K	LTSAFRK	M			index=2248
39	B9Q4U1	Amine-terminal region of chorein, A TM vesicle-mediated sorter OS=Toxoplasma gondii (strain ATCC 50861 / VEG) OX=432359 GN=BN1205_023690 PE=4 SV=1	85	1100587	33	0	32	0	4	8.75	1502	10	0	0	449.7776	897.5407	2	897.5508	-0.0101	1	4.73	26	K	GATRPLKR	V			index=1533
39	B9Q4U1	Amine-terminal region of chorein, A TM vesicle-mediated sorter OS=Toxoplasma gondii (strain ATCC 50861 / VEG) OX=432359 GN=BN1205_023690 PE=4 SV=1	85	1100587	33	0	32	0	4	8.75	1797	1	1	1	995.2756	994.2684	1	993.4913	0.777	0	7.73	23	K	ATAGMVTTAR	L	Oxidation (M)	0.0000200000.0	index=5039
39	B9Q4U1	Amine-terminal region of chorein, A TM vesicle-mediated sorter OS=Toxoplasma gondii (strain ATCC 50861 / VEG) OX=432359 GN=BN1205_023690 PE=4 SV=1	85	1100587	33	0	32	0	4	8.75	1973	2	0	0	518.7777	1035.5408	2	1035.5964	-0.0556	0	13.54	4.1	R	LQILSTAYK	V			index=4295
39	B9Q4U1	Amine-terminal region of chorein, A TM vesicle-mediated sorter OS=Toxoplasma gondii (strain ATCC 50861 / VEG) OX=432359 GN=BN1205_023690 PE=4 SV=1	85	1100587	33	0	32	0	4	8.75	2138	1	1	1	536.2745	1070.5345	2	1070.6196	-0.0851	1	7.78	15	R	RVEALQSLR	E			index=5513
39	B9Q4U1	Amine-terminal region of chorein, A TM vesicle-mediated sorter OS=Toxoplasma gondii (strain ATCC 50861 / VEG) OX=432359 GN=BN1205_023690 PE=4 SV=1	85	1100587	33	0	32	0	4	8.75	2697	7	0	0	586.8318	1171.649	2	1171.6561	-0.007	1	1.96	58	K	KSLTQTIEPR	I			index=6217
39	B9Q4U1	Amine-terminal region of chorein, A TM vesicle-mediated sorter OS=Toxoplasma gondii (strain ATCC 50861 / VEG) OX=432359 GN=BN1205_023690 PE=4 SV=1	85	1100587	33	0	32	0	4	8.75	2781	2	0	1	594.7706	1187.5266	2	1187.6259	-0.0992	1	9.85	9.4	R	AEGKTGVGVGSAR	T			index=2337
39	B9Q4U1	Amine-terminal region of chorein, A TM vesicle-mediated sorter OS=Toxoplasma gondii (strain ATCC 50861 / VEG) OX=432359 GN=BN1205_023690 PE=4 SV=1	85	1100587	33	0	32	0	4	8.75	3096	6	1	1	625.8243	1249.6341	2	1249.5687	0.0654	0	0.5	75	R	DSFAGAGEVQGGR	N			index=3449
39	B9Q4U1	Amine-terminal region of chorein, A TM vesicle-mediated sorter OS=Toxoplasma gondii (strain ATCC 50861 / VEG) OX=432359 GN=BN1205_023690 PE=4 SV=1	85	1100587	33	0	32	0	4	8.75	3410	4	0	0	440.9049	1319.6929	3	1319.6795	0.0134	0	9.05	10	R	QAPMYDLIELK	I			index=3184
39	B9Q4U1	Amine-terminal region of chorein, A TM vesicle-mediated sorter OS=Toxoplasma gondii (strain ATCC 50861 / VEG) OX=432359 GN=BN1205_023690 PE=4 SV=1	85	1100587	33	0	32	0	4	8.75	3411	4	0	0	440.9058	1319.6956	3	1319.6795	0.0161	0	11.05	6.3	R	QAPMYDLIELK	I			index=3357
39	B9Q4U1	Amine-terminal region of chorein, A TM vesicle-mediated sorter OS=Toxoplasma gondii (strain ATCC 50861 / VEG) OX=432359 GN=BN1205_023690 PE=4 SV=1	85	1100587	33	0	32	0	4	8.75	3654	3	1	1	457.2359	1368.6859	3	1368.7361	-0.0502	1	0.67	62	K	AVAAREASAPIGEK	E			index=2408
39	B9Q4U1	Amine-terminal region of chorein, A TM vesicle-mediated sorter OS=Toxoplasma gondii (strain ATCC 50861 / VEG) OX=432359 GN=BN1205_023690 PE=4 SV=1	85	1100587	33	0	32	0	4	8.75	3800	9	0	0	696.2877	1390.5608	2	1390.8184	-0.2575	1	2.6	53	R	GDIPVILKNTPPK	D			index=4150
39	B9Q4U1	Amine-terminal region of chorein, A TM vesicle-mediated sorter OS=Toxoplasma gondii (strain ATCC 50861 / VEG) OX=432359 GN=BN1205_023690 PE=4 SV=1	85	1100587	33	0	32	0	4	8.75	3848	5	0	1	466.5963	1396.7669	3	1396.702	0.0649	0	1.49	50	R	AFIDSLMALGTSR	Q	Oxidation (M)	0.0000002000000.0	index=5156
39	B9Q4U1	Amine-terminal region of chorein, A TM vesicle-mediated sorter OS=Toxoplasma gondii (strain ATCC 50861 / VEG) OX=432359 GN=BN1205_023690 PE=4 SV=1	85	1100587	33	0	32	0	4	8.75	4758	8	0	1	522.5881	1564.7426	3	1564.8209	-0.0783	1	3.17	34	R	TAVPPVHSKASAGESK	T			index=8363
39	B9Q4U1	Amine-terminal region of chorein, A TM vesicle-mediated sorter OS=Toxoplasma gondii (strain ATCC 50861 / VEG) OX=432359 GN=BN1205_023690 PE=4 SV=1	85	1100587	33	0	32	0	4	8.75	5090	5	1	1	541.2668	1620.7787	3	1620.7605	0.0183	1	0.67	60	R	QSRDSFAGAGEVQGGR	N			index=3959
39	B9Q4U1	Amine-terminal region of chorein, A TM vesicle-mediated sorter OS=Toxoplasma gondii (strain ATCC 50861 / VEG) OX=432359 GN=BN1205_023690 PE=4 SV=1	85	1100587	33	0	32	0	4	8.75	5234	2	1	1	823.4294	1644.8443	2	1644.8319	0.0125	1	0.78	54	R	SGVEGLEIRSTDASPK	Q			index=5444
39	B9Q4U1	Amine-terminal region of chorein, A TM vesicle-mediated sorter OS=Toxoplasma gondii (strain ATCC 50861 / VEG) OX=432359 GN=BN1205_023690 PE=4 SV=1	85	1100587	33	0	32	0	4	8.75	5348	1	1	1	558.2894	1671.8464	3	1671.7449	0.1015	0	1.44	48	R	SPGQSQGGAGAAEGDGQAK	D			index=4963
39	B9Q4U1	Amine-terminal region of chorein, A TM vesicle-mediated sorter OS=Toxoplasma gondii (strain ATCC 50861 / VEG) OX=432359 GN=BN1205_023690 PE=4 SV=1	85	1100587	33	0	32	0	4	8.75	5819	3	1	1	458.0264	1828.0766	4	1828.7581	-0.6815	0	2.71	47	R	HHEDCGVSGATVCSNTR	G	Carbamidomethyl (C)	0.00000000000010000.0	index=3601
39	B9Q4U1	Amine-terminal region of chorein, A TM vesicle-mediated sorter OS=Toxoplasma gondii (strain ATCC 50861 / VEG) OX=432359 GN=BN1205_023690 PE=4 SV=1	85	1100587	33	0	32	0	4	8.75	5893	6	1	1	617.635	1849.883	3	1849.9179	-0.0348	1	0.5	51	R	MIAPFGGAGGKSNLMLDR	R	Oxidation (M)	0.000000000000002000.0	index=7984
39	B9Q4U1	Amine-terminal region of chorein, A TM vesicle-mediated sorter OS=Toxoplasma gondii (strain ATCC 50861 / VEG) OX=432359 GN=BN1205_023690 PE=4 SV=1	85	1100587	33	0	32	0	4	8.75	6083	8	1	1	637.9473	1910.82	3	1910.9082	-0.0883	0	0.83	60	R	TGDISARPQGSGTEGPEPR	S			index=6060
39	B9Q4U1	Amine-terminal region of chorein, A TM vesicle-mediated sorter OS=Toxoplasma gondii (strain ATCC 50861 / VEG) OX=432359 GN=BN1205_023690 PE=4 SV=1	85	1100587	33	0	32	0	4	8.75	6237	6	1	1	653.6561	1957.9465	3	1957.9138	0.0327	0	1.37	43	R	SWMQAAAAPAGGPMADAALR	H	Oxidation (M)	0.00000000000002000000.0	index=4134
39	B9Q4U1	Amine-terminal region of chorein, A TM vesicle-mediated sorter OS=Toxoplasma gondii (strain ATCC 50861 / VEG) OX=432359 GN=BN1205_023690 PE=4 SV=1	85	1100587	33	0	32	0	4	8.75	6895	5	1	1	799.744	2396.2101	3	2396.194	0.016	1	2.82	25	R	MHDPAAPNSTQAVAAARTVVVMK	T	2 Oxidation (M)	0.20000000000000000000020.0	index=8321
39	B9Q4U1	Amine-terminal region of chorein, A TM vesicle-mediated sorter OS=Toxoplasma gondii (strain ATCC 50861 / VEG) OX=432359 GN=BN1205_023690 PE=4 SV=1	85	1100587	33	0	32	0	4	8.75	7734	9	1	1	1037.5209	3109.5409	3	3109.508	0.0329	0	2.82	17	R	VHLDINDPQVHFSFEIFQGLVEMHSR	L	Oxidation (M)	0.00000000000000000000002000.0	index=4197
39	B9Q4U1	Amine-terminal region of chorein, A TM vesicle-mediated sorter OS=Toxoplasma gondii (strain ATCC 50861 / VEG) OX=432359 GN=BN1205_023690 PE=4 SV=1	85	1100587	33	0	32	0	4	8.75	7953	3	1	1	678.7248	3388.5879	5	3388.5201	0.0678	1	3.79	12	R	CYYETGAHMGTAGRTQESGFAVGGPAAVGLSDR	G	Carbamidomethyl (C); Oxidation (M)	0.100000002000000000000000000000000.0	index=2200
39	B9Q4U1	Amine-terminal region of chorein, A TM vesicle-mediated sorter OS=Toxoplasma gondii (strain ATCC 50861 / VEG) OX=432359 GN=BN1205_023690 PE=4 SV=1	85	1100587	33	0	32	0	4	8.75	8315	3	1	1	715.6698	4287.9751	6	4287.9741	0.001	1	2.79	11	R	TVGSVPGTPGAEAGDFGHGNTESHWQARGVESGLGGLGMHDTR	D			index=6720
40	V4ZBN7	Uncharacterized protein OS=Toxoplasma gondii (strain ATCC 50861 / VEG) OX=432359 GN=BN1205_068195 PE=4 SV=1	85	260117	14	0	12	0	5.3	8.45	420	3	0	0	559.2628	558.2555	1	558.3125	-0.057	0	3.87	76	R	SSLPR	S			index=2774
40	V4ZBN7	Uncharacterized protein OS=Toxoplasma gondii (strain ATCC 50861 / VEG) OX=432359 GN=BN1205_068195 PE=4 SV=1	85	260117	14	0	12	0	5.3	8.45	422	3	1	0	562.9709	561.9636	1	562.3075	-0.3438	0	4.78	1.20E+02	R	TSSLR	G			index=5203
40	V4ZBN7	Uncharacterized protein OS=Toxoplasma gondii (strain ATCC 50861 / VEG) OX=432359 GN=BN1205_068195 PE=4 SV=1	85	260117	14	0	12	0	5.3	8.45	925	7	1	1	383.165	764.3154	2	764.4068	-0.0914	0	7.98	16	R	LAYAAEK	R			index=2944
40	V4ZBN7	Uncharacterized protein OS=Toxoplasma gondii (strain ATCC 50861 / VEG) OX=432359 GN=BN1205_068195 PE=4 SV=1	85	260117	14	0	12	0	5.3	8.45	1205	1	1	1	413.7278	825.4411	2	825.4344	0.0067	0	13.2	3.3	R	LASPPGER	G			index=784
40	V4ZBN7	Uncharacterized protein OS=Toxoplasma gondii (strain ATCC 50861 / VEG) OX=432359 GN=BN1205_068195 PE=4 SV=1	85	260117	14	0	12	0	5.3	8.45	2090	1	1	1	354.5403	1060.599	3	1060.5699	0.0291	0	4.76	38	R	SLALMAAAAAR	C	Oxidation (M)	0.00002000000.0	index=4011
40	V4ZBN7	Uncharacterized protein OS=Toxoplasma gondii (strain ATCC 50861 / VEG) OX=432359 GN=BN1205_068195 PE=4 SV=1	85	260117	14	0	12	0	5.3	8.45	2561	1	1	1	575.2853	1148.556	2	1148.7029	-0.1469	1	14.75	3.1	R	LLLQIHERK	R			index=6429
40	V4ZBN7	Uncharacterized protein OS=Toxoplasma gondii (strain ATCC 50861 / VEG) OX=432359 GN=BN1205_068195 PE=4 SV=1	85	260117	14	0	12	0	5.3	8.45	2563	2	1	1	575.2964	1148.5782	2	1148.7029	-0.1247	1	12.04	5.9	R	LLLQIHERK	R			index=5751
40	V4ZBN7	Uncharacterized protein OS=Toxoplasma gondii (strain ATCC 50861 / VEG) OX=432359 GN=BN1205_068195 PE=4 SV=1	85	260117	14	0	12	0	5.3	8.45	2568	2	1	1	575.3277	1148.6408	2	1148.7029	-0.0621	1	20.98	0.76	R	LLLQIHERK	R			index=5669
40	V4ZBN7	Uncharacterized protein OS=Toxoplasma gondii (strain ATCC 50861 / VEG) OX=432359 GN=BN1205_068195 PE=4 SV=1	85	260117	14	0	12	0	5.3	8.45	2770	1	0	1	593.3472	1184.6798	2	1184.6149	0.0648	0	15.97	2.2	R	GSEGALVGAPTAR	V			index=3146
40	V4ZBN7	Uncharacterized protein OS=Toxoplasma gondii (strain ATCC 50861 / VEG) OX=432359 GN=BN1205_068195 PE=4 SV=1	85	260117	14	0	12	0	5.3	8.45	3349	2	1	1	654.8032	1307.5918	2	1307.7309	-0.1392	1	3.72	34	R	RLLEASAAQPPR	C			index=1578
40	V4ZBN7	Uncharacterized protein OS=Toxoplasma gondii (strain ATCC 50861 / VEG) OX=432359 GN=BN1205_068195 PE=4 SV=1	85	260117	14	0	12	0	5.3	8.45	4027	10	1	1	714.3848	1426.755	2	1426.7317	0.0233	1	2.61	37	R	FVAAHGLQEGDKR	L			index=8253
40	V4ZBN7	Uncharacterized protein OS=Toxoplasma gondii (strain ATCC 50861 / VEG) OX=432359 GN=BN1205_068195 PE=4 SV=1	85	260117	14	0	12	0	5.3	8.45	4036	6	1	1	476.9439	1427.8097	3	1427.7368	0.0729	1	1.11	66	R	KNTNNATAAGLPEK	L			index=4090
40	V4ZBN7	Uncharacterized protein OS=Toxoplasma gondii (strain ATCC 50861 / VEG) OX=432359 GN=BN1205_068195 PE=4 SV=1	85	260117	14	0	12	0	5.3	8.45	4651	9	1	1	515.598	1543.7722	3	1543.8545	-0.0823	1	3.08	37	R	FGKVPVELVCAINR	E			index=2329
40	V4ZBN7	Uncharacterized protein OS=Toxoplasma gondii (strain ATCC 50861 / VEG) OX=432359 GN=BN1205_068195 PE=4 SV=1	85	260117	14	0	12	0	5.3	8.45	6116	5	0	1	641.6558	1921.9456	3	1921.8436	0.102	0	6.84	12	R	EGGLSGNVSDAQSSQSPMR	E	Oxidation (M)	0.0000000000000000020.0	index=2967
41	V5BM94	Uncharacterized protein OS=Toxoplasma gondii (strain ATCC 50861 / VEG) OX=432359 GN=BN1205_018635 PE=4 SV=1	85	378771	15	0	14	0	5.4	8.02	423	1	1	1	563.285	562.2778	1	562.2533	0.0244	0	3.3	83	R	SCTPR	L			index=1749
41	V5BM94	Uncharacterized protein OS=Toxoplasma gondii (strain ATCC 50861 / VEG) OX=432359 GN=BN1205_018635 PE=4 SV=1	85	378771	15	0	14	0	5.4	8.02	593	4	1	1	650.3169	649.3096	1	649.2919	0.0178	0	11.94	7.7	R	SAESEK	K			index=3655
41	V5BM94	Uncharacterized protein OS=Toxoplasma gondii (strain ATCC 50861 / VEG) OX=432359 GN=BN1205_018635 PE=4 SV=1	85	378771	15	0	14	0	5.4	8.02	1377	3	0	1	433.7593	865.504	2	865.5861	-0.0821	1	16.18	2	R	RVLLPLR	R			index=2628
41	V5BM94	Uncharacterized protein OS=Toxoplasma gondii (strain ATCC 50861 / VEG) OX=432359 GN=BN1205_018635 PE=4 SV=1	85	378771	15	0	14	0	5.4	8.02	1608	1	1	1	468.2524	934.4902	2	934.4542	0.036	0	7.19	21	R	TMLGDGGLR	Q	Oxidation (M)	0.020000000.0	index=1920
41	V5BM94	Uncharacterized protein OS=Toxoplasma gondii (strain ATCC 50861 / VEG) OX=432359 GN=BN1205_018635 PE=4 SV=1	85	378771	15	0	14	0	5.4	8.02	2354	6	1	1	557.3364	1112.6582	2	1112.5033	0.155	0	5.13	26	K	LEDVAHCGGR	S	Carbamidomethyl (C)	0.0000001000.0	index=3418
41	V5BM94	Uncharacterized protein OS=Toxoplasma gondii (strain ATCC 50861 / VEG) OX=432359 GN=BN1205_018635 PE=4 SV=1	85	378771	15	0	14	0	5.4	8.02	2946	5	1	1	407.5496	1219.627	3	1219.6574	-0.0304	0	6.2	23	R	VAAAFHLHAQR	F			index=2518
41	V5BM94	Uncharacterized protein OS=Toxoplasma gondii (strain ATCC 50861 / VEG) OX=432359 GN=BN1205_018635 PE=4 SV=1	85	378771	15	0	14	0	5.4	8.02	3790	6	1	1	464.2436	1389.709	3	1389.6783	0.0307	1	1.45	61	R	QRTGNSSSVPVCR	S			index=3044
41	V5BM94	Uncharacterized protein OS=Toxoplasma gondii (strain ATCC 50861 / VEG) OX=432359 GN=BN1205_018635 PE=4 SV=1	85	378771	15	0	14	0	5.4	8.02	3885	10	0	1	702.8442	1403.6739	2	1403.6212	0.0528	1	2.47	47	K	GNEGEARDLCAGR	H	Carbamidomethyl (C)	0.0000000001000.0	index=5377
41	V5BM94	Uncharacterized protein OS=Toxoplasma gondii (strain ATCC 50861 / VEG) OX=432359 GN=BN1205_018635 PE=4 SV=1	85	378771	15	0	14	0	5.4	8.02	4838	1	1	1	788.3592	1574.7038	2	1574.7284	-0.0246	1	10.53	6.7	R	EAGQRLASSEEENR	S			index=952
41	V5BM94	Uncharacterized protein OS=Toxoplasma gondii (strain ATCC 50861 / VEG) OX=432359 GN=BN1205_018635 PE=4 SV=1	85	378771	15	0	14	0	5.4	8.02	4839	7	1	1	788.3608	1574.7071	2	1574.7284	-0.0213	1	2.43	43	R	EAGQRLASSEEENR	S			index=1137
41	V5BM94	Uncharacterized protein OS=Toxoplasma gondii (strain ATCC 50861 / VEG) OX=432359 GN=BN1205_018635 PE=4 SV=1	85	378771	15	0	14	0	5.4	8.02	5636	1	1	1	881.4262	1760.8378	2	1760.8192	0.0186	0	6.27	15	R	YDPLQGALVWCPDER	E			index=8012
41	V5BM94	Uncharacterized protein OS=Toxoplasma gondii (strain ATCC 50861 / VEG) OX=432359 GN=BN1205_018635 PE=4 SV=1	85	378771	15	0	14	0	5.4	8.02	5715	6	0	1	896.3702	1790.7259	2	1790.7966	-0.0706	1	2	49	R	NGQGTMLEGREAEGGGGR	R	Oxidation (M)	0.000002000000000000.0	index=833
41	V5BM94	Uncharacterized protein OS=Toxoplasma gondii (strain ATCC 50861 / VEG) OX=432359 GN=BN1205_018635 PE=4 SV=1	85	378771	15	0	14	0	5.4	8.02	6002	1	1	1	628.9907	1883.9502	3	1883.9272	0.023	1	17.88	0.98	R	AMIAEGNGQIKGSATGHSR	T			index=7920
41	V5BM94	Uncharacterized protein OS=Toxoplasma gondii (strain ATCC 50861 / VEG) OX=432359 GN=BN1205_018635 PE=4 SV=1	85	378771	15	0	14	0	5.4	8.02	6875	2	1	1	795.0666	2382.1781	3	2382.0845	0.0936	1	4.94	15	R	RLASSPSPSACMHEGAFFASTR	T	Carbamidomethyl (C); Oxidation (M)	0.0000000000120000000000.0	index=7000
41	V5BM94	Uncharacterized protein OS=Toxoplasma gondii (strain ATCC 50861 / VEG) OX=432359 GN=BN1205_018635 PE=4 SV=1	85	378771	15	0	14	0	5.4	8.02	7623	1	1	1	1000.535	2998.5833	3	2998.212	0.3712	0	0.28	42	R	DLEEASGGMEAESEYEGDAFMPFSSGTR	S			index=7134
42	A0A0F7V6K4	Dynein 1-beta heavy chain, flagellar inner arm I1 complex, putative OS=Toxoplasma gondii (strain ATCC 50861 / VEG) OX=432359 GN=BN1205_061370 PE=4 SV=1	85	518185	19	0	14	0	4.3	6.05	380	1	1	1	544.2787	543.2715	1	543.3129	-0.0414	0	4.43	41	R	AGQIR	R			index=6452
42	A0A0F7V6K4	Dynein 1-beta heavy chain, flagellar inner arm I1 complex, putative OS=Toxoplasma gondii (strain ATCC 50861 / VEG) OX=432359 GN=BN1205_061370 PE=4 SV=1	85	518185	19	0	14	0	4.3	6.05	897	5	1	1	379.1953	756.376	2	756.4494	-0.0734	0	7.08	20	R	IGDVVVR	Y			index=1609
42	A0A0F7V6K4	Dynein 1-beta heavy chain, flagellar inner arm I1 complex, putative OS=Toxoplasma gondii (strain ATCC 50861 / VEG) OX=432359 GN=BN1205_061370 PE=4 SV=1	85	518185	19	0	14	0	4.3	6.05	1192	3	1	0	824.0699	823.0627	1	822.3728	0.6899	0	0.91	1.10E+02	K	GMANCALK	L	Oxidation (M)	0.02000000.0	index=8078
42	A0A0F7V6K4	Dynein 1-beta heavy chain, flagellar inner arm I1 complex, putative OS=Toxoplasma gondii (strain ATCC 50861 / VEG) OX=432359 GN=BN1205_061370 PE=4 SV=1	85	518185	19	0	14	0	4.3	6.05	1247	2	1	0	417.7469	833.4792	2	833.5011	-0.0218	1	24.78	0.44	K	KIFEGIK	L			index=3787
42	A0A0F7V6K4	Dynein 1-beta heavy chain, flagellar inner arm I1 complex, putative OS=Toxoplasma gondii (strain ATCC 50861 / VEG) OX=432359 GN=BN1205_061370 PE=4 SV=1	85	518185	19	0	14	0	4.3	6.05	1492	4	1	1	448.7663	895.5181	2	895.4776	0.0405	1	13.51	3.3	R	ERHWLR	L			index=1970
42	A0A0F7V6K4	Dynein 1-beta heavy chain, flagellar inner arm I1 complex, putative OS=Toxoplasma gondii (strain ATCC 50861 / VEG) OX=432359 GN=BN1205_061370 PE=4 SV=1	85	518185	19	0	14	0	4.3	6.05	2585	1	1	1	576.798	1151.5814	2	1151.5757	0.0057	0	3.65	34	K	NMQLDIGPHK	D			index=5215
42	A0A0F7V6K4	Dynein 1-beta heavy chain, flagellar inner arm I1 complex, putative OS=Toxoplasma gondii (strain ATCC 50861 / VEG) OX=432359 GN=BN1205_061370 PE=4 SV=1	85	518185	19	0	14	0	4.3	6.05	2587	3	1	1	384.887	1151.6391	3	1151.5757	0.0633	0	1.59	55	K	NMQLDIGPHK	D			index=3129
42	A0A0F7V6K4	Dynein 1-beta heavy chain, flagellar inner arm I1 complex, putative OS=Toxoplasma gondii (strain ATCC 50861 / VEG) OX=432359 GN=BN1205_061370 PE=4 SV=1	85	518185	19	0	14	0	4.3	6.05	4590	8	1	1	766.8592	1531.7039	2	1531.8246	-0.1206	1	2.02	47	R	WEISLAQSTEKLK	A			index=8409
42	A0A0F7V6K4	Dynein 1-beta heavy chain, flagellar inner arm I1 complex, putative OS=Toxoplasma gondii (strain ATCC 50861 / VEG) OX=432359 GN=BN1205_061370 PE=4 SV=1	85	518185	19	0	14	0	4.3	6.05	4816	7	1	1	525.2769	1572.8089	3	1572.7856	0.0233	1	0.45	65	R	RSGGDQTEQDVLIR	A			index=7848
42	A0A0F7V6K4	Dynein 1-beta heavy chain, flagellar inner arm I1 complex, putative OS=Toxoplasma gondii (strain ATCC 50861 / VEG) OX=432359 GN=BN1205_061370 PE=4 SV=1	85	518185	19	0	14	0	4.3	6.05	4818	1	1	1	525.2802	1572.8186	3	1572.7856	0.033	1	8.09	11	R	RSGGDQTEQDVLIR	A			index=7495
42	A0A0F7V6K4	Dynein 1-beta heavy chain, flagellar inner arm I1 complex, putative OS=Toxoplasma gondii (strain ATCC 50861 / VEG) OX=432359 GN=BN1205_061370 PE=4 SV=1	85	518185	19	0	14	0	4.3	6.05	4821	5	0	1	525.2843	1572.8311	3	1572.7856	0.0455	1	8.2	11	R	RSGGDQTEQDVLIR	A			index=6954
42	A0A0F7V6K4	Dynein 1-beta heavy chain, flagellar inner arm I1 complex, putative OS=Toxoplasma gondii (strain ATCC 50861 / VEG) OX=432359 GN=BN1205_061370 PE=4 SV=1	85	518185	19	0	14	0	4.3	6.05	4822	8	0	1	787.4235	1572.8324	2	1572.7856	0.0468	1	10.32	6.8	R	RSGGDQTEQDVLIR	A			index=6960
42	A0A0F7V6K4	Dynein 1-beta heavy chain, flagellar inner arm I1 complex, putative OS=Toxoplasma gondii (strain ATCC 50861 / VEG) OX=432359 GN=BN1205_061370 PE=4 SV=1	85	518185	19	0	14	0	4.3	6.05	4823	8	1	1	525.2875	1572.8407	3	1572.7856	0.0551	1	1.73	49	R	RSGGDQTEQDVLIR	A			index=4616
42	A0A0F7V6K4	Dynein 1-beta heavy chain, flagellar inner arm I1 complex, putative OS=Toxoplasma gondii (strain ATCC 50861 / VEG) OX=432359 GN=BN1205_061370 PE=4 SV=1	85	518185	19	0	14	0	4.3	6.05	5084	1	1	1	405.7009	1618.7744	4	1618.7773	-0.0029	1	5.18	21	R	RALDWAMEADGLQK	V	Oxidation (M)	0.00000020000000.0	index=792
42	A0A0F7V6K4	Dynein 1-beta heavy chain, flagellar inner arm I1 complex, putative OS=Toxoplasma gondii (strain ATCC 50861 / VEG) OX=432359 GN=BN1205_061370 PE=4 SV=1	85	518185	19	0	14	0	4.3	6.05	5202	1	1	1	547.9026	1640.686	3	1640.8708	-0.1848	0	6.98	15	R	VLLDADACAAWLKPR	L			index=817
42	A0A0F7V6K4	Dynein 1-beta heavy chain, flagellar inner arm I1 complex, putative OS=Toxoplasma gondii (strain ATCC 50861 / VEG) OX=432359 GN=BN1205_061370 PE=4 SV=1	85	518185	19	0	14	0	4.3	6.05	5653	5	1	1	590.9978	1769.9716	3	1769.8301	0.1414	0	4.91	22	K	QGNSSSAPGLGVMACHVR	Q			index=3651
42	A0A0F7V6K4	Dynein 1-beta heavy chain, flagellar inner arm I1 complex, putative OS=Toxoplasma gondii (strain ATCC 50861 / VEG) OX=432359 GN=BN1205_061370 PE=4 SV=1	85	518185	19	0	14	0	4.3	6.05	6699	4	1	1	728.7181	2183.1326	3	2182.9446	0.188	0	1.16	43	K	IQNQMDTLDSMHYLPSCR	E	2 Oxidation (M)	0.000020000020000000.0	index=6183
42	A0A0F7V6K4	Dynein 1-beta heavy chain, flagellar inner arm I1 complex, putative OS=Toxoplasma gondii (strain ATCC 50861 / VEG) OX=432359 GN=BN1205_061370 PE=4 SV=1	85	518185	19	0	14	0	4.3	6.05	7523	2	1	1	954.1626	2859.466	3	2859.4106	0.0553	1	13.72	1.8	R	LQADTSVLRACTIPGLVADLNEMNDK	L	Carbamidomethyl (C); Oxidation (M)	0.00000000001000000000002000.0	index=1357
42	A0A0F7V6K4	Dynein 1-beta heavy chain, flagellar inner arm I1 complex, putative OS=Toxoplasma gondii (strain ATCC 50861 / VEG) OX=432359 GN=BN1205_061370 PE=4 SV=1	85	518185	19	0	14	0	4.3	6.05	8077	9	1	1	746.1884	3725.9054	5	3725.7124	0.193	1	1.42	20	R	CQAAIDLNSIWSGVVDDAMTSLEQSIECGRAWK	G	2 Carbamidomethyl (C); Oxidation (M)	0.100000000000000000200000000100000.0	index=5297
43	F0VJR4	Uncharacterized protein OS=Neospora caninum (strain Liverpool) OX=572307 GN=NCLIV_037570 PE=4 SV=1	84	749656	25	0	22	0	4.3	9.59	515	7	0	0	600.3357	599.3284	1	599.3391	-0.0107	0	8.27	14	R	QPLSR	S			index=2528
43	F0VJR4	Uncharacterized protein OS=Neospora caninum (strain Liverpool) OX=572307 GN=NCLIV_037570 PE=4 SV=1	84	749656	25	0	22	0	4.3	9.59	528	1	0	0	607.8196	606.8123	1	606.3411	0.4713	0	2.16	1.00E+02	K	MLLSK	S	Oxidation (M)	0.20000.0	index=4415
43	F0VJR4	Uncharacterized protein OS=Neospora caninum (strain Liverpool) OX=572307 GN=NCLIV_037570 PE=4 SV=1	84	749656	25	0	22	0	4.3	9.59	862	3	1	1	375.1674	748.3203	2	748.3755	-0.0553	1	3.93	54	R	DKDFPK	S			index=1957
43	F0VJR4	Uncharacterized protein OS=Neospora caninum (strain Liverpool) OX=572307 GN=NCLIV_037570 PE=4 SV=1	84	749656	25	0	22	0	4.3	9.59	1213	3	0	1	414.272	826.5295	2	826.4773	0.0522	0	10	7.1	R	LAGRPASR	S			index=2343
43	F0VJR4	Uncharacterized protein OS=Neospora caninum (strain Liverpool) OX=572307 GN=NCLIV_037570 PE=4 SV=1	84	749656	25	0	22	0	4.3	9.59	2198	4	1	1	361.5049	1081.4928	3	1081.6244	-0.1316	0	5.06	23	R	TLVGGAAQPIR	S			index=640
43	F0VJR4	Uncharacterized protein OS=Neospora caninum (strain Liverpool) OX=572307 GN=NCLIV_037570 PE=4 SV=1	84	749656	25	0	22	0	4.3	9.59	2200	2	1	1	541.8151	1081.6156	2	1081.6244	-0.0088	0	3.39	34	R	TLVGGAAQPIR	S			index=3133
43	F0VJR4	Uncharacterized protein OS=Neospora caninum (strain Liverpool) OX=572307 GN=NCLIV_037570 PE=4 SV=1	84	749656	25	0	22	0	4.3	9.59	2245	5	1	1	545.7718	1089.529	2	1089.4952	0.0339	1	2.34	64	R	RSEGWGQDR	G			index=1838
43	F0VJR4	Uncharacterized protein OS=Neospora caninum (strain Liverpool) OX=572307 GN=NCLIV_037570 PE=4 SV=1	84	749656	25	0	22	0	4.3	9.59	2359	9	1	1	557.8299	1113.6452	2	1113.6441	0.0012	1	9.51	9.7	R	ALQMLGGLRR	K			index=3764
43	F0VJR4	Uncharacterized protein OS=Neospora caninum (strain Liverpool) OX=572307 GN=NCLIV_037570 PE=4 SV=1	84	749656	25	0	22	0	4.3	9.59	3033	2	1	1	618.8179	1235.6212	2	1235.6233	-0.0021	1	8.93	11	K	FVGAAAQWCKR	Q			index=3282
43	F0VJR4	Uncharacterized protein OS=Neospora caninum (strain Liverpool) OX=572307 GN=NCLIV_037570 PE=4 SV=1	84	749656	25	0	22	0	4.3	9.59	3217	7	1	1	426.1983	1275.5731	3	1275.6095	-0.0364	0	10.71	7.9	K	SDANEGSWGLLK	T			index=2191
43	F0VJR4	Uncharacterized protein OS=Neospora caninum (strain Liverpool) OX=572307 GN=NCLIV_037570 PE=4 SV=1	84	749656	25	0	22	0	4.3	9.59	4031	9	1	1	714.8732	1427.7318	2	1427.6753	0.0565	1	2.74	42	R	ENGAAAESPAKGNGR	Q			index=2563
43	F0VJR4	Uncharacterized protein OS=Neospora caninum (strain Liverpool) OX=572307 GN=NCLIV_037570 PE=4 SV=1	84	749656	25	0	22	0	4.3	9.59	4354	9	1	1	493.5705	1477.6897	3	1477.6757	0.014	1	2.08	47	R	EAADTRTEAQSSGR	T			index=2
43	F0VJR4	Uncharacterized protein OS=Neospora caninum (strain Liverpool) OX=572307 GN=NCLIV_037570 PE=4 SV=1	84	749656	25	0	22	0	4.3	9.59	4435	8	1	1	498.2779	1491.8119	3	1491.6736	0.1383	1	3.76	33	R	GVDACEGNETRSVR	L			index=5219
43	F0VJR4	Uncharacterized protein OS=Neospora caninum (strain Liverpool) OX=572307 GN=NCLIV_037570 PE=4 SV=1	84	749656	25	0	22	0	4.3	9.59	4454	1	1	1	499.895	1496.6631	3	1496.6929	-0.0299	0	4.85	24	R	FVSLCSSQTSPER	G	Carbamidomethyl (C)	0.0000100000000.0	index=450
43	F0VJR4	Uncharacterized protein OS=Neospora caninum (strain Liverpool) OX=572307 GN=NCLIV_037570 PE=4 SV=1	84	749656	25	0	22	0	4.3	9.59	5157	6	1	1	545.229	1632.6652	3	1632.8696	-0.2044	1	2.44	48	R	EKPQAPASTPAQPRR	A			index=1486
43	F0VJR4	Uncharacterized protein OS=Neospora caninum (strain Liverpool) OX=572307 GN=NCLIV_037570 PE=4 SV=1	84	749656	25	0	22	0	4.3	9.59	5229	4	1	1	548.9485	1643.8237	3	1643.7863	0.0374	1	1.21	51	R	GATASARTPGEASPESR	G			index=4664
43	F0VJR4	Uncharacterized protein OS=Neospora caninum (strain Liverpool) OX=572307 GN=NCLIV_037570 PE=4 SV=1	84	749656	25	0	22	0	4.3	9.59	5663	2	1	1	444.0196	1772.0494	4	1772.8038	-0.7544	1	6.17	22	R	SSRDESQGAPDGAGGNLR	W			index=2828
43	F0VJR4	Uncharacterized protein OS=Neospora caninum (strain Liverpool) OX=572307 GN=NCLIV_037570 PE=4 SV=1	84	749656	25	0	22	0	4.3	9.59	5974	5	0	1	469.4987	1873.9657	4	1873.9464	0.0193	0	6.79	13	R	VCVSIIGCEVCLPPLSSR	R			index=5887
43	F0VJR4	Uncharacterized protein OS=Neospora caninum (strain Liverpool) OX=572307 GN=NCLIV_037570 PE=4 SV=1	84	749656	25	0	22	0	4.3	9.59	5975	8	1	1	625.6633	1873.9681	3	1873.9464	0.0217	0	3.83	25	R	VCVSIIGCEVCLPPLSSR	R			index=5896
43	F0VJR4	Uncharacterized protein OS=Neospora caninum (strain Liverpool) OX=572307 GN=NCLIV_037570 PE=4 SV=1	84	749656	25	0	22	0	4.3	9.59	6238	2	1	1	979.9819	1957.9493	2	1958.0115	-0.0622	1	8.93	7.6	K	ASRGAMAASAAAAAASAAAAAIR	G			index=4153
43	F0VJR4	Uncharacterized protein OS=Neospora caninum (strain Liverpool) OX=572307 GN=NCLIV_037570 PE=4 SV=1	84	749656	25	0	22	0	4.3	9.59	6291	1	1	1	658.9694	1973.8864	3	1974.0064	-0.1201	1	2.8	31	K	ASRGAMAASAAAAAASAAAAAIR	G	Oxidation (M)	0.00000200000000000000000.0	index=6324
43	F0VJR4	Uncharacterized protein OS=Neospora caninum (strain Liverpool) OX=572307 GN=NCLIV_037570 PE=4 SV=1	84	749656	25	0	22	0	4.3	9.59	7145	9	1	1	842.0906	2523.25	3	2523.1296	0.1204	1	1.27	34	R	GESGSVDAPMRGWEVASSSSLSDGR	G			index=5170
43	F0VJR4	Uncharacterized protein OS=Neospora caninum (strain Liverpool) OX=572307 GN=NCLIV_037570 PE=4 SV=1	84	749656	25	0	22	0	4.3	9.59	7737	2	1	1	781.1425	3120.5407	4	3119.7471	0.7937	1	0.74	25	R	CGVTGADLFLFLPPLVVLPALRAAVAHFR	V	Carbamidomethyl (C)	0.10000000000000000000000000000.0	index=7491
43	F0VJR4	Uncharacterized protein OS=Neospora caninum (strain Liverpool) OX=572307 GN=NCLIV_037570 PE=4 SV=1	84	749656	25	0	22	0	4.3	9.59	7849	2	1	1	538.9371	3227.5789	6	3228.3355	-0.7566	0	0.52	27	K	SAPNPIAVPEMGTDESCEFCSEESLSPSCR	S	Carbamidomethyl (C)	0.000000000000000000010000000000.0	index=5543
43	F0VJR4	Uncharacterized protein OS=Neospora caninum (strain Liverpool) OX=572307 GN=NCLIV_037570 PE=4 SV=1	84	749656	25	0	22	0	4.3	9.59	7968	10	1	1	858.4694	3429.8483	4	3429.4469	0.4015	1	1.93	27	K	KSAPNPIAVPEMGTDESCEFCSEESLSPSCR	S	2 Carbamidomethyl (C); Oxidation (M)	0.0000000000020000000010000000010.0	index=4034
44	B9PYE4	Putative type I fatty acid synthase OS=Toxoplasma gondii (strain ATCC 50861 / VEG) OX=432359 GN=BN1205_013030 PE=4 SV=1	84	1092772	26	0	25	0	3.9	5.96	636	1	1	1	670.4149	669.4076	1	669.4537	-0.0461	0	9.65	6.8	R	ILGIVR	G			index=3556
44	B9PYE4	Putative type I fatty acid synthase OS=Toxoplasma gondii (strain ATCC 50861 / VEG) OX=432359 GN=BN1205_013030 PE=4 SV=1	84	1092772	26	0	25	0	3.9	5.96	750	1	1	1	717.8827	716.8754	1	716.4068	0.4686	0	16.42	8.1	R	QEISIK	S			index=5685
44	B9PYE4	Putative type I fatty acid synthase OS=Toxoplasma gondii (strain ATCC 50861 / VEG) OX=432359 GN=BN1205_013030 PE=4 SV=1	84	1092772	26	0	25	0	3.9	5.96	789	2	1	0	363.6984	725.3822	2	725.3418	0.0404	0	0.08	60	K	FTAEMK	T			index=2251
44	B9PYE4	Putative type I fatty acid synthase OS=Toxoplasma gondii (strain ATCC 50861 / VEG) OX=432359 GN=BN1205_013030 PE=4 SV=1	84	1092772	26	0	25	0	3.9	5.96	929	9	1	0	383.2117	764.4089	2	764.4181	-0.0092	1	7.82	17	R	RAYVEK	T			index=2609
44	B9PYE4	Putative type I fatty acid synthase OS=Toxoplasma gondii (strain ATCC 50861 / VEG) OX=432359 GN=BN1205_013030 PE=4 SV=1	84	1092772	26	0	25	0	3.9	5.96	1268	1	1	1	420.2097	838.4048	2	838.3933	0.0114	0	9.04	8.1	K	NFTTNSR	Q			index=4329
44	B9PYE4	Putative type I fatty acid synthase OS=Toxoplasma gondii (strain ATCC 50861 / VEG) OX=432359 GN=BN1205_013030 PE=4 SV=1	84	1092772	26	0	25	0	3.9	5.96	1660	6	1	1	476.2517	950.4889	2	950.3651	0.1238	0	4.26	36	R	CPSEDSEK	E	Carbamidomethyl (C)	0.10000000.0	index=5069
44	B9PYE4	Putative type I fatty acid synthase OS=Toxoplasma gondii (strain ATCC 50861 / VEG) OX=432359 GN=BN1205_013030 PE=4 SV=1	84	1092772	26	0	25	0	3.9	5.96	1776	2	1	1	495.2592	988.5038	2	988.392	0.1119	0	7.24	22	R	EGSYGSMSR	T	Oxidation (M)	0.000000200.0	index=7243
44	B9PYE4	Putative type I fatty acid synthase OS=Toxoplasma gondii (strain ATCC 50861 / VEG) OX=432359 GN=BN1205_013030 PE=4 SV=1	84	1092772	26	0	25	0	3.9	5.96	2508	2	1	1	380.5469	1138.6189	3	1138.5771	0.0418	0	9.33	8.2	K	GFASVQVFER	D			index=3979
44	B9PYE4	Putative type I fatty acid synthase OS=Toxoplasma gondii (strain ATCC 50861 / VEG) OX=432359 GN=BN1205_013030 PE=4 SV=1	84	1092772	26	0	25	0	3.9	5.96	3264	6	1	1	645.3578	1288.701	2	1288.671	0.03	1	2.08	57	K	ELWARVVMNR	K	Oxidation (M)	0.0000000200.0	index=6087
44	B9PYE4	Putative type I fatty acid synthase OS=Toxoplasma gondii (strain ATCC 50861 / VEG) OX=432359 GN=BN1205_013030 PE=4 SV=1	84	1092772	26	0	25	0	3.9	5.96	3297	3	1	0	648.8696	1295.7246	2	1295.8176	-0.093	1	3.72	32	R	EKTKPLLIGAVK	T			index=3654
44	B9PYE4	Putative type I fatty acid synthase OS=Toxoplasma gondii (strain ATCC 50861 / VEG) OX=432359 GN=BN1205_013030 PE=4 SV=1	84	1092772	26	0	25	0	3.9	5.96	3303	7	0	1	649.8532	1297.6917	2	1297.5973	0.0945	0	4.14	30	R	VGAEIYGTCSGGK	K	Carbamidomethyl (C)	0.0000000010000.0	index=3008
44	B9PYE4	Putative type I fatty acid synthase OS=Toxoplasma gondii (strain ATCC 50861 / VEG) OX=432359 GN=BN1205_013030 PE=4 SV=1	84	1092772	26	0	25	0	3.9	5.96	3817	3	1	0	464.9074	1391.7004	3	1391.8765	-0.1761	1	7.66	13	R	IWLLRPRTIPK	T			index=508
44	B9PYE4	Putative type I fatty acid synthase OS=Toxoplasma gondii (strain ATCC 50861 / VEG) OX=432359 GN=BN1205_013030 PE=4 SV=1	84	1092772	26	0	25	0	3.9	5.96	3939	3	1	0	707.8338	1413.653	2	1413.7802	-0.1272	1	1.18	56	K	ATPVIGCQAIKWK	L			index=6563
44	B9PYE4	Putative type I fatty acid synthase OS=Toxoplasma gondii (strain ATCC 50861 / VEG) OX=432359 GN=BN1205_013030 PE=4 SV=1	84	1092772	26	0	25	0	3.9	5.96	3943	2	1	0	472.249	1413.7252	3	1413.7802	-0.0551	1	4.41	27	K	ATPVIGCQAIKWK	L			index=2086
44	B9PYE4	Putative type I fatty acid synthase OS=Toxoplasma gondii (strain ATCC 50861 / VEG) OX=432359 GN=BN1205_013030 PE=4 SV=1	84	1092772	26	0	25	0	3.9	5.96	4275	8	0	1	732.8864	1463.7582	2	1463.6966	0.0617	0	4.19	28	R	TEEPFEAEMILR	C			index=4713
44	B9PYE4	Putative type I fatty acid synthase OS=Toxoplasma gondii (strain ATCC 50861 / VEG) OX=432359 GN=BN1205_013030 PE=4 SV=1	84	1092772	26	0	25	0	3.9	5.96	4280	5	1	0	489.6007	1465.7802	3	1465.7017	0.0785	1	2.12	46	R	EELRAMSTMINR	A	Oxidation (M)	0.000002000000.0	index=6108
44	B9PYE4	Putative type I fatty acid synthase OS=Toxoplasma gondii (strain ATCC 50861 / VEG) OX=432359 GN=BN1205_013030 PE=4 SV=1	84	1092772	26	0	25	0	3.9	5.96	5548	8	1	0	433.0066	1727.9974	4	1728.727	-0.7296	1	2.66	44	R	MLSPDCRCATFDEK	A	2 Carbamidomethyl (C)	0.00000101000000.0	index=3173
44	B9PYE4	Putative type I fatty acid synthase OS=Toxoplasma gondii (strain ATCC 50861 / VEG) OX=432359 GN=BN1205_013030 PE=4 SV=1	84	1092772	26	0	25	0	3.9	5.96	6573	3	1	1	519.2416	2072.9373	4	2073.0639	-0.1266	1	1.34	39	R	AMVPFGVDTVLLKSCPPDK	E	Carbamidomethyl (C)	0.0000000000000010000.0	index=3477
44	B9PYE4	Putative type I fatty acid synthase OS=Toxoplasma gondii (strain ATCC 50861 / VEG) OX=432359 GN=BN1205_013030 PE=4 SV=1	84	1092772	26	0	25	0	3.9	5.96	6925	4	1	1	806.4534	2416.3383	3	2416.1958	0.1425	0	1.89	40	K	HFGIPLTLAAQTGIASFCNENR	K	Carbamidomethyl (C)	0.0000000000000000010000.0	index=7924
44	B9PYE4	Putative type I fatty acid synthase OS=Toxoplasma gondii (strain ATCC 50861 / VEG) OX=432359 GN=BN1205_013030 PE=4 SV=1	84	1092772	26	0	25	0	3.9	5.96	7152	10	0	1	843.4312	2527.2716	3	2527.1757	0.096	1	0.18	43	K	YLCGEEQPNCISVATLKCDVSQK	D			index=7564
44	B9PYE4	Putative type I fatty acid synthase OS=Toxoplasma gondii (strain ATCC 50861 / VEG) OX=432359 GN=BN1205_013030 PE=4 SV=1	84	1092772	26	0	25	0	3.9	5.96	7418	5	0	1	930.1228	2787.3466	3	2787.4881	-0.1415	1	0.18	37	K	VDVVLNCLIDDFIPESLKLLGPYGR	F			index=6089
44	B9PYE4	Putative type I fatty acid synthase OS=Toxoplasma gondii (strain ATCC 50861 / VEG) OX=432359 GN=BN1205_013030 PE=4 SV=1	84	1092772	26	0	25	0	3.9	5.96	7562	7	1	1	963.0896	2886.247	3	2886.2938	-0.0468	0	4.05	18	R	GDGSGMSSPDQVPGAGAAASESSAHVALTEK	V	Oxidation (M)	0.0000020000000000000000000000000.0	index=2994
44	B9PYE4	Putative type I fatty acid synthase OS=Toxoplasma gondii (strain ATCC 50861 / VEG) OX=432359 GN=BN1205_013030 PE=4 SV=1	84	1092772	26	0	25	0	3.9	5.96	7711	2	1	1	1032.1924	3093.5554	3	3093.4675	0.0879	1	2.11	21	K	MKEVELSTVWDDEVTDHCFATIVIADK	K			index=7748
44	B9PYE4	Putative type I fatty acid synthase OS=Toxoplasma gondii (strain ATCC 50861 / VEG) OX=432359 GN=BN1205_013030 PE=4 SV=1	84	1092772	26	0	25	0	3.9	5.96	7787	2	1	1	633.7253	3163.5901	5	3163.4589	0.1313	1	0.22	33	K	HRGDGSGMSSPDQVPGAGAAASESSAHVALTEK	V			index=6852
44	B9PYE4	Putative type I fatty acid synthase OS=Toxoplasma gondii (strain ATCC 50861 / VEG) OX=432359 GN=BN1205_013030 PE=4 SV=1	84	1092772	26	0	25	0	3.9	5.96	7984	2	0	0	1160.9233	3479.7481	3	3479.6193	0.1287	1	5.14	9.2	R	LSYVFGLKGPSMTIDTACSSSLVAADCGAQAMR	F	2 Carbamidomethyl (C); Oxidation (M)	0.000000000002000001000000001000000.0	index=4226
44	B9PYE4	Putative type I fatty acid synthase OS=Toxoplasma gondii (strain ATCC 50861 / VEG) OX=432359 GN=BN1205_013030 PE=4 SV=1	84	1092772	26	0	25	0	3.9	5.96	8614	5	1	1	1064.5181	5317.5541	5	5317.5334	0.0207	1	2.17	6.2	R	GPSLTVDTACSSSLVAMDNAMCKIIEGSCSAALVGGVNLMLSPHLFICFSK	A	2 Carbamidomethyl (C); Oxidation (M)	0.000000000100000000002100000000000000000000000000000.0	index=3323
45	F0VQK3	Putative WD domain-containing protein OS=Neospora caninum (strain Liverpool) OX=572307 GN=BN1204_064260 PE=4 SV=1	84	331549	15	0	14	0	3.8	6.41	317	7	1	1	514.2498	513.2425	1	513.2911	-0.0486	0	4.76	19	R	GAAPAK	I			index=970
45	F0VQK3	Putative WD domain-containing protein OS=Neospora caninum (strain Liverpool) OX=572307 GN=BN1204_064260 PE=4 SV=1	84	331549	15	0	14	0	3.8	6.41	497	4	0	1	590.306	589.2987	1	589.282	0.0167	0	3.88	89	K	SPSGSR	A			index=2391
45	F0VQK3	Putative WD domain-containing protein OS=Neospora caninum (strain Liverpool) OX=572307 GN=BN1204_064260 PE=4 SV=1	84	331549	15	0	14	0	3.8	6.41	606	1	0	0	659.3751	658.3678	1	658.4377	-0.0699	1	12.24	9.9	R	SLLKAK	V			index=4938
45	F0VQK3	Putative WD domain-containing protein OS=Neospora caninum (strain Liverpool) OX=572307 GN=BN1204_064260 PE=4 SV=1	84	331549	15	0	14	0	3.8	6.41	856	8	1	1	746.5898	745.5826	1	746.3783	-0.7958	1	3.71	1.10E+02	R	RSGSQGR	E			index=5778
45	F0VQK3	Putative WD domain-containing protein OS=Neospora caninum (strain Liverpool) OX=572307 GN=BN1204_064260 PE=4 SV=1	84	331549	15	0	14	0	3.8	6.41	1096	2	1	1	803.9028	802.8955	1	802.4297	0.4658	0	1.4	2.20E+02	K	AVSGNSLR	T			index=7823
45	F0VQK3	Putative WD domain-containing protein OS=Neospora caninum (strain Liverpool) OX=572307 GN=BN1204_064260 PE=4 SV=1	84	331549	15	0	14	0	3.8	6.41	1507	1	1	0	450.7429	899.4713	2	899.4899	-0.0186	0	15.25	2.8	K	VCLVDVPR	H			index=1366
45	F0VQK3	Putative WD domain-containing protein OS=Neospora caninum (strain Liverpool) OX=572307 GN=BN1204_064260 PE=4 SV=1	84	331549	15	0	14	0	3.8	6.41	1936	6	0	1	513.4691	1024.9236	2	1025.6233	-0.6997	0	4.9	49	R	LSLLPQLSR	V			index=3973
45	F0VQK3	Putative WD domain-containing protein OS=Neospora caninum (strain Liverpool) OX=572307 GN=BN1204_064260 PE=4 SV=1	84	331549	15	0	14	0	3.8	6.41	1938	1	1	1	513.7992	1025.5838	2	1025.6233	-0.0395	0	16.93	1.5	R	LSLLPQLSR	V			index=3174
45	F0VQK3	Putative WD domain-containing protein OS=Neospora caninum (strain Liverpool) OX=572307 GN=BN1204_064260 PE=4 SV=1	84	331549	15	0	14	0	3.8	6.41	2519	9	1	1	571.7855	1141.5564	2	1141.6278	-0.0713	1	0.65	67	K	GKVCLVDVPR	H	Carbamidomethyl (C)	0.0001000000.0	index=4298
45	F0VQK3	Putative WD domain-containing protein OS=Neospora caninum (strain Liverpool) OX=572307 GN=BN1204_064260 PE=4 SV=1	84	331549	15	0	14	0	3.8	6.41	2819	1	1	1	398.9801	1193.9185	3	1193.6703	0.2482	1	11.08	12	R	RALGMSPLPPR	A			index=1529
45	F0VQK3	Putative WD domain-containing protein OS=Neospora caninum (strain Liverpool) OX=572307 GN=BN1204_064260 PE=4 SV=1	84	331549	15	0	14	0	3.8	6.41	2846	1	1	1	601.3104	1200.6062	2	1200.5735	0.0328	0	14.42	3.2	R	ATSTIHEGTER	D			index=2900
45	F0VQK3	Putative WD domain-containing protein OS=Neospora caninum (strain Liverpool) OX=572307 GN=BN1204_064260 PE=4 SV=1	84	331549	15	0	14	0	3.8	6.41	3212	10	1	1	637.8112	1273.6078	2	1273.5786	0.0293	1	2.26	55	K	SEPGKNEAEEGK	V			index=1089
45	F0VQK3	Putative WD domain-containing protein OS=Neospora caninum (strain Liverpool) OX=572307 GN=BN1204_064260 PE=4 SV=1	84	331549	15	0	14	0	3.8	6.41	3666	6	1	1	457.936	1370.7863	3	1370.6361	0.1502	1	1.66	57	K	APCAGAREEGTPR	R	Carbamidomethyl (C)	0.0010000000000.0	index=3922
45	F0VQK3	Putative WD domain-containing protein OS=Neospora caninum (strain Liverpool) OX=572307 GN=BN1204_064260 PE=4 SV=1	84	331549	15	0	14	0	3.8	6.41	4623	1	1	1	513.6271	1537.8595	3	1537.894	-0.0345	1	0.14	70	R	NLERLSLLPQLSR	V			index=2753
45	F0VQK3	Putative WD domain-containing protein OS=Neospora caninum (strain Liverpool) OX=572307 GN=BN1204_064260 PE=4 SV=1	84	331549	15	0	14	0	3.8	6.41	5797	6	0	1	606.6754	1817.0044	3	1816.9955	0.0089	1	2.02	44	R	LCRPRAPRPSPAAGVGR	S	Carbamidomethyl (C)	0.01000000000000000.0	index=4468
46	A0A0F7ULS1	Uncharacterized protein OS=Neospora caninum (strain Liverpool) OX=572307 GN=BN1204_048760 PE=4 SV=1	83	451071	18	0	18	0	5.4	9.88	687	5	1	1	350.68	699.3455	2	699.4279	-0.0823	1	7.81	14	R	KAKPEK	S			index=1360
46	A0A0F7ULS1	Uncharacterized protein OS=Neospora caninum (strain Liverpool) OX=572307 GN=BN1204_048760 PE=4 SV=1	83	451071	18	0	18	0	5.4	9.88	1044	3	1	1	790.8608	789.8536	1	789.3981	0.4555	1	0.53	2.70E+02	K	DKSGNAAK	T			index=5059
46	A0A0F7ULS1	Uncharacterized protein OS=Neospora caninum (strain Liverpool) OX=572307 GN=BN1204_048760 PE=4 SV=1	83	451071	18	0	18	0	5.4	9.88	1082	8	1	1	400.7189	799.4233	2	799.4011	0.0222	0	9.65	11	R	CPLTGPR	T	Carbamidomethyl (C)	0.1000000.0	index=3027
46	A0A0F7ULS1	Uncharacterized protein OS=Neospora caninum (strain Liverpool) OX=572307 GN=BN1204_048760 PE=4 SV=1	83	451071	18	0	18	0	5.4	9.88	1235	3	1	1	831.3972	830.3899	1	830.3995	-0.0096	1	2.18	81	R	EREGAGGR	G			index=6904
46	A0A0F7ULS1	Uncharacterized protein OS=Neospora caninum (strain Liverpool) OX=572307 GN=BN1204_048760 PE=4 SV=1	83	451071	18	0	18	0	5.4	9.88	1590	4	1	1	465.2464	928.4783	2	928.4978	-0.0195	0	4.89	34	R	EGPLTGSLR	D			index=6144
46	A0A0F7ULS1	Uncharacterized protein OS=Neospora caninum (strain Liverpool) OX=572307 GN=BN1204_048760 PE=4 SV=1	83	451071	18	0	18	0	5.4	9.88	1752	2	1	1	492.7613	983.508	2	983.4607	0.0474	1	7.12	15	R	GRCSDPPPR	G			index=2065
46	A0A0F7ULS1	Uncharacterized protein OS=Neospora caninum (strain Liverpool) OX=572307 GN=BN1204_048760 PE=4 SV=1	83	451071	18	0	18	0	5.4	9.88	2902	5	1	1	605.3953	1208.776	2	1209.4932	-0.7171	0	4.34	39	R	QMEASGGGGESGK	S	Oxidation (M)	0.0200000000000.0	index=8212
46	A0A0F7ULS1	Uncharacterized protein OS=Neospora caninum (strain Liverpool) OX=572307 GN=BN1204_048760 PE=4 SV=1	83	451071	18	0	18	0	5.4	9.88	3174	5	1	1	422.8956	1265.6651	3	1265.6775	-0.0124	1	9.91	7.9	R	AGCLHAAQARLR	D			index=2296
46	A0A0F7ULS1	Uncharacterized protein OS=Neospora caninum (strain Liverpool) OX=572307 GN=BN1204_048760 PE=4 SV=1	83	451071	18	0	18	0	5.4	9.88	3447	2	1	1	443.8965	1328.6678	3	1328.7915	-0.1237	0	8.01	13	R	LLLSSTDLGGILK	S			index=5478
46	A0A0F7ULS1	Uncharacterized protein OS=Neospora caninum (strain Liverpool) OX=572307 GN=BN1204_048760 PE=4 SV=1	83	451071	18	0	18	0	5.4	9.88	3931	3	1	1	471.928	1412.7621	3	1412.4868	0.2754	0	1.52	53	R	DCGGCQNGDACTR	L	2 Carbamidomethyl (C)	0.0100100000000.0	index=1734
46	A0A0F7ULS1	Uncharacterized protein OS=Neospora caninum (strain Liverpool) OX=572307 GN=BN1204_048760 PE=4 SV=1	83	451071	18	0	18	0	5.4	9.88	4369	1	1	1	494.6217	1480.8433	3	1480.61	0.2333	0	10.41	7.5	R	SAGVSMSDSEGPEGR	R	Oxidation (M)	0.000002000000000.0	index=2576
46	A0A0F7ULS1	Uncharacterized protein OS=Neospora caninum (strain Liverpool) OX=572307 GN=BN1204_048760 PE=4 SV=1	83	451071	18	0	18	0	5.4	9.88	4516	7	0	1	758.9109	1515.8072	2	1515.7655	0.0418	1	10.12	7	K	SSSGGRLAPSHAPHR	H			index=6887
46	A0A0F7ULS1	Uncharacterized protein OS=Neospora caninum (strain Liverpool) OX=572307 GN=BN1204_048760 PE=4 SV=1	83	451071	18	0	18	0	5.4	9.88	5023	7	1	1	536.9103	1607.7091	3	1607.9471	-0.238	1	1.15	54	R	IDTQQKALLVARPR	F			index=581
46	A0A0F7ULS1	Uncharacterized protein OS=Neospora caninum (strain Liverpool) OX=572307 GN=BN1204_048760 PE=4 SV=1	83	451071	18	0	18	0	5.4	9.88	5863	1	1	1	615.3146	1842.922	3	1842.9886	-0.0667	1	3.09	30	R	RAVGIPEHLPIASCGPAR	V			index=7100
46	A0A0F7ULS1	Uncharacterized protein OS=Neospora caninum (strain Liverpool) OX=572307 GN=BN1204_048760 PE=4 SV=1	83	451071	18	0	18	0	5.4	9.88	6446	4	1	1	673.6503	2017.929	3	2018.0473	-0.1183	1	0.39	53	R	FGKLGGILSSWPDVAQDTK	G			index=5442
46	A0A0F7ULS1	Uncharacterized protein OS=Neospora caninum (strain Liverpool) OX=572307 GN=BN1204_048760 PE=4 SV=1	83	451071	18	0	18	0	5.4	9.88	6800	1	1	1	763.7362	2288.1868	3	2288.1042	0.0826	1	1.76	35	R	SVPLPPGTCCGKAQQEGSFLR	S	2 Carbamidomethyl (C)	0.000000001100000000000.0	index=5994
46	A0A0F7ULS1	Uncharacterized protein OS=Neospora caninum (strain Liverpool) OX=572307 GN=BN1204_048760 PE=4 SV=1	83	451071	18	0	18	0	5.4	9.88	6817	1	1	1	775.3881	2323.1424	3	2322.974	0.1684	1	9.53	5.2	R	EGPLTGSLRDCGGCQNGDACTR	L	2 Carbamidomethyl (C)	0.0000000000000100000100.0	index=6527
46	A0A0F7ULS1	Uncharacterized protein OS=Neospora caninum (strain Liverpool) OX=572307 GN=BN1204_048760 PE=4 SV=1	83	451071	18	0	18	0	5.4	9.88	7663	2	1	1	761.6336	3042.5053	4	3042.5734	-0.0681	1	0.82	32	R	LPPGSELVSSSSPRSSTSFAGLPTATTRPR	N			index=6596
47	A0A0F7V0C5	ATG C terminal domain-containing protein OS=Toxoplasma gondii (strain ATCC 50861 / VEG) OX=432359 GN=BN1205_041390 PE=4 SV=1	83	874656	25	0	23	0	4.3	6.57	416	1	1	0	558.3024	557.2951	1	557.2809	0.0142	0	10.6	9.3	R	NAPEK	R			index=3304
47	A0A0F7V0C5	ATG C terminal domain-containing protein OS=Toxoplasma gondii (strain ATCC 50861 / VEG) OX=432359 GN=BN1205_041390 PE=4 SV=1	83	874656	25	0	23	0	4.3	6.57	423	4	0	0	563.285	562.2778	1	562.2711	0.0067	0	0.92	1.40E+02	R	SAETR	S			index=1749
47	A0A0F7V0C5	ATG C terminal domain-containing protein OS=Toxoplasma gondii (strain ATCC 50861 / VEG) OX=432359 GN=BN1205_041390 PE=4 SV=1	83	874656	25	0	23	0	4.3	6.57	1453	4	1	1	444.2197	886.4248	2	886.4144	0.0104	0	2.92	59	R	AAEPASGER	Q			index=2297
47	A0A0F7V0C5	ATG C terminal domain-containing protein OS=Toxoplasma gondii (strain ATCC 50861 / VEG) OX=432359 GN=BN1205_041390 PE=4 SV=1	83	874656	25	0	23	0	4.3	6.57	1966	2	1	1	517.7634	1033.5122	2	1033.5404	-0.0282	1	4.23	42	R	AISKETETR	R			index=192
47	A0A0F7V0C5	ATG C terminal domain-containing protein OS=Toxoplasma gondii (strain ATCC 50861 / VEG) OX=432359 GN=BN1205_041390 PE=4 SV=1	83	874656	25	0	23	0	4.3	6.57	1972	9	1	1	518.7393	1035.464	2	1035.4365	0.0275	1	7.09	18	K	LCCPDDKDK	G			index=2289
47	A0A0F7V0C5	ATG C terminal domain-containing protein OS=Toxoplasma gondii (strain ATCC 50861 / VEG) OX=432359 GN=BN1205_041390 PE=4 SV=1	83	874656	25	0	23	0	4.3	6.57	2066	4	1	1	530.007	1057.9994	2	1057.4676	0.5317	0	10.41	18	R	DDTEPAPGTR	H			index=451
47	A0A0F7V0C5	ATG C terminal domain-containing protein OS=Toxoplasma gondii (strain ATCC 50861 / VEG) OX=432359 GN=BN1205_041390 PE=4 SV=1	83	874656	25	0	23	0	4.3	6.57	2307	5	1	1	368.2072	1101.5996	3	1101.603	-0.0034	0	7.62	17	R	VEGVEVTLTR	K			index=2847
47	A0A0F7V0C5	ATG C terminal domain-containing protein OS=Toxoplasma gondii (strain ATCC 50861 / VEG) OX=432359 GN=BN1205_041390 PE=4 SV=1	83	874656	25	0	23	0	4.3	6.57	2394	2	1	1	560.2942	1118.5738	2	1118.5091	0.0647	0	2.87	56	K	EGGTEEEALGK	T			index=667
47	A0A0F7V0C5	ATG C terminal domain-containing protein OS=Toxoplasma gondii (strain ATCC 50861 / VEG) OX=432359 GN=BN1205_041390 PE=4 SV=1	83	874656	25	0	23	0	4.3	6.57	3225	7	0	1	639.7902	1277.5658	2	1277.5968	-0.0311	1	9.26	9.9	K	KPCQASREMR	H	Carbamidomethyl (C); Oxidation (M)	0.0010000020.0	index=1043
47	A0A0F7V0C5	ATG C terminal domain-containing protein OS=Toxoplasma gondii (strain ATCC 50861 / VEG) OX=432359 GN=BN1205_041390 PE=4 SV=1	83	874656	25	0	23	0	4.3	6.57	3376	4	0	1	657.8227	1313.6308	2	1313.694	-0.0631	0	7.17	14	R	ATGGVTVLTGADPR	V			index=7836
47	A0A0F7V0C5	ATG C terminal domain-containing protein OS=Toxoplasma gondii (strain ATCC 50861 / VEG) OX=432359 GN=BN1205_041390 PE=4 SV=1	83	874656	25	0	23	0	4.3	6.57	3508	2	0	1	672.3565	1342.6983	2	1342.6629	0.0354	0	9.97	8	R	ASEGTALWAPGQR	E			index=1379
47	A0A0F7V0C5	ATG C terminal domain-containing protein OS=Toxoplasma gondii (strain ATCC 50861 / VEG) OX=432359 GN=BN1205_041390 PE=4 SV=1	83	874656	25	0	23	0	4.3	6.57	3509	4	1	1	672.3579	1342.7012	2	1342.6629	0.0383	0	5.73	21	R	ASEGTALWAPGQR	E			index=1464
47	A0A0F7V0C5	ATG C terminal domain-containing protein OS=Toxoplasma gondii (strain ATCC 50861 / VEG) OX=432359 GN=BN1205_041390 PE=4 SV=1	83	874656	25	0	23	0	4.3	6.57	4603	8	1	1	767.6416	1533.2686	2	1532.7116	0.5571	0	8.91	19	R	CPSAFALSPPCGDLR	H			index=6203
47	A0A0F7V0C5	ATG C terminal domain-containing protein OS=Toxoplasma gondii (strain ATCC 50861 / VEG) OX=432359 GN=BN1205_041390 PE=4 SV=1	83	874656	25	0	23	0	4.3	6.57	4901	4	1	1	397.6974	1586.7605	4	1586.7875	-0.027	1	0.35	60	R	FVSYMSLAIGRGDR	E	Oxidation (M)	0.00002000000000.0	index=333
47	A0A0F7V0C5	ATG C terminal domain-containing protein OS=Toxoplasma gondii (strain ATCC 50861 / VEG) OX=432359 GN=BN1205_041390 PE=4 SV=1	83	874656	25	0	23	0	4.3	6.57	4929	7	1	1	531.5862	1591.7368	3	1591.8141	-0.0773	1	2.7	39	K	IGSCRLTFAPDSLR	C	Carbamidomethyl (C)	0.00010000000000.0	index=51
47	A0A0F7V0C5	ATG C terminal domain-containing protein OS=Toxoplasma gondii (strain ATCC 50861 / VEG) OX=432359 GN=BN1205_041390 PE=4 SV=1	83	874656	25	0	23	0	4.3	6.57	4951	1	1	1	532.8839	1595.6297	3	1595.6369	-0.0072	1	6.75	18	R	EAGDREEEMETER	E	Oxidation (M)	0.0000000020000.0	index=720
47	A0A0F7V0C5	ATG C terminal domain-containing protein OS=Toxoplasma gondii (strain ATCC 50861 / VEG) OX=432359 GN=BN1205_041390 PE=4 SV=1	83	874656	25	0	23	0	4.3	6.57	5384	8	1	1	560.9629	1679.867	3	1679.8149	0.0521	1	0.38	62	R	TLSSDGGLGGTGVCGKSK	C	Carbamidomethyl (C)	0.000000000000010000.0	index=2033
47	A0A0F7V0C5	ATG C terminal domain-containing protein OS=Toxoplasma gondii (strain ATCC 50861 / VEG) OX=432359 GN=BN1205_041390 PE=4 SV=1	83	874656	25	0	23	0	4.3	6.57	6112	2	0	0	640.6394	1918.8964	3	1919.0226	-0.1263	1	2.79	34	R	SFDMPPLLLRIDYVPK	R	Oxidation (M)	0.0002000000000000.0	index=3809
47	A0A0F7V0C5	ATG C terminal domain-containing protein OS=Toxoplasma gondii (strain ATCC 50861 / VEG) OX=432359 GN=BN1205_041390 PE=4 SV=1	83	874656	25	0	23	0	4.3	6.57	6660	7	1	1	716.9853	2147.9341	3	2147.8922	0.0419	0	3.22	29	R	CCCSSSPSLASETSQFVAER	E	Carbamidomethyl (C)	0.10000000000000000000.0	index=4408
47	A0A0F7V0C5	ATG C terminal domain-containing protein OS=Toxoplasma gondii (strain ATCC 50861 / VEG) OX=432359 GN=BN1205_041390 PE=4 SV=1	83	874656	25	0	23	0	4.3	6.57	6710	5	1	1	732.3984	2194.1734	3	2194.9363	-0.7629	1	1.29	45	R	ADRASTSGGDFETQPQEDER	E			index=7317
47	A0A0F7V0C5	ATG C terminal domain-containing protein OS=Toxoplasma gondii (strain ATCC 50861 / VEG) OX=432359 GN=BN1205_041390 PE=4 SV=1	83	874656	25	0	23	0	4.3	6.57	6716	3	1	1	734.7319	2201.1739	3	2201.0336	0.1403	0	1.83	38	K	TSATGDLEKPAVPSDGEDDAVK	E			index=7322
47	A0A0F7V0C5	ATG C terminal domain-containing protein OS=Toxoplasma gondii (strain ATCC 50861 / VEG) OX=432359 GN=BN1205_041390 PE=4 SV=1	83	874656	25	0	23	0	4.3	6.57	7199	1	1	1	862.0798	2583.2177	3	2583.1655	0.0522	1	8.36	6.6	R	LCEYRDLEGSPEVVMGGPSGLCEK	D	Oxidation (M)	0.000000000000002000000000.0	index=4487
47	A0A0F7V0C5	ATG C terminal domain-containing protein OS=Toxoplasma gondii (strain ATCC 50861 / VEG) OX=432359 GN=BN1205_041390 PE=4 SV=1	83	874656	25	0	23	0	4.3	6.57	7882	1	1	1	818.1543	3268.5881	4	3268.5501	0.038	1	2.44	19	R	EVGLARQAPFVEQMAPCCSIAFSVQAEICR	K	Oxidation (M)	0.000000000000020000000000000000.0	index=6953
47	A0A0F7V0C5	ATG C terminal domain-containing protein OS=Toxoplasma gondii (strain ATCC 50861 / VEG) OX=432359 GN=BN1205_041390 PE=4 SV=1	83	874656	25	0	23	0	4.3	6.57	7922	1	1	1	666.1297	3325.6121	5	3325.5716	0.0405	1	6.12	7.1	R	EVGLARQAPFVEQMAPCCSIAFSVQAEICR	K	Carbamidomethyl (C); Oxidation (M)	0.000000000000020001000000000000.0	index=6830
47	A0A0F7V0C5	ATG C terminal domain-containing protein OS=Toxoplasma gondii (strain ATCC 50861 / VEG) OX=432359 GN=BN1205_041390 PE=4 SV=1	83	874656	25	0	23	0	4.3	6.57	8138	3	0	1	1312.9597	3935.8573	3	3935.8483	0.009	1	4.35	8.9	R	SVRPLTAETAAQSETGRLQNFTLEEMYGYESGASDK	G			index=3977
48	A0A0F7V2B8	Uncharacterized protein OS=Toxoplasma gondii (strain ATCC 50861 / VEG) OX=432359 GN=BN1205_016550 PE=4 SV=1	83	365933	19	0	14	0	4.3	8.72	946	7	0	1	385.6903	769.366	2	769.4334	-0.0673	0	1.74	47	K	GIVPQEK	G			index=2170
48	A0A0F7V2B8	Uncharacterized protein OS=Toxoplasma gondii (strain ATCC 50861 / VEG) OX=432359 GN=BN1205_016550 PE=4 SV=1	83	365933	19	0	14	0	4.3	8.72	947	7	0	1	385.7282	769.4417	2	769.4334	0.0084	0	2.37	41	K	GIVPQEK	G			index=2019
48	A0A0F7V2B8	Uncharacterized protein OS=Toxoplasma gondii (strain ATCC 50861 / VEG) OX=432359 GN=BN1205_016550 PE=4 SV=1	83	365933	19	0	14	0	4.3	8.72	948	6	1	1	385.7282	769.4418	2	769.4334	0.0084	0	2.11	43	K	GIVPQEK	G			index=158
48	A0A0F7V2B8	Uncharacterized protein OS=Toxoplasma gondii (strain ATCC 50861 / VEG) OX=432359 GN=BN1205_016550 PE=4 SV=1	83	365933	19	0	14	0	4.3	8.72	950	5	1	1	385.7401	769.4655	2	769.4334	0.0322	0	18.59	0.97	K	GIVPQEK	G			index=990
48	A0A0F7V2B8	Uncharacterized protein OS=Toxoplasma gondii (strain ATCC 50861 / VEG) OX=432359 GN=BN1205_016550 PE=4 SV=1	83	365933	19	0	14	0	4.3	8.72	1289	2	1	1	421.2658	840.517	2	840.5181	-0.0011	1	3.37	35	R	ILPAGRSK	A			index=1070
48	A0A0F7V2B8	Uncharacterized protein OS=Toxoplasma gondii (strain ATCC 50861 / VEG) OX=432359 GN=BN1205_016550 PE=4 SV=1	83	365933	19	0	14	0	4.3	8.72	1299	7	1	1	422.7342	843.4539	2	843.4926	-0.0387	1	3.3	55	R	KQLAQTR	D			index=446
48	A0A0F7V2B8	Uncharacterized protein OS=Toxoplasma gondii (strain ATCC 50861 / VEG) OX=432359 GN=BN1205_016550 PE=4 SV=1	83	365933	19	0	14	0	4.3	8.72	1300	9	0	1	422.7351	843.4556	2	843.4926	-0.037	1	3.93	48	R	KQLAQTR	D			index=2826
48	A0A0F7V2B8	Uncharacterized protein OS=Toxoplasma gondii (strain ATCC 50861 / VEG) OX=432359 GN=BN1205_016550 PE=4 SV=1	83	365933	19	0	14	0	4.3	8.72	1502	2	0	1	449.7776	897.5407	2	897.5284	0.0124	1	13.77	3.2	K	KGIVPQEK	G			index=1533
48	A0A0F7V2B8	Uncharacterized protein OS=Toxoplasma gondii (strain ATCC 50861 / VEG) OX=432359 GN=BN1205_016550 PE=4 SV=1	83	365933	19	0	14	0	4.3	8.72	1503	1	1	1	449.7777	897.5409	2	897.5284	0.0126	1	28.9	0.098	K	KGIVPQEK	G			index=1214
48	A0A0F7V2B8	Uncharacterized protein OS=Toxoplasma gondii (strain ATCC 50861 / VEG) OX=432359 GN=BN1205_016550 PE=4 SV=1	83	365933	19	0	14	0	4.3	8.72	2030	5	0	1	525.7434	1049.4722	2	1049.4335	0.0387	0	4.51	34	R	ISPDCDGSEK	K			index=1247
48	A0A0F7V2B8	Uncharacterized protein OS=Toxoplasma gondii (strain ATCC 50861 / VEG) OX=432359 GN=BN1205_016550 PE=4 SV=1	83	365933	19	0	14	0	4.3	8.72	2257	8	1	1	364.8763	1091.6072	3	1091.5724	0.0348	0	3.19	47	K	TQVGISGAFGR	M			index=1527
48	A0A0F7V2B8	Uncharacterized protein OS=Toxoplasma gondii (strain ATCC 50861 / VEG) OX=432359 GN=BN1205_016550 PE=4 SV=1	83	365933	19	0	14	0	4.3	8.72	2787	3	1	1	396.887	1187.6392	3	1187.6332	0.006	1	2.92	47	R	LAAAEVKMPSR	S	Oxidation (M)	0.00000002000.0	index=3137
48	A0A0F7V2B8	Uncharacterized protein OS=Toxoplasma gondii (strain ATCC 50861 / VEG) OX=432359 GN=BN1205_016550 PE=4 SV=1	83	365933	19	0	14	0	4.3	8.72	2935	3	0	1	609.787	1217.5594	2	1217.5928	-0.0334	0	7.41	16	R	SPEGAGTPEVFK	C			index=2763
48	A0A0F7V2B8	Uncharacterized protein OS=Toxoplasma gondii (strain ATCC 50861 / VEG) OX=432359 GN=BN1205_016550 PE=4 SV=1	83	365933	19	0	14	0	4.3	8.72	3413	3	1	1	660.8578	1319.701	2	1319.5962	0.1048	0	2.42	46	K	GPEVGTMGCLQR	Q	Carbamidomethyl (C); Oxidation (M)	0.000000201000.0	index=6076
48	A0A0F7V2B8	Uncharacterized protein OS=Toxoplasma gondii (strain ATCC 50861 / VEG) OX=432359 GN=BN1205_016550 PE=4 SV=1	83	365933	19	0	14	0	4.3	8.72	3695	3	1	1	458.9098	1373.7076	3	1373.6908	0.0168	1	0.75	70	K	GPGGIEIMIRCR	C	Carbamidomethyl (C); Oxidation (M)	0.000000020010.0	index=945
48	A0A0F7V2B8	Uncharacterized protein OS=Toxoplasma gondii (strain ATCC 50861 / VEG) OX=432359 GN=BN1205_016550 PE=4 SV=1	83	365933	19	0	14	0	4.3	8.72	3715	1	0	1	460.2575	1377.7505	3	1377.7728	-0.0223	1	7.3	15	K	EARTAAIHPVVSK	K			index=4088
48	A0A0F7V2B8	Uncharacterized protein OS=Toxoplasma gondii (strain ATCC 50861 / VEG) OX=432359 GN=BN1205_016550 PE=4 SV=1	83	365933	19	0	14	0	4.3	8.72	3898	2	1	1	704.3166	1406.6187	2	1406.7769	-0.1582	1	4.26	31	R	EKLEGGPTVVPPGK	H			index=1772
48	A0A0F7V2B8	Uncharacterized protein OS=Toxoplasma gondii (strain ATCC 50861 / VEG) OX=432359 GN=BN1205_016550 PE=4 SV=1	83	365933	19	0	14	0	4.3	8.72	4542	8	1	1	509.1894	1524.5464	3	1524.7242	-0.1778	1	0.88	83	R	DKVGEAVSFTNACK	Q	Carbamidomethyl (C)	0.00000000000010.0	index=2964
48	A0A0F7V2B8	Uncharacterized protein OS=Toxoplasma gondii (strain ATCC 50861 / VEG) OX=432359 GN=BN1205_016550 PE=4 SV=1	83	365933	19	0	14	0	4.3	8.72	5772	1	1	1	604.9346	1811.782	3	1811.9022	-0.1202	1	1.32	51	R	SLGIAYSMCEINISRR	S			index=452
49	A0A0F7UTW4	Formin homology 2 domain containing protein OS=Toxoplasma gondii (strain ATCC 50861 / VEG) OX=432359 GN=BN1205_000250 PE=3 SV=1	82	494584	20	0	19	0	4.7	8.64	364	10	0	0	531.7836	530.7763	1	531.2877	-0.5114	1	1.24	3.60E+02	K	GRSGR	A			index=668
49	A0A0F7UTW4	Formin homology 2 domain containing protein OS=Toxoplasma gondii (strain ATCC 50861 / VEG) OX=432359 GN=BN1205_000250 PE=3 SV=1	82	494584	20	0	19	0	4.7	8.64	611	2	1	1	661.3311	660.3238	1	660.3078	0.0159	0	6.44	43	K	GQEAEK	Q			index=5073
49	A0A0F7UTW4	Formin homology 2 domain containing protein OS=Toxoplasma gondii (strain ATCC 50861 / VEG) OX=432359 GN=BN1205_000250 PE=3 SV=1	82	494584	20	0	19	0	4.7	8.64	645	1	1	1	675.3803	674.373	1	674.3235	0.0495	0	2.17	1.20E+02	K	TPGDASK	A			index=5866
49	A0A0F7UTW4	Formin homology 2 domain containing protein OS=Toxoplasma gondii (strain ATCC 50861 / VEG) OX=432359 GN=BN1205_000250 PE=3 SV=1	82	494584	20	0	19	0	4.7	8.64	741	2	0	1	358.7107	715.4068	2	715.4017	0.0051	0	18.49	1.8	K	VTFPPR	Q			index=1474
49	A0A0F7UTW4	Formin homology 2 domain containing protein OS=Toxoplasma gondii (strain ATCC 50861 / VEG) OX=432359 GN=BN1205_000250 PE=3 SV=1	82	494584	20	0	19	0	4.7	8.64	976	4	1	1	388.2094	774.4042	2	774.4024	0.0018	0	0.5	1.40E+02	R	GWSGGALK	T			index=1141
49	A0A0F7UTW4	Formin homology 2 domain containing protein OS=Toxoplasma gondii (strain ATCC 50861 / VEG) OX=432359 GN=BN1205_000250 PE=3 SV=1	82	494584	20	0	19	0	4.7	8.64	1058	2	1	1	398.1719	794.3292	2	794.3229	0.0063	0	8.14	12	K	MTDEQR	R	Oxidation (M)	0.200000.0	index=2426
49	A0A0F7UTW4	Formin homology 2 domain containing protein OS=Toxoplasma gondii (strain ATCC 50861 / VEG) OX=432359 GN=BN1205_000250 PE=3 SV=1	82	494584	20	0	19	0	4.7	8.64	1060	4	1	1	398.2122	794.4098	2	794.3229	0.087	0	8.19	11	K	MTDEQR	R	Oxidation (M)	0.200000.0	index=2610
49	A0A0F7UTW4	Formin homology 2 domain containing protein OS=Toxoplasma gondii (strain ATCC 50861 / VEG) OX=432359 GN=BN1205_000250 PE=3 SV=1	82	494584	20	0	19	0	4.7	8.64	1344	6	1	1	428.7496	855.4846	2	855.4926	-0.008	1	1.53	57	R	ASGAGPLRK	L			index=8500
49	A0A0F7UTW4	Formin homology 2 domain containing protein OS=Toxoplasma gondii (strain ATCC 50861 / VEG) OX=432359 GN=BN1205_000250 PE=3 SV=1	82	494584	20	0	19	0	4.7	8.64	1722	8	0	1	487.2514	972.4882	2	972.5604	-0.0721	1	5.66	30	R	DELITRVK	R			index=1095
49	A0A0F7UTW4	Formin homology 2 domain containing protein OS=Toxoplasma gondii (strain ATCC 50861 / VEG) OX=432359 GN=BN1205_000250 PE=3 SV=1	82	494584	20	0	19	0	4.7	8.64	2553	5	0	1	574.8069	1147.5992	2	1147.5469	0.0523	0	5.97	24	R	QETGAVATESR	E			index=5275
49	A0A0F7UTW4	Formin homology 2 domain containing protein OS=Toxoplasma gondii (strain ATCC 50861 / VEG) OX=432359 GN=BN1205_000250 PE=3 SV=1	82	494584	20	0	19	0	4.7	8.64	3546	1	1	1	451.5545	1351.6417	3	1351.7169	-0.0753	1	5.87	19	K	LASLEKLMEFR	T	Oxidation (M)	0.00000002000.0	index=2891
49	A0A0F7UTW4	Formin homology 2 domain containing protein OS=Toxoplasma gondii (strain ATCC 50861 / VEG) OX=432359 GN=BN1205_000250 PE=3 SV=1	82	494584	20	0	19	0	4.7	8.64	3607	5	1	1	680.9048	1359.795	2	1359.663	0.132	0	7.45	17	R	SATSPEATATTPAR	A			index=6457
49	A0A0F7UTW4	Formin homology 2 domain containing protein OS=Toxoplasma gondii (strain ATCC 50861 / VEG) OX=432359 GN=BN1205_000250 PE=3 SV=1	82	494584	20	0	19	0	4.7	8.64	4114	4	1	1	360.6502	1438.5715	4	1437.7715	0.8	0	1.81	56	K	VEQVAPTPEELVK	F			index=2998
49	A0A0F7UTW4	Formin homology 2 domain containing protein OS=Toxoplasma gondii (strain ATCC 50861 / VEG) OX=432359 GN=BN1205_000250 PE=3 SV=1	82	494584	20	0	19	0	4.7	8.64	4165	1	1	1	723.8745	1445.7344	2	1445.6279	0.1065	0	4.85	24	R	ADGDLCGPISPCNK	M	Carbamidomethyl (C)	0.00000000000100.0	index=6655
49	A0A0F7UTW4	Formin homology 2 domain containing protein OS=Toxoplasma gondii (strain ATCC 50861 / VEG) OX=432359 GN=BN1205_000250 PE=3 SV=1	82	494584	20	0	19	0	4.7	8.64	4668	5	1	1	774.8956	1547.7766	2	1547.813	-0.0363	1	2.08	46	R	SKWTAAEVLQMLR	R	Oxidation (M)	0.0000000000200.0	index=7756
49	A0A0F7UTW4	Formin homology 2 domain containing protein OS=Toxoplasma gondii (strain ATCC 50861 / VEG) OX=432359 GN=BN1205_000250 PE=3 SV=1	82	494584	20	0	19	0	4.7	8.64	4712	5	1	1	519.5929	1555.7569	3	1555.7049	0.052	1	2.16	42	R	SWSQAGSKTASMGSR	F	Oxidation (M)	0.000000000002000.0	index=510
49	A0A0F7UTW4	Formin homology 2 domain containing protein OS=Toxoplasma gondii (strain ATCC 50861 / VEG) OX=432359 GN=BN1205_000250 PE=3 SV=1	82	494584	20	0	19	0	4.7	8.64	4941	6	1	1	797.848	1593.6814	2	1593.6624	0.019	0	1.07	57	R	GGAGCLTQQNGDASCR	A	Carbamidomethyl (C)	0.0000100000000000.0	index=2098
49	A0A0F7UTW4	Formin homology 2 domain containing protein OS=Toxoplasma gondii (strain ATCC 50861 / VEG) OX=432359 GN=BN1205_000250 PE=3 SV=1	82	494584	20	0	19	0	4.7	8.64	5230	6	1	1	548.9877	1643.9413	3	1643.8341	0.1072	1	1.83	51	K	AMPPPPPPGKTPGDASK	A			index=4751
49	A0A0F7UTW4	Formin homology 2 domain containing protein OS=Toxoplasma gondii (strain ATCC 50861 / VEG) OX=432359 GN=BN1205_000250 PE=3 SV=1	82	494584	20	0	19	0	4.7	8.64	6041	3	1	1	475.2545	1896.989	4	1897.1037	-0.1147	1	8.94	7.4	R	LSGLPLGEVVKEQFILR	A			index=5367
49	A0A0F7UTW4	Formin homology 2 domain containing protein OS=Toxoplasma gondii (strain ATCC 50861 / VEG) OX=432359 GN=BN1205_000250 PE=3 SV=1	82	494584	20	0	19	0	4.7	8.64	7760	7	1	1	1049.5593	3145.6561	3	3146.4535	-0.7974	1	5.5	11	R	KTASGDGCEGSSTSGSVNASVPHSPTVLSQSR	D	Carbamidomethyl (C)	0.00000001000000000000000000000000.0	index=4622
50	A0A0F7V5C1	UBA/TS-N domain-containing protein OS=Toxoplasma gondii (strain ATCC 50861 / VEG) OX=432359 GN=BN1205_017870 PE=4 SV=1	81	1015037	28	0	25	0	3.7	6.08	454	8	0	0	573.3261	572.3188	1	572.3646	-0.0458	0	2.16	98	R	LVSVR	R			index=4299
50	A0A0F7V5C1	UBA/TS-N domain-containing protein OS=Toxoplasma gondii (strain ATCC 50861 / VEG) OX=432359 GN=BN1205_017870 PE=4 SV=1	81	1015037	28	0	25	0	3.7	6.08	497	8	0	1	590.306	589.2987	1	589.2708	0.028	0	3.27	1.00E+02	R	SPDSGK	E			index=2391
50	A0A0F7V5C1	UBA/TS-N domain-containing protein OS=Toxoplasma gondii (strain ATCC 50861 / VEG) OX=432359 GN=BN1205_017870 PE=4 SV=1	81	1015037	28	0	25	0	3.7	6.08	818	2	1	1	735.4388	734.4316	1	734.3923	0.0393	0	6.09	33	R	SSSSVLR	S			index=8026
50	A0A0F7V5C1	UBA/TS-N domain-containing protein OS=Toxoplasma gondii (strain ATCC 50861 / VEG) OX=432359 GN=BN1205_017870 PE=4 SV=1	81	1015037	28	0	25	0	3.7	6.08	912	1	1	0	381.2318	760.449	2	760.4265	0.0225	0	4.13	65	R	LMGVAVR	G	Oxidation (M)	0.0200000.0	index=8103
50	A0A0F7V5C1	UBA/TS-N domain-containing protein OS=Toxoplasma gondii (strain ATCC 50861 / VEG) OX=432359 GN=BN1205_017870 PE=4 SV=1	81	1015037	28	0	25	0	3.7	6.08	981	1	1	1	388.707	775.3995	2	775.4076	-0.0081	1	16	3.9	K	ESDKAVK	C			index=1494
50	A0A0F7V5C1	UBA/TS-N domain-containing protein OS=Toxoplasma gondii (strain ATCC 50861 / VEG) OX=432359 GN=BN1205_017870 PE=4 SV=1	81	1015037	28	0	25	0	3.7	6.08	1021	1	1	1	393.1954	784.3763	2	784.4807	-0.1044	0	11.43	6.1	R	QALNVLK	I			index=916
50	A0A0F7V5C1	UBA/TS-N domain-containing protein OS=Toxoplasma gondii (strain ATCC 50861 / VEG) OX=432359 GN=BN1205_017870 PE=4 SV=1	81	1015037	28	0	25	0	3.7	6.08	1070	2	1	1	398.7059	795.3973	2	795.3399	0.0574	0	2.52	35	R	EFSEER	E			index=2013
50	A0A0F7V5C1	UBA/TS-N domain-containing protein OS=Toxoplasma gondii (strain ATCC 50861 / VEG) OX=432359 GN=BN1205_017870 PE=4 SV=1	81	1015037	28	0	25	0	3.7	6.08	1107	1	1	0	403.243	804.4714	2	804.3726	0.0988	1	2.04	83	R	DERETR	E			index=8174
50	A0A0F7V5C1	UBA/TS-N domain-containing protein OS=Toxoplasma gondii (strain ATCC 50861 / VEG) OX=432359 GN=BN1205_017870 PE=4 SV=1	81	1015037	28	0	25	0	3.7	6.08	1768	6	1	1	494.4734	986.9322	2	986.4716	0.4606	1	4.1	86	K	TRETMGHR	L			index=3237
50	A0A0F7V5C1	UBA/TS-N domain-containing protein OS=Toxoplasma gondii (strain ATCC 50861 / VEG) OX=432359 GN=BN1205_017870 PE=4 SV=1	81	1015037	28	0	25	0	3.7	6.08	2154	4	1	1	358.5369	1072.589	3	1072.5512	0.0377	1	8.17	16	K	ELKQEAEAR	R			index=867
50	A0A0F7V5C1	UBA/TS-N domain-containing protein OS=Toxoplasma gondii (strain ATCC 50861 / VEG) OX=432359 GN=BN1205_017870 PE=4 SV=1	81	1015037	28	0	25	0	3.7	6.08	2313	2	1	1	552.3002	1102.5859	2	1102.4891	0.0968	0	2.21	66	K	QVDVDAGEDR	G			index=4949
50	A0A0F7V5C1	UBA/TS-N domain-containing protein OS=Toxoplasma gondii (strain ATCC 50861 / VEG) OX=432359 GN=BN1205_017870 PE=4 SV=1	81	1015037	28	0	25	0	3.7	6.08	2419	5	0	1	562.7786	1123.5426	2	1123.6502	-0.1076	1	3.37	34	R	FSLAYRVIR	S			index=4696
50	A0A0F7V5C1	UBA/TS-N domain-containing protein OS=Toxoplasma gondii (strain ATCC 50861 / VEG) OX=432359 GN=BN1205_017870 PE=4 SV=1	81	1015037	28	0	25	0	3.7	6.08	2606	3	0	1	579.7914	1157.5682	2	1157.5537	0.0145	1	15.64	2.5	R	QRADGGPSASGR	D			index=3297
50	A0A0F7V5C1	UBA/TS-N domain-containing protein OS=Toxoplasma gondii (strain ATCC 50861 / VEG) OX=432359 GN=BN1205_017870 PE=4 SV=1	81	1015037	28	0	25	0	3.7	6.08	2607	5	0	1	579.792	1157.5694	2	1157.5537	0.0157	1	21.62	0.62	R	QRADGGPSASGR	D			index=2902
50	A0A0F7V5C1	UBA/TS-N domain-containing protein OS=Toxoplasma gondii (strain ATCC 50861 / VEG) OX=432359 GN=BN1205_017870 PE=4 SV=1	81	1015037	28	0	25	0	3.7	6.08	3534	3	1	1	450.6024	1348.7853	3	1348.6987	0.0866	1	3.25	43	R	EPLKTLDFSSGR	E			index=2136
50	A0A0F7V5C1	UBA/TS-N domain-containing protein OS=Toxoplasma gondii (strain ATCC 50861 / VEG) OX=432359 GN=BN1205_017870 PE=4 SV=1	81	1015037	28	0	25	0	3.7	6.08	4097	2	1	1	718.1295	1434.2444	2	1434.5859	-0.3414	0	4.32	58	R	GGDAAGSTGNQEEDK	R			index=7871
50	A0A0F7V5C1	UBA/TS-N domain-containing protein OS=Toxoplasma gondii (strain ATCC 50861 / VEG) OX=432359 GN=BN1205_017870 PE=4 SV=1	81	1015037	28	0	25	0	3.7	6.08	4114	7	0	1	360.6502	1438.5715	4	1438.7377	-0.1663	1	1.01	67	R	TLFKSLPEMETK	G	Oxidation (M)	0.000000002000.0	index=2998
50	A0A0F7V5C1	UBA/TS-N domain-containing protein OS=Toxoplasma gondii (strain ATCC 50861 / VEG) OX=432359 GN=BN1205_017870 PE=4 SV=1	81	1015037	28	0	25	0	3.7	6.08	4535	1	1	1	508.2532	1521.7378	3	1521.7419	-0.0041	0	5.95	18	R	MVCGSAEIDLDLLK	A	Oxidation (M)	0.20000000000000.0	index=1087
50	A0A0F7V5C1	UBA/TS-N domain-containing protein OS=Toxoplasma gondii (strain ATCC 50861 / VEG) OX=432359 GN=BN1205_017870 PE=4 SV=1	81	1015037	28	0	25	0	3.7	6.08	4536	6	1	1	508.2769	1521.8089	3	1521.7419	0.0671	0	3.26	35	R	MVCGSAEIDLDLLK	A	Oxidation (M)	0.20000000000000.0	index=5076
50	A0A0F7V5C1	UBA/TS-N domain-containing protein OS=Toxoplasma gondii (strain ATCC 50861 / VEG) OX=432359 GN=BN1205_017870 PE=4 SV=1	81	1015037	28	0	25	0	3.7	6.08	4666	2	1	1	516.6273	1546.8601	3	1546.7587	0.1014	1	3.55	34	K	SKQASPSDETSALAR	N			index=707
50	A0A0F7V5C1	UBA/TS-N domain-containing protein OS=Toxoplasma gondii (strain ATCC 50861 / VEG) OX=432359 GN=BN1205_017870 PE=4 SV=1	81	1015037	28	0	25	0	3.7	6.08	5259	3	1	1	824.4067	1646.7988	2	1646.841	-0.0422	1	8.9	9	R	VARDMLQGTVGVETR	L	Oxidation (M)	0.000020000000000.0	index=4462
50	A0A0F7V5C1	UBA/TS-N domain-containing protein OS=Toxoplasma gondii (strain ATCC 50861 / VEG) OX=432359 GN=BN1205_017870 PE=4 SV=1	81	1015037	28	0	25	0	3.7	6.08	5681	5	0	1	445.0025	1775.9809	4	1776.6834	-0.7025	1	2.26	44	R	CSLSRCCASSCSPSACR	D	Carbamidomethyl (C)	0.00000010000000000.0	index=4423
50	A0A0F7V5C1	UBA/TS-N domain-containing protein OS=Toxoplasma gondii (strain ATCC 50861 / VEG) OX=432359 GN=BN1205_017870 PE=4 SV=1	81	1015037	28	0	25	0	3.7	6.08	6342	4	1	1	997.4781	1992.9416	2	1992.9276	0.014	0	1.21	44	R	FLLPSLDVNSDDETDSAR	E			index=3217
50	A0A0F7V5C1	UBA/TS-N domain-containing protein OS=Toxoplasma gondii (strain ATCC 50861 / VEG) OX=432359 GN=BN1205_017870 PE=4 SV=1	81	1015037	28	0	25	0	3.7	6.08	7114	7	1	1	837.3889	2509.1449	3	2509.0333	0.1115	1	0.46	45	R	GDEQEDSETTASGCPVHCTKSSGK	T	Carbamidomethyl (C)	0.000000000000010000000000.0	index=4704
50	A0A0F7V5C1	UBA/TS-N domain-containing protein OS=Toxoplasma gondii (strain ATCC 50861 / VEG) OX=432359 GN=BN1205_017870 PE=4 SV=1	81	1015037	28	0	25	0	3.7	6.08	7383	4	1	1	690.3791	2757.4875	4	2757.383	0.1045	0	0.62	42	R	SVAESLHEIMGGGVFPLSLCVQALER	T	Oxidation (M)	0.00000000020000000000000000.0	index=6747
50	A0A0F7V5C1	UBA/TS-N domain-containing protein OS=Toxoplasma gondii (strain ATCC 50861 / VEG) OX=432359 GN=BN1205_017870 PE=4 SV=1	81	1015037	28	0	25	0	3.7	6.08	7838	2	1	1	806.5807	3222.2939	4	3222.5624	-0.2685	1	0.14	48	R	HFCPMEWSTAGGLTGSSKLISGMTLLAAAGR	G	Carbamidomethyl (C); Oxidation (M)	0.0010200000000000000000000000000.0	index=1901
50	A0A0F7V5C1	UBA/TS-N domain-containing protein OS=Toxoplasma gondii (strain ATCC 50861 / VEG) OX=432359 GN=BN1205_017870 PE=4 SV=1	81	1015037	28	0	25	0	3.7	6.08	7839	1	0	1	1075.1064	3222.2974	3	3222.5624	-0.265	1	8.17	7.5	R	HFCPMEWSTAGGLTGSSKLISGMTLLAAAGR	G	Carbamidomethyl (C); Oxidation (M)	0.0010200000000000000000000000000.0	index=1902
50	A0A0F7V5C1	UBA/TS-N domain-containing protein OS=Toxoplasma gondii (strain ATCC 50861 / VEG) OX=432359 GN=BN1205_017870 PE=4 SV=1	81	1015037	28	0	25	0	3.7	6.08	8628	1	1	1	819.7193	5730.9842	7	5730.6415	0.3426	1	0.44	12	K	WGSNLPPVLSALTPEAILPFAGRCGTVWEIEWMEVDGEAAGEMDGHSGTEGMAK	E	2 Oxidation (M)	0.000000000000000000000000000000000000000000200000000200.0	index=7343
51	V5AXL6	Tyrosine kinase-like (TKL) protein OS=Toxoplasma gondii (strain ATCC 50861 / VEG) OX=432359 GN=BN1205_042170 PE=4 SV=1	81	385985	12	0	9	0	3.1	5.65	1153	10	1	1	408.7181	815.4216	2	815.4501	-0.0285	1	3.1	63	K	KQASPASK	K			index=3144
51	V5AXL6	Tyrosine kinase-like (TKL) protein OS=Toxoplasma gondii (strain ATCC 50861 / VEG) OX=432359 GN=BN1205_042170 PE=4 SV=1	81	385985	12	0	9	0	3.1	5.65	1338	1	1	1	427.7777	853.5409	2	853.477	0.0639	0	15.72	1.9	R	IGVGGAQPR	R			index=3312
51	V5AXL6	Tyrosine kinase-like (TKL) protein OS=Toxoplasma gondii (strain ATCC 50861 / VEG) OX=432359 GN=BN1205_042170 PE=4 SV=1	81	385985	12	0	9	0	3.1	5.65	1776	9	0	1	495.2592	988.5038	2	988.4138	0.0901	0	2.08	73	K	GDSFSDAYK	V			index=7243
51	V5AXL6	Tyrosine kinase-like (TKL) protein OS=Toxoplasma gondii (strain ATCC 50861 / VEG) OX=432359 GN=BN1205_042170 PE=4 SV=1	81	385985	12	0	9	0	3.1	5.65	2165	3	1	1	359.2034	1074.5883	3	1074.6185	-0.0303	1	21.08	0.88	R	LEFERILR	T			index=2232
51	V5AXL6	Tyrosine kinase-like (TKL) protein OS=Toxoplasma gondii (strain ATCC 50861 / VEG) OX=432359 GN=BN1205_042170 PE=4 SV=1	81	385985	12	0	9	0	3.1	5.65	2166	2	1	1	538.3035	1074.5924	2	1074.6185	-0.0262	1	27.51	0.2	R	LEFERILR	T			index=2243
51	V5AXL6	Tyrosine kinase-like (TKL) protein OS=Toxoplasma gondii (strain ATCC 50861 / VEG) OX=432359 GN=BN1205_042170 PE=4 SV=1	81	385985	12	0	9	0	3.1	5.65	2375	1	1	1	372.863	1115.5671	3	1115.587	-0.0198	1	12.78	5.2	R	RTVCAVPSAR	A	Carbamidomethyl (C)	0.0001000000.0	index=349
51	V5AXL6	Tyrosine kinase-like (TKL) protein OS=Toxoplasma gondii (strain ATCC 50861 / VEG) OX=432359 GN=BN1205_042170 PE=4 SV=1	81	385985	12	0	9	0	3.1	5.65	2376	4	1	1	372.863	1115.5671	3	1115.587	-0.0198	1	6.16	24	R	RTVCAVPSAR	A	Carbamidomethyl (C)	0.0001000000.0	index=1007
51	V5AXL6	Tyrosine kinase-like (TKL) protein OS=Toxoplasma gondii (strain ATCC 50861 / VEG) OX=432359 GN=BN1205_042170 PE=4 SV=1	81	385985	12	0	9	0	3.1	5.65	2377	1	1	1	372.8639	1115.57	3	1115.587	-0.0169	1	19.92	1	R	RTVCAVPSAR	A	Carbamidomethyl (C)	0.0001000000.0	index=557
51	V5AXL6	Tyrosine kinase-like (TKL) protein OS=Toxoplasma gondii (strain ATCC 50861 / VEG) OX=432359 GN=BN1205_042170 PE=4 SV=1	81	385985	12	0	9	0	3.1	5.65	3882	9	1	1	702.8159	1403.6172	2	1403.8136	-0.1964	0	7.99	13	R	LNPPTLSSIPLPR	R			index=48
51	V5AXL6	Tyrosine kinase-like (TKL) protein OS=Toxoplasma gondii (strain ATCC 50861 / VEG) OX=432359 GN=BN1205_042170 PE=4 SV=1	81	385985	12	0	9	0	3.1	5.65	5466	2	1	1	851.4823	1700.95	2	1700.8958	0.0542	1	4.17	29	R	GRHSSLTDFLASGVVR	L			index=4648
51	V5AXL6	Tyrosine kinase-like (TKL) protein OS=Toxoplasma gondii (strain ATCC 50861 / VEG) OX=432359 GN=BN1205_042170 PE=4 SV=1	81	385985	12	0	9	0	3.1	5.65	6315	6	1	1	662.0012	1982.9818	3	1982.9163	0.0655	0	5.07	17	K	ARPEEGVCSGRPASACTHR	S			index=3450
51	V5AXL6	Tyrosine kinase-like (TKL) protein OS=Toxoplasma gondii (strain ATCC 50861 / VEG) OX=432359 GN=BN1205_042170 PE=4 SV=1	81	385985	12	0	9	0	3.1	5.65	6668	3	1	1	718.3962	2152.1669	3	2152.9244	-0.7575	1	0.86	51	R	QETEETEETEETQETGRK	R			index=7808
52	A0A0F7UDB1	Dynein heavy chain 2, putative OS=Neospora caninum (strain Liverpool) OX=572307 GN=BN1204_021800 PE=4 SV=1	81	527358	18	0	18	0	5.3	5.53	528	1	0	1	607.8196	606.8123	1	606.3741	0.4382	0	2.16	1.00E+02	K	FLLSK	R			index=4415
52	A0A0F7UDB1	Dynein heavy chain 2, putative OS=Neospora caninum (strain Liverpool) OX=572307 GN=BN1204_021800 PE=4 SV=1	81	527358	18	0	18	0	5.3	5.53	696	8	1	0	352.222	702.4294	2	702.3912	0.0383	1	10.83	16	K	EAKIDK	K			index=1781
52	A0A0F7UDB1	Dynein heavy chain 2, putative OS=Neospora caninum (strain Liverpool) OX=572307 GN=BN1204_021800 PE=4 SV=1	81	527358	18	0	18	0	5.3	5.53	1164	5	1	1	409.6845	817.3544	2	817.4181	-0.0637	0	11.67	11	R	LVDSADAK	A			index=2547
52	A0A0F7UDB1	Dynein heavy chain 2, putative OS=Neospora caninum (strain Liverpool) OX=572307 GN=BN1204_021800 PE=4 SV=1	81	527358	18	0	18	0	5.3	5.53	1390	4	1	1	436.204	870.3934	2	870.5174	-0.124	0	4.21	34	K	LEDLLLR	R			index=224
52	A0A0F7UDB1	Dynein heavy chain 2, putative OS=Neospora caninum (strain Liverpool) OX=572307 GN=BN1204_021800 PE=4 SV=1	81	527358	18	0	18	0	5.3	5.53	1457	8	1	0	444.2384	886.4623	2	886.4872	-0.0249	1	4.39	42	R	VKELNER	S			index=1418
52	A0A0F7UDB1	Dynein heavy chain 2, putative OS=Neospora caninum (strain Liverpool) OX=572307 GN=BN1204_021800 PE=4 SV=1	81	527358	18	0	18	0	5.3	5.53	1650	1	1	0	474.7676	947.5207	2	947.511	0.0097	1	16.76	2.5	K	IEICGTKGK	A			index=5879
52	A0A0F7UDB1	Dynein heavy chain 2, putative OS=Neospora caninum (strain Liverpool) OX=572307 GN=BN1204_021800 PE=4 SV=1	81	527358	18	0	18	0	5.3	5.53	2416	9	1	1	562.2806	1122.5467	2	1122.6509	-0.1042	0	2.2	46	K	LHATLGVISGR	T			index=3248
52	A0A0F7UDB1	Dynein heavy chain 2, putative OS=Neospora caninum (strain Liverpool) OX=572307 GN=BN1204_021800 PE=4 SV=1	81	527358	18	0	18	0	5.3	5.53	2883	5	1	0	603.8388	1205.6629	2	1205.5533	0.1097	1	3.96	38	K	ASQKMMNDPGK	F			index=6021
52	A0A0F7UDB1	Dynein heavy chain 2, putative OS=Neospora caninum (strain Liverpool) OX=572307 GN=BN1204_021800 PE=4 SV=1	81	527358	18	0	18	0	5.3	5.53	3737	7	1	1	691.7801	1381.5456	2	1381.8405	-0.2949	1	4.89	29	R	RKPLLLVGGSGTGK	T			index=2938
52	A0A0F7UDB1	Dynein heavy chain 2, putative OS=Neospora caninum (strain Liverpool) OX=572307 GN=BN1204_021800 PE=4 SV=1	81	527358	18	0	18	0	5.3	5.53	3747	8	1	0	692.3536	1382.6926	2	1382.7881	-0.0955	1	2.2	42	K	AEAALAVVQERVK	E			index=5225
52	A0A0F7UDB1	Dynein heavy chain 2, putative OS=Neospora caninum (strain Liverpool) OX=572307 GN=BN1204_021800 PE=4 SV=1	81	527358	18	0	18	0	5.3	5.53	5056	1	0	1	539.2872	1614.8399	3	1614.8981	-0.0582	1	5.5	20	R	TVDSVLKAWVELQK	K			index=4896
52	A0A0F7UDB1	Dynein heavy chain 2, putative OS=Neospora caninum (strain Liverpool) OX=572307 GN=BN1204_021800 PE=4 SV=1	81	527358	18	0	18	0	5.3	5.53	5109	3	0	1	812.3828	1622.751	2	1622.7498	0.0013	0	1.8	44	K	AVSSSELYGYMTATK	E	Oxidation (M)	0.000000000020000.0	index=3425
52	A0A0F7UDB1	Dynein heavy chain 2, putative OS=Neospora caninum (strain Liverpool) OX=572307 GN=BN1204_021800 PE=4 SV=1	81	527358	18	0	18	0	5.3	5.53	5326	5	1	1	833.3728	1664.731	2	1664.8556	-0.1245	1	1.35	52	K	EALYNVMTNIRDVK	I			index=456
52	A0A0F7UDB1	Dynein heavy chain 2, putative OS=Neospora caninum (strain Liverpool) OX=572307 GN=BN1204_021800 PE=4 SV=1	81	527358	18	0	18	0	5.3	5.53	6549	10	1	1	515.7526	2058.9811	4	2059.0626	-0.0815	0	2.25	33	K	DSANATPIFFILSPGADPVK	E			index=396
52	A0A0F7UDB1	Dynein heavy chain 2, putative OS=Neospora caninum (strain Liverpool) OX=572307 GN=BN1204_021800 PE=4 SV=1	81	527358	18	0	18	0	5.3	5.53	6755	1	1	1	561.0438	2240.1461	4	2240.0579	0.0882	0	10.4	4.8	K	QLWDVIELWNFSFDDWK	S			index=6377
52	A0A0F7UDB1	Dynein heavy chain 2, putative OS=Neospora caninum (strain Liverpool) OX=572307 GN=BN1204_021800 PE=4 SV=1	81	527358	18	0	18	0	5.3	5.53	6895	9	0	1	799.744	2396.2101	3	2396.1789	0.0311	1	0.49	42	K	AFEIKEAILPMQMQEMTNIK	Q	2 Oxidation (M)	0.00000000000020020000.0	index=8321
52	A0A0F7UDB1	Dynein heavy chain 2, putative OS=Neospora caninum (strain Liverpool) OX=572307 GN=BN1204_021800 PE=4 SV=1	81	527358	18	0	18	0	5.3	5.53	7600	1	1	1	992.5399	2974.5979	3	2975.3723	-0.7745	0	4.34	17	R	SCAMIVPDVLFICENMLMSEGFINAR	A	Carbamidomethyl (C); Oxidation (M)	0.00000000000010000200000000.0	index=7461
52	A0A0F7UDB1	Dynein heavy chain 2, putative OS=Neospora caninum (strain Liverpool) OX=572307 GN=BN1204_021800 PE=4 SV=1	81	527358	18	0	18	0	5.3	5.53	8048	2	1	1	918.2435	3668.9449	4	3668.7378	0.2071	1	3.1	15	K	QVLDEKLDEYSQAYVEMPLVLFDDAMEHVAR	I	Oxidation (M)	0.0000000000000000000000000200000.0	index=6352
53	A0A0F7V072	Uncharacterized protein OS=Toxoplasma gondii (strain ATCC 50861 / VEG) OX=432359 GN=BN1205_082790 PE=4 SV=1	80	635847	20	0	18	0	4.7	6.75	807	3	0	1	731.3414	730.3342	1	730.4086	-0.0744	1	7.04	32	R	EASLRR	R			index=1554
53	A0A0F7V072	Uncharacterized protein OS=Toxoplasma gondii (strain ATCC 50861 / VEG) OX=432359 GN=BN1205_082790 PE=4 SV=1	80	635847	20	0	18	0	4.7	6.75	960	6	1	1	387.1957	772.3767	2	772.3464	0.0304	0	10.9	10	R	SPGGEGGGR	F			index=1599
53	A0A0F7V072	Uncharacterized protein OS=Toxoplasma gondii (strain ATCC 50861 / VEG) OX=432359 GN=BN1205_082790 PE=4 SV=1	80	635847	20	0	18	0	4.7	6.75	1083	1	1	1	400.7665	799.5184	2	799.4664	0.052	1	10.79	8.3	K	LAARAGNK	E			index=751
53	A0A0F7V072	Uncharacterized protein OS=Toxoplasma gondii (strain ATCC 50861 / VEG) OX=432359 GN=BN1205_082790 PE=4 SV=1	80	635847	20	0	18	0	4.7	6.75	2235	2	0	1	545.2802	1088.5457	2	1088.5462	-0.0005	0	9.12	13	R	TTTGQSELPR	T			index=1709
53	A0A0F7V072	Uncharacterized protein OS=Toxoplasma gondii (strain ATCC 50861 / VEG) OX=432359 GN=BN1205_082790 PE=4 SV=1	80	635847	20	0	18	0	4.7	6.75	2279	1	1	1	549.7795	1097.5445	2	1097.5101	0.0344	1	0.82	64	R	YSDSRVESR	R			index=568
53	A0A0F7V072	Uncharacterized protein OS=Toxoplasma gondii (strain ATCC 50861 / VEG) OX=432359 GN=BN1205_082790 PE=4 SV=1	80	635847	20	0	18	0	4.7	6.75	2334	6	1	1	555.25	1108.4854	2	1108.5434	-0.058	0	6.77	18	R	SDIAASTGMLK	G	Oxidation (M)	0.00000000200.0	index=4145
53	A0A0F7V072	Uncharacterized protein OS=Toxoplasma gondii (strain ATCC 50861 / VEG) OX=432359 GN=BN1205_082790 PE=4 SV=1	80	635847	20	0	18	0	4.7	6.75	2712	6	1	1	588.3218	1174.629	2	1174.5288	0.1002	0	2.11	59	R	EATAGGAPVDCK	T	Carbamidomethyl (C)	0.000000000010.0	index=4976
53	A0A0F7V072	Uncharacterized protein OS=Toxoplasma gondii (strain ATCC 50861 / VEG) OX=432359 GN=BN1205_082790 PE=4 SV=1	80	635847	20	0	18	0	4.7	6.75	3216	5	0	1	638.2975	1274.5804	2	1274.6514	-0.0709	1	9.94	9	K	GSGLLSARGGMGGR	C			index=2779
53	A0A0F7V072	Uncharacterized protein OS=Toxoplasma gondii (strain ATCC 50861 / VEG) OX=432359 GN=BN1205_082790 PE=4 SV=1	80	635847	20	0	18	0	4.7	6.75	3300	7	1	1	649.3056	1296.5966	2	1296.6171	-0.0204	0	1.81	48	R	DGGGSQTAHAGALR	N			index=3398
53	A0A0F7V072	Uncharacterized protein OS=Toxoplasma gondii (strain ATCC 50861 / VEG) OX=432359 GN=BN1205_082790 PE=4 SV=1	80	635847	20	0	18	0	4.7	6.75	3332	4	1	1	435.2237	1302.6493	3	1302.752	-0.1028	1	4.22	32	K	GRAAAPAVAAVPPR	L			index=1532
53	A0A0F7V072	Uncharacterized protein OS=Toxoplasma gondii (strain ATCC 50861 / VEG) OX=432359 GN=BN1205_082790 PE=4 SV=1	80	635847	20	0	18	0	4.7	6.75	3333	4	1	1	435.2239	1302.65	3	1302.752	-0.102	1	2.8	44	K	GRAAAPAVAAVPPR	L			index=3194
53	A0A0F7V072	Uncharacterized protein OS=Toxoplasma gondii (strain ATCC 50861 / VEG) OX=432359 GN=BN1205_082790 PE=4 SV=1	80	635847	20	0	18	0	4.7	6.75	3334	3	0	1	435.2266	1302.6579	3	1302.752	-0.0942	1	15.09	2.6	K	GRAAAPAVAAVPPR	L			index=3043
53	A0A0F7V072	Uncharacterized protein OS=Toxoplasma gondii (strain ATCC 50861 / VEG) OX=432359 GN=BN1205_082790 PE=4 SV=1	80	635847	20	0	18	0	4.7	6.75	4159	1	0	1	482.607	1444.7992	3	1444.829	-0.0298	0	12.34	4.7	R	LQNLILFSDGVVK	I			index=4940
53	A0A0F7V072	Uncharacterized protein OS=Toxoplasma gondii (strain ATCC 50861 / VEG) OX=432359 GN=BN1205_082790 PE=4 SV=1	80	635847	20	0	18	0	4.7	6.75	4285	1	1	1	489.9457	1466.8152	3	1466.7729	0.0423	1	1.74	51	R	YSLTTAASSPSVRK	A			index=3761
53	A0A0F7V072	Uncharacterized protein OS=Toxoplasma gondii (strain ATCC 50861 / VEG) OX=432359 GN=BN1205_082790 PE=4 SV=1	80	635847	20	0	18	0	4.7	6.75	4561	1	1	1	764.8916	1527.7686	2	1527.8079	-0.0393	1	1.38	53	-	MGKATLVDPPSLQR	S	Oxidation (M)	0.20000000000000.0	index=7546
53	A0A0F7V072	Uncharacterized protein OS=Toxoplasma gondii (strain ATCC 50861 / VEG) OX=432359 GN=BN1205_082790 PE=4 SV=1	80	635847	20	0	18	0	4.7	6.75	6192	5	1	1	487.2418	1944.9379	4	1944.9397	-0.0018	1	6.92	12	K	QTACSSSVVSVAGYMKVR	D	Carbamidomethyl (C); Oxidation (M)	0.000100000000002000.0	index=208
53	A0A0F7V072	Uncharacterized protein OS=Toxoplasma gondii (strain ATCC 50861 / VEG) OX=432359 GN=BN1205_082790 PE=4 SV=1	80	635847	20	0	18	0	4.7	6.75	6288	10	0	1	494.011	1972.0147	4	1971.8269	0.1879	0	0.79	50	R	SEWLYSSPSGGTSSPDGCR	G			index=5493
53	A0A0F7V072	Uncharacterized protein OS=Toxoplasma gondii (strain ATCC 50861 / VEG) OX=432359 GN=BN1205_082790 PE=4 SV=1	80	635847	20	0	18	0	4.7	6.75	6299	5	1	1	659.9615	1976.8628	3	1976.0843	0.7785	1	0.26	58	R	AARLVSFILSLDNASFPR	D			index=3884
53	A0A0F7V072	Uncharacterized protein OS=Toxoplasma gondii (strain ATCC 50861 / VEG) OX=432359 GN=BN1205_082790 PE=4 SV=1	80	635847	20	0	18	0	4.7	6.75	8190	1	1	1	1010.9866	4039.9174	4	4040.1232	-0.2058	0	0.38	20	R	LSPFSSTGSSAFSTLHAAPAGRPPPAGAVLAGGEVLLHGSLR	S			index=7711
53	A0A0F7V072	Uncharacterized protein OS=Toxoplasma gondii (strain ATCC 50861 / VEG) OX=432359 GN=BN1205_082790 PE=4 SV=1	80	635847	20	0	18	0	4.7	6.75	8209	1	1	1	686.6893	4114.0921	6	4113.8419	0.2502	1	0.11	21	R	LPYSINLASPSSYYMSTPDAGSTDDNSSCPISGTRGTTK	Q	Carbamidomethyl (C); Oxidation (M)	0.000000000000002000000000000010000000000.0	index=6251
54	V5BDZ6	Uncharacterized protein OS=Toxoplasma gondii (strain ATCC 50861 / VEG) OX=432359 GN=BN1205_081480 PE=4 SV=1	80	488795	21	0	19	0	5.5	8.79	416	5	0	1	558.3024	557.2951	1	557.3173	-0.0222	1	1.91	68	R	KGPEK	L			index=3304
54	V5BDZ6	Uncharacterized protein OS=Toxoplasma gondii (strain ATCC 50861 / VEG) OX=432359 GN=BN1205_081480 PE=4 SV=1	80	488795	21	0	19	0	5.5	8.79	584	2	1	1	647.3094	646.3022	1	646.3398	-0.0377	0	2.24	94	K	SAGGVTR	G			index=5004
54	V5BDZ6	Uncharacterized protein OS=Toxoplasma gondii (strain ATCC 50861 / VEG) OX=432359 GN=BN1205_081480 PE=4 SV=1	80	488795	21	0	19	0	5.5	8.79	849	2	1	0	373.2131	744.4116	2	744.4242	-0.0126	1	13.63	6.5	R	EARTLR	C			index=748
54	V5BDZ6	Uncharacterized protein OS=Toxoplasma gondii (strain ATCC 50861 / VEG) OX=432359 GN=BN1205_081480 PE=4 SV=1	80	488795	21	0	19	0	5.5	8.79	1249	4	1	1	417.9518	833.8889	2	833.3991	0.4898	1	1.2	1.80E+02	K	DRQSGSGK	G			index=4076
54	V5BDZ6	Uncharacterized protein OS=Toxoplasma gondii (strain ATCC 50861 / VEG) OX=432359 GN=BN1205_081480 PE=4 SV=1	80	488795	21	0	19	0	5.5	8.79	1623	5	1	1	470.2846	938.5546	2	938.6389	-0.0843	1	1.57	56	R	GLLRVLLR	D			index=3534
54	V5BDZ6	Uncharacterized protein OS=Toxoplasma gondii (strain ATCC 50861 / VEG) OX=432359 GN=BN1205_081480 PE=4 SV=1	80	488795	21	0	19	0	5.5	8.79	1751	10	1	1	492.7236	983.4326	2	983.54	-0.1074	0	3.07	39	R	SLPATTPAAR	Q			index=1795
54	V5BDZ6	Uncharacterized protein OS=Toxoplasma gondii (strain ATCC 50861 / VEG) OX=432359 GN=BN1205_081480 PE=4 SV=1	80	488795	21	0	19	0	5.5	8.79	1795	1	1	1	497.7119	993.4091	2	993.4324	-0.0233	0	9.53	9.9	R	MEETEEVK	R			index=3776
54	V5BDZ6	Uncharacterized protein OS=Toxoplasma gondii (strain ATCC 50861 / VEG) OX=432359 GN=BN1205_081480 PE=4 SV=1	80	488795	21	0	19	0	5.5	8.79	1894	10	0	1	508.79	1015.5654	2	1015.5159	0.0495	1	4.73	36	R	EAGNSLNRR	R			index=657
54	V5BDZ6	Uncharacterized protein OS=Toxoplasma gondii (strain ATCC 50861 / VEG) OX=432359 GN=BN1205_081480 PE=4 SV=1	80	488795	21	0	19	0	5.5	8.79	2069	2	0	1	530.2756	1058.5367	2	1058.5244	0.0123	1	10.58	9.1	R	AEKQETPEK	R			index=1820
54	V5BDZ6	Uncharacterized protein OS=Toxoplasma gondii (strain ATCC 50861 / VEG) OX=432359 GN=BN1205_081480 PE=4 SV=1	80	488795	21	0	19	0	5.5	8.79	2360	6	1	1	557.83	1113.6454	2	1113.589	0.0564	1	10.06	8.6	K	ESGAASPRALR	G			index=3570
54	V5BDZ6	Uncharacterized protein OS=Toxoplasma gondii (strain ATCC 50861 / VEG) OX=432359 GN=BN1205_081480 PE=4 SV=1	80	488795	21	0	19	0	5.5	8.79	3141	1	1	1	630.8069	1259.5992	2	1259.5677	0.0316	1	8.27	14	R	ETAADAGRCPGR	A	Carbamidomethyl (C)	0.000000001000.0	index=3937
54	V5BDZ6	Uncharacterized protein OS=Toxoplasma gondii (strain ATCC 50861 / VEG) OX=432359 GN=BN1205_081480 PE=4 SV=1	80	488795	21	0	19	0	5.5	8.79	3185	4	1	1	634.8661	1267.7176	2	1267.6004	0.1172	1	19.37	0.94	R	LSSGGSTKSDSSR	S			index=4618
54	V5BDZ6	Uncharacterized protein OS=Toxoplasma gondii (strain ATCC 50861 / VEG) OX=432359 GN=BN1205_081480 PE=4 SV=1	80	488795	21	0	19	0	5.5	8.79	3414	9	1	1	661.3259	1320.6372	2	1320.6786	-0.0414	0	4.45	30	R	SGNVLQTNFVSR	L			index=4117
54	V5BDZ6	Uncharacterized protein OS=Toxoplasma gondii (strain ATCC 50861 / VEG) OX=432359 GN=BN1205_081480 PE=4 SV=1	80	488795	21	0	19	0	5.5	8.79	4294	7	1	1	490.2728	1467.7965	3	1467.8595	-0.063	1	1.33	53	R	EAALVMLPARLLR	V	Oxidation (M)	0.0000020000000.0	index=5888
54	V5BDZ6	Uncharacterized protein OS=Toxoplasma gondii (strain ATCC 50861 / VEG) OX=432359 GN=BN1205_081480 PE=4 SV=1	80	488795	21	0	19	0	5.5	8.79	4295	7	1	1	490.2738	1467.7996	3	1467.8595	-0.0599	1	0.22	69	R	EAALVMLPARLLR	V	Oxidation (M)	0.0000020000000.0	index=4112
54	V5BDZ6	Uncharacterized protein OS=Toxoplasma gondii (strain ATCC 50861 / VEG) OX=432359 GN=BN1205_081480 PE=4 SV=1	80	488795	21	0	19	0	5.5	8.79	4810	4	1	1	524.9388	1571.7947	3	1571.8406	-0.0459	0	3.7	28	R	SLSQAEVDEALGLLK	K			index=6848
54	V5BDZ6	Uncharacterized protein OS=Toxoplasma gondii (strain ATCC 50861 / VEG) OX=432359 GN=BN1205_081480 PE=4 SV=1	80	488795	21	0	19	0	5.5	8.79	5287	1	1	1	551.8939	1652.6599	3	1652.6519	0.008	1	2.23	47	R	SDEREAGPGESGGCMR	Y	Oxidation (M)	0.0000000000000020.0	index=808
54	V5BDZ6	Uncharacterized protein OS=Toxoplasma gondii (strain ATCC 50861 / VEG) OX=432359 GN=BN1205_081480 PE=4 SV=1	80	488795	21	0	19	0	5.5	8.79	7431	1	1	1	931.5146	2791.522	3	2791.3017	0.2202	0	3.12	25	R	GPSLAAAAAAAAALAAGPDDDMGHTPMAQR	D	Oxidation (M)	0.000000000000000000000000002000.0	index=6302
54	V5BDZ6	Uncharacterized protein OS=Toxoplasma gondii (strain ATCC 50861 / VEG) OX=432359 GN=BN1205_081480 PE=4 SV=1	80	488795	21	0	19	0	5.5	8.79	8258	1	1	1	705.9988	4229.9491	6	4229.9858	-0.0367	1	4.48	7.5	R	GPSLAAAAAAAAALAAGPDDDMGHTPMAQRDIFGLHAESPSER	T	Oxidation (M)	0.0000000000000000000002000000000000000000000.0	index=7305
54	V5BDZ6	Uncharacterized protein OS=Toxoplasma gondii (strain ATCC 50861 / VEG) OX=432359 GN=BN1205_081480 PE=4 SV=1	80	488795	21	0	19	0	5.5	8.79	8275	4	1	1	850.1991	4245.9591	5	4245.9807	-0.0216	1	0.11	20	R	GPSLAAAAAAAAALAAGPDDDMGHTPMAQRDIFGLHAESPSER	T	2 Oxidation (M)	0.0000000000000000000002000020000000000000000.0	index=6790
54	V5BDZ6	Uncharacterized protein OS=Toxoplasma gondii (strain ATCC 50861 / VEG) OX=432359 GN=BN1205_081480 PE=4 SV=1	80	488795	21	0	19	0	5.5	8.79	8615	7	1	1	1076.1265	5375.5961	5	5375.6589	-0.0628	1	0.8	9.9	R	ELAINNMHLAAVCAWNPELMRLLFELMESPVTFDSSELLLEELVSSR	E	Oxidation (M)	0.00000020000000000000000000000000000000000000000.0	index=3325
55	F0VPM5	Membrane attachment protein, putative OS=Neospora caninum (strain Liverpool) OX=572307 GN=BN1204_060960 PE=4 SV=1	80	514037	16	0	15	0	3.3	6.3	287	2	0	0	501.2819	500.2746	1	500.3322	-0.0576	0	4.34	58	R	AALVK	V			index=3122
55	F0VPM5	Membrane attachment protein, putative OS=Neospora caninum (strain Liverpool) OX=572307 GN=BN1204_060960 PE=4 SV=1	80	514037	16	0	15	0	3.3	6.3	489	4	0	0	587.3123	586.305	1	586.3802	-0.0752	0	3.52	56	R	IVSLR	A			index=5868
55	F0VPM5	Membrane attachment protein, putative OS=Neospora caninum (strain Liverpool) OX=572307 GN=BN1204_060960 PE=4 SV=1	80	514037	16	0	15	0	3.3	6.3	515	2	0	1	600.3357	599.3284	1	599.3279	0.0006	0	10.17	9.3	K	QVEPK	R			index=2528
55	F0VPM5	Membrane attachment protein, putative OS=Neospora caninum (strain Liverpool) OX=572307 GN=BN1204_060960 PE=4 SV=1	80	514037	16	0	15	0	3.3	6.3	992	7	1	1	390.2268	778.439	2	778.4701	-0.031	1	7.38	18	R	LLKYSR	N			index=3725
55	F0VPM5	Membrane attachment protein, putative OS=Neospora caninum (strain Liverpool) OX=572307 GN=BN1204_060960 PE=4 SV=1	80	514037	16	0	15	0	3.3	6.3	1574	7	1	1	462.1919	922.3692	2	922.476	-0.1067	0	4.06	34	R	YVAQESVK	A			index=3718
55	F0VPM5	Membrane attachment protein, putative OS=Neospora caninum (strain Liverpool) OX=572307 GN=BN1204_060960 PE=4 SV=1	80	514037	16	0	15	0	3.3	6.3	2649	1	1	1	582.8091	1163.6036	2	1163.5791	0.0246	1	2.36	51	R	MQAEAAKLMR	A	Oxidation (M)	0.0000000020.0	index=4467
55	F0VPM5	Membrane attachment protein, putative OS=Neospora caninum (strain Liverpool) OX=572307 GN=BN1204_060960 PE=4 SV=1	80	514037	16	0	15	0	3.3	6.3	2738	1	0	1	591.3322	1180.6498	2	1180.6339	0.0159	1	13.84	3.2	R	DLVSTVEKYK	N			index=4578
55	F0VPM5	Membrane attachment protein, putative OS=Neospora caninum (strain Liverpool) OX=572307 GN=BN1204_060960 PE=4 SV=1	80	514037	16	0	15	0	3.3	6.3	2787	2	0	1	396.887	1187.6392	3	1187.6696	-0.0304	1	3.15	44	R	AQALLERLMK	N	Oxidation (M)	0.0000000020.0	index=3137
55	F0VPM5	Membrane attachment protein, putative OS=Neospora caninum (strain Liverpool) OX=572307 GN=BN1204_060960 PE=4 SV=1	80	514037	16	0	15	0	3.3	6.3	3375	4	0	1	438.5767	1312.7082	3	1312.6987	0.0095	0	3.2	37	R	LADDQAALVAAQK	S			index=2633
55	F0VPM5	Membrane attachment protein, putative OS=Neospora caninum (strain Liverpool) OX=572307 GN=BN1204_060960 PE=4 SV=1	80	514037	16	0	15	0	3.3	6.3	3921	1	0	1	471.5807	1411.7203	3	1411.7895	-0.0692	1	14.3	2.7	R	TAAILAAQNDLRR	A			index=1367
55	F0VPM5	Membrane attachment protein, putative OS=Neospora caninum (strain Liverpool) OX=572307 GN=BN1204_060960 PE=4 SV=1	80	514037	16	0	15	0	3.3	6.3	4033	6	1	1	476.9189	1427.7348	3	1427.7845	-0.0497	1	2.33	46	K	AIGDVSGTVAGLRGR	L			index=3019
55	F0VPM5	Membrane attachment protein, putative OS=Neospora caninum (strain Liverpool) OX=572307 GN=BN1204_060960 PE=4 SV=1	80	514037	16	0	15	0	3.3	6.3	4595	9	0	1	511.6093	1531.806	3	1531.7783	0.0277	0	3.97	30	R	SFLEGHEAFVLQR	S			index=6280
55	F0VPM5	Membrane attachment protein, putative OS=Neospora caninum (strain Liverpool) OX=572307 GN=BN1204_060960 PE=4 SV=1	80	514037	16	0	15	0	3.3	6.3	5250	9	1	1	549.6223	1645.8449	3	1645.7292	0.1158	1	6.41	16	R	ARSNAQDVDAEEDAR	L			index=7835
55	F0VPM5	Membrane attachment protein, putative OS=Neospora caninum (strain Liverpool) OX=572307 GN=BN1204_060960 PE=4 SV=1	80	514037	16	0	15	0	3.3	6.3	5252	6	1	1	823.9301	1645.8455	2	1645.7292	0.1164	1	2.55	40	R	ARSNAQDVDAEEDAR	L			index=7838
55	F0VPM5	Membrane attachment protein, putative OS=Neospora caninum (strain Liverpool) OX=572307 GN=BN1204_060960 PE=4 SV=1	80	514037	16	0	15	0	3.3	6.3	5511	1	1	1	572.6542	1714.9409	3	1714.9035	0.0373	1	15.65	2	R	VEAALAALGRMQAEAAK	L	Oxidation (M)	0.00000000002000000.0	index=5147
55	F0VPM5	Membrane attachment protein, putative OS=Neospora caninum (strain Liverpool) OX=572307 GN=BN1204_060960 PE=4 SV=1	80	514037	16	0	15	0	3.3	6.3	6476	3	1	1	676.9815	2027.9225	3	2028.0786	-0.1561	1	2.73	32	R	ALGMLQSTLLNGVQRNDAK	I			index=3966
56	V4ZMH1	Uncharacterized protein OS=Toxoplasma gondii (strain ATCC 50861 / VEG) OX=432359 GN=BN1205_018010 PE=4 SV=1	80	462713	21	0	20	0	7.4	6.42	532	1	1	1	609.324	608.3167	1	608.2588	0.0579	0	6.58	16	R	TMEGR	T	Oxidation (M)	0.02000.0	index=2649
56	V4ZMH1	Uncharacterized protein OS=Toxoplasma gondii (strain ATCC 50861 / VEG) OX=432359 GN=BN1205_018010 PE=4 SV=1	80	462713	21	0	20	0	7.4	6.42	807	8	0	1	731.3414	730.3342	1	730.3722	-0.038	1	4.52	58	R	EVDGRR	D			index=1554
56	V4ZMH1	Uncharacterized protein OS=Toxoplasma gondii (strain ATCC 50861 / VEG) OX=432359 GN=BN1205_018010 PE=4 SV=1	80	462713	21	0	20	0	7.4	6.42	824	3	0	1	369.189	736.3634	2	736.4595	-0.0962	0	8.53	12	R	IVAHGLK	V			index=1880
56	V4ZMH1	Uncharacterized protein OS=Toxoplasma gondii (strain ATCC 50861 / VEG) OX=432359 GN=BN1205_018010 PE=4 SV=1	80	462713	21	0	20	0	7.4	6.42	922	1	1	1	382.7196	763.4247	2	763.4341	-0.0093	1	15	3.2	R	RGFGLSK	G			index=2128
56	V4ZMH1	Uncharacterized protein OS=Toxoplasma gondii (strain ATCC 50861 / VEG) OX=432359 GN=BN1205_018010 PE=4 SV=1	80	462713	21	0	20	0	7.4	6.42	1204	2	1	1	826.4009	825.3937	1	825.4708	-0.0772	1	1.98	44	R	KDPTPLR	E			index=5567
56	V4ZMH1	Uncharacterized protein OS=Toxoplasma gondii (strain ATCC 50861 / VEG) OX=432359 GN=BN1205_018010 PE=4 SV=1	80	462713	21	0	20	0	7.4	6.42	1403	8	0	1	438.2095	874.4045	2	874.4145	-0.01	0	0.67	1.20E+02	R	AGDSTPATR	G			index=2729
56	V4ZMH1	Uncharacterized protein OS=Toxoplasma gondii (strain ATCC 50861 / VEG) OX=432359 GN=BN1205_018010 PE=4 SV=1	80	462713	21	0	20	0	7.4	6.42	2306	8	1	1	368.2063	1101.5971	3	1101.6369	-0.0398	0	3.35	47	R	LLQCLFLPR	L			index=3934
56	V4ZMH1	Uncharacterized protein OS=Toxoplasma gondii (strain ATCC 50861 / VEG) OX=432359 GN=BN1205_018010 PE=4 SV=1	80	462713	21	0	20	0	7.4	6.42	2427	10	1	1	563.3417	1124.6688	2	1124.6553	0.0135	1	0.45	73	R	GEEPLKLLAR	V			index=3082
56	V4ZMH1	Uncharacterized protein OS=Toxoplasma gondii (strain ATCC 50861 / VEG) OX=432359 GN=BN1205_018010 PE=4 SV=1	80	462713	21	0	20	0	7.4	6.42	2610	6	1	0	579.8308	1157.647	2	1157.6703	-0.0232	1	9.32	11	R	SARLCLQVLR	V			index=4096
56	V4ZMH1	Uncharacterized protein OS=Toxoplasma gondii (strain ATCC 50861 / VEG) OX=432359 GN=BN1205_018010 PE=4 SV=1	80	462713	21	0	20	0	7.4	6.42	3022	10	1	1	617.8455	1233.6764	2	1233.5374	0.139	1	12.22	5.2	K	DEGGWERETR	A			index=2301
56	V4ZMH1	Uncharacterized protein OS=Toxoplasma gondii (strain ATCC 50861 / VEG) OX=432359 GN=BN1205_018010 PE=4 SV=1	80	462713	21	0	20	0	7.4	6.42	3235	4	1	1	427.2124	1278.6155	3	1278.6568	-0.0414	0	5	26	K	HPVSSTGAGLEPK	A			index=304
56	V4ZMH1	Uncharacterized protein OS=Toxoplasma gondii (strain ATCC 50861 / VEG) OX=432359 GN=BN1205_018010 PE=4 SV=1	80	462713	21	0	20	0	7.4	6.42	3528	10	1	1	450.244	1347.7101	3	1347.8027	-0.0926	0	1.33	62	R	IVHLWLEGILR	L			index=2432
56	V4ZMH1	Uncharacterized protein OS=Toxoplasma gondii (strain ATCC 50861 / VEG) OX=432359 GN=BN1205_018010 PE=4 SV=1	80	462713	21	0	20	0	7.4	6.42	4067	5	1	1	716.34	1430.6654	2	1430.7122	-0.0468	1	0.44	72	R	ACPNGMRVLDSLR	G			index=2388
56	V4ZMH1	Uncharacterized protein OS=Toxoplasma gondii (strain ATCC 50861 / VEG) OX=432359 GN=BN1205_018010 PE=4 SV=1	80	462713	21	0	20	0	7.4	6.42	5250	8	0	1	549.6223	1645.8449	3	1645.8159	0.0291	1	7.18	14	R	VVSSLEAEGNQEKEK	E			index=7835
56	V4ZMH1	Uncharacterized protein OS=Toxoplasma gondii (strain ATCC 50861 / VEG) OX=432359 GN=BN1205_018010 PE=4 SV=1	80	462713	21	0	20	0	7.4	6.42	5558	2	1	1	578.6099	1732.8078	3	1732.8203	-0.0125	1	2.26	39	R	AYVKSSSTPHAMPEGR	T	Oxidation (M)	0.0000000000020000.0	index=611
56	V4ZMH1	Uncharacterized protein OS=Toxoplasma gondii (strain ATCC 50861 / VEG) OX=432359 GN=BN1205_018010 PE=4 SV=1	80	462713	21	0	20	0	7.4	6.42	5939	8	0	1	620.975	1859.9032	3	1860.0291	-0.126	1	1.22	46	K	DLRVLFMIAVQSSLPR	R	Oxidation (M)	0.0000002000000000.0	index=2985
56	V4ZMH1	Uncharacterized protein OS=Toxoplasma gondii (strain ATCC 50861 / VEG) OX=432359 GN=BN1205_018010 PE=4 SV=1	80	462713	21	0	20	0	7.4	6.42	7383	1	0	1	690.3791	2757.4875	4	2757.42	0.0675	0	1.06	38	R	LTSVAPEPFSLLPSWTTPAPFAGLCR	H			index=6747
56	V4ZMH1	Uncharacterized protein OS=Toxoplasma gondii (strain ATCC 50861 / VEG) OX=432359 GN=BN1205_018010 PE=4 SV=1	80	462713	21	0	20	0	7.4	6.42	7618	1	1	1	1497.27	2992.5254	2	2992.4205	0.1049	1	8.07	5.7	R	SSPVCRVSGDPLSSVCIFAAASPSAGMSPR	L	Carbamidomethyl (C)	0.000000000000000100000000000000.0	index=6579
56	V4ZMH1	Uncharacterized protein OS=Toxoplasma gondii (strain ATCC 50861 / VEG) OX=432359 GN=BN1205_018010 PE=4 SV=1	80	462713	21	0	20	0	7.4	6.42	7619	10	1	1	1497.5219	2993.0292	2	2992.4205	0.6087	1	1.08	50	R	SSPVCRVSGDPLSSVCIFAAASPSAGMSPR	L	Carbamidomethyl (C)	0.000000000000000100000000000000.0	index=6580
56	V4ZMH1	Uncharacterized protein OS=Toxoplasma gondii (strain ATCC 50861 / VEG) OX=432359 GN=BN1205_018010 PE=4 SV=1	80	462713	21	0	20	0	7.4	6.42	8568	2	1	1	996.6783	4978.3553	5	4978.2697	0.0856	0	1.08	8.4	R	GFSPSTPSQCPQDIFEEGEEEEESFEASVVLLCQVLCVAFAVLCR	R	Carbamidomethyl (C)	0.000000000100000000000000000000000000000000000.0	index=4981
56	V4ZMH1	Uncharacterized protein OS=Toxoplasma gondii (strain ATCC 50861 / VEG) OX=432359 GN=BN1205_018010 PE=4 SV=1	80	462713	21	0	20	0	7.4	6.42	8620	2	1	1	1415.415	5657.6309	4	5657.4779	0.153	1	3.06	4.7	R	ANCTSVSSTSSRPLAGDVPSAEDGENACPHSSGETHFPGAGEEETGEGDESIRLAR	Q			index=5620
57	A0A0F7V2E6	Uncharacterized protein OS=Toxoplasma gondii (strain ATCC 50861 / VEG) OX=432359 GN=BN1205_073220 PE=4 SV=1	80	251997	12	0	11	0	6.8	10.56	658	9	0	0	686.3386	685.3313	1	685.3507	-0.0194	1	4.65	33	K	EPRER	E			index=3905
57	A0A0F7V2E6	Uncharacterized protein OS=Toxoplasma gondii (strain ATCC 50861 / VEG) OX=432359 GN=BN1205_073220 PE=4 SV=1	80	251997	12	0	11	0	6.8	10.56	1460	10	1	1	444.7369	887.4593	2	887.4209	0.0384	1	0.55	1.10E+02	R	GQGDAERR	E			index=1905
57	A0A0F7V2E6	Uncharacterized protein OS=Toxoplasma gondii (strain ATCC 50861 / VEG) OX=432359 GN=BN1205_073220 PE=4 SV=1	80	251997	12	0	11	0	6.8	10.56	2254	1	1	1	546.3008	1090.587	2	1090.5441	0.043	1	12.47	5.8	R	VDKADLACTR	G			index=1837
57	A0A0F7V2E6	Uncharacterized protein OS=Toxoplasma gondii (strain ATCC 50861 / VEG) OX=432359 GN=BN1205_073220 PE=4 SV=1	80	251997	12	0	11	0	6.8	10.56	2308	1	1	1	552.2907	1102.5668	2	1102.5705	-0.0037	1	9.37	13	R	WAAAMRELR	H			index=2140
57	A0A0F7V2E6	Uncharacterized protein OS=Toxoplasma gondii (strain ATCC 50861 / VEG) OX=432359 GN=BN1205_073220 PE=4 SV=1	80	251997	12	0	11	0	6.8	10.56	2602	2	1	1	579.3057	1156.5968	2	1156.62	-0.0232	1	18.73	1.2	R	RLEGEIPSTR	K			index=2707
57	A0A0F7V2E6	Uncharacterized protein OS=Toxoplasma gondii (strain ATCC 50861 / VEG) OX=432359 GN=BN1205_073220 PE=4 SV=1	80	251997	12	0	11	0	6.8	10.56	2609	1	1	1	579.8192	1157.6238	2	1157.6265	-0.0026	1	10.89	7.4	R	STSLGRERPR	K			index=2969
57	A0A0F7V2E6	Uncharacterized protein OS=Toxoplasma gondii (strain ATCC 50861 / VEG) OX=432359 GN=BN1205_073220 PE=4 SV=1	80	251997	12	0	11	0	6.8	10.56	3336	8	1	1	435.5542	1303.6408	3	1303.7149	-0.0742	1	5.06	27	R	HPFVDRALPPR	R			index=3064
57	A0A0F7V2E6	Uncharacterized protein OS=Toxoplasma gondii (strain ATCC 50861 / VEG) OX=432359 GN=BN1205_073220 PE=4 SV=1	80	251997	12	0	11	0	6.8	10.56	4031	6	0	1	714.8732	1427.7318	2	1427.7117	0.0201	0	3.19	38	R	GGTESVASPSRPAGR	G			index=2563
57	A0A0F7V2E6	Uncharacterized protein OS=Toxoplasma gondii (strain ATCC 50861 / VEG) OX=432359 GN=BN1205_073220 PE=4 SV=1	80	251997	12	0	11	0	6.8	10.56	4297	5	1	1	367.9579	1467.8027	4	1467.6776	0.1251	1	3.95	30	R	MSTFRETGAPAER	R	Oxidation (M)	0.2000000000000.0	index=4609
57	A0A0F7V2E6	Uncharacterized protein OS=Toxoplasma gondii (strain ATCC 50861 / VEG) OX=432359 GN=BN1205_073220 PE=4 SV=1	80	251997	12	0	11	0	6.8	10.56	4298	4	0	1	490.2758	1467.8056	3	1467.6776	0.128	1	10.9	6	R	MSTFRETGAPAER	R	Oxidation (M)	0.2000000000000.0	index=4613
57	A0A0F7V2E6	Uncharacterized protein OS=Toxoplasma gondii (strain ATCC 50861 / VEG) OX=432359 GN=BN1205_073220 PE=4 SV=1	80	251997	12	0	11	0	6.8	10.56	4451	7	1	1	499.5686	1495.6839	3	1495.8008	-0.1169	1	1.15	58	R	ARGFLGSSAHAGPLR	D			index=67
57	A0A0F7V2E6	Uncharacterized protein OS=Toxoplasma gondii (strain ATCC 50861 / VEG) OX=432359 GN=BN1205_073220 PE=4 SV=1	80	251997	12	0	11	0	6.8	10.56	8556	1	1	1	826.5641	4953.3409	6	4953.4205	-0.0795	1	2.62	6.6	R	ASPISPPSCAAEASLSCGLPASLAFFSPSGSPVPSQPPALFPPETERSSK	E			index=5421
58	F0VAY8	Afh1, related OS=Neospora caninum (strain Liverpool) OX=572307 GN=BN1204_044260 PE=3 SV=1	79	476029	8	0	8	0	1.7	8.49	555	1	0	0	630.3429	629.3356	1	629.3384	-0.0028	0	30.63	0.14	K	KPEEK	K			index=1309
58	F0VAY8	Afh1, related OS=Neospora caninum (strain Liverpool) OX=572307 GN=BN1204_044260 PE=3 SV=1	79	476029	8	0	8	0	1.7	8.49	609	2	1	1	660.3325	659.3252	1	659.3351	-0.0099	0	1.63	1.40E+02	K	QAGTAGR	A			index=3130
58	F0VAY8	Afh1, related OS=Neospora caninum (strain Liverpool) OX=572307 GN=BN1204_044260 PE=3 SV=1	79	476029	8	0	8	0	1.7	8.49	1095	9	1	1	402.4058	802.7971	2	803.4025	-0.6054	0	15.26	9.2	R	ATTSPEAK	T			index=697
58	F0VAY8	Afh1, related OS=Neospora caninum (strain Liverpool) OX=572307 GN=BN1204_044260 PE=3 SV=1	79	476029	8	0	8	0	1.7	8.49	1263	5	0	1	419.7387	837.4627	2	837.4201	0.0427	1	13.43	3.4	R	MGRLMAK	L	2 Oxidation (M)	0.2000200.0	index=5322
58	F0VAY8	Afh1, related OS=Neospora caninum (strain Liverpool) OX=572307 GN=BN1204_044260 PE=3 SV=1	79	476029	8	0	8	0	1.7	8.49	1404	5	1	1	438.2404	874.4662	2	874.4621	0.0041	1	3.93	58	R	SRSQVGGGK	A			index=975
58	F0VAY8	Afh1, related OS=Neospora caninum (strain Liverpool) OX=572307 GN=BN1204_044260 PE=3 SV=1	79	476029	8	0	8	0	1.7	8.49	1988	3	1	1	521.811	1041.6075	2	1041.5454	0.0621	1	19.07	1	K	GEEAAAKAAPK	K			index=6368
58	F0VAY8	Afh1, related OS=Neospora caninum (strain Liverpool) OX=572307 GN=BN1204_044260 PE=3 SV=1	79	476029	8	0	8	0	1.7	8.49	4419	7	1	1	496.959	1487.8551	3	1487.6713	0.1838	1	3.08	43	R	RDSDADQDTGRPR	A			index=4750
58	F0VAY8	Afh1, related OS=Neospora caninum (strain Liverpool) OX=572307 GN=BN1204_044260 PE=3 SV=1	79	476029	8	0	8	0	1.7	8.49	6274	2	1	1	656.978	1967.9122	3	1967.1727	0.7395	1	0.79	47	R	RPIVCRPRRPPPPIVSK	Q			index=3234
59	A0A0F7UXJ3	Uncharacterized protein OS=Toxoplasma gondii (strain ATCC 50861 / VEG) OX=432359 GN=BN1205_044860 PE=4 SV=1	79	347182	19	0	18	0	6.8	5.48	655	3	0	0	683.3442	682.3369	1	682.3398	-0.0029	0	0.49	45	K	LEHER	E			index=7606
59	A0A0F7UXJ3	Uncharacterized protein OS=Toxoplasma gondii (strain ATCC 50861 / VEG) OX=432359 GN=BN1205_044860 PE=4 SV=1	79	347182	19	0	18	0	6.8	5.48	702	4	1	1	353.1911	704.3677	2	704.3639	0.0038	0	7.84	27	R	LVASCR	R	Carbamidomethyl (C)	0.000010.0	index=1874
59	A0A0F7UXJ3	Uncharacterized protein OS=Toxoplasma gondii (strain ATCC 50861 / VEG) OX=432359 GN=BN1205_044860 PE=4 SV=1	79	347182	19	0	18	0	6.8	5.48	807	3	0	0	731.3414	730.3342	1	730.3722	-0.038	1	7.04	32	R	EAEARR	K			index=1554
59	A0A0F7UXJ3	Uncharacterized protein OS=Toxoplasma gondii (strain ATCC 50861 / VEG) OX=432359 GN=BN1205_044860 PE=4 SV=1	79	347182	19	0	18	0	6.8	5.48	1387	9	1	1	435.7566	869.4986	2	869.5334	-0.0349	0	6.72	18	R	QQLQILK	G			index=1073
59	A0A0F7UXJ3	Uncharacterized protein OS=Toxoplasma gondii (strain ATCC 50861 / VEG) OX=432359 GN=BN1205_044860 PE=4 SV=1	79	347182	19	0	18	0	6.8	5.48	1869	2	0	1	505.2923	1008.57	2	1008.5716	-0.0015	0	5.03	26	K	LQKPAAPER	E			index=1283
59	A0A0F7UXJ3	Uncharacterized protein OS=Toxoplasma gondii (strain ATCC 50861 / VEG) OX=432359 GN=BN1205_044860 PE=4 SV=1	79	347182	19	0	18	0	6.8	5.48	2114	5	1	1	533.777	1065.5394	2	1065.6295	-0.09	1	10.36	7.7	K	LREPVPSLR	S			index=3025
59	A0A0F7UXJ3	Uncharacterized protein OS=Toxoplasma gondii (strain ATCC 50861 / VEG) OX=432359 GN=BN1205_044860 PE=4 SV=1	79	347182	19	0	18	0	6.8	5.48	2761	8	0	1	395.5367	1183.5883	3	1183.5655	0.0227	1	1.22	57	K	QTPCREPPEK	D			index=2107
59	A0A0F7UXJ3	Uncharacterized protein OS=Toxoplasma gondii (strain ATCC 50861 / VEG) OX=432359 GN=BN1205_044860 PE=4 SV=1	79	347182	19	0	18	0	6.8	5.48	4507	2	1	1	758.3228	1514.6309	2	1514.6848	-0.0539	0	0.32	69	R	ENQLDEGEEPSLR	R			index=4923
59	A0A0F7UXJ3	Uncharacterized protein OS=Toxoplasma gondii (strain ATCC 50861 / VEG) OX=432359 GN=BN1205_044860 PE=4 SV=1	79	347182	19	0	18	0	6.8	5.48	4508	3	1	1	758.3891	1514.7636	2	1514.7437	0.0199	1	11.06	5.2	K	DAGGAQDAKGNATAIR	E			index=8480
59	A0A0F7UXJ3	Uncharacterized protein OS=Toxoplasma gondii (strain ATCC 50861 / VEG) OX=432359 GN=BN1205_044860 PE=4 SV=1	79	347182	19	0	18	0	6.8	5.48	4583	10	0	1	766.4011	1530.7876	2	1530.775	0.0126	1	1.98	45	K	GAAESGRSTVAELQR	E			index=3427
59	A0A0F7UXJ3	Uncharacterized protein OS=Toxoplasma gondii (strain ATCC 50861 / VEG) OX=432359 GN=BN1205_044860 PE=4 SV=1	79	347182	19	0	18	0	6.8	5.48	4759	9	1	1	783.3793	1564.744	2	1564.6311	0.1129	0	0.53	63	R	ETQTPDTCDTPSDR	E			index=2905
59	A0A0F7UXJ3	Uncharacterized protein OS=Toxoplasma gondii (strain ATCC 50861 / VEG) OX=432359 GN=BN1205_044860 PE=4 SV=1	79	347182	19	0	18	0	6.8	5.48	4802	4	1	1	785.898	1569.7813	2	1569.7205	0.0608	1	1.89	44	R	ASFRQGSTSEELCR	E			index=6508
59	A0A0F7UXJ3	Uncharacterized protein OS=Toxoplasma gondii (strain ATCC 50861 / VEG) OX=432359 GN=BN1205_044860 PE=4 SV=1	79	347182	19	0	18	0	6.8	5.48	5463	1	1	1	426.0011	1699.9753	4	1700.6956	-0.7204	0	11.49	5.5	R	EIDIFCGDANMQCSR	A			index=4125
59	A0A0F7UXJ3	Uncharacterized protein OS=Toxoplasma gondii (strain ATCC 50861 / VEG) OX=432359 GN=BN1205_044860 PE=4 SV=1	79	347182	19	0	18	0	6.8	5.48	5907	3	1	1	619.6316	1855.873	3	1855.9752	-0.1022	1	1.11	46	R	LADAQGVVAQEKAASATAR	E			index=7005
59	A0A0F7UXJ3	Uncharacterized protein OS=Toxoplasma gondii (strain ATCC 50861 / VEG) OX=432359 GN=BN1205_044860 PE=4 SV=1	79	347182	19	0	18	0	6.8	5.48	5908	5	0	1	619.6591	1855.9555	3	1855.9752	-0.0197	1	7.06	12	R	LADAQGVVAQEKAASATAR	E			index=6794
59	A0A0F7UXJ3	Uncharacterized protein OS=Toxoplasma gondii (strain ATCC 50861 / VEG) OX=432359 GN=BN1205_044860 PE=4 SV=1	79	347182	19	0	18	0	6.8	5.48	6024	4	1	1	631.0136	1890.019	3	1890.0574	-0.0385	0	2.52	36	R	VSEEVPGRPLESLLPLR	E			index=4595
59	A0A0F7UXJ3	Uncharacterized protein OS=Toxoplasma gondii (strain ATCC 50861 / VEG) OX=432359 GN=BN1205_044860 PE=4 SV=1	79	347182	19	0	18	0	6.8	5.48	6099	1	1	1	479.5108	1914.0142	4	1913.8182	0.196	1	2.49	35	R	GREIDIFCGDANMQCSR	A			index=4104
59	A0A0F7UXJ3	Uncharacterized protein OS=Toxoplasma gondii (strain ATCC 50861 / VEG) OX=432359 GN=BN1205_044860 PE=4 SV=1	79	347182	19	0	18	0	6.8	5.48	6358	4	1	1	499.9906	1995.9333	4	1995.9618	-0.0285	0	0.28	54	R	SADASLPARPGCPPAALGSCR	D			index=3980
59	A0A0F7UXJ3	Uncharacterized protein OS=Toxoplasma gondii (strain ATCC 50861 / VEG) OX=432359 GN=BN1205_044860 PE=4 SV=1	79	347182	19	0	18	0	6.8	5.48	6402	4	1	1	668.9763	2003.9071	3	2003.9396	-0.0325	0	3.26	27	R	SSSSLTSSPAVPQPDSAGSSR	I			index=5294
60	B9QJE8	Uncharacterized protein OS=Toxoplasma gondii (strain ATCC 50861 / VEG) OX=432359 GN=BN1205_102980 PE=3 SV=1	78	342891	11	0	10	0	5.2	6.33	945	4	1	0	385.6812	769.3478	2	769.5174	-0.1695	1	14.18	2.7	K	LGAKLLR	R			index=1670
60	B9QJE8	Uncharacterized protein OS=Toxoplasma gondii (strain ATCC 50861 / VEG) OX=432359 GN=BN1205_102980 PE=3 SV=1	78	342891	11	0	10	0	5.2	6.33	950	6	0	0	385.7401	769.4655	2	769.5174	-0.0518	1	17.62	1.2	K	LGAKLLR	R			index=990
60	B9QJE8	Uncharacterized protein OS=Toxoplasma gondii (strain ATCC 50861 / VEG) OX=432359 GN=BN1205_102980 PE=3 SV=1	78	342891	11	0	10	0	5.2	6.33	1031	8	1	1	393.7369	785.4592	2	785.4395	0.0197	0	6.39	25	R	LGENVVR	R			index=2442
60	B9QJE8	Uncharacterized protein OS=Toxoplasma gondii (strain ATCC 50861 / VEG) OX=432359 GN=BN1205_102980 PE=3 SV=1	78	342891	11	0	10	0	5.2	6.33	2082	1	1	1	530.7873	1059.56	2	1059.6692	-0.1092	0	17.47	1.8	R	TLLLVFQVK	I			index=3564
60	B9QJE8	Uncharacterized protein OS=Toxoplasma gondii (strain ATCC 50861 / VEG) OX=432359 GN=BN1205_102980 PE=3 SV=1	78	342891	11	0	10	0	5.2	6.33	2403	7	1	1	561.2952	1120.5758	2	1120.5183	0.0576	1	11.35	6.8	R	QEKEGSCVGK	E	Carbamidomethyl (C)	0.0000001000.0	index=2883
60	B9QJE8	Uncharacterized protein OS=Toxoplasma gondii (strain ATCC 50861 / VEG) OX=432359 GN=BN1205_102980 PE=3 SV=1	78	342891	11	0	10	0	5.2	6.33	4326	5	1	0	491.9326	1472.776	3	1472.5734	0.2026	0	6.08	19	K	HMAVASCYEDGMK	L	2 Oxidation (M)	0.0200000000020.0	index=1518
[truncated: 10,510 more rows]
